# Supplementary material for: A novel stress response pathway mediates biofilm architecture in Pseudomonas aeruginosa
Source: PLoS Pathog. 2026 Jul 28;22(7):e1013832. doi: 10.1371/journal.ppat.1013832 (PMC13411936; doi:10.1371/journal.ppat.1013832)
Supplement: S1 Data — Contains underlying data for Tables 1 and 2. (XLSX) [file ppat.1013832.s001.xlsx]

## Sheet: Proteins
Checked	Protein FDR Confidence: Combined	Master	Accession	Description	Contaminant	Exp. q-value: Combined	Sum PEP Score	Coverage [%]	# Peptides	# PSMs	# Unique Peptides	# AAs	MW [kDa]	calc. pI	Score CHIMERY: CHIMERYS	Score Comet: Comet	# Peptides (by Search Engine): CHIMERYS	# Peptides (by Search Engine): Comet	Abundance Ratio: (mutp) / (mut)	Abundance Ratio: (mut) / (WT)	Abundance Ratio: (WTp) / (WT)	Abundance Ratio: (mutp) / (WTp)	Abundance Ratio P-Value: (mutp) / (mut)	Abundance Ratio P-Value: (mut) / (WT)	Abundance Ratio P-Value: (WTp) / (WT)	Abundance Ratio P-Value: (mutp) / (WTp)	Abundance Ratio Adj. P-Value: (mutp) / (mut)	Abundance Ratio Adj. P-Value: (mut) / (WT)	Abundance Ratio Adj. P-Value: (WTp) / (WT)	Abundance Ratio Adj. P-Value: (mutp) / (WTp)	Abundances (Grouped): mut	Abundances (Grouped): mutp	Abundances (Grouped): WT	Abundances (Grouped): WTp	Abundances (Grouped) CV [%]: mut	Abundances (Grouped) CV [%]: mutp	Abundances (Grouped) CV [%]: WT	Abundances (Grouped) CV [%]: WTp	Abundance: F1: 127N, Sample, mut	Abundance: F1: 128N, Sample, mut	Abundance: F1: 129N, Sample, mut	Abundance: F1: 130N, Sample, mut	Abundance: F1: 131N, Sample, mutp	Abundance: F1: 132N, Sample, mutp	Abundance: F1: 133N, Sample, mutp	Abundance: F1: 134N, Sample, mutp	Abundance: F1: 126, Sample, WT	Abundance: F1: 127C, Sample, WT	Abundance: F1: 128C, Sample, WT
FALSE	High	Master Protein	Q9HZE0	NAD-specific glutamate dehydrogenase OS=Pseudomonas aeruginosa (strain ATCC 15692 / DSM 22644 / CIP 104116 / JCM 14847 / LMG 12228 / 1C / PRS 101 / PAO1) OX=208964 GN=gdhB PE=1 SV=1	FALSE	0	627.266	66	115	2279	115	1620	182.5	6.23	388.75	3086.03	114	110	0.785	1.027	0.843	0.956	0.122599	0.945926	0.272187	0.588994	0.549662	0.993525	0.78708	0.972567	111.7	87.7	108.8	91.7	8.03	3.83	4.47	4.51	5.19036e+08	8.14309e+08	1.01083e+09	7.22489e+08	4.50391e+08	6.51902e+08	7.15382e+08	6.78115e+08	7.16083e+08	5.61277e+08	8.29356e+08
FALSE	High	Master Protein	Q9HWC9	DNA-directed RNA polymerase subunit beta' OS=Pseudomonas aeruginosa (strain ATCC 15692 / DSM 22644 / CIP 104116 / JCM 14847 / LMG 12228 / 1C / PRS 101 / PAO1) OX=208964 GN=rpoC PE=1 SV=1	FALSE	0	600.227	66	103	1895	103	1399	154.3	7.09	297.11	2912.48	103	100	1.125	1.023	1.135	1.014	0.376381	0.979012	0.441669	0.936199	0.895669	0.996733	0.92798	0.998613	94.9	106.8	92.8	105.4	3.3	4.08	4.73	7.4	2.94887e+08	4.83548e+08	5.11639e+08	4.10203e+08	4.03289e+08	5.64447e+08	5.50005e+08	5.45755e+08	4.07999e+08	3.31821e+08	4.867e+08
FALSE	High	Master Protein	Q51561	DNA-directed RNA polymerase subunit beta OS=Pseudomonas aeruginosa (strain ATCC 15692 / DSM 22644 / CIP 104116 / JCM 14847 / LMG 12228 / 1C / PRS 101 / PAO1) OX=208964 GN=rpoB PE=1 SV=2	FALSE	0	597.609	74	99	2013	99	1357	150.7	5.85	302.41	3287.55	98	97	1.13	1.049	1.156	1.025	0.362713	0.768099	0.375179	0.851174	0.891465	0.986087	0.882916	0.995998	95.6	108	91.1	105.4	2.98	4.45	4.71	7.05	2.62207e+08	4.14786e+08	4.58985e+08	3.69393e+08	3.57163e+08	5.01495e+08	4.83876e+08	4.8744e+08	3.44577e+08	2.94132e+08	4.12544e+08
FALSE	High	Master Protein	Q9I696	histidine kinase OS=Pseudomonas aeruginosa (strain ATCC 15692 / DSM 22644 / CIP 104116 / JCM 14847 / LMG 12228 / 1C / PRS 101 / PAO1) OX=208964 GN=chpA PE=4 SV=1	FALSE	0	595.341	46	103	1008	103	2472	268.4	4.53	155.27	1581.4	102	101	0.883	1.178	0.919	1.13	0.451513	0.125775	0.580714	0.225838	0.938388	0.644314	0.979964	0.809148	113.9	100.5	96.7	88.9	4.62	1.9	1.27	4.43	6.35087e+07	9.91943e+07	1.14132e+08	9.23892e+07	6.57203e+07	9.19564e+07	9.99185e+07	9.50264e+07	7.75614e+07	6.55071e+07	8.92297e+07
FALSE	High	Master Protein	Q9I1H3	AMB antimetabolite synthase AmbE OS=Pseudomonas aeruginosa (strain ATCC 15692 / DSM 22644 / CIP 104116 / JCM 14847 / LMG 12228 / 1C / PRS 101 / PAO1) OX=208964 GN=ambE PE=1 SV=1	FALSE	0	471.076	52	95	957	95	2124	228.9	5.19	160.11	1508.84	95	93	4.143	0.763	3.969	0.797	1e-17	0.00271097	1e-17	0.0148323	1.90375e-15	0.0583497	1.20237e-15	0.234213	34.3	142.2	45	178.5	7.75	15.45	8.25	34.45	1.78787e+07	3.09889e+07	2.79519e+07	2.40339e+07	9.01113e+07	1.3202e+08	9.83202e+07	1.10694e+08	2.88323e+07	2.53983e+07	3.83854e+07
FALSE	High	Master Protein	Q9I659	Probable ClpA/B protease ATP binding subunit OS=Pseudomonas aeruginosa (strain ATCC 15692 / DSM 22644 / CIP 104116 / JCM 14847 / LMG 12228 / 1C / PRS 101 / PAO1) OX=208964 GN=PA0459 PE=3 SV=1	FALSE	0	415.339	70	73	1401	70	850	94.1	6.74	212.96	2104.35	72	70	0.91	1.147	1.022	1.021	0.58428	0.210129	0.908739	0.880378	0.966082	0.769516	0.999658	0.997102	108.9	99.1	94.9	97.1	4.81	1.66	4.97	1.44	1.34934e+08	2.20501e+08	2.46376e+08	1.97328e+08	1.52718e+08	2.12802e+08	2.19463e+08	2.1003e+08	1.7507e+08	1.48177e+08	1.82431e+08
FALSE	High	Master Protein	Q9I2V5	Aconitate hydratase B OS=Pseudomonas aeruginosa (strain ATCC 15692 / DSM 22644 / CIP 104116 / JCM 14847 / LMG 12228 / 1C / PRS 101 / PAO1) OX=208964 GN=acnB PE=3 SV=1	FALSE	0	408.161	72	64	2245	64	869	93.6	5.38	287.22	3705	63	63	1.238	1.015	1.224	1.027	0.126993	0.956937	0.21371	0.835272	0.55989	0.993525	0.707981	0.992666	90.3	111.8	89	108.9	4.81	2.21	2.59	3.53	4.11566e+08	6.55497e+08	6.67394e+08	5.11736e+08	5.74272e+08	8.12899e+08	8.28841e+08	8.09117e+08	5.38013e+08	4.63245e+08	6.43034e+08
FALSE	High	Master Protein	Q9HYR8	Probable non-ribosomal peptide synthetase OS=Pseudomonas aeruginosa (strain ATCC 15692 / DSM 22644 / CIP 104116 / JCM 14847 / LMG 12228 / 1C / PRS 101 / PAO1) OX=208964 GN=PA3327 PE=4 SV=1	FALSE	0	380.13	41	82	401	82	2352	259.2	5.72	68.94	619.36	82	77	6.987	0.695	5.954	0.815	1e-17	4.2892e-05	1e-17	0.0279501	1.90375e-15	0.00219906	1.20237e-15	0.345923	22.2	155.3	32	190.5	9.99	25.15	3.42	54.42	3.37061e+06	5.78677e+06	6.66146e+06	4.40695e+06	3.3683e+07	4.64619e+07	2.89897e+07	3.3858e+07	7.14646e+06	5.60075e+06	8.42633e+06
FALSE	High	Master Protein	Q59637	Pyruvate dehydrogenase E1 component OS=Pseudomonas aeruginosa (strain ATCC 15692 / DSM 22644 / CIP 104116 / JCM 14847 / LMG 12228 / 1C / PRS 101 / PAO1) OX=208964 GN=aceE PE=3 SV=2	FALSE	0	379.994	69	72	1493	72	882	99.5	5.82	291.13	1899.14	71	72	0.981	1.028	0.949	1.063	0.966432	0.930349	0.722946	0.568233	0.999838	0.991696	0.999658	0.965731	103.2	101.2	100.4	95.2	3.14	4.75	2.08	3.9	3.53147e+08	5.47983e+08	6.07936e+08	4.61602e+08	3.65e+08	5.40536e+08	5.90994e+08	5.60692e+08	4.68637e+08	3.91979e+08	5.57452e+08
FALSE	High	Master Protein	Q9HVN5	Chaperone protein ClpB OS=Pseudomonas aeruginosa (strain ATCC 15692 / DSM 22644 / CIP 104116 / JCM 14847 / LMG 12228 / 1C / PRS 101 / PAO1) OX=208964 GN=clpB PE=3 SV=1	FALSE	0	376.283	75	68	1152	63	854	94.9	5.48	182.82	1677.95	66	68	0.994	1.099	1.061	1.03	0.961856	0.427878	0.730279	0.810859	0.999838	0.937305	0.999658	0.990774	103.4	102.8	94.1	99.8	4.96	8.67	1.21	4.12	1.5375e+08	2.35537e+08	2.26743e+08	1.97226e+08	1.75475e+08	2.4196e+08	2.13667e+08	2.3074e+08	1.89804e+08	1.58091e+08	2.12318e+08
FALSE	High	Master Protein	Q9HV43	Chaperone protein DnaK OS=Pseudomonas aeruginosa (strain ATCC 15692 / DSM 22644 / CIP 104116 / JCM 14847 / LMG 12228 / 1C / PRS 101 / PAO1) OX=208964 GN=dnaK PE=3 SV=1	FALSE	0	376.052	74	63	2718	63	637	68.4	4.92	352.58	4938.42	61	62	0.935	1.065	0.987	1.009	0.714146	0.645375	0.912696	0.978652	0.990845	0.980475	0.999658	0.999328	105.3	98.4	98.8	97.5	5.97	3.06	2.88	1.66	4.04351e+08	6.62744e+08	6.15786e+08	5.41733e+08	4.32285e+08	5.90258e+08	5.97093e+08	6.02921e+08	5.27522e+08	4.2799e+08	6.2222e+08
FALSE	High	Master Protein	Q9HWD2	Elongation factor G 1 OS=Pseudomonas aeruginosa (strain ATCC 15692 / DSM 22644 / CIP 104116 / JCM 14847 / LMG 12228 / 1C / PRS 101 / PAO1) OX=208964 GN=fusA PE=1 SV=1	FALSE	0	374.802	82	58	2498	45	706	77.7	5.16	269.84	4536.04	57	55	0.826	0.894	0.856	0.862	0.230181	0.160483	0.317566	0.107139	0.740633	0.700751	0.828124	0.632626	102.5	84.7	114.6	98.2	1.74	0.59	7.38	3.44	2.48817e+08	3.87468e+08	4.23636e+08	3.40958e+08	2.42584e+08	3.28073e+08	3.53537e+08	3.31159e+08	3.80967e+08	2.94122e+08	4.80518e+08
FALSE	High	Master Protein	Q9HXR4	AAA family ATPase OS=Pseudomonas aeruginosa (strain ATCC 15692 / DSM 22644 / CIP 104116 / JCM 14847 / LMG 12228 / 1C / PRS 101 / PAO1) OX=208964 GN=PA3728 PE=4 SV=1	FALSE	0	374.433	47	74	390	73	1746	197	5.24	72.25	533.05	74	67	1.94	0.974	1.716	1.101	8.10834e-05	0.660286	0.00519166	0.335638	0.00200254	0.980475	0.0516791	0.894561	69.8	135.5	71.7	123	3.15	4.39	4.29	10.53	9.59421e+06	1.36725e+07	1.57369e+07	1.27428e+07	2.28733e+07	2.83564e+07	3.13065e+07	2.91116e+07	1.38045e+07	1.03278e+07	1.5662e+07
FALSE	High	Master Protein	Q9HZC5	Aminopeptidase N OS=Pseudomonas aeruginosa (strain ATCC 15692 / DSM 22644 / CIP 104116 / JCM 14847 / LMG 12228 / 1C / PRS 101 / PAO1) OX=208964 GN=pepN PE=3 SV=1	FALSE	0	369.198	67	58	753	58	885	100	5.24	109.06	1203.34	58	57	1.017	0.992	1.051	0.959	0.841972	0.76207	0.772139	0.612326	0.999838	0.985391	0.999658	0.972581	97.9	99.5	98.7	103.8	1.64	2.85	7.4	4.93	6.23179e+07	9.64685e+07	1.04906e+08	8.6291e+07	7.75432e+07	1.01354e+08	1.06231e+08	1.02475e+08	8.41222e+07	7.57102e+07	9.6729e+07
FALSE	High	Master Protein	Q9I5U9	PrkA AAA domain-containing protein OS=Pseudomonas aeruginosa (strain ATCC 15692 / DSM 22644 / CIP 104116 / JCM 14847 / LMG 12228 / 1C / PRS 101 / PAO1) OX=208964 GN=PA0588 PE=4 SV=1	FALSE	0	364.932	64	53	3010	53	640	73.7	5.78	277.28	5375.27	53	51	0.855	1.038	0.855	1.037	0.332297	0.854894	0.312701	0.752575	0.865601	0.987374	0.826811	0.990774	109.8	93.9	105.8	90.5	4.41	2.05	5.48	7.23	5.66468e+08	8.52591e+08	8.39462e+08	7.45394e+08	5.32408e+08	7.63614e+08	7.96541e+08	7.60352e+08	7.23047e+08	6.28632e+08	7.94627e+08
FALSE	High	Master Protein	Q9HWV0	Probable nonribosomal peptide synthetase OS=Pseudomonas aeruginosa (strain ATCC 15692 / DSM 22644 / CIP 104116 / JCM 14847 / LMG 12228 / 1C / PRS 101 / PAO1) OX=208964 GN=PA4078 PE=4 SV=1	FALSE	0	354.686	58	64	1784	64	991	110.3	6.93	284.21	2765.24	64	61	0.929	1.334	1.355	0.914	0.681208	0.00426667	0.0592606	0.312773	0.986994	0.082147	0.323105	0.890802	108.3	100.5	81.2	110	5.83	12.27	4.24	17.86	2.27842e+08	3.63465e+08	3.8308e+08	2.78888e+08	2.47337e+08	4.13131e+08	3.4084e+08	3.35899e+08	2.37925e+08	1.87862e+08	2.87257e+08
FALSE	High	Master Protein	Q9HWB8	Nuclease SbcCD subunit C OS=Pseudomonas aeruginosa (strain ATCC 15692 / DSM 22644 / CIP 104116 / JCM 14847 / LMG 12228 / 1C / PRS 101 / PAO1) OX=208964 GN=sbcC PE=3 SV=1	FALSE	0	353.601	58	73	310	73	1211	138.9	5.76	56.67	421.34	73	66	0.889	0.983	0.931	0.938	0.56273	0.733192	0.667234	0.534735	0.957653	0.982394	0.999658	0.961177	103.8	92.2	105.6	98.3	1	5.44	3.25	8.57	1.30571e+07	1.99991e+07	2.18356e+07	1.7624e+07	1.30929e+07	1.72406e+07	2.09924e+07	1.89255e+07	1.83341e+07	1.47944e+07	2.20108e+07
FALSE	High	Master Protein	Q9I2W9	Phosphoenolpyruvate synthase OS=Pseudomonas aeruginosa (strain ATCC 15692 / DSM 22644 / CIP 104116 / JCM 14847 / LMG 12228 / 1C / PRS 101 / PAO1) OX=208964 GN=ppsA PE=3 SV=1	FALSE	0	344.421	66	58	1139	58	791	85.8	5.16	169.04	1700.87	58	56	1.052	0.993	1.027	1.017	0.667882	0.774302	0.888769	0.909802	0.986672	0.986087	0.999658	0.998613	97.7	102.8	98.4	101	2.88	1.89	3.76	2.26	1.65498e+08	2.6522e+08	2.68719e+08	2.20198e+08	1.98366e+08	2.76384e+08	2.83231e+08	2.7471e+08	2.21599e+08	1.82511e+08	2.68706e+08
FALSE	High	Master Protein	Q9HVT2	Alpha-2-macroglobulin homolog OS=Pseudomonas aeruginosa (strain ATCC 15692 / DSM 22644 / CIP 104116 / JCM 14847 / LMG 12228 / 1C / PRS 101 / PAO1) OX=208964 GN=PA4489 PE=3 SV=1	FALSE	0	342.936	54	63	469	63	1516	167.3	5.62	77.47	730.81	62	63	1.272	1.062	1.229	1.1	0.0872189	0.661367	0.204077	0.355127	0.447756	0.980475	0.693628	0.907369	91.5	116.4	86.2	105.9	8.31	5.85	5.9	6.75	2.17043e+07	3.56392e+07	4.14424e+07	2.82374e+07	3.08407e+07	4.54326e+07	5.1908e+07	4.46671e+07	2.98435e+07	2.35884e+07	3.56183e+07
FALSE	High	Master Protein	Q9HWR8	histidine kinase OS=Pseudomonas aeruginosa (strain ATCC 15692 / DSM 22644 / CIP 104116 / JCM 14847 / LMG 12228 / 1C / PRS 101 / PAO1) OX=208964 GN=PA4112 PE=4 SV=1	FALSE	0	342.197	51	70	324	70	1417	153.8	5.69	58.01	473	70	65	1.388	0.878	1.317	0.925	0.0752354	0.124815	0.210366	0.478691	0.404412	0.644033	0.703334	0.953147	79.6	110.4	90.6	119.3	10.6	3.78	10.16	6.76	7.1213e+06	1.15145e+07	1.46819e+07	1.13742e+07	1.33452e+07	1.76862e+07	1.8364e+07	1.6957e+07	1.36334e+07	9.3102e+06	1.56992e+07
FALSE	High	Master Protein	Q9HV55	Translation initiation factor IF-2 OS=Pseudomonas aeruginosa (strain ATCC 15692 / DSM 22644 / CIP 104116 / JCM 14847 / LMG 12228 / 1C / PRS 101 / PAO1) OX=208964 GN=infB PE=1 SV=1	FALSE	0	342.087	62	59	769	58	840	90.9	6.13	128.65	1017.21	58	57	0.987	1.046	1.026	1.006	0.997323	0.789672	0.889865	0.99839	0.999838	0.986506	0.999658	0.999328	101.9	100.6	97.4	100	7.58	2.88	6.22	6.57	7.54823e+07	1.28048e+08	1.48437e+08	1.11141e+08	9.44134e+07	1.31313e+08	1.31719e+08	1.3085e+08	1.07447e+08	8.3137e+07	1.32168e+08
FALSE	High	Master Protein	Q9HZJ5	DNA topoisomerase 1 OS=Pseudomonas aeruginosa (strain ATCC 15692 / DSM 22644 / CIP 104116 / JCM 14847 / LMG 12228 / 1C / PRS 101 / PAO1) OX=208964 GN=topA PE=3 SV=1	FALSE	0	340.178	68	63	762	63	868	97.2	8.48	127.2	1099.75	63	61	1.188	1.119	1.382	0.962	0.211592	0.3226	0.0443796	0.635856	0.713476	0.874928	0.266103	0.97383	92.7	110.1	82.8	114.5	11.19	3.7	10.02	8.15	6.06112e+07	1.11241e+08	1.25825e+08	8.54964e+07	8.72246e+07	1.26244e+08	1.36847e+08	1.31745e+08	8.19654e+07	6.69888e+07	1.13691e+08
FALSE	High	Master Protein	Q9HX33	Leucine--tRNA ligase OS=Pseudomonas aeruginosa (strain ATCC 15692 / DSM 22644 / CIP 104116 / JCM 14847 / LMG 12228 / 1C / PRS 101 / PAO1) OX=208964 GN=leuS PE=3 SV=1	FALSE	0	338.13	61	55	695	55	873	97.6	5.72	106.74	1026.6	54	52	1.089	0.927	1.046	0.965	0.507534	0.309273	0.796728	0.66366	0.951045	0.868762	0.999658	0.974874	93.1	101.4	100.4	105	0.83	1.81	2.32	8.99	6.61279e+07	1.00809e+08	1.06418e+08	8.74016e+07	8.41626e+07	1.1092e+08	1.18493e+08	1.14043e+08	9.73191e+07	8.076e+07	1.06497e+08
FALSE	High	Master Protein	Q9I3C5	Chaperone protein HtpG OS=Pseudomonas aeruginosa (strain ATCC 15692 / DSM 22644 / CIP 104116 / JCM 14847 / LMG 12228 / 1C / PRS 101 / PAO1) OX=208964 GN=htpG PE=3 SV=1	FALSE	0	333.467	83	58	1073	58	634	71.6	5.25	158.32	1663.68	58	56	1.005	0.955	1.021	0.94	0.904635	0.481555	0.916049	0.473523	0.999838	0.956962	0.999658	0.953147	97.1	97.5	101.6	103.8	7.77	7.2	2.22	4.35	1.97932e+08	2.80784e+08	2.68781e+08	2.54822e+08	2.38609e+08	2.8639e+08	2.96965e+08	3.06567e+08	2.74898e+08	2.23997e+08	2.95822e+08
FALSE	High	Master Protein	Q9I5F6	Bifunctional protein PutA OS=Pseudomonas aeruginosa (strain ATCC 15692 / DSM 22644 / CIP 104116 / JCM 14847 / LMG 12228 / 1C / PRS 101 / PAO1) OX=208964 GN=putA PE=3 SV=1	FALSE	0	329.931	59	60	502	60	1060	115.6	6.15	95.97	710.15	60	59	0.885	0.991	0.933	0.94	0.463317	0.756651	0.647298	0.472737	0.945067	0.982394	0.994866	0.953147	104.3	92.3	105.2	98.2	5.58	3.1	2.07	4.45	3.63092e+07	5.61336e+07	6.47031e+07	4.62632e+07	3.5803e+07	5.21192e+07	5.3131e+07	5.22842e+07	5.12872e+07	4.08625e+07	5.74163e+07
FALSE	High	Master Protein	Q9HXN2	Phosphoribosylformylglycinamidine synthase OS=Pseudomonas aeruginosa (strain ATCC 15692 / DSM 22644 / CIP 104116 / JCM 14847 / LMG 12228 / 1C / PRS 101 / PAO1) OX=208964 GN=purL PE=3 SV=1	FALSE	0	328.541	50	60	719	60	1298	140.6	5.19	116.09	1050.39	60	60	0.998	1.007	1.066	0.943	0.940963	0.894548	0.704436	0.494423	0.999838	0.991547	0.999658	0.953147	98.8	98.6	98.1	104.6	5.65	4.75	6.07	3.03	7.20304e+07	1.17712e+08	1.30062e+08	9.455e+07	7.84502e+07	1.14665e+08	1.26355e+08	1.21092e+08	1.00647e+08	7.79811e+07	1.24504e+08
FALSE	High	Master Protein	Q9I3F5	Aconitate hydratase A OS=Pseudomonas aeruginosa (strain ATCC 15692 / DSM 22644 / CIP 104116 / JCM 14847 / LMG 12228 / 1C / PRS 101 / PAO1) OX=208964 GN=acnA PE=3 SV=1	FALSE	0	326.474	56	56	1606	56	910	99.1	5.64	242.39	2421.12	56	54	0.924	1.014	0.981	0.955	0.655021	0.951776	0.885432	0.582039	0.984573	0.993525	0.999658	0.969047	103.2	95.3	101.7	99.8	5.27	3	4.87	3.12	2.11677e+08	3.25399e+08	3.62908e+08	2.61094e+08	2.28529e+08	2.95991e+08	3.23106e+08	3.19963e+08	2.7938e+08	2.39477e+08	3.5366e+08
FALSE	High	Master Protein	P38100	Carbamoyl phosphate synthase large chain OS=Pseudomonas aeruginosa (strain ATCC 15692 / DSM 22644 / CIP 104116 / JCM 14847 / LMG 12228 / 1C / PRS 101 / PAO1) OX=208964 GN=carB PE=3 SV=3	FALSE	0	326.075	56	57	672	57	1073	117.3	5.15	112.16	967.05	57	56	0.924	1.09	0.956	1.053	0.658677	0.480778	0.760859	0.636297	0.984573	0.956962	0.999658	0.97383	107.5	99.4	98.7	94.4	5.31	5.42	6.84	1.53	8.95989e+07	1.47355e+08	1.61765e+08	1.19406e+08	9.14608e+07	1.31594e+08	1.47092e+08	1.43695e+08	1.14956e+08	8.83601e+07	1.43113e+08
FALSE	High	Master Protein	Q9I3I6	Chromosome partition protein Smc OS=Pseudomonas aeruginosa (strain ATCC 15692 / DSM 22644 / CIP 104116 / JCM 14847 / LMG 12228 / 1C / PRS 101 / PAO1) OX=208964 GN=smc PE=3 SV=1	FALSE	0	321.652	51	63	384	62	1162	131.5	5.15	58.68	524.09	63	60	1.094	0.946	0.974	1.062	0.579173	0.48449	0.820527	0.540393	0.963671	0.958269	0.999658	0.962722	95.7	104.7	101.1	98.5	7.22	6.89	3.34	17	7.39788e+06	1.22194e+07	1.31569e+07	1.17663e+07	1.08522e+07	1.25505e+07	1.44885e+07	1.41483e+07	1.1717e+07	9.63851e+06	1.35676e+07
FALSE	High	Master Protein	Q9LCT3	Protein translocase subunit SecA OS=Pseudomonas aeruginosa (strain ATCC 15692 / DSM 22644 / CIP 104116 / JCM 14847 / LMG 12228 / 1C / PRS 101 / PAO1) OX=208964 GN=secA PE=3 SV=1	FALSE	0	319.581	64	55	546	55	916	103.8	5.62	96.86	815.33	54	51	1.263	0.93	1.274	0.921	0.0969815	0.323339	0.134297	0.357232	0.474837	0.875087	0.559226	0.909365	85	107.3	91.4	116.4	4.13	6.9	5.14	9.37	3.3576e+07	4.98755e+07	5.17062e+07	4.66156e+07	5.32214e+07	6.18996e+07	6.93808e+07	6.69437e+07	4.701e+07	4.18666e+07	5.37281e+07
FALSE	High	Master Protein	Q9HV64	DUF748 domain-containing protein OS=Pseudomonas aeruginosa (strain ATCC 15692 / DSM 22644 / CIP 104116 / JCM 14847 / LMG 12228 / 1C / PRS 101 / PAO1) OX=208964 GN=PA4735 PE=4 SV=1	FALSE	0	318.151	62	67	578	67	1088	118.5	5.48	98.96	838.08	67	65	1.245	1.006	1.21	1.035	0.117948	0.881837	0.241629	0.769074	0.538905	0.991547	0.74633	0.990774	90.1	112.1	89.5	108.3	7.55	4.07	4.63	5.79	4.45352e+07	6.87927e+07	8.4392e+07	5.91128e+07	6.19053e+07	8.64831e+07	9.97078e+07	8.8984e+07	6.22722e+07	4.99292e+07	7.57636e+07
FALSE	High	Master Protein	Q9HUM7	Ribonuclease R OS=Pseudomonas aeruginosa (strain ATCC 15692 / DSM 22644 / CIP 104116 / JCM 14847 / LMG 12228 / 1C / PRS 101 / PAO1) OX=208964 GN=rnr PE=3 SV=1	FALSE	0	317.676	66	61	733	61	904	100.1	8.95	104.68	1191.38	61	59	0.899	1.074	0.99	0.975	0.530384	0.579883	0.931791	0.744225	0.95422	0.975299	0.999658	0.990774	106.6	95.9	99.2	98.3	11.14	4.81	9.41	6.73	3.92134e+07	6.35456e+07	8.16845e+07	5.47391e+07	4.10438e+07	5.56797e+07	6.45786e+07	6.19903e+07	5.12475e+07	3.94957e+07	6.77009e+07
FALSE	High	Master Protein	Q9I0A7	site-specific DNA-methyltransferase (adenine-specific) OS=Pseudomonas aeruginosa (strain ATCC 15692 / DSM 22644 / CIP 104116 / JCM 14847 / LMG 12228 / 1C / PRS 101 / PAO1) OX=208964 GN=PA2735 PE=3 SV=1	FALSE	0	316.571	67	59	544	59	792	89.5	5.69	90.37	762.46	59	57	0.953	1.104	0.972	1.083	0.816239	0.398542	0.837822	0.442546	0.999838	0.91834	0.999658	0.946715	107	102	96.9	94.1	2.89	3.32	4.4	10.55	5.12941e+07	8.11937e+07	8.53028e+07	7.31068e+07	5.41056e+07	7.91491e+07	8.53163e+07	7.90039e+07	6.43827e+07	5.60799e+07	7.05272e+07
FALSE	High	Master Protein	Q9I244	Elongation factor G 2 OS=Pseudomonas aeruginosa (strain ATCC 15692 / DSM 22644 / CIP 104116 / JCM 14847 / LMG 12228 / 1C / PRS 101 / PAO1) OX=208964 GN=fusB PE=3 SV=1	FALSE	0	315.507	77	45	1381	32	702	77.5	5.24	162.94	2388.3	45	42	0.849	0.939	0.894	0.892	0.323206	0.374551	0.46558	0.216078	0.861067	0.911895	0.940971	0.798495	103.4	87.9	110.2	98.5	5.46	4.98	6.89	4.83	2.71422e+07	4.16783e+07	4.97488e+07	3.69155e+07	2.54086e+07	3.55479e+07	4.15579e+07	3.79663e+07	3.84173e+07	3.07704e+07	4.83672e+07
FALSE	High	Master Protein	Q9I5U2	LPS-assembly protein LptD OS=Pseudomonas aeruginosa (strain ATCC 15692 / DSM 22644 / CIP 104116 / JCM 14847 / LMG 12228 / 1C / PRS 101 / PAO1) OX=208964 GN=lptD PE=1 SV=1	FALSE	0	306.423	59	55	745	55	924	104.2	5.66	151.41	1004.99	55	55	1.128	1.004	1.104	1.026	0.369264	0.866305	0.551827	0.841824	0.894383	0.988955	0.975735	0.995161	94.7	106.8	94.3	104.1	2.65	0.85	4.42	3.69	8.86588e+07	1.40049e+08	1.45392e+08	1.24779e+08	1.17151e+08	1.57182e+08	1.70152e+08	1.62197e+08	1.23317e+08	1.05921e+08	1.3167e+08
FALSE	High	Master Protein	Q9HXZ1	DNA polymerase III subunit alpha OS=Pseudomonas aeruginosa (strain ATCC 15692 / DSM 22644 / CIP 104116 / JCM 14847 / LMG 12228 / 1C / PRS 101 / PAO1) OX=208964 GN=dnaE PE=3 SV=1	FALSE	0	304.856	56	59	352	59	1173	130.8	5.43	63.28	500.71	59	59	1.42	0.952	1.45	0.932	0.0238859	0.488048	0.0207893	0.422978	0.184109	0.96126	0.154198	0.934952	80.1	113.7	84.1	122	5.69	4.85	5.45	15.05	1.58306e+07	2.72561e+07	2.88492e+07	2.36297e+07	3.06268e+07	3.83044e+07	4.02706e+07	4.05572e+07	2.36455e+07	2.08895e+07	2.91524e+07
FALSE	High	Master Protein	Q9HZK3	Transcription-repair-coupling factor OS=Pseudomonas aeruginosa (strain ATCC 15692 / DSM 22644 / CIP 104116 / JCM 14847 / LMG 12228 / 1C / PRS 101 / PAO1) OX=208964 GN=mfd PE=3 SV=1	FALSE	0	302.743	57	64	480	64	1148	128.7	5.91	83.83	710.75	64	60	1.073	1.071	1.105	1.041	0.572254	0.601187	0.546779	0.728259	0.958543	0.975299	0.973383	0.990292	99.1	106.3	92.5	102.2	4.74	4.09	3.51	2.33	3.48245e+07	5.30932e+07	6.02348e+07	4.38053e+07	4.09203e+07	5.78489e+07	6.31755e+07	6.24792e+07	4.32126e+07	3.64485e+07	5.13242e+07
FALSE	High	Master Protein	Q9I3D3	oxoglutarate dehydrogenase (succinyl-transferring) OS=Pseudomonas aeruginosa (strain ATCC 15692 / DSM 22644 / CIP 104116 / JCM 14847 / LMG 12228 / 1C / PRS 101 / PAO1) OX=208964 GN=sucA PE=3 SV=1	FALSE	0	298.959	51	52	856	52	943	105.8	6.55	174.54	1068.12	52	52	0.982	1.116	0.995	1.101	0.974159	0.339918	0.953843	0.346345	0.999838	0.885807	0.999658	0.901323	106.1	104.2	95.1	94.6	3.36	1.24	2.81	6.84	1.62196e+08	2.52688e+08	2.51274e+08	2.18661e+08	1.8227e+08	2.55455e+08	2.67188e+08	2.53633e+08	1.97817e+08	1.6498e+08	2.2837e+08
FALSE	High	Master Protein	P48372	DNA gyrase subunit A OS=Pseudomonas aeruginosa (strain ATCC 15692 / DSM 22644 / CIP 104116 / JCM 14847 / LMG 12228 / 1C / PRS 101 / PAO1) OX=208964 GN=gyrA PE=3 SV=1	FALSE	0	297.555	56	55	513	55	923	101.1	4.97	77.14	802.33	55	54	0.974	0.996	1	0.97	0.930965	0.795678	0.981398	0.698514	0.999838	0.986506	0.999658	0.98365	100.4	97.8	100.9	100.9	3.91	2.3	6.7	7.49	4.28483e+07	6.16867e+07	6.68809e+07	5.88548e+07	4.8257e+07	6.39462e+07	6.78916e+07	6.33362e+07	5.38863e+07	4.69159e+07	6.65423e+07
FALSE	High	Master Protein	Q9I2T9	Lon protease OS=Pseudomonas aeruginosa (strain ATCC 15692 / DSM 22644 / CIP 104116 / JCM 14847 / LMG 12228 / 1C / PRS 101 / PAO1) OX=208964 GN=lon PE=2 SV=1	FALSE	0	296.751	65	55	694	55	798	88.6	6.14	108.39	893.99	55	52	1.318	1.021	1.277	1.054	0.0515767	0.990168	0.130598	0.632078	0.318452	0.999421	0.550473	0.97383	88	115.9	86.1	110	1.14	8.46	3.08	15.75	5.20025e+07	7.84414e+07	8.53446e+07	7.07465e+07	8.28481e+07	1.16386e+08	1.0475e+08	1.02675e+08	6.86481e+07	5.91966e+07	7.7471e+07
FALSE	High	Master Protein	Q9HXV3	Phosphoenolpyruvate carboxylase OS=Pseudomonas aeruginosa (strain ATCC 15692 / DSM 22644 / CIP 104116 / JCM 14847 / LMG 12228 / 1C / PRS 101 / PAO1) OX=208964 GN=ppc PE=3 SV=1	FALSE	0	295.547	60	53	615	53	878	97.8	6.23	100.17	903.27	53	53	0.875	1.152	0.872	1.157	0.417211	0.193423	0.374962	0.146728	0.919844	0.744294	0.882916	0.713656	114.3	100	99.2	86.5	8.14	6.93	3.25	4.94	5.46349e+07	8.71952e+07	1.04002e+08	7.09109e+07	4.93999e+07	7.47586e+07	8.46097e+07	7.9083e+07	6.60067e+07	5.39671e+07	7.98099e+07
FALSE	High	Master Protein	G3XD89	Copper transport outer membrane porin OprC OS=Pseudomonas aeruginosa (strain ATCC 15692 / DSM 22644 / CIP 104116 / JCM 14847 / LMG 12228 / 1C / PRS 101 / PAO1) OX=208964 GN=oprC PE=1 SV=1	FALSE	0	289.066	70	46	749	46	723	79.3	6.46	102.11	1194.85	46	43	0.888	0.956	0.871	0.975	0.475706	0.490091	0.370228	0.740732	0.950184	0.961999	0.879748	0.990774	104.1	92.4	108.8	94.7	7.17	6.24	1.36	3.21	3.36761e+07	5.11108e+07	5.73071e+07	5.20564e+07	3.64562e+07	4.52347e+07	4.8756e+07	5.17579e+07	5.04379e+07	4.07825e+07	5.59058e+07
FALSE	High	Master Protein	Q9HYU6	Probable ATP-dependent helicase OS=Pseudomonas aeruginosa (strain ATCC 15692 / DSM 22644 / CIP 104116 / JCM 14847 / LMG 12228 / 1C / PRS 101 / PAO1) OX=208964 GN=PA3297 PE=4 SV=1	FALSE	0	289.065	51	66	268	66	1326	149.8	8.28	51.43	354.14	66	61	1.041	0.973	1.105	0.917	0.818694	0.666763	0.706537	0.413433	0.999838	0.980475	0.999658	0.93437	95.2	99.1	97.8	108	8.85	4.34	6.82	6.24	9.08045e+06	1.34302e+07	1.7287e+07	1.18835e+07	1.05351e+07	1.41386e+07	1.58847e+07	1.58137e+07	1.20269e+07	1.006e+07	1.57553e+07
FALSE	High	Master Protein	Q9I0L4	Isocitrate dehydrogenase [NADP] OS=Pseudomonas aeruginosa (strain ATCC 15692 / DSM 22644 / CIP 104116 / JCM 14847 / LMG 12228 / 1C / PRS 101 / PAO1) OX=208964 GN=idh PE=1 SV=1	FALSE	0	287.862	67	48	755	48	741	81.6	6.19	118.44	1104.22	48	48	0.687	1.029	0.735	0.962	0.0147329	0.925885	0.0503595	0.634253	0.131731	0.991696	0.293112	0.97383	118.6	81.5	115.2	84.7	12.67	6.98	5.37	9.72	1.01147e+08	1.64276e+08	2.15163e+08	1.37952e+08	7.55223e+07	1.11215e+08	1.30869e+08	1.16994e+08	1.44106e+08	1.14393e+08	1.7412e+08
FALSE	High	Master Protein	Q9I685	Adenosylhomocysteinase OS=Pseudomonas aeruginosa (strain ATCC 15692 / DSM 22644 / CIP 104116 / JCM 14847 / LMG 12228 / 1C / PRS 101 / PAO1) OX=208964 GN=ahcY PE=1 SV=1	FALSE	0	284.924	84	43	1139	43	469	51.4	6.06	125.97	2049.99	43	41	0.861	0.971	0.917	0.911	0.356685	0.599557	0.570832	0.298889	0.883879	0.975299	0.979964	0.880424	104.3	89.8	107.4	98.5	5.88	4.55	6.29	5.94	1.95416e+08	3.13828e+08	3.3802e+08	2.43288e+08	1.82166e+08	2.67165e+08	2.96495e+08	2.75686e+08	2.81856e+08	2.26081e+08	3.58958e+08
FALSE	High	Master Protein	Q9I157	PvdL OS=Pseudomonas aeruginosa (strain ATCC 15692 / DSM 22644 / CIP 104116 / JCM 14847 / LMG 12228 / 1C / PRS 101 / PAO1) OX=208964 GN=pvdL PE=4 SV=1	FALSE	0	280.209	19	70	199	68	4342	480	5.45	38.36	266.71	69	65	1.707	1.04	3.531	0.503	0.030191	0.872237	2.35748e-09	2.97255e-10	0.218264	0.99038	1.12201e-07	1.13229e-07	56.6	96.6	54.5	192.3	19.9	9.42	20.82	61.1	1.08291e+06	1.87322e+06	2.80804e+06	1.78194e+06	2.86649e+06	3.19021e+06	3.5243e+06	3.62623e+06	1.83402e+06	1.30046e+06	1.46283e+06
FALSE	High	Master Protein	P30718	Chaperonin GroEL OS=Pseudomonas aeruginosa (strain ATCC 15692 / DSM 22644 / CIP 104116 / JCM 14847 / LMG 12228 / 1C / PRS 101 / PAO1) OX=208964 GN=groEL PE=1 SV=3	FALSE	0	278.26	55	45	7446	45	547	57.1	5.14	441.39	16991.8	45	45	0.965	1.027	1.08	0.917	0.8776	0.946381	0.647435	0.331806	0.999838	0.993525	0.994866	0.894561	100.2	96.7	97.6	105.4	5.28	4.08	2.48	4.6	1.99365e+09	3.11873e+09	3.05358e+09	2.44931e+09	2.14498e+09	3.00752e+09	2.92776e+09	2.91566e+09	2.67686e+09	2.06249e+09	2.93242e+09
FALSE	High	Master Protein	Q9I553	Alanine--tRNA ligase OS=Pseudomonas aeruginosa (strain ATCC 15692 / DSM 22644 / CIP 104116 / JCM 14847 / LMG 12228 / 1C / PRS 101 / PAO1) OX=208964 GN=alaS PE=3 SV=1	FALSE	0	278.134	61	50	773	50	874	94.6	5.48	111.08	1155.28	50	49	1.083	0.931	1.024	0.985	0.530531	0.332058	0.900844	0.823354	0.95422	0.880709	0.999658	0.990774	94	101.8	100.9	103.3	7.69	7.48	3.28	6.96	6.49327e+07	8.98745e+07	9.64219e+07	9.21225e+07	8.665e+07	1.05106e+08	1.07096e+08	1.05613e+08	8.84354e+07	7.54708e+07	1.03519e+08
FALSE	High	Master Protein	Q9I4I1	Ribonucleoside-diphosphate reductase OS=Pseudomonas aeruginosa (strain ATCC 15692 / DSM 22644 / CIP 104116 / JCM 14847 / LMG 12228 / 1C / PRS 101 / PAO1) OX=208964 GN=nrdA PE=1 SV=1	FALSE	0	278.057	55	48	428	48	963	107	5.9	74.48	614.8	47	45	1.469	0.93	1.422	0.961	0.00739891	0.32574	0.0287658	0.629415	0.0808747	0.877421	0.197343	0.973623	78.9	115.8	84.8	120.5	8.09	8.42	3.91	9.33	4.64007e+07	7.15967e+07	6.40185e+07	5.98185e+07	7.84559e+07	1.08504e+08	9.62507e+07	1.03168e+08	6.37404e+07	5.48579e+07	7.73148e+07
FALSE	High	Master Protein	Q9I755	Type VI secretion system component TssM1 OS=Pseudomonas aeruginosa (strain ATCC 15692 / DSM 22644 / CIP 104116 / JCM 14847 / LMG 12228 / 1C / PRS 101 / PAO1) OX=208964 GN=tssM1 PE=3 SV=1	FALSE	0	277.834	53	51	309	51	1101	121.4	6.38	56.65	433.75	51	50	1.357	1.046	1.347	1.054	0.0808953	0.747577	0.119138	0.61198	0.425819	0.982394	0.519907	0.972581	86.9	118	83.1	112	9.08	6.51	7.59	13.64	1.34394e+07	2.05367e+07	2.59002e+07	1.74512e+07	1.99649e+07	3.16271e+07	3.09963e+07	2.85284e+07	2.03048e+07	1.40853e+07	2.02561e+07
FALSE	High	Master Protein	Q9HU38	AsmA domain-containing protein OS=Pseudomonas aeruginosa (strain ATCC 15692 / DSM 22644 / CIP 104116 / JCM 14847 / LMG 12228 / 1C / PRS 101 / PAO1) OX=208964 GN=PA5146 PE=4 SV=1	FALSE	0	276.884	64	52	551	52	750	80.8	8.03	104.78	751.13	52	51	0.927	0.98	0.88	1.032	0.671771	0.670276	0.407052	0.790866	0.98675	0.980475	0.898464	0.990774	104	96.4	106.1	93.4	2.39	1.55	2.69	8.27	5.07104e+07	7.68863e+07	8.43202e+07	6.50348e+07	5.29444e+07	7.24978e+07	8.01389e+07	7.48774e+07	7.11013e+07	5.8619e+07	8.47347e+07
FALSE	High	Master Protein	Q9I0L5	Isocitrate dehydrogenase [NADP] OS=Pseudomonas aeruginosa (strain ATCC 15692 / DSM 22644 / CIP 104116 / JCM 14847 / LMG 12228 / 1C / PRS 101 / PAO1) OX=208964 GN=icd PE=3 SV=1	FALSE	0	275.738	82	42	3345	42	418	45.5	5.24	229.59	6075.85	42	41	0.945	1.171	0.879	1.259	0.76866	0.142141	0.402436	0.0196423	0.997898	0.669772	0.896541	0.280579	112.7	106.5	96.3	84.6	6.88	4.12	5.38	14.49	6.13158e+08	8.98206e+08	8.57992e+08	8.09351e+08	6.64689e+08	8.33289e+08	9.70977e+08	8.71904e+08	6.9637e+08	5.86693e+08	7.22905e+08
FALSE	High	Master Protein	Q9HWG4	Pyochelin synthase PchF OS=Pseudomonas aeruginosa (strain ATCC 15692 / DSM 22644 / CIP 104116 / JCM 14847 / LMG 12228 / 1C / PRS 101 / PAO1) OX=208964 GN=pchF PE=2 SV=1	FALSE	0	273.747	40	60	287	60	1809	197	6.01	53.3	410.17	59	55	2.726	0.787	3.041	0.705	2.04662e-09	0.00851901	1.13768e-07	0.000470024	1.26365e-07	0.136874	4.44278e-06	0.0214848	45.1	123	57.4	174.5	33.87	23.22	26.94	55.35	3.5704e+06	6.2937e+06	2.68121e+06	4.9337e+06	1.22178e+07	1.99834e+07	1.22652e+07	1.45177e+07	3.80097e+06	4.91816e+06	8.58741e+06
FALSE	High	Master Protein	Q9I5E4	aconitate hydratase OS=Pseudomonas aeruginosa (strain ATCC 15692 / DSM 22644 / CIP 104116 / JCM 14847 / LMG 12228 / 1C / PRS 101 / PAO1) OX=208964 GN=PA0794 PE=3 SV=1	FALSE	0	271.896	59	50	662	50	868	94.8	5.6	105.25	1007.16	50	48	1.389	1.094	1.455	1.044	0.0213193	0.456889	0.0196009	0.703418	0.169111	0.952376	0.148273	0.98365	86.3	119.9	78.9	114.9	2.96	4.18	7.04	7.19	2.73087e+07	4.44571e+07	4.59643e+07	3.71461e+07	4.6051e+07	6.18285e+07	6.1432e+07	6.02421e+07	3.33757e+07	2.7487e+07	4.33108e+07
FALSE	High	Master Protein	Q9I5F9	Lon protease OS=Pseudomonas aeruginosa (strain ATCC 15692 / DSM 22644 / CIP 104116 / JCM 14847 / LMG 12228 / 1C / PRS 101 / PAO1) OX=208964 GN=lon PE=2 SV=1	FALSE	0	269.305	59	52	509	52	799	88.5	6.86	88.51	748.83	52	50	0.939	1.08	0.929	1.091	0.735632	0.54299	0.626686	0.399962	0.993527	0.970726	0.992391	0.927124	107.4	100.8	99.4	92.4	2.72	5.08	8.89	4.91	7.98906e+07	1.18342e+08	1.22473e+08	1.05427e+08	9.01189e+07	1.17437e+08	1.17857e+08	1.13815e+08	9.37887e+07	8.78471e+07	1.04148e+08
FALSE	High	Master Protein	P34750	Fimbrial assembly protein PilQ OS=Pseudomonas aeruginosa (strain ATCC 15692 / DSM 22644 / CIP 104116 / JCM 14847 / LMG 12228 / 1C / PRS 101 / PAO1) OX=208964 GN=pilQ PE=1 SV=2	FALSE	0	268.673	73	51	646	51	714	77.3	5.62	109.49	919.19	51	50	0.933	1.169	1	1.092	0.707182	0.145034	0.978241	0.394474	0.988508	0.672461	0.999658	0.925637	109.8	102.5	93.9	93.8	17.62	10.55	15.06	9.45	7.21896e+07	1.12554e+08	1.65321e+08	9.72433e+07	7.08586e+07	1.06551e+08	1.33469e+08	1.08808e+08	8.70206e+07	7.08272e+07	1.29498e+08
FALSE	High	Master Protein	Q9HVU5	TIGR02099 family protein OS=Pseudomonas aeruginosa (strain ATCC 15692 / DSM 22644 / CIP 104116 / JCM 14847 / LMG 12228 / 1C / PRS 101 / PAO1) OX=208964 GN=PA4476 PE=4 SV=1	FALSE	0	268.606	55	63	310	63	1276	139	7.08	61.33	414.48	63	56	1.043	1.124	1.15	1.02	0.769855	0.287726	0.516015	0.838698	0.997898	0.852452	0.961468	0.992926	101.1	105.5	90	103.4	6.3	3.52	6.36	6.45	1.44526e+07	2.375e+07	2.75118e+07	2.06486e+07	1.78567e+07	2.65499e+07	2.70291e+07	2.57625e+07	1.79256e+07	1.55966e+07	2.1685e+07
FALSE	High	Master Protein	Q9HUF4	Bifunctional glutamine synthetase adenylyltransferase/adenylyl-removing enzyme OS=Pseudomonas aeruginosa (strain ATCC 15692 / DSM 22644 / CIP 104116 / JCM 14847 / LMG 12228 / 1C / PRS 101 / PAO1) OX=208964 GN=glnE PE=3 SV=1	FALSE	0	267.904	57	47	326	47	982	110	5.54	57.99	477.38	47	44	1.155	1.146	1.244	1.065	0.396464	0.192141	0.310245	0.509831	0.90662	0.743734	0.823367	0.953147	97.2	112.4	84.9	105.5	4.81	3.09	8.21	1.94	1.09076e+07	1.79744e+07	1.99976e+07	1.55996e+07	1.52207e+07	2.22878e+07	2.29166e+07	2.13214e+07	1.35831e+07	1.13162e+07	1.64359e+07
FALSE	High	Master Protein	Q9HUD5	Glutamate synthase large chain OS=Pseudomonas aeruginosa (strain ATCC 15692 / DSM 22644 / CIP 104116 / JCM 14847 / LMG 12228 / 1C / PRS 101 / PAO1) OX=208964 GN=gltB PE=3 SV=1	FALSE	0	267.043	46	54	297	54	1481	161.5	6.13	53.02	441.28	54	52	0.849	0.889	0.793	0.951	0.394301	0.144586	0.142069	0.571503	0.905586	0.672461	0.57839	0.965731	103.5	87.8	116.4	92.3	8.11	6.88	4.77	21.6	1.99382e+07	2.80571e+07	3.6082e+07	2.88956e+07	1.97287e+07	2.43927e+07	3.01146e+07	2.8941e+07	3.19807e+07	2.42378e+07	3.73274e+07
FALSE	High	Master Protein	Q9HXH0	Valine--tRNA ligase OS=Pseudomonas aeruginosa (strain ATCC 15692 / DSM 22644 / CIP 104116 / JCM 14847 / LMG 12228 / 1C / PRS 101 / PAO1) OX=208964 GN=valS PE=1 SV=1	FALSE	0	266.744	49	52	590	52	950	107.6	5.55	105.69	833.48	52	52	0.942	0.929	0.926	0.945	0.754536	0.317381	0.612652	0.508781	0.995858	0.870317	0.989187	0.953147	99.6	93.8	107.2	99.3	1.07	1.72	2.06	1.71	4.4023e+07	6.57863e+07	7.00216e+07	5.78465e+07	4.80866e+07	6.39664e+07	6.79597e+07	6.42045e+07	6.40922e+07	5.21405e+07	7.32288e+07
FALSE	High	Master Protein	Q9I179	Probable non-ribosomal peptide synthetase OS=Pseudomonas aeruginosa (strain ATCC 15692 / DSM 22644 / CIP 104116 / JCM 14847 / LMG 12228 / 1C / PRS 101 / PAO1) OX=208964 GN=PA2402 PE=4 SV=1	FALSE	0	265.476	21	79	219	66	5149	568.8	5.4	39.26	273.19	79	68	1.688	0.944	3.426	0.465	0.0358462	0.387562	6.09182e-09	2.24554e-12	0.248205	0.913358	2.79553e-07	1.46634e-09	54.2	91.5	57.4	196.8	18.01	9.81	23.97	56.92	1.05113e+06	1.8008e+06	2.61923e+06	1.74124e+06	2.70569e+06	3.07351e+06	3.24319e+06	3.55064e+06	2.01912e+06	1.3443e+06	1.45545e+06
FALSE	High	Master Protein	Q9I0B0	type I site-specific deoxyribonuclease OS=Pseudomonas aeruginosa (strain ATCC 15692 / DSM 22644 / CIP 104116 / JCM 14847 / LMG 12228 / 1C / PRS 101 / PAO1) OX=208964 GN=PA2732 PE=3 SV=1	FALSE	0	263.101	47	57	322	57	1146	128.6	6.27	51.74	437.87	55	54	1.161	1.167	1.23	1.102	0.316891	0.13528	0.266731	0.350262	0.854203	0.660042	0.779885	0.905006	98.3	114	84.2	103.5	5.97	4.18	5.96	9.82	1.83455e+07	2.97776e+07	3.45812e+07	2.58748e+07	2.43479e+07	3.56877e+07	3.94159e+07	3.53662e+07	2.0944e+07	1.83597e+07	2.68234e+07
FALSE	High	Master Protein	Q9I1W3	maltose alpha-D-glucosyltransferase OS=Pseudomonas aeruginosa (strain ATCC 15692 / DSM 22644 / CIP 104116 / JCM 14847 / LMG 12228 / 1C / PRS 101 / PAO1) OX=208964 GN=PA2152 PE=3 SV=1	FALSE	0	262.287	51	51	315	51	1100	124.4	5.86	54.41	489.91	51	48	0.631	1.082	0.73	0.936	0.00670311	0.532436	0.0517503	0.487771	0.0763754	0.968294	0.297451	0.953147	123.8	78.2	114.5	83.5	4.76	5.09	3.13	12.19	2.61111e+07	3.84711e+07	4.60853e+07	3.4625e+07	1.92915e+07	2.70092e+07	2.67122e+07	2.45e+07	3.21194e+07	2.72883e+07	3.91834e+07
FALSE	High	Master Protein	Q9HVM8	Type IV pilus biogenesis factor PilY1 OS=Pseudomonas aeruginosa (strain ATCC 15692 / DSM 22644 / CIP 104116 / JCM 14847 / LMG 12228 / 1C / PRS 101 / PAO1) OX=208964 GN=pilY1 PE=3 SV=1	FALSE	0	259.816	49	48	301	48	1161	126.5	6.42	53.52	437.52	48	47	0.904	1.057	0.999	0.956	0.571815	0.667814	0.900714	0.673415	0.958543	0.980475	0.999658	0.978836	105.4	95.3	99.7	99.6	7.41	4.95	8.24	13.12	9.47501e+06	1.44907e+07	1.77485e+07	1.4329e+07	1.13066e+07	1.38495e+07	1.55804e+07	1.42064e+07	1.12242e+07	1.10408e+07	1.50818e+07
FALSE	High	Master Protein	Q9I0J6	NADH-quinone oxidoreductase subunit G OS=Pseudomonas aeruginosa (strain ATCC 15692 / DSM 22644 / CIP 104116 / JCM 14847 / LMG 12228 / 1C / PRS 101 / PAO1) OX=208964 GN=nuoG PE=3 SV=1	FALSE	0	259.32	59	43	571	43	905	98.9	6.09	83.23	990.96	43	42	1.15	1.033	1.221	0.973	0.303239	0.893027	0.218901	0.723703	0.836772	0.991547	0.71491	0.990292	93	107	90.1	109.9	5.33	3.89	4.33	5.66	9.25637e+07	1.51409e+08	1.57251e+08	1.17411e+08	1.17857e+08	1.75956e+08	1.78555e+08	1.74386e+08	1.19608e+08	1.02033e+08	1.49989e+08
FALSE	High	Master Protein	P13981	Arginine deiminase OS=Pseudomonas aeruginosa (strain ATCC 15692 / DSM 22644 / CIP 104116 / JCM 14847 / LMG 12228 / 1C / PRS 101 / PAO1) OX=208964 GN=arcA PE=1 SV=2	FALSE	0	256.347	84	37	2009	37	418	46.4	5.76	172.5	3947.91	36	36	1.013	1.11	1.057	1.065	0.860222	0.365876	0.747692	0.558314	0.999838	0.907826	0.999658	0.965731	103.5	104.8	93.2	98.5	2	5.33	5.94	4.8	3.33829e+08	5.17084e+08	5.56642e+08	4.6731e+08	4.06262e+08	5.77975e+08	5.5446e+08	5.28812e+08	4.12016e+08	3.63372e+08	4.39274e+08
FALSE	High	Master Protein	Q9I4G3	Periplasmic nitrate reductase OS=Pseudomonas aeruginosa (strain ATCC 15692 / DSM 22644 / CIP 104116 / JCM 14847 / LMG 12228 / 1C / PRS 101 / PAO1) OX=208964 GN=napA PE=3 SV=1	FALSE	0	255.975	59	52	399	52	829	92.9	8.41	74.68	563.84	52	49	1.381	1.047	1.436	1.007	0.0234699	0.782481	0.0244701	0.995285	0.181445	0.986506	0.175793	0.999328	85	117.4	81.2	116.5	8.65	2.33	6.83	8.41	4.27058e+07	7.5954e+07	7.3577e+07	5.49125e+07	6.63176e+07	9.3846e+07	1.01984e+08	9.6619e+07	5.90889e+07	4.63398e+07	7.2673e+07
FALSE	High	Master Protein	Q9I2Q2	Methionine synthase OS=Pseudomonas aeruginosa (strain ATCC 15692 / DSM 22644 / CIP 104116 / JCM 14847 / LMG 12228 / 1C / PRS 101 / PAO1) OX=208964 GN=metH PE=3 SV=1	FALSE	0	253.549	47	51	364	51	1234	135	5	62.19	548.64	50	50	1.193	0.958	1.21	0.945	0.217377	0.503086	0.239939	0.508117	0.723375	0.961999	0.74528	0.953147	88.9	106.1	92.8	112.3	2.34	3.65	4.53	7.45	2.1447e+07	3.39427e+07	3.69462e+07	2.9261e+07	3.02727e+07	4.17188e+07	4.12647e+07	4.16094e+07	3.06065e+07	2.58601e+07	3.64486e+07
FALSE	High	Master Protein	Q9HVM4	Isoleucine--tRNA ligase OS=Pseudomonas aeruginosa (strain ATCC 15692 / DSM 22644 / CIP 104116 / JCM 14847 / LMG 12228 / 1C / PRS 101 / PAO1) OX=208964 GN=ileS PE=3 SV=1	FALSE	0	253.035	54	41	494	41	943	105.4	6.15	80.68	723.37	41	40	0.935	0.962	0.918	0.979	0.714722	0.529389	0.575331	0.77182	0.990845	0.967893	0.979964	0.990774	101.8	95.2	105.9	97.2	3.26	2.96	2.97	1.66	6.2978e+07	8.97954e+07	9.65653e+07	7.85367e+07	6.42434e+07	8.93423e+07	9.08084e+07	8.50873e+07	8.46323e+07	6.72802e+07	9.98862e+07
FALSE	High	Master Protein	Q9HT20	ATP synthase subunit beta OS=Pseudomonas aeruginosa (strain ATCC 15692 / DSM 22644 / CIP 104116 / JCM 14847 / LMG 12228 / 1C / PRS 101 / PAO1) OX=208964 GN=atpD PE=3 SV=1	FALSE	0	251.47	78	34	2773	34	458	49.5	5.11	215	5771.23	34	34	1.176	0.998	1.164	1.008	0.237523	0.812668	0.352256	0.98827	0.75364	0.986506	0.868917	0.999328	92.1	108.3	92.3	107.4	8.46	3.02	2.64	4.05	4.37615e+08	7.50347e+08	8.4248e+08	5.84159e+08	5.92304e+08	8.52848e+08	9.31648e+08	8.64247e+08	6.42138e+08	5.41357e+08	7.296e+08
FALSE	High	Master Protein	Q9HXR3	Flotillin family protein OS=Pseudomonas aeruginosa (strain ATCC 15692 / DSM 22644 / CIP 104116 / JCM 14847 / LMG 12228 / 1C / PRS 101 / PAO1) OX=208964 GN=PA3729 PE=4 SV=1	FALSE	0	248.414	64	52	447	52	688	75.8	5.22	81.24	590.94	52	50	1.733	0.905	1.649	0.951	0.000148376	0.201708	0.00181928	0.555628	0.00337279	0.755212	0.0231541	0.965218	70.7	122.5	78.1	128.8	9.4	4.22	9.87	20.97	3.16921e+07	3.99378e+07	4.73631e+07	3.46972e+07	5.43151e+07	7.50491e+07	8.44281e+07	7.19796e+07	4.92747e+07	3.26205e+07	4.94158e+07
FALSE	High	Master Protein	Q9I4N8	Flagellar glycosyl transferase, FgtA OS=Pseudomonas aeruginosa (strain ATCC 15692 / DSM 22644 / CIP 104116 / JCM 14847 / LMG 12228 / 1C / PRS 101 / PAO1) OX=208964 GN=fgtA PE=4 SV=1	FALSE	0	248.31	38	57	254	57	1694	187	5.49	46	337.02	57	51	1.251	1.054	1.323	0.997	0.286439	0.669729	0.19366	0.975947	0.813892	0.980475	0.674929	0.999328	89.8	112.3	85.2	112.7	7.84	4.68	4.18	13.02	8.58964e+06	1.36427e+07	1.67594e+07	1.20682e+07	1.29125e+07	1.82728e+07	1.75132e+07	1.77553e+07	1.13315e+07	9.37268e+06	1.37594e+07
FALSE	High	Master Protein	Q9HWB5	RecBCD enzyme subunit RecC OS=Pseudomonas aeruginosa (strain ATCC 15692 / DSM 22644 / CIP 104116 / JCM 14847 / LMG 12228 / 1C / PRS 101 / PAO1) OX=208964 GN=recC PE=3 SV=1	FALSE	0	246.838	52	50	251	50	1171	132.6	5.59	53.17	353.97	50	44	1.003	1.019	1.037	0.985	0.935582	0.939739	0.894391	0.873744	0.999838	0.993525	0.999658	0.997102	99.9	100.2	98.1	101.8	5.45	2.89	3.62	5.79	1.52679e+07	2.47032e+07	2.78395e+07	2.03453e+07	1.76388e+07	2.5781e+07	2.64628e+07	2.49262e+07	2.02532e+07	1.73914e+07	2.50009e+07
FALSE	High	Master Protein	Q9I689	ATP-dependent RNA helicase RhlE OS=Pseudomonas aeruginosa (strain ATCC 15692 / DSM 22644 / CIP 104116 / JCM 14847 / LMG 12228 / 1C / PRS 101 / PAO1) OX=208964 GN=rhlE PE=3 SV=1	FALSE	0	246.411	73	49	458	49	639	70.1	9.98	68.78	661.31	49	43	1.016	1.089	1.064	1.041	0.844508	0.482649	0.717146	0.725525	0.999838	0.956962	0.999658	0.990292	102.3	103.9	93.9	99.9	9.08	4.33	9.52	8.84	2.426e+07	4.14315e+07	4.9088e+07	3.47362e+07	2.92829e+07	4.38184e+07	4.41135e+07	4.39528e+07	3.33187e+07	2.45369e+07	4.27548e+07
FALSE	High	Master Protein	Q14T72	Formate dehydrogenase-O, major subunit OS=Pseudomonas aeruginosa (strain ATCC 15692 / DSM 22644 / CIP 104116 / JCM 14847 / LMG 12228 / 1C / PRS 101 / PAO1) OX=208964 GN=fdnG PE=3 SV=2	FALSE	0	246.184	61	53	345	53	1026	114.1	7.36	48.27	515.02	52	52	1.48	1.073	1.648	0.964	0.00747465	0.582415	0.00184918	0.651123	0.0813779	0.975299	0.0233395	0.97383	80.9	119.6	75.4	124.1	3.91	5.57	10.61	9.81	1.91521e+07	3.16028e+07	3.24526e+07	2.56415e+07	3.13208e+07	4.69231e+07	4.64864e+07	4.84228e+07	2.49999e+07	2.0001e+07	3.44202e+07
FALSE	High	Master Protein	Q9I028	Acyl-coenzyme A dehydrogenase OS=Pseudomonas aeruginosa (strain ATCC 15692 / DSM 22644 / CIP 104116 / JCM 14847 / LMG 12228 / 1C / PRS 101 / PAO1) OX=208964 GN=PA2815 PE=3 SV=1	FALSE	0	245.555	51	39	780	39	815	88.7	6.04	122.66	1149.28	39	37	1.096	1.141	1.083	1.155	0.478208	0.233965	0.634137	0.151303	0.950184	0.799861	0.993853	0.721173	102	111.8	89.4	96.8	1.45	2.77	7.76	8.51	1.28831e+08	1.9354e+08	2.15392e+08	1.73151e+08	1.54765e+08	2.21109e+08	2.42419e+08	2.23867e+08	1.49631e+08	1.17149e+08	1.85078e+08
FALSE	High	Master Protein	P09591	Elongation factor Tu OS=Pseudomonas aeruginosa (strain ATCC 15692 / DSM 22644 / CIP 104116 / JCM 14847 / LMG 12228 / 1C / PRS 101 / PAO1) OX=208964 GN=tufB PE=1 SV=2	FALSE	0	245.025	79	34	5811	34	397	43.3	5.38	376.21	13393	34	33	1.023	0.989	1.029	0.983	0.806463	0.74053	0.876167	0.808937	0.999838	0.982394	0.999658	0.990774	98.1	100.5	99.3	102.1	1.28	2.39	3.08	3.18	5.67981e+08	8.88294e+08	9.38335e+08	7.6252e+08	6.72782e+08	9.09929e+08	9.43125e+08	9.42169e+08	7.75278e+08	6.47845e+08	9.14787e+08
FALSE	High	Master Protein	Q9HTY8	S1 motif domain-containing protein OS=Pseudomonas aeruginosa (strain ATCC 15692 / DSM 22644 / CIP 104116 / JCM 14847 / LMG 12228 / 1C / PRS 101 / PAO1) OX=208964 GN=PA5201 PE=1 SV=1	FALSE	0	244.381	65	50	257	50	779	84.9	6.38	42.32	368.22	50	47	1.257	1.048	1.303	1.011	0.151542	0.759046	0.191462	0.917831	0.611795	0.983677	0.670853	0.998613	89.8	112.9	85.7	111.6	17.08	2.32	7.1	24.68	1.05514e+07	1.94621e+07	2.60394e+07	1.69626e+07	1.82027e+07	2.60801e+07	2.70261e+07	2.51816e+07	1.472e+07	1.41176e+07	1.93543e+07
FALSE	High	Master Protein	Q9HZM8	Ribonuclease E OS=Pseudomonas aeruginosa (strain ATCC 15692 / DSM 22644 / CIP 104116 / JCM 14847 / LMG 12228 / 1C / PRS 101 / PAO1) OX=208964 GN=rne PE=1 SV=1	FALSE	0	244.034	41	46	614	46	1057	117.4	4.94	81.63	875.96	46	43	0.818	1.158	0.891	1.063	0.206208	0.177243	0.451956	0.566435	0.707329	0.72765	0.932274	0.965731	115.9	94.8	100.1	89.2	3.17	2.87	2.39	6.36	6.12257e+07	8.9917e+07	1.04379e+08	8.13678e+07	5.71293e+07	8.0832e+07	8.08722e+07	7.88786e+07	7.15523e+07	5.9244e+07	8.5497e+07
FALSE	High	Master Protein	Q9HWG0	UvrABC system protein A OS=Pseudomonas aeruginosa (strain ATCC 15692 / DSM 22644 / CIP 104116 / JCM 14847 / LMG 12228 / 1C / PRS 101 / PAO1) OX=208964 GN=uvrA PE=3 SV=1	FALSE	0	243.014	46	44	340	44	945	104.4	6.64	54.26	509.69	44	44	1.03	1.028	1.145	0.926	0.812863	0.860373	0.498967	0.428041	0.999838	0.988341	0.95852	0.939871	97.2	100.1	94.5	108.2	11.71	4.87	5.64	2.67	1.48059e+07	2.51883e+07	3.06864e+07	1.97115e+07	1.70737e+07	2.4558e+07	2.78298e+07	2.6123e+07	2.10292e+07	1.71305e+07	2.64958e+07
FALSE	High	Master Protein	Q9I636	Malate synthase G OS=Pseudomonas aeruginosa (strain ATCC 15692 / DSM 22644 / CIP 104116 / JCM 14847 / LMG 12228 / 1C / PRS 101 / PAO1) OX=208964 GN=glcB PE=1 SV=1	FALSE	0	242.971	63	39	797	39	725	78.6	5.72	103.28	1201.92	38	39	0.968	1.157	1.014	1.105	0.898376	0.179004	0.948483	0.331087	0.999838	0.728632	0.999658	0.894561	107.8	104.4	93.2	94.5	3.8	1.94	3.13	4.49	1.12505e+08	1.82342e+08	1.79419e+08	1.51471e+08	1.23749e+08	1.72179e+08	1.79612e+08	1.77198e+08	1.34726e+08	1.10455e+08	1.51091e+08
FALSE	High	Master Protein	Q9HV48	ATP-dependent zinc metalloprotease FtsH OS=Pseudomonas aeruginosa (strain ATCC 15692 / DSM 22644 / CIP 104116 / JCM 14847 / LMG 12228 / 1C / PRS 101 / PAO1) OX=208964 GN=ftsH PE=3 SV=1	FALSE	0	242.741	67	47	670	47	639	69.9	5.87	106.93	1003.1	47	46	1.001	1.02	0.996	1.024	0.926082	0.997311	0.960961	0.854564	0.999838	0.99951	0.999658	0.995998	101.1	101.1	99.1	98.7	5.43	4.46	3.13	3.21	5.48101e+07	9.01235e+07	1.02083e+08	7.75337e+07	6.81911e+07	8.4539e+07	9.67926e+07	9.43095e+07	8.18388e+07	6.37271e+07	9.18341e+07
FALSE	High	Master Protein	Q9HZA6	Motility hub protein FimV OS=Pseudomonas aeruginosa (strain ATCC 15692 / DSM 22644 / CIP 104116 / JCM 14847 / LMG 12228 / 1C / PRS 101 / PAO1) OX=208964 GN=fimV PE=1 SV=1	FALSE	0	241.854	46	37	746	37	919	96.9	4.36	127.91	1128	37	36	0.941	0.949	0.911	0.981	0.748267	0.443961	0.540965	0.787389	0.995593	0.947593	0.971069	0.990774	101.2	95.2	106.6	97.1	1.91	10.36	7.05	6.96	1.42771e+08	2.14689e+08	2.31015e+08	1.82233e+08	1.48236e+08	1.90089e+08	2.59173e+08	2.15466e+08	2.02991e+08	1.75644e+08	2.35558e+08
FALSE	High	Master Protein	Q9HY13	Xylulose 5-phosphate/Fructose 6-phosphate phosphoketolase N-terminal domain-containing protein OS=Pseudomonas aeruginosa (strain ATCC 15692 / DSM 22644 / CIP 104116 / JCM 14847 / LMG 12228 / 1C / PRS 101 / PAO1) OX=208964 GN=PA3613 PE=4 SV=1	FALSE	0	240.571	57	44	348	44	801	88.3	6.42	52.68	569.47	44	43	1.044	1.053	1.138	0.966	0.704951	0.737415	0.430741	0.665749	0.988508	0.982394	0.917936	0.974874	98.2	102.5	93.2	106.1	10.74	7.04	4.25	8.91	2.92782e+07	5.17407e+07	5.83024e+07	3.84867e+07	3.48838e+07	5.52208e+07	5.27275e+07	5.44718e+07	3.95874e+07	3.33282e+07	4.93686e+07
FALSE	High	Master Protein	Q9I524	GTP pyrophosphokinase OS=Pseudomonas aeruginosa (strain ATCC 15692 / DSM 22644 / CIP 104116 / JCM 14847 / LMG 12228 / 1C / PRS 101 / PAO1) OX=208964 GN=relA PE=3 SV=1	FALSE	0	238.165	61	45	351	45	747	83.8	7.53	73.02	477.33	45	43	1.204	0.951	1.206	0.95	0.234459	0.463146	0.271665	0.580572	0.747553	0.955234	0.78659	0.968539	88.4	106.5	93	112.1	2.29	6.4	4.58	5.09	1.72722e+07	2.73299e+07	2.92485e+07	2.30094e+07	2.45849e+07	3.59148e+07	3.31144e+07	3.29128e+07	2.50046e+07	2.04967e+07	2.94566e+07
FALSE	High	Master Protein	Q9HZ71	Small ribosomal subunit protein bS1 OS=Pseudomonas aeruginosa (strain ATCC 15692 / DSM 22644 / CIP 104116 / JCM 14847 / LMG 12228 / 1C / PRS 101 / PAO1) OX=208964 GN=rpsA PE=3 SV=1	FALSE	0	237.759	64	44	1104	44	559	61.8	4.93	120.45	2019.63	43	42	1.148	0.779	1.019	0.877	0.309572	0.00397506	0.927341	0.151256	0.843834	0.0795534	0.999658	0.721173	84.4	96.8	108.4	110.4	9.09	14.11	7.23	4.78	1.34582e+08	1.85593e+08	1.92126e+08	1.91456e+08	2.10684e+08	2.32265e+08	2.25362e+08	2.29585e+08	2.19236e+08	1.93009e+08	2.34149e+08
FALSE	High	Master Protein	Q9I1N4	PslE OS=Pseudomonas aeruginosa (strain ATCC 15692 / DSM 22644 / CIP 104116 / JCM 14847 / LMG 12228 / 1C / PRS 101 / PAO1) OX=208964 GN=pslE PE=4 SV=1	FALSE	0	237.63	61	47	397	47	662	74.5	6.27	68.95	539.19	47	47	1.077	1.233	1.295	1.025	0.55585	0.0435885	0.109596	0.847258	0.957653	0.365397	0.494319	0.995998	101.6	109.4	82.4	106.7	6.68	4	9.46	7.21	5.14297e+07	8.54599e+07	9.8679e+07	7.68863e+07	6.65381e+07	9.41842e+07	1.07056e+08	9.84069e+07	6.14029e+07	4.70676e+07	8.08673e+07
FALSE	High	Master Protein	Q9HT80	DNA polymerase I OS=Pseudomonas aeruginosa (strain ATCC 15692 / DSM 22644 / CIP 104116 / JCM 14847 / LMG 12228 / 1C / PRS 101 / PAO1) OX=208964 GN=polA PE=3 SV=1	FALSE	0	237.394	66	53	385	53	913	99.7	5.14	68.94	572.96	52	50	1.12	1.001	1.123	0.999	0.392379	0.841213	0.482218	0.93902	0.904901	0.986506	0.951658	0.998613	94.3	105.7	94.2	105.8	2.55	3.69	1.49	3.91	3.01031e+07	4.64794e+07	5.08566e+07	3.91126e+07	3.69696e+07	5.50452e+07	5.76517e+07	5.30195e+07	4.10647e+07	3.4209e+07	4.73939e+07
FALSE	High	Master Protein	Q9HUJ1	Probable outer membrane protein OS=Pseudomonas aeruginosa (strain ATCC 15692 / DSM 22644 / CIP 104116 / JCM 14847 / LMG 12228 / 1C / PRS 101 / PAO1) OX=208964 GN=PA4974 PE=3 SV=1	FALSE	0	236.722	83	41	454	41	482	53.4	6.1	87.08	652.21	41	40	1.197	1.061	1.267	1.003	0.194067	0.671483	0.143936	0.969632	0.690969	0.980475	0.579789	0.999328	92.3	110.5	87	110.2	10.27	2.36	6.82	5.7	4.80746e+07	8.29522e+07	1.01015e+08	7.42431e+07	7.41741e+07	1.02383e+08	1.14751e+08	1.04749e+08	7.13782e+07	6.57328e+07	8.14705e+07
FALSE	High	Master Protein	P0DP44	Polyphosphate kinase OS=Pseudomonas aeruginosa (strain ATCC 15692 / DSM 22644 / CIP 104116 / JCM 14847 / LMG 12228 / 1C / PRS 101 / PAO1) OX=208964 GN=ppk PE=1 SV=1	FALSE	0	235.82	61	39	467	39	690	78.2	8.79	79.3	699.9	39	39	1.277	1.051	1.229	1.092	0.0824465	0.752189	0.203395	0.396023	0.431272	0.982394	0.693515	0.925944	90.9	116.1	86.5	106.4	4.2	4.85	10.04	6.79	3.73352e+07	5.43322e+07	6.00471e+07	5.26683e+07	5.4736e+07	7.68817e+07	7.35548e+07	7.37654e+07	4.42715e+07	3.8027e+07	5.76742e+07
FALSE	High	Master Protein	Q9I5F0	peptidoglycan glycosyltransferase OS=Pseudomonas aeruginosa (strain ATCC 15692 / DSM 22644 / CIP 104116 / JCM 14847 / LMG 12228 / 1C / PRS 101 / PAO1) OX=208964 GN=PA0788 PE=4 SV=1	FALSE	0	235.655	56	55	219	55	1041	116.4	9.48	44.31	301.8	54	50	1.303	1.002	1.271	1.028	0.101909	0.86912	0.229899	0.771616	0.490195	0.98947	0.732481	0.990774	87.6	114.1	87.4	111	9.45	7.7	7.47	3.61	1.08397e+07	1.88266e+07	2.20479e+07	1.54525e+07	1.52994e+07	2.41952e+07	2.628e+07	2.51375e+07	1.52623e+07	1.27872e+07	1.97259e+07
FALSE	High	Master Protein	Q9HXM5	Inosine-5'-monophosphate dehydrogenase OS=Pseudomonas aeruginosa (strain ATCC 15692 / DSM 22644 / CIP 104116 / JCM 14847 / LMG 12228 / 1C / PRS 101 / PAO1) OX=208964 GN=guaB PE=1 SV=1	FALSE	0	233.664	74	30	846	30	489	51.7	6.68	111.31	1485.84	30	27	1.029	1.038	1.061	1.007	0.778486	0.849821	0.726889	0.997818	0.999838	0.986506	0.999658	0.999328	99.6	102.5	96	101.9	4.72	4.5	5.64	5.16	8.75333e+07	1.45215e+08	1.47908e+08	1.29204e+08	1.14132e+08	1.51854e+08	1.50641e+08	1.48735e+08	1.21439e+08	1.03203e+08	1.3345e+08
FALSE	High	Master Protein	Q9HW72	Pyruvate kinase OS=Pseudomonas aeruginosa (strain ATCC 15692 / DSM 22644 / CIP 104116 / JCM 14847 / LMG 12228 / 1C / PRS 101 / PAO1) OX=208964 GN=pykA PE=1 SV=1	FALSE	0	233.328	70	34	474	34	483	52.2	6.68	65.43	857.74	33	34	0.827	1.091	0.826	1.093	0.234652	0.471517	0.220664	0.390242	0.747647	0.956962	0.718611	0.925204	114.3	94.5	104.7	86.5	6.02	4.59	5.59	9.81	4.61906e+07	6.45519e+07	6.51655e+07	5.80423e+07	4.37165e+07	5.52642e+07	5.7567e+07	5.64177e+07	5.3485e+07	4.52995e+07	5.88528e+07
FALSE	High	Master Protein	Q9HVT7	Aspartyl/glutamyl-tRNA(Asn/Gln) amidotransferase subunit B OS=Pseudomonas aeruginosa (strain ATCC 15692 / DSM 22644 / CIP 104116 / JCM 14847 / LMG 12228 / 1C / PRS 101 / PAO1) OX=208964 GN=gatB PE=1 SV=1	FALSE	0	232.547	76	38	451	38	481	53	5.4	77.34	718.28	38	37	1.035	0.945	1.036	0.944	0.75079	0.415893	0.843136	0.501979	0.995858	0.931112	0.999658	0.953147	95.5	98.8	101	104.7	8.66	3.34	3.35	5.23	3.95847e+07	6.07681e+07	7.71757e+07	5.41616e+07	4.79748e+07	6.16181e+07	6.92089e+07	6.75795e+07	5.68853e+07	4.81248e+07	6.66793e+07
FALSE	High	Master Protein	Q9HV59	Polyribonucleotide nucleotidyltransferase OS=Pseudomonas aeruginosa (strain ATCC 15692 / DSM 22644 / CIP 104116 / JCM 14847 / LMG 12228 / 1C / PRS 101 / PAO1) OX=208964 GN=pnp PE=3 SV=1	FALSE	0	232.317	58	43	662	43	701	75.4	5.19	111.53	934.53	43	42	0.857	1.048	0.947	0.948	0.339784	0.770523	0.715273	0.531453	0.876461	0.986087	0.999658	0.960945	107.7	92.2	102.7	97.3	4.41	8.52	6.58	3.91	1.41459e+08	2.00285e+08	2.19877e+08	1.9364e+08	1.55917e+08	1.89365e+08	1.91029e+08	1.81679e+08	1.71084e+08	1.50874e+08	2.02577e+08
FALSE	High	Master Protein	G3XD36	phosphoenolpyruvate--protein phosphotransferase OS=Pseudomonas aeruginosa (strain ATCC 15692 / DSM 22644 / CIP 104116 / JCM 14847 / LMG 12228 / 1C / PRS 101 / PAO1) OX=208964 GN=ptsP PE=3 SV=1	FALSE	0	232.277	55	39	367	39	759	83.6	5.8	59.52	571.37	39	38	0.975	1.011	1.004	0.982	0.93673	0.928373	0.997433	0.798974	0.999838	0.991696	0.999658	0.990774	101.1	98.6	99.9	100.4	4.32	2.75	7.81	6.55	2.949e+07	4.41564e+07	4.46363e+07	4.04399e+07	3.27352e+07	4.58689e+07	4.60438e+07	4.49253e+07	3.91513e+07	3.14794e+07	4.61109e+07
FALSE	High	Master Protein	G3XD24	Methyl-accepting chemotaxis protein PctA OS=Pseudomonas aeruginosa (strain ATCC 15692 / DSM 22644 / CIP 104116 / JCM 14847 / LMG 12228 / 1C / PRS 101 / PAO1) OX=208964 GN=pctA PE=1 SV=1	FALSE	0	232.208	58	32	480	14	629	68	5.33	69.6	763.45	32	32	0.614	1.171	0.651	1.105	0.00634864	0.128222	0.0272125	0.296975	0.0732498	0.649364	0.188957	0.880424	132.3	81.2	113	73.5	8.5	4.93	5.79	10.7	1.28547e+07	1.63175e+07	2.12744e+07	1.65373e+07	8.85663e+06	1.10629e+07	1.3324e+07	1.22353e+07	1.53077e+07	1.19495e+07	1.52079e+07
FALSE	High	Master Protein	Q9I742	AAA+ ATPase ClpV1 OS=Pseudomonas aeruginosa (strain ATCC 15692 / DSM 22644 / CIP 104116 / JCM 14847 / LMG 12228 / 1C / PRS 101 / PAO1) OX=208964 GN=clpV1 PE=1 SV=1	FALSE	0	231.214	55	46	299	44	902	98.7	5.58	49.86	418.38	45	41	1.295	1.035	1.434	0.934	0.122203	0.85423	0.0432316	0.472809	0.54901	0.987374	0.262539	0.953147	86.1	111.4	83.2	119.3	13.01	5.76	10.66	29.77	1.55713e+07	2.3119e+07	3.03912e+07	1.82905e+07	2.29282e+07	3.43257e+07	3.30692e+07	3.06489e+07	2.47903e+07	1.62676e+07	2.3678e+07
FALSE	High	Master Protein	Q9HVQ2	Probable chemotaxis transducer OS=Pseudomonas aeruginosa (strain ATCC 15692 / DSM 22644 / CIP 104116 / JCM 14847 / LMG 12228 / 1C / PRS 101 / PAO1) OX=208964 GN=PA4520 PE=3 SV=1	FALSE	0	230.827	64	35	289	33	673	72.3	5.14	45.69	488.94	35	34	1.278	1.13	1.286	1.123	0.161858	0.24502	0.269061	0.22524	0.633348	0.809075	0.780582	0.809148	93	118.8	82.3	105.8	4.88	1.46	6.34	3.64	1.1239e+07	1.65071e+07	1.80881e+07	1.61701e+07	1.62682e+07	2.22202e+07	2.40805e+07	2.19793e+07	1.3572e+07	1.1374e+07	1.36273e+07
FALSE	High	Master Protein	Q9HZJ2	Fatty acid oxidation complex subunit alpha OS=Pseudomonas aeruginosa (strain ATCC 15692 / DSM 22644 / CIP 104116 / JCM 14847 / LMG 12228 / 1C / PRS 101 / PAO1) OX=208964 GN=fadB PE=3 SV=1	FALSE	0	229.184	63	40	815	40	715	76.9	5.86	106.37	1216.1	39	39	0.913	1.09	0.891	1.116	0.598186	0.47963	0.453538	0.279341	0.969207	0.956962	0.933851	0.8704	109.7	100.1	100.6	89.6	4.35	3.35	5.64	5.89	9.69218e+07	1.52337e+08	1.47402e+08	1.28179e+08	9.93721e+07	1.29713e+08	1.50053e+08	1.40748e+08	1.19131e+08	9.09616e+07	1.41854e+08
FALSE	High	Master Protein	Q9HT18	ATP synthase subunit alpha OS=Pseudomonas aeruginosa (strain ATCC 15692 / DSM 22644 / CIP 104116 / JCM 14847 / LMG 12228 / 1C / PRS 101 / PAO1) OX=208964 GN=atpA PE=3 SV=1	FALSE	0	229.141	61	41	1506	41	514	55.4	5.44	185.62	2551.21	41	40	1.097	0.953	1.052	0.994	0.476783	0.467479	0.770003	0.89419	0.950184	0.956962	0.999658	0.997102	94.1	103.2	98.8	103.9	2.85	0.23	4.68	2.99	2.21663e+08	3.49121e+08	3.77522e+08	2.90721e+08	2.82117e+08	3.85572e+08	4.15594e+08	3.91441e+08	3.21518e+08	2.49037e+08	3.83118e+08
FALSE	High	Master Protein	G3XD98	histidine kinase OS=Pseudomonas aeruginosa (strain ATCC 15692 / DSM 22644 / CIP 104116 / JCM 14847 / LMG 12228 / 1C / PRS 101 / PAO1) OX=208964 GN=gacS PE=1 SV=1	FALSE	0	228.706	48	38	291	38	925	101	5.08	41.98	459.71	37	37	1.067	1.078	1.066	1.078	0.675758	0.51538	0.768362	0.459015	0.986994	0.967211	0.999658	0.952652	100.4	107.1	93.2	99.3	4.07	4.49	3.93	2.15	1.69578e+07	2.62901e+07	3.02361e+07	2.41827e+07	2.0009e+07	2.95767e+07	3.26424e+07	2.97421e+07	2.16861e+07	1.83131e+07	2.60403e+07
FALSE	High	Master Protein	Q9HXY4	Outer membrane protein assembly factor BamA OS=Pseudomonas aeruginosa (strain ATCC 15692 / DSM 22644 / CIP 104116 / JCM 14847 / LMG 12228 / 1C / PRS 101 / PAO1) OX=208964 GN=opr86 PE=3 SV=1	FALSE	0	228.486	48	42	430	42	797	88.2	5.2	80.19	543.39	42	40	1.039	1.026	1.068	0.998	0.726577	0.954112	0.697003	0.930723	0.993046	0.993525	0.999658	0.998613	98.6	102.5	96.2	102.7	9.22	8.28	9.41	5.09	5.92607e+07	8.29281e+07	8.22264e+07	8.30275e+07	7.86183e+07	9.09781e+07	1.00167e+08	9.20403e+07	7.37201e+07	6.92806e+07	7.68813e+07
FALSE	High	Master Protein	G3XCV2	Pyochelin synthase PchE OS=Pseudomonas aeruginosa (strain ATCC 15692 / DSM 22644 / CIP 104116 / JCM 14847 / LMG 12228 / 1C / PRS 101 / PAO1) OX=208964 GN=pchE PE=1 SV=1	FALSE	0	228.183	43	47	332	47	1438	156.3	5.44	53.86	512.06	47	44	2.44	0.754	2.364	0.778	1.20903e-07	0.00138342	5.07753e-05	0.0115385	5.36317e-06	0.0350696	0.00109949	0.199782	50.6	123.5	67.2	158.8	42.89	19.57	33.33	40.86	4.45863e+06	6.84042e+06	2.11309e+06	5.26794e+06	1.27537e+07	1.87283e+07	1.27062e+07	1.48286e+07	4.28928e+06	5.92625e+06	1.16793e+07
FALSE	High	Master Protein	Q9I1A1	Probable aldehyde dehydrogenase OS=Pseudomonas aeruginosa (strain ATCC 15692 / DSM 22644 / CIP 104116 / JCM 14847 / LMG 12228 / 1C / PRS 101 / PAO1) OX=208964 GN=PA2378 PE=4 SV=1	FALSE	0	227.422	60	43	325	43	771	83.6	8.27	58.08	508.04	43	41	1.2	1.001	1.255	0.958	0.216112	0.863502	0.160675	0.611342	0.72116	0.988649	0.606715	0.972581	89.8	107.8	89.7	112.6	6.78	6.77	10.39	2.99	1.91232e+07	3.2505e+07	3.63368e+07	2.66888e+07	2.5311e+07	3.80535e+07	4.22834e+07	4.10651e+07	2.73008e+07	2.25112e+07	3.83555e+07
FALSE	High	Master Protein	Q9HY75	Probable serine protease OS=Pseudomonas aeruginosa (strain ATCC 15692 / DSM 22644 / CIP 104116 / JCM 14847 / LMG 12228 / 1C / PRS 101 / PAO1) OX=208964 GN=PA3535 PE=3 SV=1	FALSE	0	225.629	49	40	320	40	995	104.4	5.58	56.53	489.28	40	40	0.861	1.046	1.013	0.889	0.451755	0.746466	0.984272	0.240528	0.938388	0.982394	0.999658	0.831659	105.7	91	101	102.3	18.92	14.91	7.87	2.12	1.24971e+07	2.12063e+07	3.10945e+07	1.9189e+07	1.11888e+07	1.84098e+07	2.36337e+07	1.99382e+07	1.80793e+07	1.54473e+07	2.42566e+07
FALSE	High	Master Protein	Q9I2T8	Periplasmic chaperone PpiD OS=Pseudomonas aeruginosa (strain ATCC 15692 / DSM 22644 / CIP 104116 / JCM 14847 / LMG 12228 / 1C / PRS 101 / PAO1) OX=208964 GN=ppiD PE=3 SV=1	FALSE	0	224.979	75	46	422	46	621	68.7	5.1	79.12	558.49	46	44	1.028	1.001	1.04	0.989	0.784162	0.83837	0.826181	0.858389	0.999838	0.986506	0.999658	0.996416	98.4	101.1	98.3	102.2	3.99	2.81	1.97	10.61	5.34104e+07	8.22734e+07	8.75283e+07	7.7422e+07	6.3354e+07	8.61574e+07	9.69627e+07	8.57565e+07	7.34613e+07	6.1594e+07	8.50595e+07
FALSE	High	Master Protein	Q9I1L9	Dihydrolipoyl dehydrogenase OS=Pseudomonas aeruginosa (strain ATCC 15692 / DSM 22644 / CIP 104116 / JCM 14847 / LMG 12228 / 1C / PRS 101 / PAO1) OX=208964 GN=lpdV PE=1 SV=1	FALSE	0	224.846	78	32	946	32	464	48.6	6.61	104.3	1835.2	32	29	1.266	1.16	1.247	1.178	0.0934234	0.169521	0.172285	0.101309	0.466092	0.717477	0.636731	0.62326	95.2	120.5	82	102.3	16.74	7.49	9.69	5.29	1.45364e+08	2.04772e+08	1.7165e+08	2.116e+08	2.26098e+08	2.80599e+08	2.78296e+08	2.75616e+08	1.6207e+08	1.40082e+08	1.72776e+08
FALSE	High	Master Protein	G3XCY8	Probable TonB-dependent siderophore receptor PiuA OS=Pseudomonas aeruginosa (strain ATCC 15692 / DSM 22644 / CIP 104116 / JCM 14847 / LMG 12228 / 1C / PRS 101 / PAO1) OX=208964 GN=piuA PE=1 SV=1	FALSE	0	224.596	55	39	304	39	753	82.3	6.07	47.51	427.67	39	38	1.206	1.133	0.877	1.558	0.17651	0.263119	0.396429	5.14857e-06	0.661046	0.827439	0.894904	0.000588353	103.5	124.9	91.4	80.2	16.37	35.83	22.3	29.63	3.17542e+07	4.73173e+07	5.78906e+07	3.14247e+07	3.40992e+07	5.57855e+07	1.08129e+08	6.35293e+07	4.84696e+07	3.38862e+07	3.20429e+07
FALSE	High	Master Protein	Q9HT76	Vitamin B12-dependent ribonucleotide reductase OS=Pseudomonas aeruginosa (strain ATCC 15692 / DSM 22644 / CIP 104116 / JCM 14847 / LMG 12228 / 1C / PRS 101 / PAO1) OX=208964 GN=nrdJa PE=3 SV=1	FALSE	0	223.253	57	37	384	37	734	82.7	6.11	55.89	604.32	37	36	1.532	0.867	1.398	0.95	0.0030523	0.0824345	0.0375763	0.546833	0.0420058	0.511072	0.240466	0.964469	75.5	115.7	87.1	121.7	5.53	6.16	7.01	10.83	2.09171e+07	3.6261e+07	3.63576e+07	2.9264e+07	4.01226e+07	5.41491e+07	5.12319e+07	5.21417e+07	3.15994e+07	2.89804e+07	3.95845e+07
FALSE	High	Master Protein	Q9I1H0	AMB antimetabolite synthase AmbB OS=Pseudomonas aeruginosa (strain ATCC 15692 / DSM 22644 / CIP 104116 / JCM 14847 / LMG 12228 / 1C / PRS 101 / PAO1) OX=208964 GN=ambB PE=1 SV=1	FALSE	0	223.207	38	47	367	47	1249	134.4	6.37	71.21	475.02	47	45	2.56	0.806	2.565	0.804	7.1159e-08	0.0116566	6.21223e-09	0.0191938	3.37605e-06	0.167609	2.81027e-07	0.277642	50.1	128.2	62.2	159.5	2.03	6.25	7.35	16.97	9.8535e+06	1.44432e+07	1.60672e+07	1.33112e+07	3.03572e+07	3.83161e+07	3.85223e+07	4.08474e+07	1.59555e+07	1.28229e+07	2.04148e+07
FALSE	High	Master Protein	Q9HTV1	Transcription termination factor Rho OS=Pseudomonas aeruginosa (strain ATCC 15692 / DSM 22644 / CIP 104116 / JCM 14847 / LMG 12228 / 1C / PRS 101 / PAO1) OX=208964 GN=rho PE=3 SV=1	FALSE	0	223.108	83	33	684	33	419	47	6.83	100.23	996.17	33	33	0.921	1.201	0.92	1.202	0.640631	0.0817975	0.583296	0.0638864	0.98134	0.508504	0.979964	0.508598	113.6	104.7	94.6	87.1	2.05	2.02	3.97	2.7	9.83491e+07	1.49394e+08	1.62215e+08	1.36917e+08	1.06884e+08	1.42976e+08	1.49554e+08	1.42741e+08	1.12425e+08	9.91244e+07	1.25113e+08
FALSE	High	Master Protein	Q9I182	Pyoverdine synthetase D OS=Pseudomonas aeruginosa (strain ATCC 15692 / DSM 22644 / CIP 104116 / JCM 14847 / LMG 12228 / 1C / PRS 101 / PAO1) OX=208964 GN=pvdD PE=4 SV=1	FALSE	0	221.91	37	51	177	44	2448	273.5	5.36	33.74	253.2	51	49	1.51	0.914	2.113	0.653	0.0717095	0.276064	0.000447143	9.78717e-06	0.39343	0.844354	0.00724467	0.000994159	67.6	102.1	74	156.3	12.73	6.11	26.02	54.08	1.88575e+06	2.93526e+06	4.01313e+06	3.00186e+06	3.9515e+06	4.70488e+06	5.16414e+06	5.07944e+06	3.03076e+06	2.68053e+06	2.61281e+06
FALSE	High	Master Protein	Q9I0A4	Phenylalanine--tRNA ligase beta subunit OS=Pseudomonas aeruginosa (strain ATCC 15692 / DSM 22644 / CIP 104116 / JCM 14847 / LMG 12228 / 1C / PRS 101 / PAO1) OX=208964 GN=pheT PE=1 SV=1	FALSE	0	221.753	54	39	431	39	792	86.7	5.43	75.12	661.27	39	38	1.058	1.057	1.143	0.979	0.638461	0.702625	0.415479	0.772603	0.98134	0.980475	0.905379	0.990774	97.9	103.6	92.6	105.8	11.12	3.93	4.04	2.1	3.16321e+07	5.26773e+07	6.4126e+07	4.1273e+07	3.7547e+07	5.3565e+07	5.97834e+07	5.65067e+07	4.2829e+07	3.51403e+07	5.26987e+07
FALSE	High	Master Protein	Q9I0F4	Toxin protein Tse5 OS=Pseudomonas aeruginosa (strain ATCC 15692 / DSM 22644 / CIP 104116 / JCM 14847 / LMG 12228 / 1C / PRS 101 / PAO1) OX=208964 GN=tse5 PE=4 SV=1	FALSE	0	221.141	40	55	208	55	1317	145.7	6.61	40.53	260.32	55	48	2.202	1.04	2.159	1.061	1.16032e-05	0.805633	0.000160523	0.4746	0.000353434	0.986506	0.00293371	0.953147	64.1	141.2	61.6	133.1	10.37	7.8	4.45	22.2	2.31041e+06	3.90798e+06	4.83649e+06	3.64616e+06	7.63238e+06	9.24721e+06	9.45448e+06	9.08833e+06	3.61789e+06	2.87066e+06	3.6849e+06
FALSE	High	Master Protein	Q9I1V3	Probable glycosyl hydrolase OS=Pseudomonas aeruginosa (strain ATCC 15692 / DSM 22644 / CIP 104116 / JCM 14847 / LMG 12228 / 1C / PRS 101 / PAO1) OX=208964 GN=PA2162 PE=4 SV=1	FALSE	0	221.086	55	49	266	49	926	103.6	6.25	51.32	372.56	49	45	0.71	0.986	0.877	0.797	0.0569855	0.769961	0.438085	0.0279197	0.338492	0.986087	0.925053	0.345923	110.7	78.5	112.3	98.5	6.11	7.18	6.72	20.5	1.02337e+07	1.64559e+07	1.91683e+07	1.39683e+07	8.65796e+06	1.31714e+07	1.19503e+07	1.19008e+07	1.47045e+07	1.1399e+07	1.84769e+07
FALSE	High	Master Protein	Q9HTG6	DgcA, Dimethylglycine catabolism OS=Pseudomonas aeruginosa (strain ATCC 15692 / DSM 22644 / CIP 104116 / JCM 14847 / LMG 12228 / 1C / PRS 101 / PAO1) OX=208964 GN=dgcA PE=4 SV=1	FALSE	0	220.667	55	33	283	33	686	75.7	6.01	53.64	414.28	33	31	2.707	0.892	2.179	1.108	1.05245e-11	0.170415	1.11324e-06	0.315609	1.0018e-09	0.718671	3.53223e-05	0.890802	55	148.9	61.7	134.4	7.5	8.26	3.96	6.83	1.54704e+07	2.41131e+07	2.19451e+07	1.91039e+07	4.96464e+07	6.24913e+07	5.94006e+07	6.40017e+07	2.32473e+07	1.7465e+07	2.61719e+07
FALSE	High	Master Protein	Q9I417	Serine protease OS=Pseudomonas aeruginosa (strain ATCC 15692 / DSM 22644 / CIP 104116 / JCM 14847 / LMG 12228 / 1C / PRS 101 / PAO1) OX=208964 GN=PA1327 PE=3 SV=1	FALSE	0	220.564	64	46	431	46	656	72.5	8.41	73.84	623.92	45	44	1.368	0.99	1.374	0.986	0.0278216	0.748625	0.0486254	0.826789	0.206313	0.982394	0.285932	0.991593	83.9	114.8	84.8	116.5	6.21	4.94	2.99	8.48	2.70985e+07	4.31674e+07	4.8922e+07	3.46116e+07	3.93646e+07	5.99669e+07	6.35883e+07	5.98918e+07	3.67856e+07	3.15692e+07	4.39146e+07
FALSE	High	Master Protein	Q9I0L8	ATP-binding protease component ClpA OS=Pseudomonas aeruginosa (strain ATCC 15692 / DSM 22644 / CIP 104116 / JCM 14847 / LMG 12228 / 1C / PRS 101 / PAO1) OX=208964 GN=clpA PE=3 SV=1	FALSE	0	219.628	51	43	374	43	758	84	6.02	56.86	587.53	43	42	1.323	1.167	1.36	1.135	0.0484585	0.15493	0.0579109	0.210668	0.306421	0.686357	0.319219	0.794525	92.1	121.8	78.9	107.3	13.87	4.13	4.75	13.1	1.94363e+07	3.45902e+07	4.4034e+07	2.90001e+07	3.32738e+07	4.59162e+07	4.92059e+07	5.02557e+07	2.48123e+07	2.09208e+07	3.06661e+07
FALSE	High	Master Protein	Q9I0J9	NADH-quinone oxidoreductase subunit C/D OS=Pseudomonas aeruginosa (strain ATCC 15692 / DSM 22644 / CIP 104116 / JCM 14847 / LMG 12228 / 1C / PRS 101 / PAO1) OX=208964 GN=nuoC PE=3 SV=1	FALSE	0	219.494	54	34	565	34	593	68.3	6.7	107.65	731.99	34	33	0.915	1.023	1.071	0.874	0.608007	0.973496	0.685672	0.140913	0.971035	0.996189	0.999658	0.707608	101.6	92.9	99.3	106.3	12.77	8.74	16.31	4.7	5.49723e+07	1.02063e+08	1.1576e+08	7.48936e+07	5.56098e+07	8.46927e+07	9.71637e+07	9.40445e+07	8.25302e+07	5.96214e+07	1.19845e+08
FALSE	High	Master Protein	Q9HZ48	Probable binding protein component of ABC sugar transporter OS=Pseudomonas aeruginosa (strain ATCC 15692 / DSM 22644 / CIP 104116 / JCM 14847 / LMG 12228 / 1C / PRS 101 / PAO1) OX=208964 GN=PA3190 PE=3 SV=1	FALSE	0	218.592	70	36	991	36	420	45.1	5.99	153.76	1506.33	36	36	0.791	1.002	0.88	0.901	0.134956	0.848515	0.405668	0.246013	0.578417	0.986506	0.898464	0.834899	109.1	86.2	108.9	95.8	5.18	5.3	7.08	3.94	1.83989e+08	2.48111e+08	2.89355e+08	2.41841e+08	1.56499e+08	2.28242e+08	2.54643e+08	2.1584e+08	2.67063e+08	2.07698e+08	2.71829e+08
FALSE	High	Master Protein	Q9HXT3	Probable chemotaxis transducer OS=Pseudomonas aeruginosa (strain ATCC 15692 / DSM 22644 / CIP 104116 / JCM 14847 / LMG 12228 / 1C / PRS 101 / PAO1) OX=208964 GN=wspA PE=3 SV=1	FALSE	0	217.928	64	33	321	33	542	59	5.01	49.78	449.07	33	32	1.091	1.052	1.133	1.013	0.500139	0.741046	0.446175	0.948506	0.950184	0.982394	0.931445	0.998976	97.1	105.9	92.3	104.6	4.83	3.99	8	6.31	2.84691e+07	4.13262e+07	4.4165e+07	3.99946e+07	3.51375e+07	4.87249e+07	4.7709e+07	4.72969e+07	3.54728e+07	3.07652e+07	3.79745e+07
FALSE	High	Master Protein	Q9I2U2	Trigger factor OS=Pseudomonas aeruginosa (strain ATCC 15692 / DSM 22644 / CIP 104116 / JCM 14847 / LMG 12228 / 1C / PRS 101 / PAO1) OX=208964 GN=tig PE=3 SV=1	FALSE	0	216.929	72	33	580	33	436	48.6	4.87	81.93	822.91	33	32	1.391	0.989	1.37	1.004	0.0206923	0.74165	0.0506	0.981333	0.165575	0.982394	0.293688	0.999328	83.5	116.2	84.5	115.7	10.96	9.9	10.64	17.06	4.15288e+07	7.26958e+07	7.53299e+07	7.21117e+07	8.27657e+07	1.09868e+08	1.01436e+08	9.47349e+07	6.32984e+07	6.2559e+07	6.78607e+07
FALSE	High	Master Protein	O68822	Cytosol aminopeptidase OS=Pseudomonas aeruginosa (strain ATCC 15692 / DSM 22644 / CIP 104116 / JCM 14847 / LMG 12228 / 1C / PRS 101 / PAO1) OX=208964 GN=pepA PE=3 SV=1	FALSE	0	215.544	65	36	873	36	495	52.3	8.48	102.53	1419.19	36	35	1.279	0.91	1.076	1.083	0.0802347	0.22366	0.664607	0.447116	0.423317	0.789538	0.999398	0.946715	87.7	112.2	96.4	103.7	8.45	8.49	4.59	14.85	1.67932e+08	2.30848e+08	2.66997e+08	2.48144e+08	2.37932e+08	2.80676e+08	3.64644e+08	3.40627e+08	2.46449e+08	1.92573e+08	2.89801e+08
FALSE	High	Master Protein	Q9I3D5	Succinate dehydrogenase flavoprotein subunit OS=Pseudomonas aeruginosa (strain ATCC 15692 / DSM 22644 / CIP 104116 / JCM 14847 / LMG 12228 / 1C / PRS 101 / PAO1) OX=208964 GN=sdhA PE=3 SV=1	FALSE	0	213.582	64	39	857	39	590	63.5	6.49	127.3	1316.73	39	36	1.032	1.028	1.081	0.982	0.763124	0.930311	0.640786	0.794314	0.996486	0.991696	0.994489	0.990774	98.6	101.8	95.9	103.7	5.69	3.72	6.2	4.04	1.39733e+08	2.24508e+08	2.38577e+08	1.7354e+08	1.59911e+08	2.33567e+08	2.42645e+08	2.4092e+08	1.86132e+08	1.47347e+08	2.33896e+08
FALSE	High	Master Protein	Q9HVJ1	Energy-dependent translational throttle protein EttA OS=Pseudomonas aeruginosa (strain ATCC 15692 / DSM 22644 / CIP 104116 / JCM 14847 / LMG 12228 / 1C / PRS 101 / PAO1) OX=208964 GN=ettA PE=3 SV=1	FALSE	0	211.726	67	38	751	38	554	61.3	5.71	119.72	1206.23	38	35	1.458	1.272	1.726	1.074	0.00858606	0.0187933	0.000660201	0.498024	0.0912318	0.224486	0.0097937	0.953147	86.9	126.7	68.4	118	10.93	2.56	7.18	8.92	1.02706e+08	1.97606e+08	2.10448e+08	1.72688e+08	2.21636e+08	2.93115e+08	3.05064e+08	2.97938e+08	1.25355e+08	1.1908e+08	1.52879e+08
FALSE	High	Master Protein	Q9HZP5	Electron transfer flavoprotein-ubiquinone oxidoreductase OS=Pseudomonas aeruginosa (strain ATCC 15692 / DSM 22644 / CIP 104116 / JCM 14847 / LMG 12228 / 1C / PRS 101 / PAO1) OX=208964 GN=PA2953 PE=1 SV=1	FALSE	0	211.436	74	39	588	39	551	59.9	5.8	100.51	898.52	39	38	1.268	0.952	1.234	0.978	0.091701	0.463905	0.194367	0.765794	0.461434	0.955742	0.675848	0.990774	86.7	109.9	91	112.4	3.71	4	7.76	7.47	6.31692e+07	1.03239e+08	1.05326e+08	8.36165e+07	9.28921e+07	1.22782e+08	1.34516e+08	1.36453e+08	9.03175e+07	7.66404e+07	1.20255e+08
FALSE	High	Master Protein	Q9I6M5	Glutarate-semialdehyde dehydrogenase OS=Pseudomonas aeruginosa (strain ATCC 15692 / DSM 22644 / CIP 104116 / JCM 14847 / LMG 12228 / 1C / PRS 101 / PAO1) OX=208964 GN=davD PE=1 SV=1	FALSE	0	211.097	64	34	664	34	483	51.6	5.76	115.39	1001.27	34	33	0.76	1.174	0.853	1.047	0.0791343	0.133485	0.305189	0.679318	0.419448	0.659189	0.818976	0.979522	119.8	91.1	102	87	6.6	14.59	8.42	6.54	5.47857e+07	8.06464e+07	1.0064e+08	7.4235e+07	4.66078e+07	5.05991e+07	7.74994e+07	6.82091e+07	6.63107e+07	5.10869e+07	8.462e+07
FALSE	High	Master Protein	Q9I4Q5	Tetratricopeptide repeat protein OS=Pseudomonas aeruginosa (strain ATCC 15692 / DSM 22644 / CIP 104116 / JCM 14847 / LMG 12228 / 1C / PRS 101 / PAO1) OX=208964 GN=PA1069 PE=4 SV=1	FALSE	0	210.575	59	40	292	40	764	86.1	4.72	50.56	435.29	40	38	1.417	1.015	1.449	0.992	0.0708377	0.998042	0.0763783	0.956133	0.390419	0.99951	0.386032	0.999215	82.8	117.4	81.6	118.3	2.24	7.84	4.08	9.54	9.33796e+06	1.43244e+07	1.59066e+07	1.30158e+07	1.70211e+07	2.17515e+07	2.21124e+07	1.95989e+07	1.28393e+07	1.13834e+07	1.43767e+07
FALSE	High	Master Protein	Q51382	Chaperone protein HscA homolog OS=Pseudomonas aeruginosa (strain ATCC 15692 / DSM 22644 / CIP 104116 / JCM 14847 / LMG 12228 / 1C / PRS 101 / PAO1) OX=208964 GN=hscA PE=3 SV=2	FALSE	0	209.825	65	35	319	35	619	66.4	5	58.36	472.91	35	33	0.786	1.086	0.812	1.051	0.132296	0.503024	0.181942	0.637447	0.571863	0.961999	0.655602	0.97383	115.8	91	106.6	86.6	2.55	7	5.08	10.17	2.82453e+07	4.30916e+07	4.77646e+07	3.66639e+07	2.40545e+07	3.33418e+07	4.0893e+07	3.65373e+07	3.51007e+07	2.83031e+07	4.36842e+07
FALSE	High	Master Protein	O52762	Catalase OS=Pseudomonas aeruginosa (strain ATCC 15692 / DSM 22644 / CIP 104116 / JCM 14847 / LMG 12228 / 1C / PRS 101 / PAO1) OX=208964 GN=katA PE=1 SV=1	FALSE	0	209.102	78	42	2415	42	482	55.6	6.7	245.33	4365.46	42	39	0.963	0.939	0.921	0.982	0.868836	0.378878	0.588795	0.796461	0.999838	0.912056	0.980714	0.990774	99.8	96.1	106.2	97.9	6.48	5.15	11.81	10.96	6.13201e+08	9.97528e+08	9.15663e+08	8.05041e+08	6.47284e+08	9.33639e+08	9.58095e+08	1.00184e+09	9.6005e+08	6.81471e+08	1.13861e+09
FALSE	High	Master Protein	Q9HW32	Insulin-cleaving metalloproteinase outer membrane protein OS=Pseudomonas aeruginosa (strain ATCC 15692 / DSM 22644 / CIP 104116 / JCM 14847 / LMG 12228 / 1C / PRS 101 / PAO1) OX=208964 GN=icmP PE=1 SV=1	FALSE	0	208.546	59	33	1485	33	446	47.2	4.86	147.89	2448.09	33	33	0.925	0.918	0.88	0.965	0.663535	0.26199	0.409189	0.660062	0.985736	0.826164	0.900137	0.97383	100.7	93.1	109.6	96.5	3.97	10.14	7.76	8.24	2.43814e+08	3.72455e+08	4.31927e+08	3.43872e+08	2.39779e+08	3.50629e+08	4.44805e+08	3.80159e+08	4.24663e+08	3.12955e+08	4.22761e+08
FALSE	High	Master Protein	Q9HXZ4	CTP synthase OS=Pseudomonas aeruginosa (strain ATCC 15692 / DSM 22644 / CIP 104116 / JCM 14847 / LMG 12228 / 1C / PRS 101 / PAO1) OX=208964 GN=pyrG PE=3 SV=1	FALSE	0	208.083	60	31	466	31	542	59.6	5.66	61.98	688.56	31	29	1.002	1.073	1.096	0.981	0.916235	0.588243	0.580686	0.792759	0.999838	0.975299	0.979964	0.990774	101.1	101.4	94.2	103.3	5.44	5.6	4.64	7.64	5.63384e+07	9.43593e+07	1.02157e+08	7.63691e+07	7.27898e+07	8.67509e+07	1.00955e+08	9.35886e+07	7.41761e+07	6.33764e+07	8.59743e+07
FALSE	High	Master Protein	Q9I3I4	DNA ligase OS=Pseudomonas aeruginosa (strain ATCC 15692 / DSM 22644 / CIP 104116 / JCM 14847 / LMG 12228 / 1C / PRS 101 / PAO1) OX=208964 GN=ligA PE=3 SV=1	FALSE	0	206.332	59	50	364	50	794	86.7	5.43	70.84	527.16	49	47	1.011	1.032	1.045	0.999	0.87175	0.899712	0.801022	0.940451	0.999838	0.991696	0.999658	0.998613	100.2	101.3	97.1	101.4	3.38	2.09	4.34	3.45	2.43598e+07	3.82934e+07	4.20556e+07	3.18715e+07	2.83113e+07	3.94736e+07	4.08853e+07	4.04723e+07	3.19311e+07	2.71547e+07	3.74452e+07
FALSE	High	Master Protein	Q9I5Y8	Transketolase OS=Pseudomonas aeruginosa (strain ATCC 15692 / DSM 22644 / CIP 104116 / JCM 14847 / LMG 12228 / 1C / PRS 101 / PAO1) OX=208964 GN=tktA PE=1 SV=1	FALSE	0	205.925	47	34	705	34	665	72.2	5.33	94.09	1247.83	34	34	0.948	0.939	0.968	0.919	0.786555	0.37538	0.818168	0.345279	0.999838	0.911895	0.999658	0.900281	98.9	93.8	105.4	102	10.75	5.51	6.7	8.36	1.03684e+08	1.89239e+08	2.12149e+08	1.44967e+08	1.13024e+08	1.73063e+08	1.86814e+08	1.73219e+08	1.54127e+08	1.36143e+08	1.99178e+08
FALSE	High	Master Protein	Q9HVK8	endopeptidase La OS=Pseudomonas aeruginosa (strain ATCC 15692 / DSM 22644 / CIP 104116 / JCM 14847 / LMG 12228 / 1C / PRS 101 / PAO1) OX=208964 GN=PA4576 PE=3 SV=1	FALSE	0	205.208	51	35	287	35	817	90.2	5.05	41.62	464.07	35	34	0.854	1.119	0.872	1.095	0.433354	0.309938	0.420958	0.365375	0.92653	0.868762	0.909227	0.914261	113.4	96.8	101.4	88.4	4.29	1.96	3.68	3.52	1.15409e+07	1.74606e+07	2.05689e+07	1.59591e+07	1.14692e+07	1.56061e+07	1.73688e+07	1.57024e+07	1.39492e+07	1.22278e+07	1.59268e+07
FALSE	High	Master Protein	Q9I402	L-glutamate/L-aspartate-binding protein OS=Pseudomonas aeruginosa (strain ATCC 15692 / DSM 22644 / CIP 104116 / JCM 14847 / LMG 12228 / 1C / PRS 101 / PAO1) OX=208964 GN=PA1342 PE=1 SV=1	FALSE	0	205.063	75	30	1599	29	302	33	8.27	160.23	2761.87	30	30	0.897	0.986	0.898	0.984	0.517757	0.71595	0.48498	0.812707	0.953718	0.980922	0.953063	0.990774	104.7	93.8	106.2	95.4	7.3	4.77	7.29	8.49	3.21535e+08	4.60872e+08	4.58396e+08	4.43455e+08	3.02929e+08	4.40825e+08	4.9785e+08	4.38054e+08	4.42709e+08	3.6496e+08	4.28991e+08
FALSE	High	Master Protein	Q51422	Aspartate--tRNA(Asp/Asn) ligase OS=Pseudomonas aeruginosa (strain ATCC 15692 / DSM 22644 / CIP 104116 / JCM 14847 / LMG 12228 / 1C / PRS 101 / PAO1) OX=208964 GN=aspS PE=1 SV=2	FALSE	0	204.478	63	37	630	37	591	66.2	5.55	110.56	957.78	37	36	1.093	0.938	0.998	1.028	0.491473	0.370475	0.967901	0.827876	0.950184	0.909958	0.999658	0.991965	94.7	103.5	101	100.7	9.41	5.63	10.23	5.95	1.04987e+08	1.35028e+08	1.43026e+08	1.36879e+08	1.27811e+08	1.69193e+08	1.67512e+08	1.58674e+08	1.31377e+08	1.23181e+08	1.3917e+08
FALSE	High	Master Protein	Q9I7B8	Glycine--tRNA ligase beta subunit OS=Pseudomonas aeruginosa (strain ATCC 15692 / DSM 22644 / CIP 104116 / JCM 14847 / LMG 12228 / 1C / PRS 101 / PAO1) OX=208964 GN=glyS PE=3 SV=1	FALSE	0	204.44	55	35	549	35	684	73.9	5.21	78.61	849.55	34	34	0.923	0.993	0.973	0.943	0.653567	0.774648	0.842879	0.49353	0.984573	0.986087	0.999658	0.953147	102.3	94.5	103	100.2	3.92	2.63	2.9	4.85	4.45625e+07	6.95522e+07	7.94506e+07	6.03175e+07	4.60345e+07	6.51128e+07	7.0695e+07	6.78253e+07	6.32913e+07	5.17691e+07	7.43256e+07
FALSE	High	Master Protein	G3XCV0	Transcriptional regulator FleQ OS=Pseudomonas aeruginosa (strain ATCC 15692 / DSM 22644 / CIP 104116 / JCM 14847 / LMG 12228 / 1C / PRS 101 / PAO1) OX=208964 GN=fleQ PE=1 SV=1	FALSE	0	204.127	67	34	453	34	490	55.2	5.38	89.53	685.48	33	34	0.967	1.026	0.991	1.001	0.891039	0.95245	0.934527	0.955502	0.999838	0.993525	0.999658	0.999215	102.4	99	99.8	98.9	3.29	4.63	2.46	10.95	4.2297e+07	6.48237e+07	7.39806e+07	5.66628e+07	4.34873e+07	6.33935e+07	7.09369e+07	6.58801e+07	5.83864e+07	4.50761e+07	6.46207e+07
FALSE	High	Master Protein	Q9HWH4	Probable Resistance-Nodulation-Cell Division (RND) efflux transporter OS=Pseudomonas aeruginosa (strain ATCC 15692 / DSM 22644 / CIP 104116 / JCM 14847 / LMG 12228 / 1C / PRS 101 / PAO1) OX=208964 GN=mexI PE=4 SV=1	FALSE	0	204.028	32	37	348	37	1029	110.9	6.2	70.55	482.16	37	37	0.601	0.956	0.645	0.891	0.000844777	0.48779	0.00545094	0.232989	0.0154391	0.96126	0.0536753	0.816087	120.4	72.4	126	81.3	3.99	8.37	10.52	10.33	3.46362e+07	4.96136e+07	5.51963e+07	4.79022e+07	2.44287e+07	3.08199e+07	3.30202e+07	3.7094e+07	4.77014e+07	3.58223e+07	5.78747e+07
FALSE	High	Master Protein	Q9I1A8	Probable ClpA/B-type protease OS=Pseudomonas aeruginosa (strain ATCC 15692 / DSM 22644 / CIP 104116 / JCM 14847 / LMG 12228 / 1C / PRS 101 / PAO1) OX=208964 GN=PA2371 PE=3 SV=1	FALSE	0	204.014	53	37	267	37	849	92.4	5.44	49.28	405.51	37	37	2.4	1.16	2.793	0.997	9.10971e-06	0.173354	1.25249e-06	0.974082	0.000285084	0.723709	3.91962e-05	0.999328	60	143.9	51.7	144.4	13.16	8.71	5.63	17.05	5.91473e+06	9.57171e+06	1.29627e+07	8.79078e+06	1.63341e+07	2.6958e+07	2.70899e+07	2.33391e+07	7.42866e+06	6.35541e+06	8.57201e+06
FALSE	High	Master Protein	Q9I0K4	Isocitrate lyase OS=Pseudomonas aeruginosa (strain ATCC 15692 / DSM 22644 / CIP 104116 / JCM 14847 / LMG 12228 / 1C / PRS 101 / PAO1) OX=208964 GN=PA2634 PE=1 SV=1	FALSE	0	203.86	52	33	643	33	531	58.9	6.04	90.49	889.01	33	29	0.932	1.03	0.87	1.105	0.702395	0.91409	0.367931	0.331865	0.988067	0.991696	0.879232	0.894561	106.7	99.5	103.6	90.1	4.73	5.71	3.54	4.5	8.76345e+07	1.35802e+08	1.38728e+08	1.06851e+08	8.22046e+07	1.24386e+08	1.36644e+08	1.28138e+08	1.14156e+08	8.92967e+07	1.33627e+08
FALSE	High	Master Protein	Q9I0U2	Translocation/assembly module TamB OS=Pseudomonas aeruginosa (strain ATCC 15692 / DSM 22644 / CIP 104116 / JCM 14847 / LMG 12228 / 1C / PRS 101 / PAO1) OX=208964 GN=PA2542 PE=4 SV=1	FALSE	0	203.17	49	47	187	47	1221	130.5	5.69	35.54	265.12	47	44	1.229	1.057	1.25	1.04	0.261049	0.683172	0.314458	0.581108	0.780887	0.980475	0.826961	0.968987	91.8	112.8	86.8	108.5	5.26	7.41	3.59	9.05	4.06569e+06	6.62124e+06	7.12968e+06	5.23333e+06	5.91653e+06	7.09132e+06	8.64541e+06	8.58638e+06	5.44275e+06	4.46638e+06	6.2686e+06
FALSE	High	Master Protein	P52002	Multidrug resistance protein MexB OS=Pseudomonas aeruginosa (strain ATCC 15692 / DSM 22644 / CIP 104116 / JCM 14847 / LMG 12228 / 1C / PRS 101 / PAO1) OX=208964 GN=mexB PE=1 SV=2	FALSE	0	203.115	31	35	482	34	1046	112.7	5.71	78.62	659.87	35	35	0.999	1.113	1.005	1.107	0.93378	0.352525	0.996333	0.320838	0.999838	0.899061	0.999658	0.890809	105.3	105.2	94.6	95	4.21	6.37	8.34	7.87	6.84079e+07	1.04511e+08	1.22202e+08	9.32774e+07	7.16903e+07	1.04638e+08	1.1971e+08	1.13998e+08	8.26925e+07	6.27137e+07	1.04583e+08
FALSE	High	Master Protein	Q9HTT8	HemY N-terminal domain-containing protein OS=Pseudomonas aeruginosa (strain ATCC 15692 / DSM 22644 / CIP 104116 / JCM 14847 / LMG 12228 / 1C / PRS 101 / PAO1) OX=208964 GN=PA5257 PE=4 SV=1	FALSE	0	202.964	69	31	405	31	412	46.6	8.79	70.95	594.02	31	31	1.007	1.135	1.056	1.082	0.889793	0.256587	0.748729	0.450311	0.999838	0.821685	0.999658	0.949521	104.7	105.5	92.3	97.5	7.62	5.45	3.75	0.92	4.28563e+07	7.10599e+07	8.12777e+07	5.66752e+07	4.60271e+07	7.0298e+07	7.54521e+07	7.13192e+07	5.26225e+07	4.36183e+07	6.44508e+07
FALSE	High	Master Protein	Q9I612	Probable acyl-CoA dehydrogenase OS=Pseudomonas aeruginosa (strain ATCC 15692 / DSM 22644 / CIP 104116 / JCM 14847 / LMG 12228 / 1C / PRS 101 / PAO1) OX=208964 GN=PA0506 PE=3 SV=1	FALSE	0	202.086	57	33	532	28	601	65.3	5.95	89.2	808.47	32	33	1.168	1.073	1.186	1.056	0.256998	0.589104	0.294292	0.61376	0.777631	0.975299	0.811439	0.972581	95.1	111.1	88.6	105.2	1.05	5.81	7.21	6.51	7.77398e+07	1.17243e+08	1.24048e+08	1.03575e+08	1.07182e+08	1.50465e+08	1.45624e+08	1.35255e+08	9.57215e+07	8.48532e+07	1.04457e+08
FALSE	High	Master Protein	Q9I246	Probable carbamoyl transferase OS=Pseudomonas aeruginosa (strain ATCC 15692 / DSM 22644 / CIP 104116 / JCM 14847 / LMG 12228 / 1C / PRS 101 / PAO1) OX=208964 GN=PA2069 PE=3 SV=1	FALSE	0	201.882	57	32	623	32	574	63.3	6.27	96.01	923.2	32	30	1.309	0.662	1.361	0.637	0.0569359	3.92444e-06	0.0560031	1.74984e-06	0.338492	0.000252214	0.31281	0.000228529	68.1	89.1	102.9	140	6.4	18.34	7.04	38.42	3.59163e+07	6.15467e+07	5.74773e+07	4.90268e+07	5.86608e+07	8.62462e+07	6.01058e+07	6.95432e+07	7.06287e+07	6.01355e+07	9.36686e+07
FALSE	High	Master Protein	Q9HXK5	2-isopropylmalate synthase OS=Pseudomonas aeruginosa (strain ATCC 15692 / DSM 22644 / CIP 104116 / JCM 14847 / LMG 12228 / 1C / PRS 101 / PAO1) OX=208964 GN=leuA PE=3 SV=2	FALSE	0	201.766	69	33	369	33	556	61.7	5.39	63.8	562.93	33	32	1.104	1.313	0.885	1.637	0.450477	0.00705666	0.43005	3.81494e-07	0.938001	0.121968	0.91732	6.2279e-05	113	124.7	86	76.2	14.99	16.12	11.64	18.45	4.04386e+07	5.86873e+07	7.08542e+07	7.12374e+07	6.33723e+07	5.8262e+07	7.93523e+07	7.11887e+07	4.03805e+07	4.19132e+07	4.62525e+07
FALSE	High	Master Protein	Q9I099	Threonine--tRNA ligase OS=Pseudomonas aeruginosa (strain ATCC 15692 / DSM 22644 / CIP 104116 / JCM 14847 / LMG 12228 / 1C / PRS 101 / PAO1) OX=208964 GN=thrS PE=3 SV=1	FALSE	0	201.705	60	42	445	42	640	73	6.39	79.56	588.38	42	40	1.077	0.99	1.133	0.941	0.556188	0.747557	0.446799	0.480775	0.957653	0.982394	0.931445	0.953147	94.5	101.8	95.5	108.2	3.93	2.14	5.49	3.27	3.53322e+07	5.59862e+07	6.21763e+07	4.66895e+07	4.41782e+07	5.98177e+07	6.73861e+07	6.16588e+07	4.96707e+07	3.99916e+07	6.23927e+07
FALSE	High	Master Protein	Q9HYW9	Probable ATP-dependent DNA helicase OS=Pseudomonas aeruginosa (strain ATCC 15692 / DSM 22644 / CIP 104116 / JCM 14847 / LMG 12228 / 1C / PRS 101 / PAO1) OX=208964 GN=PA3272 PE=4 SV=1	FALSE	0	200.418	33	46	165	46	1448	158.8	6.67	32.24	217.91	46	44	1.201	1.033	1.345	0.922	0.450832	0.815982	0.239606	0.468356	0.938001	0.986506	0.74528	0.953147	89.5	107.4	86.6	116.5	8.47	5.73	6.53	8.83	2.82446e+06	4.82431e+06	5.49152e+06	3.80297e+06	4.08297e+06	6.05377e+06	5.65301e+06	5.77446e+06	3.88186e+06	3.10064e+06	4.71741e+06
FALSE	High	Master Protein	Q9I3D1	Dihydrolipoyl dehydrogenase OS=Pseudomonas aeruginosa (strain ATCC 15692 / DSM 22644 / CIP 104116 / JCM 14847 / LMG 12228 / 1C / PRS 101 / PAO1) OX=208964 GN=lpdG PE=1 SV=1	FALSE	0	200.054	69	35	1486	35	478	50.1	6.96	163.27	2889.16	35	33	0.932	1.136	1.002	1.056	0.699927	0.250238	0.99229	0.612769	0.986994	0.817349	0.999658	0.972581	108.3	100.9	95.3	95.5	9.15	4.41	8.22	10.48	3.40335e+08	5.00712e+08	4.62271e+08	4.67807e+08	3.78606e+08	4.95487e+08	5.02052e+08	4.84338e+08	3.98395e+08	3.40238e+08	4.49523e+08
FALSE	High	Master Protein	Q9I4U2	Acyl-homoserine lactone acylase QuiP OS=Pseudomonas aeruginosa (strain ATCC 15692 / DSM 22644 / CIP 104116 / JCM 14847 / LMG 12228 / 1C / PRS 101 / PAO1) OX=208964 GN=quiP PE=1 SV=1	FALSE	0	199.914	53	41	245	41	847	94	7.65	43.74	335.2	41	40	0.977	1.01	0.998	0.989	0.960007	0.981612	0.935945	0.908834	0.999838	0.996733	0.999658	0.998613	101.1	98.8	100.1	99.9	3.06	4.8	1.75	5.46	1.59615e+07	2.47289e+07	2.7895e+07	2.14729e+07	1.64435e+07	2.46138e+07	2.67851e+07	2.50506e+07	2.20545e+07	1.76091e+07	2.53421e+07
FALSE	High	Master Protein	Q9XCL6	Glutamate--tRNA ligase OS=Pseudomonas aeruginosa (strain ATCC 15692 / DSM 22644 / CIP 104116 / JCM 14847 / LMG 12228 / 1C / PRS 101 / PAO1) OX=208964 GN=gltX PE=1 SV=2	FALSE	0	199.755	66	34	354	34	494	56.7	6.7	66.35	497.64	34	34	0.989	1.012	1.055	0.949	0.985966	0.928422	0.756639	0.539457	0.999838	0.991696	0.999658	0.961722	99.5	98.4	98.4	103.7	3.84	3.92	2.44	2.39	3.79867e+07	6.01515e+07	6.61586e+07	4.96819e+07	4.24747e+07	6.33346e+07	6.31834e+07	6.15994e+07	5.18424e+07	4.26318e+07	6.1613e+07
FALSE	High	Master Protein	Q9I5U3	Chaperone SurA OS=Pseudomonas aeruginosa (strain ATCC 15692 / DSM 22644 / CIP 104116 / JCM 14847 / LMG 12228 / 1C / PRS 101 / PAO1) OX=208964 GN=surA PE=3 SV=2	FALSE	0	199.617	78	32	348	32	417	46.9	5.43	51.38	570.36	32	30	0.965	0.999	0.979	0.984	0.878318	0.822218	0.873067	0.817939	0.999838	0.986506	0.999658	0.990774	101.4	97.8	101.5	99.3	7.53	7.02	8.52	6.96	3.13978e+07	4.69257e+07	4.49853e+07	4.41155e+07	3.74223e+07	4.84741e+07	4.85469e+07	4.43157e+07	4.18628e+07	3.72898e+07	4.22528e+07
FALSE	High	Master Protein	Q9I7C2	DNA gyrase subunit B OS=Pseudomonas aeruginosa (strain ATCC 15692 / DSM 22644 / CIP 104116 / JCM 14847 / LMG 12228 / 1C / PRS 101 / PAO1) OX=208964 GN=gyrB PE=1 SV=1	FALSE	0	199.17	50	41	525	41	806	90.1	5.91	74.66	823.38	40	39	1.04	1.058	1.026	1.073	0.7234	0.693963	0.890023	0.505801	0.991785	0.980475	0.999658	0.953147	101.1	105.2	95.6	98.1	1.72	4.79	4.8	5.78	7.90925e+07	1.21464e+08	1.3163e+08	1.09831e+08	1.00865e+08	1.22859e+08	1.37817e+08	1.3377e+08	1.03519e+08	8.67366e+07	1.12355e+08
FALSE	High	Master Protein	Q9I137	Glycine dehydrogenase (decarboxylating) 1 OS=Pseudomonas aeruginosa (strain ATCC 15692 / DSM 22644 / CIP 104116 / JCM 14847 / LMG 12228 / 1C / PRS 101 / PAO1) OX=208964 GN=gcvP1 PE=3 SV=1	FALSE	0	197.82	49	40	272	39	959	103.9	6.05	44.91	395.05	40	37	2.53	0.871	2.75	0.802	3.86582e-08	0.121877	2.53266e-08	0.0237371	1.94098e-06	0.641434	1.09167e-06	0.31359	51.1	129.2	58.6	161.2	11.72	11.56	6.91	32.04	6.80919e+06	1.27024e+07	1.43765e+07	9.77404e+06	2.32627e+07	3.49486e+07	2.8342e+07	3.04357e+07	1.1883e+07	9.38006e+06	1.49984e+07
FALSE	High	Master Protein	Q9I0R3	Probable chemotaxis transducer OS=Pseudomonas aeruginosa (strain ATCC 15692 / DSM 22644 / CIP 104116 / JCM 14847 / LMG 12228 / 1C / PRS 101 / PAO1) OX=208964 GN=PA2573 PE=3 SV=1	FALSE	0	197.649	58	27	431	25	535	57.7	5.29	58.7	737.25	27	27	1.546	1.218	1.69	1.115	0.00247701	0.0586183	0.00106593	0.286321	0.036158	0.42764	0.0148483	0.874851	84.1	130.1	69.1	116.7	8.69	5.26	4.05	1.78	2.26041e+07	3.99766e+07	4.5319e+07	3.55748e+07	4.25786e+07	6.56623e+07	6.79118e+07	6.53536e+07	2.96128e+07	2.49324e+07	3.18845e+07
FALSE	High	Master Protein	Q9HYY3	Periplasmic tail-specific protease OS=Pseudomonas aeruginosa (strain ATCC 15692 / DSM 22644 / CIP 104116 / JCM 14847 / LMG 12228 / 1C / PRS 101 / PAO1) OX=208964 GN=prc PE=3 SV=1	FALSE	0	197.46	56	44	344	44	698	78.1	6.65	63.06	474.83	44	42	3.049	1.177	3.431	1.046	2.95319e-14	0.116241	1.13243e-14	0.688335	4.21661e-12	0.628082	9.95012e-13	0.981968	51.2	156.1	43.5	149.2	12.73	7.87	9.63	27.95	1.34934e+07	2.45899e+07	2.648e+07	2.46777e+07	6.09821e+07	8.19252e+07	7.70438e+07	7.34057e+07	1.70252e+07	1.74035e+07	2.06386e+07
FALSE	High	Master Protein	Q9HZG0	Ribosomal RNA large subunit methyltransferase K/L OS=Pseudomonas aeruginosa (strain ATCC 15692 / DSM 22644 / CIP 104116 / JCM 14847 / LMG 12228 / 1C / PRS 101 / PAO1) OX=208964 GN=rlmL PE=3 SV=1	FALSE	0	196.594	57	42	308	42	725	81.1	7.9	52.72	454.48	41	40	1.089	1.453	1.178	1.343	0.594318	0.000165791	0.422028	0.00288327	0.969207	0.00612896	0.90955	0.0798753	111.5	121.4	76.7	90.4	9.95	3.75	7.65	3.95	1.65676e+07	2.90458e+07	3.3157e+07	2.24534e+07	2.08306e+07	3.0694e+07	3.24032e+07	3.13729e+07	1.60753e+07	1.28583e+07	2.05574e+07
FALSE	High	Master Protein	Q9I1W8	Catalase HPII OS=Pseudomonas aeruginosa (strain ATCC 15692 / DSM 22644 / CIP 104116 / JCM 14847 / LMG 12228 / 1C / PRS 101 / PAO1) OX=208964 GN=katE PE=3 SV=1	FALSE	0	196.586	46	36	382	36	709	77.9	5.6	69.51	504.89	36	34	0.507	1.003	0.608	0.837	7.41644e-06	0.855059	0.00160486	0.0610813	0.000240324	0.987374	0.0207722	0.503976	128.6	65.3	128.2	77.9	3.54	2.16	5.7	20.03	3.75458e+07	5.97942e+07	5.9431e+07	4.90269e+07	2.14758e+07	2.97266e+07	3.03401e+07	2.98337e+07	5.0821e+07	4.14374e+07	6.43443e+07
FALSE	High	Master Protein	Q07806	Penicillin-binding protein 1A OS=Pseudomonas aeruginosa (strain ATCC 15692 / DSM 22644 / CIP 104116 / JCM 14847 / LMG 12228 / 1C / PRS 101 / PAO1) OX=208964 GN=mrcA PE=1 SV=2	FALSE	0	196.316	50	40	323	40	822	91.1	6.18	56.75	455.56	40	39	0.984	1.156	0.996	1.143	0.986886	0.182071	0.958627	0.184016	0.999838	0.728762	0.999658	0.763909	107.8	106.1	93.2	92.8	3.59	2.05	4.08	2.1	3.36165e+07	5.53976e+07	5.88461e+07	4.69387e+07	3.99097e+07	5.3545e+07	6.03721e+07	5.55372e+07	4.08204e+07	3.41401e+07	5.05879e+07
FALSE	High	Master Protein	Q9HTF4	Glycine betaine monooxygenase oxygenase subunit OS=Pseudomonas aeruginosa (strain ATCC 15692 / DSM 22644 / CIP 104116 / JCM 14847 / LMG 12228 / 1C / PRS 101 / PAO1) OX=208964 GN=gbcA PE=2 SV=1	FALSE	0	195.479	66	30	296	30	429	48.6	6.25	49.99	425.25	30	29	2.59	0.754	2.209	0.884	1.8499e-09	0.00169763	7.20176e-07	0.177209	1.15783e-07	0.041424	2.35035e-05	0.75988	51	132.1	67.6	149.3	5.14	9.9	7.01	9.65	1.33256e+07	1.85193e+07	1.94435e+07	1.61543e+07	4.09991e+07	4.68047e+07	4.82897e+07	5.21313e+07	1.99139e+07	1.9091e+07	2.44107e+07
FALSE	High	Master Protein	Q9HUE7	Mechanosensitive channel MscK OS=Pseudomonas aeruginosa (strain ATCC 15692 / DSM 22644 / CIP 104116 / JCM 14847 / LMG 12228 / 1C / PRS 101 / PAO1) OX=208964 GN=PA5022 PE=3 SV=1	FALSE	0	195.337	39	40	211	40	1118	124	6.29	35.33	303.66	40	39	0.899	1.019	0.878	1.044	0.60163	0.974138	0.446648	0.655194	0.969268	0.996189	0.931445	0.97383	106.9	96.1	104.9	92.1	5.85	8.65	2.59	2.65	1.14216e+07	1.70796e+07	2.08842e+07	1.57262e+07	1.09198e+07	1.57005e+07	1.94997e+07	1.70841e+07	1.52721e+07	1.28526e+07	1.83953e+07
FALSE	High	Master Protein	Q9K3C5	B-type flagellar hook-associated protein 2 OS=Pseudomonas aeruginosa (strain ATCC 15692 / DSM 22644 / CIP 104116 / JCM 14847 / LMG 12228 / 1C / PRS 101 / PAO1) OX=208964 GN=fliD PE=1 SV=1	FALSE	0	195.204	79	34	219	34	474	49.4	6.99	32.67	325.14	34	31	1.456	1.087	1.521	1.041	0.0181592	0.434507	0.0166385	0.724975	0.152876	0.944754	0.130621	0.990292	83.8	122	77	117.2	4.95	1.24	5.65	21.77	1.64456e+07	2.58923e+07	2.97206e+07	2.18568e+07	2.80248e+07	3.77258e+07	4.00659e+07	3.88469e+07	2.14077e+07	1.88141e+07	2.38617e+07
FALSE	High	Master Protein	Q9HUM2	Protein HflK OS=Pseudomonas aeruginosa (strain ATCC 15692 / DSM 22644 / CIP 104116 / JCM 14847 / LMG 12228 / 1C / PRS 101 / PAO1) OX=208964 GN=hflK PE=3 SV=1	FALSE	0	195.041	69	31	802	31	400	44	5.25	105.23	1125.05	31	29	0.995	1.119	0.988	1.127	0.953999	0.326021	0.918706	0.237271	0.999838	0.877661	0.999658	0.825392	106	105.5	94.8	93.6	6.06	5.81	4.71	4.38	6.82461e+07	1.10213e+08	1.28443e+08	9.48484e+07	7.37326e+07	1.14813e+08	1.21762e+08	1.1099e+08	8.86488e+07	7.60558e+07	1.00276e+08
FALSE	High	Master Protein	Q9I6V6	Methyl-accepting chemotaxis protein McpB OS=Pseudomonas aeruginosa (strain ATCC 15692 / DSM 22644 / CIP 104116 / JCM 14847 / LMG 12228 / 1C / PRS 101 / PAO1) OX=208964 GN=mcpB PE=1 SV=1	FALSE	0	194.217	58	33	219	33	679	72.5	5.2	33.15	358.91	33	29	6.341	1.412	9.048	0.989	1e-17	0.00117762	1e-17	0.892314	1.90375e-15	0.0314239	1.20237e-15	0.997102	27.7	175.4	19.6	177.3	28.45	16.02	10.62	14.25	3.27368e+06	4.80109e+06	9.14416e+06	5.09073e+06	2.76622e+07	4.40916e+07	3.37442e+07	3.27832e+07	3.16876e+06	3.07547e+06	3.4978e+06
FALSE	High	Master Protein	Q9I2C4	NAD+ dependent aldehyde dehydrogenase ExaC OS=Pseudomonas aeruginosa (strain ATCC 15692 / DSM 22644 / CIP 104116 / JCM 14847 / LMG 12228 / 1C / PRS 101 / PAO1) OX=208964 GN=exaC PE=3 SV=1	FALSE	0	193.831	68	26	448	3	506	54.9	5.62	54.47	832.15	26	25	0.731	1.056	0.902	0.856	0.190904	0.88702	0.507604	0.191325	0.685311	0.991547	0.960748	0.774334	113.2	82.8	107.2	96.8	36.39	14.56	21.03	11.76	396324	646367	1.2709e+06	554108	281094	473507	591800	491719	597845	397537	854818
FALSE	High	Master Protein	P47203	Cell division protein FtsA OS=Pseudomonas aeruginosa (strain ATCC 15692 / DSM 22644 / CIP 104116 / JCM 14847 / LMG 12228 / 1C / PRS 101 / PAO1) OX=208964 GN=ftsA PE=3 SV=2	FALSE	0	193.456	72	27	279	27	417	44.6	5.34	43.74	473.14	27	26	1.348	0.969	1.41	0.927	0.0357553	0.584639	0.0328906	0.38786	0.248205	0.975299	0.216226	0.924253	82.7	111.5	85.4	120.4	6.31	2.72	2.28	6.57	2.66235e+07	4.28929e+07	4.80018e+07	3.39861e+07	4.15204e+07	5.7263e+07	6.47062e+07	5.87313e+07	3.86877e+07	3.08768e+07	4.45845e+07
FALSE	High	Master Protein	P08308	Ornithine carbamoyltransferase, catabolic OS=Pseudomonas aeruginosa (strain ATCC 15692 / DSM 22644 / CIP 104116 / JCM 14847 / LMG 12228 / 1C / PRS 101 / PAO1) OX=208964 GN=arcB PE=1 SV=3	FALSE	0	193.077	64	29	2023	29	336	38.1	6.6	208.59	3570.03	29	27	0.978	1.08	1.011	1.045	0.951552	0.540335	0.966191	0.691746	0.999838	0.970726	0.999658	0.983199	104.2	101.9	96.4	97.5	1.84	1.77	3.97	4.35	2.84636e+08	4.20172e+08	4.6975e+08	3.8396e+08	3.19531e+08	4.4988e+08	4.6376e+08	4.41944e+08	3.56889e+08	2.99473e+08	4.13104e+08
FALSE	High	Master Protein	Q9HW93	Methyl-accepting chemotaxis protein PctC OS=Pseudomonas aeruginosa (strain ATCC 15692 / DSM 22644 / CIP 104116 / JCM 14847 / LMG 12228 / 1C / PRS 101 / PAO1) OX=208964 GN=pctC PE=1 SV=1	FALSE	0	192.459	55	28	416	11	632	68.3	5	59.31	658.85	28	27	1.182	0.997	1.326	0.889	0.368629	0.850403	0.197582	0.245818	0.894383	0.986506	0.681974	0.834899	88.6	104.7	88.8	117.8	6.62	5.05	2.32	25.96	3.3268e+06	5.64348e+06	6.37815e+06	4.88742e+06	4.62393e+06	6.60407e+06	7.5161e+06	7.11492e+06	5.31435e+06	4.14006e+06	5.72769e+06
FALSE	High	Master Protein	Q9HX44	Probable acyl-CoA dehydrogenase OS=Pseudomonas aeruginosa (strain ATCC 15692 / DSM 22644 / CIP 104116 / JCM 14847 / LMG 12228 / 1C / PRS 101 / PAO1) OX=208964 GN=PA3972 PE=3 SV=1	FALSE	0	192.443	67	31	359	31	549	60.3	6.44	66.01	560.97	31	31	0.983	1.023	1.063	0.946	0.982082	0.972879	0.717518	0.533338	0.999838	0.996189	0.999658	0.961177	100	98.3	97.7	103.9	5.55	4.22	3.62	3.44	2.41872e+07	3.46559e+07	3.88369e+07	2.84166e+07	2.42074e+07	3.63971e+07	3.81375e+07	3.6371e+07	3.11909e+07	2.47506e+07	3.72942e+07
FALSE	High	Master Protein	G3XD94	UDP-N-acetyl-D-glucosamine 6-dehydrogenase OS=Pseudomonas aeruginosa (strain ATCC 15692 / DSM 22644 / CIP 104116 / JCM 14847 / LMG 12228 / 1C / PRS 101 / PAO1) OX=208964 GN=wbpA PE=1 SV=1	FALSE	0	192.358	74	30	523	30	436	48.1	5.54	80.23	800.53	30	29	1.051	1.175	1.05	1.177	0.670001	0.130771	0.77746	0.102778	0.986672	0.654287	0.999658	0.627109	105.4	110.8	89.7	94.2	2.94	8.65	7.4	6.38	6.81016e+07	9.7213e+07	1.08529e+08	9.10068e+07	9.32676e+07	1.1344e+08	1.13772e+08	1.0858e+08	7.51503e+07	6.79852e+07	8.24509e+07
FALSE	High	Master Protein	Q9HXM6	GMP synthase [glutamine-hydrolyzing] OS=Pseudomonas aeruginosa (strain ATCC 15692 / DSM 22644 / CIP 104116 / JCM 14847 / LMG 12228 / 1C / PRS 101 / PAO1) OX=208964 GN=guaA PE=3 SV=1	FALSE	0	192.282	69	33	429	33	525	57.9	5.78	75.75	637.22	33	32	1.098	1.022	1.092	1.028	0.470605	0.980198	0.595394	0.824523	0.948199	0.996733	0.982433	0.991293	96.5	106	94.4	103.1	0.28	4.39	7.29	1.82	3.57225e+07	5.41598e+07	5.79774e+07	4.73898e+07	4.67861e+07	6.24775e+07	6.23254e+07	6.0268e+07	4.61451e+07	4.058e+07	5.26919e+07
FALSE	High	Master Protein	Q9I2U8	Glutamine--tRNA ligase OS=Pseudomonas aeruginosa (strain ATCC 15692 / DSM 22644 / CIP 104116 / JCM 14847 / LMG 12228 / 1C / PRS 101 / PAO1) OX=208964 GN=glnS PE=1 SV=1	FALSE	0	191.868	66	37	542	37	556	62.9	5.85	81.92	788.3	37	36	1.002	1.011	1.013	1	0.92085	0.926754	0.955143	0.945898	0.999838	0.991696	0.999658	0.998613	100.2	100.4	99.1	100.4	6.57	5.33	3.65	1.14	5.05079e+07	8.12755e+07	8.92996e+07	6.28677e+07	5.42628e+07	8.03176e+07	8.79887e+07	8.51467e+07	7.07685e+07	5.82376e+07	8.52279e+07
FALSE	High	Master Protein	P26480	RNA polymerase sigma factor RpoD OS=Pseudomonas aeruginosa (strain ATCC 15692 / DSM 22644 / CIP 104116 / JCM 14847 / LMG 12228 / 1C / PRS 101 / PAO1) OX=208964 GN=rpoD PE=1 SV=1	FALSE	0	191.667	50	37	451	36	617	69.6	5	74.98	607.86	37	36	0.958	1.032	0.987	1.001	0.838872	0.899464	0.916551	0.955584	0.999838	0.991696	0.999658	0.999215	103	98.6	99.8	98.5	2.61	6.02	6.81	8.09	5.95774e+07	9.11216e+07	1.0242e+08	7.90991e+07	6.57633e+07	9.72199e+07	9.03183e+07	8.98577e+07	7.55574e+07	6.14815e+07	9.56513e+07
FALSE	High	Master Protein	O30508	Succinylornithine transaminase/acetylornithine aminotransferase OS=Pseudomonas aeruginosa (strain ATCC 15692 / DSM 22644 / CIP 104116 / JCM 14847 / LMG 12228 / 1C / PRS 101 / PAO1) OX=208964 GN=aruC PE=1 SV=2	FALSE	0	191.352	73	26	474	26	406	43.7	5.95	79.04	754.79	26	25	0.734	0.95	0.826	0.844	0.0463059	0.445045	0.220596	0.0659962	0.299252	0.947593	0.718611	0.512171	109.4	80.3	115.2	95.2	4.43	4.25	2.58	5.17	7.65143e+07	1.14063e+08	1.33996e+08	9.95726e+07	5.96105e+07	9.01438e+07	9.22732e+07	8.87051e+07	1.1449e+08	8.94584e+07	1.21983e+08
FALSE	High	Master Protein	Q9HXT7	histidine kinase OS=Pseudomonas aeruginosa (strain ATCC 15692 / DSM 22644 / CIP 104116 / JCM 14847 / LMG 12228 / 1C / PRS 101 / PAO1) OX=208964 GN=wspE PE=4 SV=1	FALSE	0	190.495	49	33	209	33	769	84.3	5.17	37.49	313.11	33	31	1.156	1.048	1.251	0.968	0.435791	0.73676	0.336378	0.77187	0.928712	0.982394	0.851003	0.990774	92.9	107.4	88.7	110.9	5.94	3.85	6.68	4.42	9.51348e+06	1.61322e+07	1.77734e+07	1.34383e+07	1.3311e+07	1.95072e+07	1.93437e+07	1.93799e+07	1.2378e+07	1.10136e+07	1.5619e+07
FALSE	High	Master Protein	Q9I765	oligopeptidase A OS=Pseudomonas aeruginosa (strain ATCC 15692 / DSM 22644 / CIP 104116 / JCM 14847 / LMG 12228 / 1C / PRS 101 / PAO1) OX=208964 GN=prlC PE=3 SV=1	FALSE	0	190.374	54	35	341	35	681	76	5.26	60.39	516.73	35	35	1.878	0.846	1.882	0.844	0.000993361	0.0521327	0.00110577	0.0823408	0.0173895	0.401775	0.0153099	0.579046	63.6	119.5	75.2	141.6	4.22	11.56	2.98	37.26	7.78955e+06	1.22749e+07	1.39578e+07	1.12524e+07	1.92476e+07	2.72651e+07	2.32747e+07	2.25326e+07	1.32782e+07	1.119e+07	1.48548e+07
FALSE	High	Master Protein	Q9HTC5	Outer membrane assembly lipoprotein YfiO OS=Pseudomonas aeruginosa (strain ATCC 15692 / DSM 22644 / CIP 104116 / JCM 14847 / LMG 12228 / 1C / PRS 101 / PAO1) OX=208964 GN=PA5441 PE=4 SV=1	FALSE	0	189.69	62	36	186	36	733	80	5.01	35.93	270.43	36	36	2.052	1.299	2.203	1.21	2.41381e-05	0.0107015	0.000143864	0.0519978	0.000689292	0.15601	0.00267201	0.475364	72.5	148.7	55.8	122.9	19.99	9.27	9.2	33.45	6.8706e+06	1.26606e+07	1.81239e+07	1.26599e+07	2.00771e+07	2.95283e+07	3.391e+07	2.58294e+07	8.49153e+06	8.69658e+06	1.07927e+07
FALSE	High	Master Protein	Q9I502	Proline--tRNA ligase OS=Pseudomonas aeruginosa (strain ATCC 15692 / DSM 22644 / CIP 104116 / JCM 14847 / LMG 12228 / 1C / PRS 101 / PAO1) OX=208964 GN=proS PE=1 SV=1	FALSE	0	189.673	61	30	503	30	571	63.1	5.43	64.79	882.22	29	30	0.969	0.961	1.007	0.925	0.900813	0.526515	0.985863	0.378423	0.999838	0.967893	0.999658	0.918137	98.6	95.5	102.6	103.3	5.66	5.05	5.25	1.12	3.8887e+07	6.14882e+07	6.74377e+07	4.8367e+07	4.13338e+07	5.97682e+07	6.44463e+07	6.47291e+07	5.4859e+07	4.39247e+07	6.69171e+07
FALSE	High	Master Protein	Q9HXU0	Lysine--tRNA ligase OS=Pseudomonas aeruginosa (strain ATCC 15692 / DSM 22644 / CIP 104116 / JCM 14847 / LMG 12228 / 1C / PRS 101 / PAO1) OX=208964 GN=lysS PE=3 SV=1	FALSE	0	189.5	63	38	471	38	501	57.3	5.38	88.95	603.77	38	36	0.856	1.002	0.882	0.972	0.337417	0.846557	0.416129	0.71623	0.872966	0.986506	0.905379	0.988194	107.1	91.7	106.9	94.3	3.74	3.23	7.77	4.86	6.91595e+07	1.08746e+08	1.23519e+08	9.56618e+07	6.86688e+07	1.00971e+08	1.02275e+08	9.72289e+07	9.5003e+07	8.86942e+07	1.03044e+08
FALSE	High	Master Protein	P42512	Fe(3+)-pyochelin receptor OS=Pseudomonas aeruginosa (strain ATCC 15692 / DSM 22644 / CIP 104116 / JCM 14847 / LMG 12228 / 1C / PRS 101 / PAO1) OX=208964 GN=fptA PE=1 SV=1	FALSE	0	189.231	53	35	275	35	720	79.9	6.23	49.18	402.33	35	35	1.69	0.847	1.628	0.879	0.00131844	0.0498479	0.0023906	0.158342	0.0217472	0.392654	0.0285186	0.736464	69.1	116.7	81.5	132.7	52.86	15.42	46.24	10.82	1.88688e+07	3.20934e+07	6.72866e+06	1.76357e+07	3.04566e+07	5.10863e+07	3.7812e+07	4.21712e+07	1.66886e+07	2.17389e+07	5.45337e+07
FALSE	High	Master Protein	Q9HX91	Uncharacterized protein PA3922 OS=Pseudomonas aeruginosa (strain ATCC 15692 / DSM 22644 / CIP 104116 / JCM 14847 / LMG 12228 / 1C / PRS 101 / PAO1) OX=208964 GN=PA3922 PE=1 SV=1	FALSE	0	189.123	69	35	1660	34	455	51.2	8.62	193.81	2869.49	34	32	1.166	1.038	1.21	1	0.260097	0.856045	0.23974	0.945388	0.780093	0.987374	0.74528	0.998613	93.1	108.6	89.7	108.6	6.77	8.02	3.87	7.51	3.06077e+08	5.45176e+08	5.2617e+08	4.47125e+08	3.94705e+08	5.96687e+08	7.04406e+08	6.06613e+08	4.38307e+08	3.57117e+08	5.32245e+08
FALSE	High	Master Protein	P48632	Ferripyoverdine receptor OS=Pseudomonas aeruginosa (strain ATCC 15692 / DSM 22644 / CIP 104116 / JCM 14847 / LMG 12228 / 1C / PRS 101 / PAO1) OX=208964 GN=fpvA PE=1 SV=2	FALSE	0	189.121	55	37	172	37	815	91.1	5.62	26.11	282.92	37	36	0.705	0.843	0.617	0.963	0.0547285	0.0493039	0.00736104	0.763112	0.332108	0.391258	0.0696327	0.990774	110.4	77.8	130.9	80.8	9.4	9.6	14.41	23.37	8.91117e+06	1.337e+07	1.44916e+07	1.41509e+07	7.14492e+06	8.85378e+06	1.04957e+07	1.13076e+07	1.391e+07	1.24703e+07	1.24759e+07
FALSE	High	Master Protein	Q9HW91	Methyl-accepting chemotaxis protein PctB OS=Pseudomonas aeruginosa (strain ATCC 15692 / DSM 22644 / CIP 104116 / JCM 14847 / LMG 12228 / 1C / PRS 101 / PAO1) OX=208964 GN=pctB PE=1 SV=1	FALSE	0	189.118	49	28	430	10	629	68	5.11	61.63	691.92	28	28	0.708	1.108	0.754	1.04	0.0838312	0.360666	0.125823	0.677755	0.435751	0.904928	0.541211	0.979076	121.5	86	109.7	82.7	4.08	3.88	3.29	8.15	1.16606e+07	1.88754e+07	2.08678e+07	1.68871e+07	9.90531e+06	1.45728e+07	1.44144e+07	1.43526e+07	1.58396e+07	1.25944e+07	1.74513e+07
FALSE	High	Master Protein	Q9HTZ7	Phosphoenolpyruvate carboxykinase (ATP) OS=Pseudomonas aeruginosa (strain ATCC 15692 / DSM 22644 / CIP 104116 / JCM 14847 / LMG 12228 / 1C / PRS 101 / PAO1) OX=208964 GN=pckA PE=3 SV=1	FALSE	0	188.523	61	33	342	33	513	55.7	5.4	58.63	512.52	33	32	0.788	1.002	0.803	0.984	0.129165	0.849264	0.159805	0.809794	0.56252	0.986506	0.605429	0.990774	111.5	87.9	111.3	89.3	3.18	5.41	5.6	8.14	3.58884e+07	5.06746e+07	5.80135e+07	4.67518e+07	3.38414e+07	4.05134e+07	4.6894e+07	4.35663e+07	4.59937e+07	3.88982e+07	5.62451e+07
FALSE	High	Master Protein	P11436	Aliphatic amidase OS=Pseudomonas aeruginosa (strain ATCC 15692 / DSM 22644 / CIP 104116 / JCM 14847 / LMG 12228 / 1C / PRS 101 / PAO1) OX=208964 GN=amiE PE=1 SV=2	FALSE	0	188.523	71	31	1321	31	346	38.5	5.47	151.81	2344.34	31	30	1.09	0.723	0.885	0.89	0.503832	0.000248025	0.429825	0.200947	0.950184	0.00863924	0.91732	0.781727	85.2	92.8	117.7	104.3	8.61	12.47	6.18	20.51	2.33726e+08	4.18018e+08	3.71869e+08	3.27307e+08	2.60479e+08	3.76063e+08	4.9674e+08	4.4597e+08	4.41045e+08	3.42284e+08	5.35341e+08
FALSE	High	Master Protein	Q9I758	non-specific serine/threonine protein kinase OS=Pseudomonas aeruginosa (strain ATCC 15692 / DSM 22644 / CIP 104116 / JCM 14847 / LMG 12228 / 1C / PRS 101 / PAO1) OX=208964 GN=ppkA PE=4 SV=1	FALSE	0	188.059	47	38	274	38	1032	110	5.52	47.98	412.55	38	37	1.129	1.08	1.108	1.101	0.46355	0.518315	0.663996	0.338571	0.945067	0.967211	0.999398	0.895607	98	110.7	90.7	100.6	5.26	5.42	6.16	8.74	7.97648e+06	1.1532e+07	1.31228e+07	9.55172e+06	9.8576e+06	1.39437e+07	1.56591e+07	1.30129e+07	1.09046e+07	8.13862e+06	1.12456e+07
FALSE	High	Master Protein	Q9HXI1	Protein translocase subunit SecD OS=Pseudomonas aeruginosa (strain ATCC 15692 / DSM 22644 / CIP 104116 / JCM 14847 / LMG 12228 / 1C / PRS 101 / PAO1) OX=208964 GN=secD PE=3 SV=1	FALSE	0	187.856	50	37	359	37	620	67.6	8.9	62.31	500.36	37	37	1.067	1.024	1.036	1.054	0.597556	0.969231	0.841428	0.627746	0.969207	0.995409	0.999658	0.973511	98.6	105.2	96.3	99.8	4.49	1.52	4.07	2.76	5.31334e+07	8.44921e+07	9.64578e+07	7.32065e+07	6.7237e+07	9.20453e+07	9.69411e+07	9.50326e+07	7.04503e+07	5.94544e+07	8.66176e+07
FALSE	High	Master Protein	Q9HZK4	Glyceraldehyde-3-phosphate dehydrogenase OS=Pseudomonas aeruginosa (strain ATCC 15692 / DSM 22644 / CIP 104116 / JCM 14847 / LMG 12228 / 1C / PRS 101 / PAO1) OX=208964 GN=PA3001 PE=3 SV=1	FALSE	0	187.442	65	31	740	31	461	50.1	7.9	93.49	1179.81	30	30	0.943	1.022	1.01	0.954	0.756779	0.980524	0.967639	0.574396	0.995858	0.996733	0.999658	0.965731	102.3	96.5	100.1	101.1	2.83	2.58	5.29	6.25	1.30535e+08	2.09952e+08	2.12997e+08	1.79864e+08	1.45317e+08	1.96996e+08	2.00982e+08	1.95436e+08	1.75757e+08	1.37318e+08	2.06383e+08
FALSE	High	Master Protein	Q9HV96	Aminoglycoside phosphotransferase domain-containing protein OS=Pseudomonas aeruginosa (strain ATCC 15692 / DSM 22644 / CIP 104116 / JCM 14847 / LMG 12228 / 1C / PRS 101 / PAO1) OX=208964 GN=PA4701 PE=4 SV=1	FALSE	0	187.163	66	29	352	29	520	58.3	6.07	42.29	561.04	29	28	1.308	1.045	1.367	1	0.0703789	0.780246	0.0522977	0.947435	0.389299	0.986506	0.298685	0.998976	87.5	114.4	83.7	114.4	3.28	4.55	4.58	8.5	1.98868e+07	3.2216e+07	3.42821e+07	2.67121e+07	3.19825e+07	4.28048e+07	4.38211e+07	4.00204e+07	2.61239e+07	2.15474e+07	3.15076e+07
FALSE	High	Master Protein	Q59638	Dihydrolipoyllysine-residue acetyltransferase component of pyruvate dehydrogenase complex OS=Pseudomonas aeruginosa (strain ATCC 15692 / DSM 22644 / CIP 104116 / JCM 14847 / LMG 12228 / 1C / PRS 101 / PAO1) OX=208964 GN=aceF PE=2 SV=2	FALSE	0	187.091	63	29	732	29	547	56.7	5.35	136.75	1081.3	29	28	0.872	1.067	0.841	1.107	0.40485	0.630491	0.264515	0.319783	0.91288	0.980183	0.779218	0.890809	111.2	97	104.2	87.6	3.3	1.63	1.79	9.06	1.02145e+08	1.58752e+08	1.65825e+08	1.45548e+08	1.01803e+08	1.44316e+08	1.51191e+08	1.41922e+08	1.33357e+08	1.0965e+08	1.47389e+08
FALSE	High	Master Protein	P72173	Aspartate aminotransferase OS=Pseudomonas aeruginosa (strain ATCC 15692 / DSM 22644 / CIP 104116 / JCM 14847 / LMG 12228 / 1C / PRS 101 / PAO1) OX=208964 GN=aspC PE=3 SV=2	FALSE	0	186.96	88	31	360	31	398	43.3	6.67	57.76	565.82	31	30	1.053	0.846	0.987	0.902	0.663402	0.0454123	0.912527	0.25414	0.985736	0.374793	0.999658	0.842325	90.9	95.7	107.5	106	3.11	4.26	7.06	7.76	3.38087e+07	5.20272e+07	5.49491e+07	4.25386e+07	4.32269e+07	5.61825e+07	5.75502e+07	5.52498e+07	5.88347e+07	4.23904e+07	6.60027e+07
FALSE	High	Master Protein	P53593	Succinate--CoA ligase [ADP-forming] subunit beta OS=Pseudomonas aeruginosa (strain ATCC 15692 / DSM 22644 / CIP 104116 / JCM 14847 / LMG 12228 / 1C / PRS 101 / PAO1) OX=208964 GN=sucC PE=1 SV=2	FALSE	0	186.791	78	31	1460	31	388	41.5	6.21	179.59	2479.2	31	31	0.999	1.054	0.987	1.068	0.934198	0.723699	0.914064	0.538728	0.999838	0.980944	0.999658	0.961722	103	102.9	97.7	96.4	6.29	6.47	7.19	7.04	4.20119e+08	6.15495e+08	5.94528e+08	5.51993e+08	5.02118e+08	6.66088e+08	6.44846e+08	6.19013e+08	5.15048e+08	4.56923e+08	5.51899e+08
FALSE	High	Master Protein	Q9I297	Methylcrotonyl-CoA carboxylase, beta-subunit OS=Pseudomonas aeruginosa (strain ATCC 15692 / DSM 22644 / CIP 104116 / JCM 14847 / LMG 12228 / 1C / PRS 101 / PAO1) OX=208964 GN=liuB PE=1 SV=1	FALSE	0	186.75	60	28	335	28	535	57.4	6.68	50.19	507.82	28	26	0.905	1.068	0.985	0.981	0.560376	0.624718	0.905908	0.79084	0.957653	0.97861	0.999658	0.990774	106.3	96.2	99.5	98	10.42	1.07	8.51	6.69	3.76465e+07	5.50065e+07	7.3334e+07	4.91054e+07	3.85502e+07	5.31868e+07	5.62221e+07	5.25463e+07	4.71319e+07	3.85642e+07	6.33952e+07
FALSE	High	Master Protein	Q51487	Outer membrane protein OprM OS=Pseudomonas aeruginosa (strain ATCC 15692 / DSM 22644 / CIP 104116 / JCM 14847 / LMG 12228 / 1C / PRS 101 / PAO1) OX=208964 GN=oprM PE=1 SV=2	FALSE	0	186.466	57	25	353	25	485	52.6	5.71	50.49	579.78	25	25	0.934	1.262	1.067	1.104	0.709141	0.023293	0.701611	0.335843	0.988508	0.256334	0.999658	0.894561	112	104.6	88.7	94.7	4.66	5.57	7.85	10.75	2.98874e+07	4.11364e+07	4.62636e+07	3.98113e+07	3.43355e+07	4.17121e+07	4.57184e+07	4.26222e+07	3.06826e+07	2.69987e+07	3.17852e+07
FALSE	High	Master Protein	Q9HTE6	Sarcosine oxidase alpha subunit OS=Pseudomonas aeruginosa (strain ATCC 15692 / DSM 22644 / CIP 104116 / JCM 14847 / LMG 12228 / 1C / PRS 101 / PAO1) OX=208964 GN=soxA PE=3 SV=1	FALSE	0	186.107	45	41	281	41	1005	109.3	7.5	51.54	393.75	41	39	1.308	0.984	1.286	1.001	0.0852471	0.721462	0.13194	0.961925	0.441786	0.980944	0.555098	0.999328	86.4	113	87.8	112.9	2.62	6.44	7.86	4.16	1.89204e+07	2.85662e+07	3.15859e+07	2.42099e+07	2.92855e+07	4.14876e+07	3.886e+07	3.74852e+07	2.51486e+07	2.02332e+07	3.2852e+07
FALSE	High	Master Protein	Q9HXI8	Cysteine desulfurase IscS OS=Pseudomonas aeruginosa (strain ATCC 15692 / DSM 22644 / CIP 104116 / JCM 14847 / LMG 12228 / 1C / PRS 101 / PAO1) OX=208964 GN=iscS PE=3 SV=1	FALSE	0	185.766	73	33	845	33	404	44.6	6.02	101.6	1163.75	33	33	0.772	0.935	0.72	1.002	0.0980241	0.351047	0.0365429	0.966266	0.476967	0.899061	0.234501	0.999328	110.7	85.5	118.5	85.3	6.68	8.87	5.19	29.7	8.4862e+07	1.36466e+08	1.24639e+08	1.1139e+08	7.2682e+07	8.53975e+07	1.11754e+08	1.04765e+08	1.18963e+08	1.01648e+08	1.40749e+08
FALSE	High	Master Protein	Q9HY08	DNA mismatch repair protein MutS OS=Pseudomonas aeruginosa (strain ATCC 15692 / DSM 22644 / CIP 104116 / JCM 14847 / LMG 12228 / 1C / PRS 101 / PAO1) OX=208964 GN=mutS PE=3 SV=1	FALSE	0	185.306	47	40	219	40	855	94.9	6.2	39.78	287.66	38	38	1.07	0.94	1.106	0.909	0.699658	0.412989	0.716943	0.367057	0.986994	0.930169	0.999658	0.914261	92.8	99.3	98.7	109.2	5.83	6.76	1.97	16.15	8.57738e+06	1.32182e+07	1.54473e+07	1.10217e+07	1.08092e+07	1.58244e+07	1.45522e+07	1.42611e+07	1.2387e+07	1.0312e+07	1.46619e+07
FALSE	High	Master Protein	Q9I2U7	Cysteine--tRNA ligase OS=Pseudomonas aeruginosa (strain ATCC 15692 / DSM 22644 / CIP 104116 / JCM 14847 / LMG 12228 / 1C / PRS 101 / PAO1) OX=208964 GN=cysS PE=3 SV=1	FALSE	0	185.303	69	31	366	31	460	51.2	5.66	59.64	530.88	31	30	1.096	1.023	1.104	1.016	0.47855	0.97377	0.54858	0.924018	0.950184	0.996189	0.973383	0.998613	96.3	105.6	94.1	104	1.51	6.45	3.37	5.12	3.58655e+07	5.63744e+07	5.9555e+07	4.91606e+07	4.57177e+07	5.5064e+07	6.80059e+07	6.37393e+07	4.84294e+07	4.06167e+07	5.5764e+07
FALSE	High	Master Protein	Q9I0E3	Amidohydrolase 3 domain-containing protein OS=Pseudomonas aeruginosa (strain ATCC 15692 / DSM 22644 / CIP 104116 / JCM 14847 / LMG 12228 / 1C / PRS 101 / PAO1) OX=208964 GN=PA2699 PE=4 SV=1	FALSE	0	185.117	68	35	224	35	612	67.9	6.24	36.99	330.77	35	34	0.975	1.267	1.05	1.177	0.9488	0.0208348	0.842302	0.0981014	0.999838	0.241293	0.999658	0.619088	111.3	108.6	87.9	92.2	4.63	3.45	5.15	9.46	1.59294e+07	2.56407e+07	2.90285e+07	2.30592e+07	1.87365e+07	2.53396e+07	2.93465e+07	2.67158e+07	1.81855e+07	1.55964e+07	2.01341e+07
FALSE	High	Master Protein	Q9HUB1	Methyl-accepting chemotaxis protein McpK OS=Pseudomonas aeruginosa (strain ATCC 15692 / DSM 22644 / CIP 104116 / JCM 14847 / LMG 12228 / 1C / PRS 101 / PAO1) OX=208964 GN=mcpK PE=1 SV=1	FALSE	0	184.108	58	32	142	30	647	69.7	5.16	25.37	227.72	32	32	0.672	0.997	0.727	0.921	0.0277295	0.915315	0.0608488	0.483739	0.206313	0.991696	0.329509	0.953147	117.5	79	117.9	85.7	4.71	8.31	4.11	20.63	2.85356e+06	4.37241e+06	5.08388e+06	4.14595e+06	2.31497e+06	3.49795e+06	3.06579e+06	3.15198e+06	4.09956e+06	3.42829e+06	4.49292e+06
FALSE	High	Master Protein	Q9I120	Filamentous haemagglutinin FhaB/tRNA nuclease CdiA-like TPS domain-containing protein OS=Pseudomonas aeruginosa (strain ATCC 15692 / DSM 22644 / CIP 104116 / JCM 14847 / LMG 12228 / 1C / PRS 101 / PAO1) OX=208964 GN=PA2462 PE=4 SV=1	FALSE	0	184.045	12	52	124	23	5627	572.8	5.53	21.96	147.81	50	42	1.705	1.036	2.1	0.841	0.277262	0.950036	0.103385	0.16353	0.80225	0.993525	0.476658	0.736464	70.2	119.7	67.8	142.3	11.26	6.96	4.86	27.84	151312	243236	329640	227187	314277	475718	459232	480314	222763	196948	245951
FALSE	High	Master Protein	Q9I3X2	DNA 3'-5' helicase II OS=Pseudomonas aeruginosa (strain ATCC 15692 / DSM 22644 / CIP 104116 / JCM 14847 / LMG 12228 / 1C / PRS 101 / PAO1) OX=208964 GN=PA1372 PE=4 SV=1	FALSE	0	183.934	46	32	334	32	711	79.8	5.78	56.26	550.41	32	29	0.953	1.026	0.951	1.029	0.816192	0.952867	0.73137	0.81851	0.999838	0.993525	0.999658	0.990774	103.8	98.9	101.2	96.2	3.93	0.72	7.76	5.85	2.70258e+07	4.23462e+07	4.84085e+07	3.81353e+07	3.06229e+07	4.24566e+07	4.48866e+07	4.26679e+07	3.49637e+07	2.94065e+07	4.61151e+07
FALSE	High	Master Protein	P50601	Tol-Pal system protein TolB OS=Pseudomonas aeruginosa (strain ATCC 15692 / DSM 22644 / CIP 104116 / JCM 14847 / LMG 12228 / 1C / PRS 101 / PAO1) OX=208964 GN=tolB PE=1 SV=2	FALSE	0	183.871	69	30	361	30	432	47.7	8.94	65.46	475.42	30	30	0.945	1.208	1.033	1.106	0.772416	0.0707816	0.85602	0.326577	0.998608	0.475845	0.999658	0.894561	110.3	104.2	91.2	94.3	7.23	5.72	7.92	2.04	3.12717e+07	4.95351e+07	5.72572e+07	3.94394e+07	3.14478e+07	4.57014e+07	5.19946e+07	4.91908e+07	3.54261e+07	2.83154e+07	4.65739e+07
FALSE	High	Master Protein	Q9I300	Probable 3-hydroxyacyl-CoA dehydrogenase OS=Pseudomonas aeruginosa (strain ATCC 15692 / DSM 22644 / CIP 104116 / JCM 14847 / LMG 12228 / 1C / PRS 101 / PAO1) OX=208964 GN=PA1737 PE=3 SV=1	FALSE	0	183.724	51	39	417	39	714	76.6	6.71	69.53	593.95	39	36	1.179	0.995	1.103	1.064	0.229854	0.793786	0.554849	0.558457	0.740633	0.986506	0.976751	0.965731	93.2	109.9	93.6	103.3	1.87	5.62	2.66	13.07	4.99173e+07	7.47246e+07	7.82162e+07	6.43365e+07	6.41458e+07	8.19611e+07	9.82698e+07	9.44067e+07	6.56741e+07	5.43661e+07	7.77331e+07
FALSE	High	Master Protein	Q9HUK1	DNA topoisomerase 4 subunit A OS=Pseudomonas aeruginosa (strain ATCC 15692 / DSM 22644 / CIP 104116 / JCM 14847 / LMG 12228 / 1C / PRS 101 / PAO1) OX=208964 GN=parC PE=3 SV=1	FALSE	0	183.169	49	35	355	35	754	83.3	6.09	55.83	499.43	35	33	0.848	1.074	0.85	1.071	0.362452	0.585084	0.326464	0.492755	0.891465	0.975299	0.836107	0.953147	112	95	104.3	88.7	4.96	2.91	3.09	4.95	2.29608e+07	3.55088e+07	4.13848e+07	3.0437e+07	2.22964e+07	3.01016e+07	3.45046e+07	3.12358e+07	2.90988e+07	2.36989e+07	3.47431e+07
FALSE	High	Master Protein	Q9HX05	Probable aldehyde dehydrogenase OS=Pseudomonas aeruginosa (strain ATCC 15692 / DSM 22644 / CIP 104116 / JCM 14847 / LMG 12228 / 1C / PRS 101 / PAO1) OX=208964 GN=PA4022 PE=3 SV=1	FALSE	0	182.998	67	26	467	3	506	54.9	5.72	55.01	858.5	26	26	0.995	1.084	1.107	0.975	0.981374	0.48293	0.629883	0.812841	0.999838	0.956962	0.992392	0.990774	101.6	101.1	93.7	103.7	9.05	4.46	8.29	8.03	1.23626e+07	2.04947e+07	2.34338e+07	1.56217e+07	1.36935e+07	1.96816e+07	2.22201e+07	2.06539e+07	1.83063e+07	1.23865e+07	1.91936e+07
FALSE	High	Master Protein	Q9ZN70	Exopolyphosphatase OS=Pseudomonas aeruginosa (strain ATCC 15692 / DSM 22644 / CIP 104116 / JCM 14847 / LMG 12228 / 1C / PRS 101 / PAO1) OX=208964 GN=ppx PE=1 SV=1	FALSE	0	181.819	58	30	235	30	506	56.4	6.71	42.53	325.94	30	29	1.05	1.041	1.119	0.978	0.755968	0.804772	0.661536	0.844108	0.995858	0.986506	0.999398	0.995795	97.9	102.9	94	105.2	5.38	3.78	8.2	4.31	1.01955e+07	1.70287e+07	1.89214e+07	1.48809e+07	1.30493e+07	1.88198e+07	1.89146e+07	1.92475e+07	1.39898e+07	1.17184e+07	1.73704e+07
FALSE	High	Master Protein	Q9I0J7	NADH-quinone oxidoreductase subunit F OS=Pseudomonas aeruginosa (strain ATCC 15692 / DSM 22644 / CIP 104116 / JCM 14847 / LMG 12228 / 1C / PRS 101 / PAO1) OX=208964 GN=nuoF PE=3 SV=1	FALSE	0	181.598	64	31	329	31	448	48.6	6.99	54.65	492.03	31	30	1.065	0.998	1.158	0.917	0.609316	0.811552	0.370576	0.333584	0.971035	0.986506	0.879748	0.894561	94.6	100.7	94.9	109.8	4.95	3.73	8.66	7.78	4.21336e+07	6.9294e+07	7.3e+07	5.47555e+07	4.95871e+07	7.40551e+07	7.71973e+07	7.30797e+07	5.86633e+07	4.55141e+07	7.68663e+07
FALSE	High	Master Protein	Q9I0I4	Methyl-accepting chemotaxis protein TlpQ OS=Pseudomonas aeruginosa (strain ATCC 15692 / DSM 22644 / CIP 104116 / JCM 14847 / LMG 12228 / 1C / PRS 101 / PAO1) OX=208964 GN=tlpQ PE=1 SV=1	FALSE	0	181.013	53	29	234	26	714	77.1	5.06	38.3	386.03	29	29	0.836	0.982	0.817	1.005	0.349552	0.723998	0.268931	0.940251	0.88187	0.980944	0.780582	0.998613	108.5	90.7	110.5	90.3	7.14	4.09	3.35	12.86	9.43803e+06	1.43501e+07	1.76241e+07	1.24464e+07	8.34193e+06	1.24537e+07	1.33266e+07	1.23644e+07	1.33736e+07	1.07892e+07	1.56386e+07
FALSE	High	Master Protein	Q9I1H5	chitinase OS=Pseudomonas aeruginosa (strain ATCC 15692 / DSM 22644 / CIP 104116 / JCM 14847 / LMG 12228 / 1C / PRS 101 / PAO1) OX=208964 GN=chiC PE=3 SV=1	FALSE	0	180.203	45	25	939	25	483	53	5.43	95.65	1760.01	25	24	1.383	0.963	1.378	0.967	0.0230858	0.541554	0.0467285	0.6753	0.179386	0.970726	0.276172	0.978836	82.5	114	85.6	117.9	8.63	7.99	6.02	14.25	1.45315e+08	2.19327e+08	1.95683e+08	1.83759e+08	2.29726e+08	2.94616e+08	2.90182e+08	3.29941e+08	1.8849e+08	1.7094e+08	2.21284e+08
FALSE	High	Master Protein	P32722	Porin D OS=Pseudomonas aeruginosa (strain ATCC 15692 / DSM 22644 / CIP 104116 / JCM 14847 / LMG 12228 / 1C / PRS 101 / PAO1) OX=208964 GN=oprD PE=1 SV=1	FALSE	0	179.838	53	26	1781	26	443	48.3	5.16	195.21	3161.8	26	25	1.498	0.932	1.409	0.991	0.0049366	0.338572	0.0331298	0.87417	0.0606326	0.883814	0.217486	0.997102	78.7	117.9	84.4	118.9	5.25	5.34	8.27	13.85	1.54251e+08	2.40174e+08	2.32316e+08	2.13952e+08	2.71431e+08	3.38978e+08	3.84895e+08	3.90031e+08	2.69729e+08	1.87554e+08	2.63788e+08
FALSE	High	Master Protein	Q9HVF8	Probable chemotaxis transducer OS=Pseudomonas aeruginosa (strain ATCC 15692 / DSM 22644 / CIP 104116 / JCM 14847 / LMG 12228 / 1C / PRS 101 / PAO1) OX=208964 GN=PA4633 PE=1 SV=1	FALSE	0	179.701	54	30	358	28	712	76.6	4.91	55.43	545.11	30	29	0.83	1.059	0.887	0.992	0.327948	0.667715	0.456875	0.906065	0.864908	0.980475	0.936081	0.998613	110.8	92	104.6	92.7	6.07	2.68	7.84	11.56	2.19368e+07	2.88698e+07	3.2981e+07	2.81139e+07	1.97986e+07	2.75107e+07	2.77746e+07	2.67472e+07	2.65992e+07	2.22459e+07	2.60337e+07
FALSE	High	Master Protein	Q9HZI6	Probable soluble lytic transglycosylase OS=Pseudomonas aeruginosa (strain ATCC 15692 / DSM 22644 / CIP 104116 / JCM 14847 / LMG 12228 / 1C / PRS 101 / PAO1) OX=208964 GN=PA3020 PE=1 SV=1	FALSE	0	179.533	60	35	290	35	642	73.3	9.48	45.8	405.45	35	34	1.132	1.076	1.162	1.049	0.413355	0.536047	0.464633	0.608777	0.917316	0.968294	0.940971	0.972581	96.6	109.4	89.7	104.3	3.75	6.45	2.25	5.92	1.38885e+07	2.09434e+07	2.44256e+07	1.8808e+07	1.79989e+07	2.25205e+07	2.83052e+07	2.5168e+07	1.74217e+07	1.50114e+07	2.04984e+07
FALSE	High	Master Protein	Q9HU83	Urocanate hydratase OS=Pseudomonas aeruginosa (strain ATCC 15692 / DSM 22644 / CIP 104116 / JCM 14847 / LMG 12228 / 1C / PRS 101 / PAO1) OX=208964 GN=hutU PE=1 SV=1	FALSE	0	178.9	59	32	582	32	559	61.2	6.38	95.8	815.99	32	31	1.454	0.818	1.518	0.783	0.00905983	0.0184115	0.00931625	0.00877131	0.0944901	0.222253	0.0828132	0.172266	72.3	105.1	88.4	134.2	4.25	8.96	8.85	17.3	5.33081e+07	8.50257e+07	8.87628e+07	6.74585e+07	9.3542e+07	1.22051e+08	1.10866e+08	1.23547e+08	8.38746e+07	7.10073e+07	1.15017e+08
FALSE	High	Master Protein	Q9HV36	D-lactate dehydrogenase (cytochrome) OS=Pseudomonas aeruginosa (strain ATCC 15692 / DSM 22644 / CIP 104116 / JCM 14847 / LMG 12228 / 1C / PRS 101 / PAO1) OX=208964 GN=PA4772 PE=4 SV=1	FALSE	0	178.897	48	39	135	39	938	102.6	6.65	25.47	203.27	39	34	0.93	1.158	1.025	1.051	0.652372	0.167499	0.91085	0.513111	0.984573	0.714298	0.999658	0.953814	108.7	101.1	93.9	96.2	7.46	11.1	5.15	12.27	4.18596e+06	6.83614e+06	7.66712e+06	5.29371e+06	4.36592e+06	5.36428e+06	7.12519e+06	6.98786e+06	5.07728e+06	4.21002e+06	6.41643e+06
FALSE	High	Master Protein	P14165	Citrate synthase OS=Pseudomonas aeruginosa (strain ATCC 15692 / DSM 22644 / CIP 104116 / JCM 14847 / LMG 12228 / 1C / PRS 101 / PAO1) OX=208964 GN=gltA PE=1 SV=2	FALSE	0	178.711	57	25	1222	25	428	47.7	6.96	141.55	2089.03	25	24	1.024	0.943	0.986	0.979	0.804361	0.405182	0.9112	0.776169	0.999838	0.923038	0.999658	0.990774	96.9	99.2	102.7	101.3	6.58	5	2.44	9.1	2.17069e+08	3.72183e+08	3.71575e+08	2.81942e+08	2.47498e+08	3.4431e+08	3.91951e+08	3.81217e+08	3.26387e+08	2.60175e+08	3.80918e+08
FALSE	High	Master Protein	Q9HU15	Beta-ketoacyl-[acyl-carrier-protein] synthase FabY OS=Pseudomonas aeruginosa (strain ATCC 15692 / DSM 22644 / CIP 104116 / JCM 14847 / LMG 12228 / 1C / PRS 101 / PAO1) OX=208964 GN=fabY PE=1 SV=1	FALSE	0	178.537	51	28	394	28	634	68.7	6.11	75.85	591.89	28	26	0.918	1.061	1.054	0.924	0.650949	0.673713	0.763634	0.410675	0.984573	0.980475	0.999658	0.932871	103.8	95.3	97.8	103.1	3.11	3.94	3.93	2.23	2.27759e+07	3.61494e+07	3.8784e+07	2.98264e+07	2.36983e+07	3.24711e+07	3.66283e+07	3.55522e+07	3.0202e+07	2.48057e+07	3.38196e+07
FALSE	High	Master Protein	Q9HYC7	Methionine--tRNA ligase OS=Pseudomonas aeruginosa (strain ATCC 15692 / DSM 22644 / CIP 104116 / JCM 14847 / LMG 12228 / 1C / PRS 101 / PAO1) OX=208964 GN=metG PE=1 SV=1	FALSE	0	177.896	58	35	485	35	677	74.9	5.64	75.79	778.21	34	35	1.025	0.987	1.065	0.95	0.798777	0.72208	0.711982	0.545382	0.999838	0.980944	0.999658	0.964469	97.1	99.6	98.5	104.8	2.45	2.89	3.33	2.75	6.95288e+07	1.07132e+08	1.10008e+08	8.94621e+07	7.60356e+07	1.08271e+08	1.18451e+08	1.12052e+08	9.4711e+07	7.69818e+07	1.09449e+08
FALSE	High	Master Protein	Q9I791	Probable hemagglutinin OS=Pseudomonas aeruginosa (strain ATCC 15692 / DSM 22644 / CIP 104116 / JCM 14847 / LMG 12228 / 1C / PRS 101 / PAO1) OX=208964 GN=PA0041 PE=4 SV=1	FALSE	0	177.674	16	47	120	18	3535	361.4	5.5	21.68	139.96	46	39	0.477	0.973	0.482	0.965	0.0209886	0.588575	0.0291793	0.709367	0.167359	0.975299	0.199581	0.985568	133.3	63.7	137	66	8.05	18.02	14.64	18.49	242628	307076	344705	284620	158823	151005	169371	160228	346581	270085	286962
FALSE	High	Master Protein	Q9HZS7	Probable chemotaxis transducer OS=Pseudomonas aeruginosa (strain ATCC 15692 / DSM 22644 / CIP 104116 / JCM 14847 / LMG 12228 / 1C / PRS 101 / PAO1) OX=208964 GN=PA2920 PE=3 SV=1	FALSE	0	177.531	55	25	305	23	545	58.3	5.17	48.7	518.97	24	25	0.98	1.076	0.923	1.143	0.9713	0.499153	0.596816	0.177099	0.999838	0.961999	0.984067	0.75988	106.2	104.1	98.7	91.1	6.51	4.42	10.56	7.13	1.66734e+07	2.51937e+07	2.84402e+07	2.53931e+07	1.85562e+07	2.67207e+07	2.91233e+07	2.50267e+07	2.16403e+07	1.85145e+07	2.00643e+07
FALSE	High	Master Protein	Q9I0R4	Probable two-component response regulator OS=Pseudomonas aeruginosa (strain ATCC 15692 / DSM 22644 / CIP 104116 / JCM 14847 / LMG 12228 / 1C / PRS 101 / PAO1) OX=208964 GN=PA2572 PE=4 SV=1	FALSE	0	177.428	66	29	254	29	447	50.7	5.66	42.4	346.99	29	27	1.218	0.973	1.2	0.988	0.245611	0.65358	0.354478	0.874086	0.763398	0.980475	0.869282	0.997102	89.3	108.8	91.8	110.1	4.71	5.37	5.71	4.2	1.44728e+07	2.01785e+07	2.28358e+07	1.97783e+07	2.16215e+07	2.73301e+07	2.81065e+07	2.70411e+07	1.86142e+07	1.67249e+07	2.25431e+07
FALSE	High	Master Protein	P72151	B-type flagellin OS=Pseudomonas aeruginosa (strain ATCC 15692 / DSM 22644 / CIP 104116 / JCM 14847 / LMG 12228 / 1C / PRS 101 / PAO1) OX=208964 GN=fliC PE=1 SV=2	FALSE	0	177.313	50	25	2485	25	488	49.2	5.62	152.45	5094.08	25	23	0.802	1.054	0.81	1.044	0.161676	0.724667	0.176124	0.700302	0.633348	0.981203	0.642741	0.98365	113.7	91.2	107.8	87.3	4.36	3.65	8.86	10.09	3.59496e+08	5.30773e+08	6.25462e+08	4.66729e+08	3.03964e+08	4.44954e+08	4.8451e+08	4.4744e+08	4.9019e+08	4.101e+08	4.6929e+08
FALSE	High	Master Protein	P43336	Aromatic-amino-acid aminotransferase OS=Pseudomonas aeruginosa (strain ATCC 15692 / DSM 22644 / CIP 104116 / JCM 14847 / LMG 12228 / 1C / PRS 101 / PAO1) OX=208964 GN=phhC PE=3 SV=2	FALSE	0	177.156	71	29	505	29	399	43.2	6.29	77.77	816.31	29	28	1.079	0.961	1.147	0.904	0.54773	0.521998	0.403847	0.262704	0.956914	0.967893	0.897357	0.853004	92.7	100.1	96.5	110.7	4.04	7.01	2.29	14.23	7.20755e+07	1.08827e+08	1.11058e+08	8.84239e+07	8.78351e+07	1.21071e+08	1.11018e+08	1.16517e+08	1.0129e+08	7.91113e+07	1.14881e+08
FALSE	High	Master Protein	Q9HUC5	ATP-dependent protease ATPase subunit HslU OS=Pseudomonas aeruginosa (strain ATCC 15692 / DSM 22644 / CIP 104116 / JCM 14847 / LMG 12228 / 1C / PRS 101 / PAO1) OX=208964 GN=hslU PE=3 SV=1	FALSE	0	177.005	58	34	350	34	447	50.1	5.66	66.05	479.55	34	32	0.956	1.102	1.059	0.995	0.832169	0.410854	0.737768	0.906407	0.999838	0.929117	0.999658	0.998613	104.6	100	94.9	100.5	6.32	3.3	5.24	10.2	8.08141e+07	1.33648e+08	1.5294e+08	1.1268e+08	9.1505e+07	1.347e+08	1.36195e+08	1.31958e+08	1.08553e+08	8.80034e+07	1.32983e+08
FALSE	High	Master Protein	P22608	Type IV pilus assembly ATPase PilB OS=Pseudomonas aeruginosa (strain ATCC 15692 / DSM 22644 / CIP 104116 / JCM 14847 / LMG 12228 / 1C / PRS 101 / PAO1) OX=208964 GN=pilB PE=1 SV=2	FALSE	0	176.63	56	30	209	30	566	62.3	5.91	37.58	305.81	30	29	0.998	1.142	1.091	1.045	0.928243	0.210087	0.710344	0.637394	0.999838	0.769516	0.999658	0.97383	104.5	104.3	91.5	99.8	3.67	2.85	4.15	2.74	1.29565e+07	2.1071e+07	2.27839e+07	1.87015e+07	1.61836e+07	2.20535e+07	2.23813e+07	2.15315e+07	1.64403e+07	1.36195e+07	1.92167e+07
FALSE	High	Master Protein	Q9HUX1	Biosynthetic arginine decarboxylase OS=Pseudomonas aeruginosa (strain ATCC 15692 / DSM 22644 / CIP 104116 / JCM 14847 / LMG 12228 / 1C / PRS 101 / PAO1) OX=208964 GN=speA PE=3 SV=1	FALSE	0	176.401	53	32	279	32	636	70.6	5.49	49.06	425.34	32	32	0.895	1.106	0.99	1	0.511186	0.389323	0.931637	0.943435	0.951056	0.913358	0.999658	0.998613	108.3	96.9	97.9	96.9	4.69	5.95	8.33	4.89	2.95632e+07	4.62896e+07	5.38709e+07	4.12132e+07	3.13671e+07	3.84382e+07	4.74206e+07	4.33979e+07	3.75066e+07	3.20339e+07	4.07399e+07
FALSE	High	Master Protein	Q9HV66	Acetyl-coenzyme A synthetase 2 OS=Pseudomonas aeruginosa (strain ATCC 15692 / DSM 22644 / CIP 104116 / JCM 14847 / LMG 12228 / 1C / PRS 101 / PAO1) OX=208964 GN=acsA2 PE=3 SV=1	FALSE	0	175.782	49	35	576	32	645	71.6	6.28	93.24	810.41	35	32	0.913	0.923	0.969	0.87	0.600403	0.287081	0.825665	0.126993	0.969207	0.852452	0.999658	0.68373	98.9	90.3	107.1	103.8	11.3	10.89	8.69	20.23	4.82538e+07	8.02495e+07	9.37165e+07	5.88969e+07	4.75359e+07	6.76502e+07	8.8155e+07	7.73647e+07	7.27053e+07	6.06193e+07	9.90907e+07
FALSE	High	Master Protein	Q9I243	Bifunctional diguanylate cyclase/phosphodiesterase OS=Pseudomonas aeruginosa (strain ATCC 15692 / DSM 22644 / CIP 104116 / JCM 14847 / LMG 12228 / 1C / PRS 101 / PAO1) OX=208964 GN=PA2072 PE=4 SV=1	FALSE	0	175.141	49	36	212	36	864	95.1	6.02	30.52	326.34	35	35	1.099	1.164	1.235	1.035	0.56544	0.129972	0.320737	0.713482	0.957653	0.653874	0.830303	0.987238	99.5	109.4	85.5	105.6	5.14	6.21	6.46	9.05	7.1002e+06	1.11663e+07	1.29744e+07	9.59787e+06	8.2562e+06	1.26161e+07	1.40335e+07	1.24711e+07	8.3411e+06	6.45181e+06	1.00909e+07
FALSE	High	Master Protein	Q9I1X1	Alpha-1,4 glucan phosphorylase OS=Pseudomonas aeruginosa (strain ATCC 15692 / DSM 22644 / CIP 104116 / JCM 14847 / LMG 12228 / 1C / PRS 101 / PAO1) OX=208964 GN=glgP PE=3 SV=1	FALSE	0	174.902	49	35	191	35	812	91.9	5.82	36.45	303.26	35	31	0.854	0.95	0.931	0.872	0.41103	0.472658	0.636109	0.178558	0.91694	0.956962	0.994279	0.760741	102.9	87.9	108.4	100.8	1.21	4.72	7.21	9.58	1.46102e+07	2.20155e+07	2.34515e+07	1.89412e+07	1.42421e+07	2.08781e+07	2.0351e+07	1.91486e+07	1.99331e+07	1.73747e+07	2.34285e+07
FALSE	High	Master Protein	Q9HVQ3	ornithine decarboxylase OS=Pseudomonas aeruginosa (strain ATCC 15692 / DSM 22644 / CIP 104116 / JCM 14847 / LMG 12228 / 1C / PRS 101 / PAO1) OX=208964 GN=speC PE=3 SV=1	FALSE	0	173.852	69	27	429	27	387	43.5	5.07	69.65	726.25	27	26	0.822	1.187	0.948	1.029	0.217578	0.10623	0.717308	0.814867	0.723517	0.592574	0.999658	0.990774	115.5	94.9	97.3	92.2	9.16	3	8.54	15.24	6.07699e+07	9.39352e+07	8.28848e+07	8.24854e+07	5.62218e+07	8.1294e+07	8.23801e+07	8.13974e+07	6.75758e+07	5.9312e+07	7.93081e+07
FALSE	High	Master Protein	Q9HXZ2	Acetyl-coenzyme A carboxylase carboxyl transferase subunit alpha OS=Pseudomonas aeruginosa (strain ATCC 15692 / DSM 22644 / CIP 104116 / JCM 14847 / LMG 12228 / 1C / PRS 101 / PAO1) OX=208964 GN=accA PE=1 SV=1	FALSE	0	173.557	65	22	511	22	316	34.9	5.48	57.64	898.68	22	21	0.987	0.985	0.994	0.978	0.999512	0.711214	0.952158	0.762569	0.999838	0.980475	0.999658	0.990774	99.7	98.4	101.2	100.6	4.25	4.18	2.34	1.24	4.41838e+07	7.16709e+07	7.0782e+07	6.25435e+07	4.7157e+07	7.0356e+07	7.486e+07	7.12021e+07	6.32108e+07	5.05663e+07	7.37489e+07
FALSE	High	Master Protein	Q9I6E0	Dihydroxy-acid dehydratase OS=Pseudomonas aeruginosa (strain ATCC 15692 / DSM 22644 / CIP 104116 / JCM 14847 / LMG 12228 / 1C / PRS 101 / PAO1) OX=208964 GN=ilvD PE=3 SV=1	FALSE	0	173.481	54	30	343	30	612	65.1	6.09	53.76	531.7	30	30	0.901	1.057	0.897	1.063	0.539104	0.700987	0.476927	0.572904	0.955572	0.980475	0.950396	0.965731	108.3	97.5	102.4	91.8	3.41	2.17	2.6	6.86	2.82425e+07	4.3908e+07	4.50797e+07	3.55849e+07	2.79948e+07	3.97861e+07	4.28665e+07	3.91589e+07	3.62625e+07	2.99852e+07	4.26852e+07
FALSE	High	Master Protein	Q9HTD1	Probable transcarboxylase subunit OS=Pseudomonas aeruginosa (strain ATCC 15692 / DSM 22644 / CIP 104116 / JCM 14847 / LMG 12228 / 1C / PRS 101 / PAO1) OX=208964 GN=PA5435 PE=4 SV=1	FALSE	0	173.404	64	35	298	35	607	66.1	5.87	56.12	415.15	35	34	0.912	0.988	0.848	1.063	0.593354	0.734579	0.2872	0.568808	0.969207	0.982394	0.802748	0.965731	105.8	96.4	107.1	90.7	1.07	3.93	1.75	4.89	4.61321e+07	7.05471e+07	7.41778e+07	6.0716e+07	4.94747e+07	6.13903e+07	6.9925e+07	6.59516e+07	6.5304e+07	5.12108e+07	7.23539e+07
FALSE	High	Master Protein	Q9I6C2	Probable zinc protease OS=Pseudomonas aeruginosa (strain ATCC 15692 / DSM 22644 / CIP 104116 / JCM 14847 / LMG 12228 / 1C / PRS 101 / PAO1) OX=208964 GN=PA0372 PE=1 SV=1	FALSE	0	172.942	66	30	317	30	465	51.9	6.58	62.28	477.81	30	30	0.86	1.022	0.865	1.016	0.35261	0.983726	0.347746	0.919655	0.882448	0.997585	0.863507	0.998613	108.6	93.3	106.2	91.9	3.48	4.12	1.54	7.28	8.42451e+07	1.33166e+08	1.36814e+08	1.20217e+08	7.8889e+07	1.15922e+08	1.27549e+08	1.15964e+08	1.17087e+08	9.37339e+07	1.33849e+08
FALSE	High	Master Protein	Q9HUJ8	DNA topoisomerase 4 subunit B OS=Pseudomonas aeruginosa (strain ATCC 15692 / DSM 22644 / CIP 104116 / JCM 14847 / LMG 12228 / 1C / PRS 101 / PAO1) OX=208964 GN=parE PE=3 SV=1	FALSE	0	172.79	45	29	282	29	629	69.1	6.05	59.66	391.26	29	27	0.873	1.212	0.971	1.091	0.485595	0.0532385	0.808187	0.377269	0.950184	0.401993	0.999658	0.917849	114.3	99.8	94.3	91.5	6.41	4.21	4.14	3.64	1.76994e+07	2.86524e+07	3.35985e+07	2.46974e+07	1.74165e+07	2.52947e+07	2.7471e+07	2.66685e+07	2.11123e+07	1.68795e+07	2.42712e+07
FALSE	High	Master Protein	P47204	Cell division protein FtsZ OS=Pseudomonas aeruginosa (strain ATCC 15692 / DSM 22644 / CIP 104116 / JCM 14847 / LMG 12228 / 1C / PRS 101 / PAO1) OX=208964 GN=ftsZ PE=1 SV=2	FALSE	0	172.556	76	29	354	29	394	41.2	5.05	46.41	487.37	29	26	2.179	0.852	2.143	0.866	9.54688e-08	0.0619249	1.88984e-06	0.117638	4.36197e-06	0.439298	5.75645e-05	0.655405	58.2	126.9	68.4	146.5	4.16	5.35	2.33	7.39	1.60758e+07	2.65058e+07	2.61526e+07	2.2519e+07	4.18037e+07	5.68717e+07	5.44594e+07	5.5793e+07	2.55905e+07	2.17733e+07	3.05068e+07
FALSE	High	Master Protein	Q9HZQ3	Aerobic cobaltochelatase subunit CobN OS=Pseudomonas aeruginosa (strain ATCC 15692 / DSM 22644 / CIP 104116 / JCM 14847 / LMG 12228 / 1C / PRS 101 / PAO1) OX=208964 GN=cobN PE=3 SV=1	FALSE	0	172.492	36	38	149	38	1248	138.4	5.57	23.81	215.21	38	37	1.441	0.933	1.35	0.996	0.0459491	0.381679	0.155099	0.929797	0.297368	0.912056	0.60013	0.998613	80.7	116.2	86.4	116.7	5.17	9.09	2.74	16.23	3.51894e+06	5.64663e+06	6.2269e+06	4.53984e+06	6.18682e+06	8.56658e+06	7.50299e+06	7.9188e+06	5.09193e+06	4.44025e+06	6.03044e+06
FALSE	High	Master Protein	Q9HWB6	RecBCD enzyme subunit RecB OS=Pseudomonas aeruginosa (strain ATCC 15692 / DSM 22644 / CIP 104116 / JCM 14847 / LMG 12228 / 1C / PRS 101 / PAO1) OX=208964 GN=recB PE=3 SV=1	FALSE	0	172.36	32	37	161	35	1245	139.3	5.71	37.92	213.27	37	32	0.993	0.967	1.049	0.915	0.993121	0.545714	0.870429	0.393484	0.999838	0.970726	0.999658	0.925637	97.3	96.6	100.6	105.6	8.08	2.95	6.82	3.17	6.52777e+06	9.69863e+06	1.22548e+07	8.50956e+06	7.0463e+06	9.85505e+06	1.08653e+07	1.04304e+07	8.72856e+06	7.21984e+06	1.13457e+07
FALSE	High	Master Protein	Q9I0T1	Probable acyl-CoA thiolase OS=Pseudomonas aeruginosa (strain ATCC 15692 / DSM 22644 / CIP 104116 / JCM 14847 / LMG 12228 / 1C / PRS 101 / PAO1) OX=208964 GN=PA2553 PE=3 SV=1	FALSE	0	171.52	73	27	572	27	396	41.4	6.07	86.65	889.52	27	25	0.978	0.952	0.989	0.941	0.948722	0.464152	0.924021	0.486306	0.999838	0.955742	0.999658	0.953147	98.4	96.2	103.3	102.1	5.37	6.52	3.26	8.41	1.42042e+08	2.10612e+08	2.04699e+08	1.83941e+08	1.71431e+08	2.131e+08	2.16501e+08	2.11211e+08	1.95546e+08	1.6509e+08	2.25319e+08
FALSE	High	Master Protein	Q9HUL8	DNA mismatch repair protein MutL OS=Pseudomonas aeruginosa (strain ATCC 15692 / DSM 22644 / CIP 104116 / JCM 14847 / LMG 12228 / 1C / PRS 101 / PAO1) OX=208964 GN=mutL PE=3 SV=1	FALSE	0	171.42	52	32	227	32	633	69.7	6.55	41.88	329.89	32	32	1.35	0.975	1.41	0.934	0.0646021	0.650472	0.0804281	0.468018	0.367764	0.980475	0.402052	0.953147	83	112	85.1	120	2.84	6.39	3.37	12.46	1.26604e+07	1.92088e+07	1.9649e+07	1.60815e+07	1.97437e+07	2.66025e+07	2.50461e+07	2.57411e+07	1.73686e+07	1.43997e+07	1.91723e+07
FALSE	High	Master Protein	Q9I6A1	cysteine synthase OS=Pseudomonas aeruginosa (strain ATCC 15692 / DSM 22644 / CIP 104116 / JCM 14847 / LMG 12228 / 1C / PRS 101 / PAO1) OX=208964 GN=PA0399 PE=3 SV=1	FALSE	0	171.143	62	25	336	25	457	49.1	5.74	47.26	562.23	25	24	0.928	1.104	1.041	0.984	0.677991	0.398317	0.818308	0.813287	0.986994	0.91834	0.999658	0.990774	105.9	98.3	95.9	99.9	8.2	3.86	6.71	6.57	3.4171e+07	5.52653e+07	6.76357e+07	4.90453e+07	3.71456e+07	5.50927e+07	5.54817e+07	5.48854e+07	4.22382e+07	3.56156e+07	5.43639e+07
FALSE	High	Master Protein	P42810	TPR repeat-containing protein PA4667 OS=Pseudomonas aeruginosa (strain ATCC 15692 / DSM 22644 / CIP 104116 / JCM 14847 / LMG 12228 / 1C / PRS 101 / PAO1) OX=208964 GN=PA4667 PE=1 SV=2	FALSE	0	170.778	65	38	329	38	590	66.3	5.22	52.84	456.76	38	36	0.877	1.098	0.965	0.998	0.501938	0.409294	0.786392	0.956688	0.950184	0.927755	0.999658	0.999215	109.1	95.7	99.4	95.9	1.14	6.07	3.31	5.6	1.95519e+07	2.96767e+07	3.14771e+07	2.54675e+07	1.97922e+07	2.60549e+07	3.16689e+07	2.63402e+07	2.45644e+07	2.12319e+07	2.73487e+07
FALSE	High	Master Protein	Q9I406	Glutathione hydrolase proenzyme OS=Pseudomonas aeruginosa (strain ATCC 15692 / DSM 22644 / CIP 104116 / JCM 14847 / LMG 12228 / 1C / PRS 101 / PAO1) OX=208964 GN=ggt PE=3 SV=1	FALSE	0	170.774	50	28	348	28	557	59.8	6.29	51.9	559.67	28	28	0.793	1.026	0.829	0.981	0.140747	0.953144	0.230118	0.787242	0.59106	0.993525	0.732481	0.990774	111.8	88.7	109	90.4	2.17	5.92	4.97	2.25	4.12074e+07	6.09671e+07	6.61905e+07	5.21677e+07	3.51878e+07	4.90769e+07	5.88754e+07	5.1366e+07	5.61222e+07	4.29978e+07	6.35121e+07
FALSE	High	Master Protein	Q9HYU4	Long-chain-fatty-acid--CoA ligase OS=Pseudomonas aeruginosa (strain ATCC 15692 / DSM 22644 / CIP 104116 / JCM 14847 / LMG 12228 / 1C / PRS 101 / PAO1) OX=208964 GN=fadD1 PE=4 SV=1	FALSE	0	170.105	55	30	374	30	562	61.6	7.4	59.25	522.67	30	30	1.139	1.025	1.132	1.031	0.334866	0.957156	0.449282	0.801311	0.871045	0.993525	0.932061	0.990774	94.8	108	92.5	104.7	8.54	4.7	7.31	2.64	5.98104e+07	1.02648e+08	1.19046e+08	8.46611e+07	7.86522e+07	1.16452e+08	1.24561e+08	1.21831e+08	8.36494e+07	6.82388e+07	1.08679e+08
FALSE	High	Master Protein	Q9HU65	Glutamine synthetase OS=Pseudomonas aeruginosa (strain ATCC 15692 / DSM 22644 / CIP 104116 / JCM 14847 / LMG 12228 / 1C / PRS 101 / PAO1) OX=208964 GN=glnA PE=1 SV=1	FALSE	0	169.518	59	30	1032	30	469	51.9	5.3	136.72	1480.37	30	30	0.997	1.038	0.939	1.102	0.943161	0.855102	0.676373	0.345217	0.999838	0.987374	0.999658	0.900281	103.5	103.2	99.7	93.7	3.15	4.46	2.71	11.17	1.58983e+08	2.55156e+08	2.5965e+08	2.08794e+08	1.75403e+08	2.42134e+08	2.70683e+08	2.67595e+08	2.08056e+08	1.7225e+08	2.40353e+08
FALSE	High	Master Protein	Q9HVC0	Probable TonB-dependent receptor OS=Pseudomonas aeruginosa (strain ATCC 15692 / DSM 22644 / CIP 104116 / JCM 14847 / LMG 12228 / 1C / PRS 101 / PAO1) OX=208964 GN=PA4675 PE=3 SV=1	FALSE	0	169.307	55	34	265	34	742	80.9	5.59	43.81	387.64	34	33	0.796	1.051	0.899	0.931	0.218922	0.718225	0.51592	0.482428	0.723774	0.980922	0.961468	0.953147	111.1	88.4	105.6	94.9	15.33	13.02	13.74	10.1	1.58229e+07	2.48277e+07	3.13053e+07	1.7531e+07	1.39716e+07	1.90221e+07	2.66564e+07	2.11476e+07	2.57428e+07	1.76658e+07	2.11202e+07
FALSE	High	Master Protein	Q9HUB8	Probable protein kinase UbiB OS=Pseudomonas aeruginosa (strain ATCC 15692 / DSM 22644 / CIP 104116 / JCM 14847 / LMG 12228 / 1C / PRS 101 / PAO1) OX=208964 GN=ubiB PE=3 SV=1	FALSE	0	168.134	59	31	260	30	533	61.7	9.04	41.24	406.26	31	30	1.181	1.132	1.091	1.225	0.373694	0.244213	0.770213	0.035747	0.894383	0.808668	0.999658	0.379778	99.3	117.3	87.7	95.7	7.64	3.79	6.96	7.63	1.15726e+07	1.49652e+07	1.62821e+07	1.4493e+07	1.39088e+07	2.01119e+07	1.97048e+07	1.95913e+07	1.22181e+07	1.0501e+07	1.41962e+07
FALSE	High	Master Protein	P14756	Elastase OS=Pseudomonas aeruginosa (strain ATCC 15692 / DSM 22644 / CIP 104116 / JCM 14847 / LMG 12228 / 1C / PRS 101 / PAO1) OX=208964 GN=lasB PE=1 SV=1	FALSE	0	168.097	58	27	551	27	498	53.7	6.76	98.43	878.81	27	27	2.955	1.455	3.526	1.219	1.4766e-13	0.0001547	2.88658e-15	0.0453462	1.8234e-11	0.0059485	2.74766e-13	0.441956	56.6	167.3	38.9	137.2	8.43	7.05	9.82	48	3.04913e+07	5.10137e+07	5.78831e+07	3.94736e+07	1.08122e+08	1.47148e+08	1.46806e+08	1.64477e+08	3.2433e+07	2.78299e+07	3.2146e+07
FALSE	High	Master Protein	Q9HXN5	phosphoenolpyruvate--protein phosphotransferase OS=Pseudomonas aeruginosa (strain ATCC 15692 / DSM 22644 / CIP 104116 / JCM 14847 / LMG 12228 / 1C / PRS 101 / PAO1) OX=208964 GN=PA3760 PE=3 SV=1	FALSE	0	167.321	38	32	183	32	842	89.1	5.66	32.38	267.24	32	31	1.275	1.046	1.299	1.026	0.175279	0.762754	0.244051	0.681658	0.659679	0.985682	0.750383	0.979522	89.4	114	85.5	111.1	3.28	2.69	2.59	5.41	4.33128e+06	6.82823e+06	6.77676e+06	5.73867e+06	6.01513e+06	8.50195e+06	9.29007e+06	8.85373e+06	5.64502e+06	4.67526e+06	6.7589e+06
FALSE	High	Master Protein	Q9HXJ5	Histidine--tRNA ligase OS=Pseudomonas aeruginosa (strain ATCC 15692 / DSM 22644 / CIP 104116 / JCM 14847 / LMG 12228 / 1C / PRS 101 / PAO1) OX=208964 GN=hisS PE=3 SV=1	FALSE	0	167.191	60	25	263	25	429	47.5	5.39	45.02	423.99	25	24	0.978	1.062	0.985	1.054	0.960219	0.656423	0.881547	0.595969	0.999838	0.980475	0.999658	0.972581	104	101.7	97.9	96.4	8.78	6.06	7.38	4.88	2.04686e+07	2.86808e+07	2.96771e+07	2.9477e+07	2.29154e+07	3.16644e+07	3.0797e+07	2.84518e+07	2.49482e+07	2.14071e+07	2.55456e+07
FALSE	High	Master Protein	Q9I0I6	Methyl-accepting chemotaxis protein CtpM OS=Pseudomonas aeruginosa (strain ATCC 15692 / DSM 22644 / CIP 104116 / JCM 14847 / LMG 12228 / 1C / PRS 101 / PAO1) OX=208964 GN=ctpM PE=1 SV=1	FALSE	0	165.673	50	27	285	25	561	60.3	5.27	44.86	423.55	27	27	0.737	0.915	0.723	0.933	0.0935431	0.26895	0.0673779	0.527029	0.466092	0.833709	0.354257	0.957393	110.5	81.5	120.7	87.3	8.84	4.12	3.25	8.78	8.46921e+06	1.17296e+07	1.30351e+07	1.25452e+07	6.95841e+06	9.25697e+06	1.00807e+07	1.02876e+07	1.25667e+07	1.00194e+07	1.34869e+07
FALSE	High	Master Protein	Q9I1M0	Lipoamide acyltransferase component of branched-chain alpha-keto acid dehydrogenase complex OS=Pseudomonas aeruginosa (strain ATCC 15692 / DSM 22644 / CIP 104116 / JCM 14847 / LMG 12228 / 1C / PRS 101 / PAO1) OX=208964 GN=bkdB PE=1 SV=1	FALSE	0	165.662	57	26	1081	26	428	45.7	6.21	131.42	1917.85	26	26	1.159	1.06	0.991	1.239	0.279063	0.682155	0.936571	0.0299113	0.804442	0.980475	0.999658	0.352818	99.1	114.8	93.5	92.6	6.38	5.38	2.82	6.43	1.28888e+08	1.97317e+08	1.91933e+08	1.83282e+08	1.86624e+08	2.27206e+08	2.56489e+08	2.31683e+08	1.70921e+08	1.35456e+08	1.98715e+08
FALSE	High	Master Protein	Q9HTY0	Probable secretion pathway ATPase OS=Pseudomonas aeruginosa (strain ATCC 15692 / DSM 22644 / CIP 104116 / JCM 14847 / LMG 12228 / 1C / PRS 101 / PAO1) OX=208964 GN=PA5210 PE=3 SV=1	FALSE	0	164.504	50	28	269	28	594	65.9	6.55	49.86	383.79	28	27	1.168	1.064	1.31	0.949	0.354705	0.603628	0.133352	0.562497	0.882448	0.975299	0.558764	0.965731	92.2	107.7	86.6	113.5	10.79	5.01	3.26	11.01	1.57404e+07	2.88017e+07	3.15821e+07	2.14193e+07	2.38506e+07	3.3946e+07	3.26243e+07	3.14094e+07	2.2816e+07	1.83784e+07	2.51656e+07
FALSE	High	Master Protein	O50274	Bifunctional enzyme CysN/CysC OS=Pseudomonas aeruginosa (strain ATCC 15692 / DSM 22644 / CIP 104116 / JCM 14847 / LMG 12228 / 1C / PRS 101 / PAO1) OX=208964 GN=cysNC PE=3 SV=1	FALSE	0	164.438	51	31	253	31	633	69.2	5.85	40.53	382.68	31	30	1.5	0.87	1.331	0.981	0.00799406	0.0946422	0.0765997	0.791664	0.0855201	0.554368	0.386296	0.990774	77.3	115.9	88.8	118.1	9.35	11.7	10.43	9.65	1.99158e+07	2.78112e+07	2.5932e+07	2.51514e+07	3.67258e+07	4.43896e+07	4.05389e+07	4.31242e+07	2.39307e+07	2.3766e+07	3.42355e+07
FALSE	High	Master Protein	Q9HTP2	Probable aldehyde dehydrogenase OS=Pseudomonas aeruginosa (strain ATCC 15692 / DSM 22644 / CIP 104116 / JCM 14847 / LMG 12228 / 1C / PRS 101 / PAO1) OX=208964 GN=PA5312 PE=1 SV=1	FALSE	0	164.098	64	27	627	27	497	53.1	5.58	87.21	1079.84	27	27	0.874	0.901	0.799	0.985	0.413628	0.184044	0.151609	0.822634	0.917411	0.732966	0.596127	0.990774	103.3	90.3	114.7	91.7	8.58	4.62	11.34	16	1.00448e+08	1.41364e+08	1.32977e+08	1.25712e+08	9.84056e+07	1.20366e+08	1.35126e+08	1.31118e+08	1.37552e+08	1.22691e+08	1.35799e+08
FALSE	High	Master Protein	Q9HV44	Chaperone protein DnaJ OS=Pseudomonas aeruginosa (strain ATCC 15692 / DSM 22644 / CIP 104116 / JCM 14847 / LMG 12228 / 1C / PRS 101 / PAO1) OX=208964 GN=dnaJ PE=3 SV=1	FALSE	0	163.9	59	30	316	30	377	40.2	7.36	59.09	412.48	30	29	0.939	0.958	1.003	0.897	0.737242	0.501759	0.993689	0.229184	0.99396	0.961999	0.999658	0.812226	99.3	93.2	103.6	103.9	7.24	3.29	5.05	5.82	3.63086e+07	6.41019e+07	6.40979e+07	4.86148e+07	3.97169e+07	5.53109e+07	5.9456e+07	5.93093e+07	5.42395e+07	4.48584e+07	6.36562e+07
FALSE	High	Master Protein	Q9HXB2	Fe(III) dicitrate transport protein FecA OS=Pseudomonas aeruginosa (strain ATCC 15692 / DSM 22644 / CIP 104116 / JCM 14847 / LMG 12228 / 1C / PRS 101 / PAO1) OX=208964 GN=fecA PE=3 SV=1	FALSE	0	163.765	43	32	238	32	784	85.4	5.74	39.88	352.92	32	32	0.634	1.13	0.739	0.97	0.0167459	0.256244	0.101617	0.769221	0.14546	0.821685	0.471358	0.990774	126.1	79.9	111.5	82.4	16.43	21.96	27.73	13.58	1.78253e+07	2.47064e+07	3.07436e+07	1.69104e+07	1.15756e+07	1.48736e+07	2.54548e+07	1.81558e+07	2.70904e+07	1.77993e+07	1.50539e+07
FALSE	High	Master Protein	Q9HV54	Transcription termination/antitermination protein NusA OS=Pseudomonas aeruginosa (strain ATCC 15692 / DSM 22644 / CIP 104116 / JCM 14847 / LMG 12228 / 1C / PRS 101 / PAO1) OX=208964 GN=nusA PE=3 SV=1	FALSE	0	163.703	51	26	419	26	493	54.6	4.64	75.06	657.35	26	24	0.872	1.018	0.904	0.982	0.405703	0.984539	0.510559	0.80045	0.91288	0.997816	0.961468	0.990774	106.9	93.2	105	94.9	11	14	6.37	5.61	4.92351e+07	6.74345e+07	6.65038e+07	6.98175e+07	5.90251e+07	5.96848e+07	6.74523e+07	6.51569e+07	6.22826e+07	5.68768e+07	6.77462e+07
FALSE	High	Master Protein	Q9HVS5	Probable binding protein component of ABC transporter OS=Pseudomonas aeruginosa (strain ATCC 15692 / DSM 22644 / CIP 104116 / JCM 14847 / LMG 12228 / 1C / PRS 101 / PAO1) OX=208964 GN=PA4496 PE=3 SV=1	FALSE	0	163.384	51	27	561	19	537	60	7.52	80.89	871.55	27	27	0.97	1.056	1.007	1.018	0.906578	0.70873	0.985151	0.908764	0.999838	0.980475	0.999658	0.998613	103.4	100.3	97.8	98.5	6.35	3.12	2.55	4.12	2.54161e+07	4.31398e+07	4.81629e+07	3.62494e+07	2.96806e+07	4.31221e+07	4.60931e+07	4.1639e+07	3.48339e+07	2.96255e+07	4.18471e+07
FALSE	High	Master Protein	Q9I3A5	Probable AMP-binding enzyme OS=Pseudomonas aeruginosa (strain ATCC 15692 / DSM 22644 / CIP 104116 / JCM 14847 / LMG 12228 / 1C / PRS 101 / PAO1) OX=208964 GN=PA1617 PE=4 SV=1	FALSE	0	162.686	51	30	245	30	555	61.4	7.15	47.87	340.93	30	29	2.692	1.083	2.807	1.039	2.42798e-08	0.470391	1.11329e-08	0.739764	1.24645e-06	0.956962	4.93848e-07	0.990774	55.5	149.4	51.2	143.8	10.84	10.56	11.05	21.63	8.62573e+06	1.71108e+07	1.6816e+07	1.33879e+07	3.59315e+07	4.04032e+07	4.18806e+07	4.56749e+07	1.20733e+07	1.07251e+07	1.44816e+07
FALSE	High	Master Protein	Q9HXB0	Peptide chain release factor 3 OS=Pseudomonas aeruginosa (strain ATCC 15692 / DSM 22644 / CIP 104116 / JCM 14847 / LMG 12228 / 1C / PRS 101 / PAO1) OX=208964 GN=prfC PE=3 SV=1	FALSE	0	162.426	55	29	289	29	527	59.8	5.9	49.67	409.67	28	25	1.108	0.949	1.118	0.94	0.486216	0.456398	0.509959	0.506756	0.950184	0.952239	0.961468	0.953147	92.2	102.1	97.1	108.6	3.23	4.54	3.07	3.99	1.98306e+07	2.93073e+07	3.32801e+07	2.52427e+07	2.55591e+07	3.15217e+07	3.55345e+07	3.49316e+07	2.76474e+07	2.28824e+07	3.27409e+07
FALSE	High	Master Protein	Q9HYT6	RNA polymerase-associated protein RapA OS=Pseudomonas aeruginosa (strain ATCC 15692 / DSM 22644 / CIP 104116 / JCM 14847 / LMG 12228 / 1C / PRS 101 / PAO1) OX=208964 GN=rapA PE=3 SV=1	FALSE	0	162.417	40	30	244	30	950	106.8	5.2	45.3	351.47	30	30	0.848	0.858	0.855	0.852	0.428887	0.076205	0.379491	0.106682	0.924667	0.491135	0.884853	0.632626	99.8	84.6	116.2	99.4	5.61	2.4	6.3	4.68	1.20607e+07	1.8524e+07	2.19397e+07	1.59101e+07	1.18415e+07	1.65651e+07	1.70712e+07	1.58772e+07	1.86769e+07	1.48991e+07	2.30259e+07
FALSE	High	Master Protein	Q9HU59	DNA-binding transcriptional regulator NtrC OS=Pseudomonas aeruginosa (strain ATCC 15692 / DSM 22644 / CIP 104116 / JCM 14847 / LMG 12228 / 1C / PRS 101 / PAO1) OX=208964 GN=ntrC PE=4 SV=1	FALSE	0	162	67	27	281	27	476	52.7	5.91	49.65	388.79	27	26	1.075	1.063	1.092	1.046	0.600908	0.626764	0.682904	0.626676	0.969207	0.979426	0.999658	0.97339	98.9	106.3	93.1	101.6	4.65	3.74	2.31	1.47	1.28478e+07	2.11073e+07	2.28376e+07	1.7187e+07	1.52451e+07	2.25545e+07	2.40136e+07	2.27641e+07	1.66729e+07	1.41942e+07	1.98675e+07
FALSE	High	Master Protein	Q9HVA2	Ketol-acid reductoisomerase (NADP(+)) OS=Pseudomonas aeruginosa (strain ATCC 15692 / DSM 22644 / CIP 104116 / JCM 14847 / LMG 12228 / 1C / PRS 101 / PAO1) OX=208964 GN=ilvC PE=1 SV=1	FALSE	0	161.999	76	25	748	25	338	36.4	5.85	133.72	1061.56	25	25	0.938	0.95	0.953	0.935	0.733558	0.445578	0.745504	0.439291	0.993046	0.947593	0.999658	0.945986	100.1	93.9	105.4	100.5	3.36	2.99	4.47	2.41	9.87837e+07	1.50185e+08	1.66743e+08	1.25472e+08	1.04843e+08	1.45889e+08	1.52602e+08	1.53991e+08	1.39567e+08	1.12567e+08	1.70602e+08
FALSE	High	Master Protein	Q9I4F7	Diguanylate cyclase OS=Pseudomonas aeruginosa (strain ATCC 15692 / DSM 22644 / CIP 104116 / JCM 14847 / LMG 12228 / 1C / PRS 101 / PAO1) OX=208964 GN=PA1181 PE=4 SV=1	FALSE	0	161.942	31	35	143	35	1120	124.6	5.74	23.79	204.77	35	35	1.287	1.103	1.421	0.999	0.300518	0.451669	0.178627	0.943051	0.8339	0.951068	0.649798	0.998613	89.3	114.9	80.9	115	7.26	4.47	8.12	4.97	2.14887e+06	3.50822e+06	4.16704e+06	3.03851e+06	3.0843e+06	4.59932e+06	4.97896e+06	4.66526e+06	2.76936e+06	2.2796e+06	3.34597e+06
FALSE	High	Master Protein	Q9I1V5	Probable glycosyl hydrolase OS=Pseudomonas aeruginosa (strain ATCC 15692 / DSM 22644 / CIP 104116 / JCM 14847 / LMG 12228 / 1C / PRS 101 / PAO1) OX=208964 GN=PA2160 PE=3 SV=1	FALSE	0	161.795	47	31	359	31	716	80.6	5.59	57.27	547.18	31	31	0.572	1.002	0.637	0.9	0.000235125	0.850143	0.00420005	0.261174	0.00509141	0.986506	0.0442167	0.85208	124.8	71.4	124.5	79.3	6.21	2.39	3.83	13.3	3.88762e+07	5.6463e+07	6.6248e+07	4.67617e+07	2.45881e+07	3.53706e+07	3.64989e+07	3.41995e+07	5.16059e+07	4.24427e+07	6.33546e+07
FALSE	High	Master Protein	Q9HZ55	Ribosomal large subunit pseudouridine synthase B OS=Pseudomonas aeruginosa (strain ATCC 15692 / DSM 22644 / CIP 104116 / JCM 14847 / LMG 12228 / 1C / PRS 101 / PAO1) OX=208964 GN=rluB PE=3 SV=1	FALSE	0	161.77	65	30	367	30	386	43.7	10.32	50.92	411.9	30	28	0.982	1.061	1.098	0.949	0.97189	0.603909	0.656527	0.580572	0.999838	0.975299	0.997734	0.968539	101	99.2	95.2	104.6	4.39	3.34	5.08	1.79	1.52155e+07	2.55509e+07	2.69868e+07	2.19355e+07	1.8574e+07	2.36718e+07	2.73243e+07	2.54465e+07	2.09184e+07	1.62889e+07	2.48728e+07
FALSE	High	Master Protein	Q9I0Q3	histidine kinase OS=Pseudomonas aeruginosa (strain ATCC 15692 / DSM 22644 / CIP 104116 / JCM 14847 / LMG 12228 / 1C / PRS 101 / PAO1) OX=208964 GN=PA2583 PE=4 SV=1	FALSE	0	161.537	40	34	174	34	992	109.1	5.91	29.79	260.73	34	32	1.18	1.161	1.138	1.204	0.326715	0.147233	0.556244	0.0654514	0.864283	0.672931	0.977353	0.511416	99.5	117.4	85.7	97.5	6.25	2.05	6.92	13.63	6.80613e+06	1.06678e+07	1.13251e+07	1.03972e+07	9.50869e+06	1.26016e+07	1.41429e+07	1.2872e+07	7.89777e+06	6.86784e+06	9.2863e+06
FALSE	High	Master Protein	Q9HUA6	Glucans biosynthesis glucosyltransferase H OS=Pseudomonas aeruginosa (strain ATCC 15692 / DSM 22644 / CIP 104116 / JCM 14847 / LMG 12228 / 1C / PRS 101 / PAO1) OX=208964 GN=opgH PE=3 SV=1	FALSE	0	161.229	40	28	185	28	861	96.9	8.72	34.67	307.18	28	27	1.287	0.85	1.253	0.873	0.121296	0.052566	0.269078	0.192041	0.54689	0.401993	0.780582	0.774884	81	104.3	95.3	119.4	9.91	5.22	13.93	6.33	5.07441e+06	7.18981e+06	8.64206e+06	7.96395e+06	8.21212e+06	1.0041e+07	1.08533e+07	1.08316e+07	7.90399e+06	6.1889e+06	1.158e+07
FALSE	High	Master Protein	Q9HTU2	Probable ATP-binding component of ABC transporter OS=Pseudomonas aeruginosa (strain ATCC 15692 / DSM 22644 / CIP 104116 / JCM 14847 / LMG 12228 / 1C / PRS 101 / PAO1) OX=208964 GN=PA5252 PE=4 SV=1	FALSE	0	161.205	50	33	159	33	638	70.8	6.02	31.36	232.99	33	31	1.201	0.929	1.296	0.861	0.249093	0.312176	0.210573	0.149937	0.766683	0.868762	0.703334	0.718991	85.6	102.8	92.1	119.4	13.4	5.8	7.27	13.7	5.23917e+06	9.20081e+06	1.12771e+07	7.04385e+06	7.29823e+06	1.10387e+07	1.08972e+07	1.13353e+07	8.11276e+06	6.35906e+06	1.03428e+07
FALSE	High	Master Protein	Q9I2Q7	Sulfite reductase OS=Pseudomonas aeruginosa (strain ATCC 15692 / DSM 22644 / CIP 104116 / JCM 14847 / LMG 12228 / 1C / PRS 101 / PAO1) OX=208964 GN=cysI PE=4 SV=1	FALSE	0	161.067	54	31	223	31	552	62.1	6.02	43.06	325.01	31	29	1.043	0.988	1.134	0.909	0.723841	0.743268	0.445107	0.301512	0.991785	0.982394	0.9299	0.884036	95.2	99.3	96.3	109.2	5.79	3.18	11.56	8.48	2.09136e+07	3.60448e+07	3.57558e+07	2.82812e+07	2.60528e+07	3.66724e+07	3.67186e+07	3.49652e+07	2.65848e+07	2.4819e+07	3.97331e+07
FALSE	High	Master Protein	P19572	Diaminopimelate decarboxylase OS=Pseudomonas aeruginosa (strain ATCC 15692 / DSM 22644 / CIP 104116 / JCM 14847 / LMG 12228 / 1C / PRS 101 / PAO1) OX=208964 GN=lysA PE=3 SV=2	FALSE	0	160.869	72	29	260	29	415	45.5	5.64	42.63	415.43	29	29	1.096	0.994	1.103	0.987	0.480548	0.783156	0.552646	0.840643	0.950184	0.986506	0.976416	0.994456	95	104.1	95.5	105.4	2.5	4.57	6.57	3.07	2.77384e+07	4.13275e+07	4.5322e+07	3.85077e+07	3.54267e+07	5.04047e+07	4.9808e+07	4.61358e+07	3.853e+07	3.1534e+07	3.94935e+07
FALSE	High	Master Protein	P37798	Biotin carboxylase OS=Pseudomonas aeruginosa (strain ATCC 15692 / DSM 22644 / CIP 104116 / JCM 14847 / LMG 12228 / 1C / PRS 101 / PAO1) OX=208964 GN=accC PE=1 SV=1	FALSE	0	160.728	69	30	556	27	449	48.9	6.33	87.46	842.11	30	30	1.032	1.055	1.068	1.019	0.763121	0.719172	0.696434	0.8945	0.996486	0.980944	0.999658	0.997102	100.2	103.4	95	101.4	10.33	6.84	6	2.21	9.49916e+07	1.5833e+08	1.90044e+08	1.24609e+08	1.0515e+08	1.56801e+08	1.75334e+08	1.70922e+08	1.26323e+08	1.03356e+08	1.61657e+08
FALSE	High	Master Protein	P42257	Protein PilJ OS=Pseudomonas aeruginosa (strain ATCC 15692 / DSM 22644 / CIP 104116 / JCM 14847 / LMG 12228 / 1C / PRS 101 / PAO1) OX=208964 GN=pilJ PE=1 SV=1	FALSE	0	160.462	38	29	436	29	682	72.5	4.74	65.1	641.55	29	29	0.823	1.179	0.84	1.155	0.221601	0.122228	0.263612	0.150616	0.728412	0.641803	0.778064	0.720152	118.2	97.3	100.2	84.2	5.23	3.52	4.99	6.88	8.02604e+07	1.23834e+08	1.36619e+08	1.20196e+08	7.27475e+07	1.0588e+08	1.15547e+08	1.07528e+08	9.51196e+07	8.15547e+07	1.00559e+08
FALSE	High	Master Protein	P35818	Secretin XcpQ OS=Pseudomonas aeruginosa (strain ATCC 15692 / DSM 22644 / CIP 104116 / JCM 14847 / LMG 12228 / 1C / PRS 101 / PAO1) OX=208964 GN=xcpQ PE=1 SV=1	FALSE	0	159.915	49	26	333	25	658	69.9	6.1	50.16	540.71	26	25	1.075	1.181	1.069	1.187	0.564975	0.117675	0.691033	0.0846036	0.957653	0.628747	0.999658	0.584174	104.5	112.4	88.5	94.6	7.14	2.15	5.86	4.4	3.5038e+07	5.12228e+07	6.39275e+07	5.12328e+07	4.43103e+07	6.01885e+07	6.74086e+07	6.32633e+07	3.94775e+07	3.57532e+07	4.75668e+07
FALSE	High	Master Protein	Q9HY12	MBL fold metallo-hydrolase OS=Pseudomonas aeruginosa (strain ATCC 15692 / DSM 22644 / CIP 104116 / JCM 14847 / LMG 12228 / 1C / PRS 101 / PAO1) OX=208964 GN=PA3614 PE=4 SV=1	FALSE	0	159.827	56	27	341	27	467	51.9	6.96	54.49	468.47	27	26	1.036	1.045	1.193	0.907	0.793518	0.731579	0.361807	0.289528	0.999838	0.982394	0.875117	0.876266	96.7	100.2	92.6	110.5	7.59	5.73	9.93	8.09	1.48032e+07	2.4751e+07	2.85683e+07	2.02797e+07	1.77947e+07	2.65884e+07	2.57234e+07	2.70617e+07	1.99064e+07	1.51951e+07	2.63422e+07
FALSE	High	Master Protein	Q9HTX7	Glycine dehydrogenase (decarboxylating) 2 OS=Pseudomonas aeruginosa (strain ATCC 15692 / DSM 22644 / CIP 104116 / JCM 14847 / LMG 12228 / 1C / PRS 101 / PAO1) OX=208964 GN=gcvP2 PE=3 SV=1	FALSE	0	159.719	38	32	221	31	958	104.6	6.51	32.68	306.92	32	31	0.956	1.005	1.082	0.888	0.844682	0.930043	0.796311	0.244964	0.999838	0.991696	0.999658	0.834899	99.3	95	98.8	106.9	16.06	9.25	7.16	4.44	8.50447e+06	1.25452e+07	1.89006e+07	1.23833e+07	8.67382e+06	1.27854e+07	1.57791e+07	1.39024e+07	1.16369e+07	9.55599e+06	1.44151e+07
FALSE	High	Master Protein	Q9I576	4-hydroxyphenylpyruvate dioxygenase OS=Pseudomonas aeruginosa (strain ATCC 15692 / DSM 22644 / CIP 104116 / JCM 14847 / LMG 12228 / 1C / PRS 101 / PAO1) OX=208964 GN=hpd PE=3 SV=1	FALSE	0	159.703	64	22	360	22	357	39.9	5.24	51.72	583.96	22	21	1.43	0.989	1.727	0.819	0.0124401	0.742222	0.000654452	0.0317447	0.116235	0.982394	0.00974004	0.359002	77.1	110.3	78	134.6	9.18	15.39	7.41	15.59	4.2034e+07	6.67733e+07	5.76316e+07	5.42874e+07	7.31034e+07	1.00473e+08	7.68525e+07	8.62996e+07	6.60374e+07	4.79208e+07	6.40876e+07
FALSE	High	Master Protein	Q9HVA6	Mce/MlaD domain-containing protein OS=Pseudomonas aeruginosa (strain ATCC 15692 / DSM 22644 / CIP 104116 / JCM 14847 / LMG 12228 / 1C / PRS 101 / PAO1) OX=208964 GN=PA4689 PE=4 SV=1	FALSE	0	159.568	47	30	167	30	768	83.6	8.97	28.05	244.97	30	28	0.957	1.211	1.013	1.143	0.815402	0.0608721	0.975226	0.180907	0.999838	0.437132	0.999658	0.762847	110.5	105.7	91.3	92.5	4.71	2.84	8.67	7.67	9.60218e+06	1.47264e+07	1.72158e+07	1.38279e+07	1.03872e+07	1.48621e+07	1.61945e+07	1.52592e+07	1.09443e+07	9.15463e+06	1.32201e+07
FALSE	High	Master Protein	Q9I5I3	Probable acyl-CoA dehydrogenase OS=Pseudomonas aeruginosa (strain ATCC 15692 / DSM 22644 / CIP 104116 / JCM 14847 / LMG 12228 / 1C / PRS 101 / PAO1) OX=208964 GN=PA0746 PE=3 SV=1	FALSE	0	159.366	51	20	300	20	387	42.5	5.64	47.49	484.73	20	19	0.849	1.077	0.965	0.949	0.312412	0.561084	0.801993	0.538141	0.846625	0.971132	0.999658	0.961722	108.9	92.5	101.1	97.5	8.2	5.22	7.52	8.19	2.7268e+07	4.45454e+07	5.39479e+07	3.86507e+07	2.60925e+07	4.04185e+07	4.10855e+07	3.94567e+07	3.56447e+07	2.81197e+07	4.55295e+07
FALSE	High	Master Protein	O50175	N-succinylarginine dihydrolase OS=Pseudomonas aeruginosa (strain ATCC 15692 / DSM 22644 / CIP 104116 / JCM 14847 / LMG 12228 / 1C / PRS 101 / PAO1) OX=208964 GN=astB PE=3 SV=1	FALSE	0	159.307	53	23	336	23	448	48.8	6.28	54.45	511.93	23	22	0.642	0.912	0.741	0.79	0.00939946	0.233433	0.056663	0.0118076	0.0960315	0.799861	0.315723	0.201088	112.7	72.3	123.5	91.5	8.35	6.54	7.26	6.42	2.4895e+07	3.99462e+07	4.68398e+07	3.15421e+07	1.67734e+07	2.62655e+07	2.84275e+07	2.5285e+07	4.13223e+07	2.91455e+07	4.59695e+07
FALSE	High	Master Protein	Q9HTM0	guanosine-3',5'-bis(diphosphate) 3'-diphosphatase OS=Pseudomonas aeruginosa (strain ATCC 15692 / DSM 22644 / CIP 104116 / JCM 14847 / LMG 12228 / 1C / PRS 101 / PAO1) OX=208964 GN=spoT PE=3 SV=1	FALSE	0	159.249	50	33	196	33	701	78.8	8.98	35.21	265.1	33	32	1.118	0.997	1.131	0.986	0.522542	0.830863	0.616203	0.911396	0.95422	0.986506	0.989707	0.998613	94	105.1	94.3	106.6	8.68	4.35	11.16	2.57	1.04158e+07	1.70642e+07	2.07682e+07	1.46394e+07	1.33937e+07	1.93197e+07	2.07849e+07	2.06222e+07	1.37656e+07	1.18003e+07	1.97929e+07
FALSE	High	Master Protein	Q9HY55	phosphoenolpyruvate--protein phosphotransferase OS=Pseudomonas aeruginosa (strain ATCC 15692 / DSM 22644 / CIP 104116 / JCM 14847 / LMG 12228 / 1C / PRS 101 / PAO1) OX=208964 GN=fruI PE=3 SV=1	FALSE	0	158.805	41	33	177	33	956	101.5	5.15	31.39	290.47	32	31	0.846	1.018	0.872	0.988	0.369455	0.961141	0.400324	0.931102	0.894383	0.994149	0.896002	0.998613	108.5	91.8	106.7	93	4.97	3.52	1.76	11.31	8.36037e+06	1.32296e+07	1.512e+07	1.11141e+07	7.6985e+06	1.12815e+07	1.20528e+07	1.15158e+07	1.14165e+07	9.37059e+06	1.32398e+07
FALSE	High	Master Protein	Q9HTP7	Dicarboxylate transport domain-containing protein OS=Pseudomonas aeruginosa (strain ATCC 15692 / DSM 22644 / CIP 104116 / JCM 14847 / LMG 12228 / 1C / PRS 101 / PAO1) OX=208964 GN=PA5307 PE=4 SV=1	FALSE	0	158.346	53	36	151	36	855	92.9	7.09	28.18	229.61	36	34	0.931	1.069	0.936	1.062	0.69884	0.59817	0.623118	0.49113	0.986994	0.975299	0.991334	0.953147	106.9	99.5	100	93.6	5.09	5.48	3.04	9.45	7.78858e+06	1.24054e+07	1.3593e+07	9.9039e+06	7.70658e+06	1.17835e+07	1.27737e+07	1.15128e+07	1.01215e+07	8.58033e+06	1.19642e+07
FALSE	High	Master Protein	Q9I2F8	D-ribose/D-allose-binding protein OS=Pseudomonas aeruginosa (strain ATCC 15692 / DSM 22644 / CIP 104116 / JCM 14847 / LMG 12228 / 1C / PRS 101 / PAO1) OX=208964 GN=rbsB PE=1 SV=1	FALSE	0	158.333	81	27	333	27	319	33.8	8.06	51.88	500.23	27	25	1.127	1.009	1.058	1.075	0.372214	0.905318	0.743118	0.494475	0.894383	0.991696	0.999658	0.953147	96	108.2	95.2	100.7	1.83	4.24	1.34	6.51	4.41658e+07	6.73884e+07	6.96888e+07	5.7627e+07	6.0254e+07	7.47581e+07	8.30403e+07	7.70627e+07	6.08235e+07	4.87092e+07	6.66513e+07
FALSE	High	Master Protein	Q9HYE7	asparagine synthase (glutamine-hydrolyzing) OS=Pseudomonas aeruginosa (strain ATCC 15692 / DSM 22644 / CIP 104116 / JCM 14847 / LMG 12228 / 1C / PRS 101 / PAO1) OX=208964 GN=PA3459 PE=3 SV=1	FALSE	0	157.811	51	31	227	31	589	66	5.9	49.39	325.39	31	30	1.289	0.997	1.479	0.869	0.0720458	0.810372	0.0148537	0.125608	0.393753	0.986506	0.119806	0.67909	83.8	108	84	124.2	12.71	9.73	9.8	37.61	2.29656e+07	3.99811e+07	4.73447e+07	2.9419e+07	3.77049e+07	5.65709e+07	4.88873e+07	4.80388e+07	3.37802e+07	2.73518e+07	4.60899e+07
FALSE	High	Master Protein	Q9I2L7	Probable oxidoreductase OS=Pseudomonas aeruginosa (strain ATCC 15692 / DSM 22644 / CIP 104116 / JCM 14847 / LMG 12228 / 1C / PRS 101 / PAO1) OX=208964 GN=PA1880 PE=4 SV=1	FALSE	0	157.787	50	36	182	36	731	77.6	7.34	34.27	247.55	36	34	1.444	1.145	1.777	0.93	0.0545577	0.201137	0.00398742	0.487321	0.331923	0.755212	0.0425666	0.953147	82.1	118.6	71.8	127.5	6.43	3.29	6.27	16.87	8.54609e+06	1.46808e+07	1.61493e+07	1.28917e+07	1.63061e+07	2.22857e+07	2.28151e+07	2.11665e+07	1.26692e+07	9.45757e+06	1.23178e+07
FALSE	High	Master Protein	Q9I1I5	Glucose dehydrogenase OS=Pseudomonas aeruginosa (strain ATCC 15692 / DSM 22644 / CIP 104116 / JCM 14847 / LMG 12228 / 1C / PRS 101 / PAO1) OX=208964 GN=gcd PE=3 SV=1	FALSE	0	157.679	51	32	197	32	803	86.2	6.29	31.2	318.12	32	31	2.538	1.88	4.633	1.03	4.84553e-08	3.02218e-11	4.44089e-16	0.801154	2.40644e-06	4.92508e-09	4.61146e-14	0.990774	61.2	155.4	32.6	150.9	42.97	14.71	25.53	59.79	4.3125e+06	1.03567e+07	2.06261e+07	1.29978e+07	2.17489e+07	4.05536e+07	3.66639e+07	3.08675e+07	4.03817e+06	4.89608e+06	6.77696e+06
FALSE	High	Master Protein	Q9HYU3	Long-chain-fatty-acid--CoA ligase OS=Pseudomonas aeruginosa (strain ATCC 15692 / DSM 22644 / CIP 104116 / JCM 14847 / LMG 12228 / 1C / PRS 101 / PAO1) OX=208964 GN=fadD2 PE=4 SV=1	FALSE	0	157.597	68	31	296	31	562	61.7	7.15	60.56	443.76	30	30	1.364	0.987	1.232	1.092	0.0291737	0.72244	0.197622	0.393558	0.212931	0.980944	0.681974	0.925637	86.5	117.9	87.6	108	3.58	1.48	8.25	9.72	4.0612e+07	6.5621e+07	6.49811e+07	5.55925e+07	6.45069e+07	8.52801e+07	9.4381e+07	8.81793e+07	5.14652e+07	4.49619e+07	6.8198e+07
FALSE	High	Master Protein	Q9I5I4	Probable enoyl-CoA hydratase/isomerase OS=Pseudomonas aeruginosa (strain ATCC 15692 / DSM 22644 / CIP 104116 / JCM 14847 / LMG 12228 / 1C / PRS 101 / PAO1) OX=208964 GN=PA0745 PE=1 SV=1	FALSE	0	157.531	80	27	444	27	272	29.9	6.42	73.31	655.8	27	24	0.886	1.171	0.971	1.069	0.469205	0.141693	0.83168	0.527461	0.948001	0.669772	0.999658	0.957516	112.1	99.3	95.7	92.9	7.58	4.62	1.9	10.76	1.52603e+08	2.30269e+08	2.80859e+08	1.92827e+08	1.53229e+08	2.20929e+08	2.11763e+08	2.13902e+08	1.78896e+08	1.51973e+08	2.01373e+08
FALSE	High	Master Protein	Q9HUD3	Malic enzyme OS=Pseudomonas aeruginosa (strain ATCC 15692 / DSM 22644 / CIP 104116 / JCM 14847 / LMG 12228 / 1C / PRS 101 / PAO1) OX=208964 GN=PA5046 PE=3 SV=1	FALSE	0	157.52	63	29	445	29	422	45.4	5.19	70.3	650.51	29	29	1.021	0.941	1.013	0.948	0.819625	0.386923	0.954814	0.531197	0.999838	0.913358	0.999658	0.960906	96.1	98.1	102.2	103.5	8.95	5.57	7.27	1.29	1.44556e+08	1.8043e+08	1.99047e+08	1.75636e+08	1.62656e+08	2.04038e+08	2.11236e+08	2.01923e+08	1.94008e+08	1.61503e+08	1.90844e+08
FALSE	High	Master Protein	Q9HXZ5	Enolase OS=Pseudomonas aeruginosa (strain ATCC 15692 / DSM 22644 / CIP 104116 / JCM 14847 / LMG 12228 / 1C / PRS 101 / PAO1) OX=208964 GN=eno PE=3 SV=1	FALSE	0	157.443	59	24	630	23	429	45.2	5.2	73.71	1085.27	24	23	1.007	1.108	1.082	1.031	0.891711	0.378753	0.636674	0.802771	0.999838	0.912056	0.994279	0.990774	102.9	103.6	92.9	100.5	5.34	5.3	1.17	17.46	8.55483e+07	1.42369e+08	1.58685e+08	1.24613e+08	1.03341e+08	1.58969e+08	1.54591e+08	1.51858e+08	1.15562e+08	9.63353e+07	1.33084e+08
FALSE	High	Master Protein	Q9HX89	Probable medium-chain acyl-CoA ligase OS=Pseudomonas aeruginosa (strain ATCC 15692 / DSM 22644 / CIP 104116 / JCM 14847 / LMG 12228 / 1C / PRS 101 / PAO1) OX=208964 GN=PA3924 PE=4 SV=1	FALSE	0	157.374	67	32	308	32	560	62.3	6.09	50.25	469.59	32	30	1.366	1.141	1.45	1.075	0.0284783	0.232916	0.0207522	0.494746	0.209578	0.799861	0.154174	0.953147	88.6	121.1	77.7	112.7	4.06	2.24	6.95	3.56	2.24168e+07	3.58345e+07	4.0419e+07	3.14328e+07	3.72996e+07	5.15001e+07	5.27436e+07	5.01808e+07	2.65834e+07	2.33692e+07	3.22542e+07
FALSE	High	Master Protein	Q9I1M2	2-oxoisovalerate dehydrogenase subunit alpha OS=Pseudomonas aeruginosa (strain ATCC 15692 / DSM 22644 / CIP 104116 / JCM 14847 / LMG 12228 / 1C / PRS 101 / PAO1) OX=208964 GN=bkdA1 PE=3 SV=1	FALSE	0	157.242	71	23	654	23	410	45.2	6.04	74.49	1340.32	23	20	1.533	0.962	1.541	0.958	0.00298627	0.533291	0.0071196	0.604684	0.0417256	0.968294	0.067861	0.972581	77.3	118.6	80.4	123.8	4.64	3.19	8.46	7.56	4.36891e+07	7.04219e+07	7.195e+07	5.5216e+07	8.15538e+07	1.04291e+08	1.11893e+08	1.06861e+08	6.36898e+07	4.833e+07	8.11746e+07
FALSE	High	Master Protein	Q9I6M4	5-aminovalerate aminotransferase DavT OS=Pseudomonas aeruginosa (strain ATCC 15692 / DSM 22644 / CIP 104116 / JCM 14847 / LMG 12228 / 1C / PRS 101 / PAO1) OX=208964 GN=davT PE=1 SV=1	FALSE	0	157.076	70	25	520	25	426	45.2	6.47	86.56	765.32	25	23	0.948	1.26	1.017	1.174	0.784491	0.0242256	0.93557	0.107468	0.999838	0.263275	0.999658	0.632626	112.7	106.8	89.5	91	3.37	4.49	5.55	4.96	1.3255e+08	1.87342e+08	2.02862e+08	1.72248e+08	1.42395e+08	1.91365e+08	1.88883e+08	1.85418e+08	1.33268e+08	1.12672e+08	1.58176e+08
FALSE	High	Master Protein	Q9HU08	Probable oxidoreductase OS=Pseudomonas aeruginosa (strain ATCC 15692 / DSM 22644 / CIP 104116 / JCM 14847 / LMG 12228 / 1C / PRS 101 / PAO1) OX=208964 GN=PA5181 PE=3 SV=1	FALSE	0	156.162	50	32	164	32	773	85.2	7.05	24.21	224.97	31	30	9.89	0.935	13.786	0.671	1e-17	0.385186	1e-17	6.36819e-05	1.90375e-15	0.91304	1.20237e-15	0.00434462	15	148.2	16	220.8	5.06	25.84	15.93	60.84	1.02067e+06	1.6214e+06	1.85535e+06	1.50353e+06	1.56181e+07	1.96896e+07	1.27581e+07	1.49185e+07	1.81793e+06	1.23045e+06	1.41448e+06
FALSE	High	Master Protein	P21175	Leucine-, isoleucine-, valine-, threonine-, and alanine-binding protein OS=Pseudomonas aeruginosa (strain ATCC 15692 / DSM 22644 / CIP 104116 / JCM 14847 / LMG 12228 / 1C / PRS 101 / PAO1) OX=208964 GN=braC PE=1 SV=2	FALSE	0	156.114	62	29	804	29	373	39.7	5.82	112.44	1288.13	29	27	0.822	0.977	0.84	0.957	0.218105	0.648382	0.261571	0.597307	0.723689	0.980475	0.776553	0.972581	108	88.8	110.5	92.8	2.01	12.82	13.87	10.54	2.21054e+08	3.25269e+08	3.67042e+08	2.91926e+08	1.91345e+08	2.38072e+08	3.37226e+08	3.08025e+08	3.69413e+08	2.34307e+08	3.81197e+08
FALSE	High	Master Protein	Q9HZC9	SSD domain-containing protein OS=Pseudomonas aeruginosa (strain ATCC 15692 / DSM 22644 / CIP 104116 / JCM 14847 / LMG 12228 / 1C / PRS 101 / PAO1) OX=208964 GN=PA3079 PE=4 SV=1	FALSE	0	155.684	39	27	242	27	793	87.3	7.11	39.31	317.63	27	26	1.345	0.92	1.163	1.063	0.0371611	0.268695	0.354259	0.5695	0.252839	0.833709	0.869282	0.965731	85.2	114.5	92.6	107.7	0.72	4.76	7.33	9.41	2.20852e+07	3.38865e+07	3.62121e+07	2.99338e+07	3.39823e+07	4.68073e+07	4.98373e+07	5.17743e+07	2.90301e+07	2.75094e+07	3.75297e+07
FALSE	High	Master Protein	Q9I6X4	Probable Resistance-Nodulation-Cell Division (RND) efflux transporter OS=Pseudomonas aeruginosa (strain ATCC 15692 / DSM 22644 / CIP 104116 / JCM 14847 / LMG 12228 / 1C / PRS 101 / PAO1) OX=208964 GN=PA0158 PE=1 SV=1	FALSE	0	155.366	36	34	203	34	1015	111.9	6.1	38.29	295.2	33	32	1.187	1.062	1.159	1.087	0.274018	0.623671	0.451752	0.410519	0.798999	0.97861	0.932274	0.932871	94.8	112.5	89.3	103.5	9.89	4.49	6.02	3.38	1.63033e+07	2.65316e+07	3.35132e+07	2.38271e+07	2.19509e+07	3.24731e+07	3.54906e+07	3.3338e+07	2.14892e+07	1.80317e+07	2.70894e+07
FALSE	High	Master Protein	G3XCT6	histidine kinase OS=Pseudomonas aeruginosa (strain ATCC 15692 / DSM 22644 / CIP 104116 / JCM 14847 / LMG 12228 / 1C / PRS 101 / PAO1) OX=208964 GN=PA1458 PE=4 SV=1	FALSE	0	155.362	45	25	298	24	753	79.7	4.67	49.84	486.82	25	24	0.887	1.18	0.959	1.092	0.514728	0.126352	0.771089	0.381994	0.951392	0.64478	0.999658	0.921335	112.8	100.1	95.6	91.6	4.36	2.94	3.5	8.28	2.10814e+07	3.40071e+07	3.79023e+07	3.07754e+07	2.28305e+07	3.16935e+07	3.19521e+07	3.21643e+07	2.60595e+07	2.24298e+07	2.87286e+07
FALSE	High	Master Protein	O52760	DNA-directed RNA polymerase subunit alpha OS=Pseudomonas aeruginosa (strain ATCC 15692 / DSM 22644 / CIP 104116 / JCM 14847 / LMG 12228 / 1C / PRS 101 / PAO1) OX=208964 GN=rpoA PE=1 SV=2	FALSE	0	155.33	59	30	565	30	333	36.6	5.01	97.4	794.03	30	28	1.064	1.04	1.098	1.008	0.612353	0.835027	0.575438	0.983716	0.971035	0.986506	0.979964	0.999328	98	104.3	94.2	103.4	1.99	3.53	4.65	3.36	9.96763e+07	1.4776e+08	1.56642e+08	1.33431e+08	1.2216e+08	1.68621e+08	1.67879e+08	1.62038e+08	1.2519e+08	1.12853e+08	1.43414e+08
FALSE	High	Master Protein	Q9I299	Methylcrotonyl-CoA carboxylase, alpha-subunit (Biotin-containing) OS=Pseudomonas aeruginosa (strain ATCC 15692 / DSM 22644 / CIP 104116 / JCM 14847 / LMG 12228 / 1C / PRS 101 / PAO1) OX=208964 GN=liuD PE=1 SV=1	FALSE	0	155.039	61	33	318	32	655	71.2	5.81	54.36	451.96	32	32	0.877	0.924	0.875	0.926	0.425912	0.289066	0.385936	0.384401	0.923926	0.852452	0.890912	0.92236	102.4	89.8	110.9	97	11.91	3.09	9.72	6.12	4.94822e+07	8.28821e+07	1.01744e+08	6.43651e+07	4.93774e+07	7.2554e+07	7.64033e+07	7.18108e+07	8.57981e+07	5.82816e+07	9.45747e+07
FALSE	High	Master Protein	Q9I558	Acetyl-coenzyme A synthetase 1 OS=Pseudomonas aeruginosa (strain ATCC 15692 / DSM 22644 / CIP 104116 / JCM 14847 / LMG 12228 / 1C / PRS 101 / PAO1) OX=208964 GN=acsA1 PE=3 SV=1	FALSE	0	155.01	49	28	289	25	651	71.7	6.35	45.19	423.83	28	25	1.073	0.905	0.994	0.977	0.595954	0.202602	0.948402	0.772119	0.969207	0.757143	0.999658	0.990774	93.6	100.4	103.4	102.7	5.13	2.45	7.11	8.47	2.19925e+07	3.39351e+07	4.01545e+07	3.00732e+07	2.7945e+07	3.617e+07	3.98202e+07	3.85049e+07	3.01963e+07	2.73719e+07	4.00675e+07
FALSE	High	Master Protein	Q9HW01	UDP-N-acetylglucosamine--N-acetylmuramyl-(pentapeptide) pyrophosphoryl-undecaprenol N-acetylglucosamine transferase OS=Pseudomonas aeruginosa (strain ATCC 15692 / DSM 22644 / CIP 104116 / JCM 14847 / LMG 12228 / 1C / PRS 101 / PAO1) OX=208964 GN=murG PE=1 SV=1	FALSE	0	154.991	74	26	309	26	357	37.8	9.51	56.94	507.77	25	26	1.586	1.01	1.663	0.964	0.00139754	0.919379	0.00151519	0.649558	0.022485	0.991696	0.0197797	0.97383	76.6	121.5	75.8	126.1	13.41	8.2	6.55	5.97	1.98454e+07	3.54469e+07	4.33734e+07	2.75707e+07	3.36697e+07	5.4111e+07	5.84687e+07	5.57689e+07	2.92276e+07	2.35579e+07	3.75443e+07
FALSE	High	Master Protein	P29363	Threonine synthase OS=Pseudomonas aeruginosa (strain ATCC 15692 / DSM 22644 / CIP 104116 / JCM 14847 / LMG 12228 / 1C / PRS 101 / PAO1) OX=208964 GN=thrC PE=3 SV=3	FALSE	0	154.982	55	24	298	24	469	51.8	6.62	46.8	519.4	24	24	0.903	0.922	0.928	0.897	0.550892	0.280192	0.619976	0.231738	0.957653	0.848988	0.989797	0.815866	100.1	90.5	108.6	100.8	2.13	1.99	1.72	3.66	4.52391e+07	6.60603e+07	7.1064e+07	5.75338e+07	4.31187e+07	6.13285e+07	6.58296e+07	6.20304e+07	6.55642e+07	5.17573e+07	7.32253e+07
FALSE	High	Master Protein	G3XCV5	Poly(3-hydroxyalkanoic acid) synthase 1 OS=Pseudomonas aeruginosa (strain ATCC 15692 / DSM 22644 / CIP 104116 / JCM 14847 / LMG 12228 / 1C / PRS 101 / PAO1) OX=208964 GN=phaC1 PE=4 SV=1	FALSE	0	154.462	57	31	278	30	559	62.5	8	44.08	389.87	31	31	1.336	1.12	1.334	1.123	0.0558427	0.304435	0.0844587	0.260752	0.335276	0.866044	0.415384	0.851964	90.5	121	80.8	107.7	6.16	4.56	7.26	6.18	1.88224e+07	2.94715e+07	3.53519e+07	2.63097e+07	2.76245e+07	4.05426e+07	4.51093e+07	4.15303e+07	2.29032e+07	1.9208e+07	2.80061e+07
FALSE	High	Master Protein	Q9HUP8	Probable chemotaxis transducer OS=Pseudomonas aeruginosa (strain ATCC 15692 / DSM 22644 / CIP 104116 / JCM 14847 / LMG 12228 / 1C / PRS 101 / PAO1) OX=208964 GN=PA4915 PE=3 SV=1	FALSE	0	154.341	42	24	228	23	541	57.8	5.34	38.4	321.51	24	24	1.034	1.152	1.052	1.132	0.782806	0.174978	0.883275	0.190751	0.999838	0.725395	0.999658	0.773666	104.8	108.4	91	95.8	6.76	3.6	7.86	15.96	1.32907e+07	1.92699e+07	1.95197e+07	1.86958e+07	1.43113e+07	2.11912e+07	2.24019e+07	2.12604e+07	1.62921e+07	1.21673e+07	1.6205e+07
FALSE	High	Master Protein	Q9I389	histidine kinase OS=Pseudomonas aeruginosa (strain ATCC 15692 / DSM 22644 / CIP 104116 / JCM 14847 / LMG 12228 / 1C / PRS 101 / PAO1) OX=208964 GN=kdpD PE=4 SV=1	FALSE	0	153.911	44	33	174	33	885	97	6.23	35.48	255.84	32	32	1.088	1.041	1.18	0.96	0.597554	0.794489	0.448778	0.698145	0.969207	0.986506	0.932061	0.98365	95.7	104	91.9	108.4	11.03	5.94	0.79	4.85	7.87758e+06	1.26562e+07	1.54739e+07	9.78441e+06	9.05879e+06	1.36834e+07	1.52791e+07	1.3973e+07	1.0703e+07	8.69476e+06	1.22272e+07
FALSE	High	Master Protein	Q9I5G8	Elongation factor 4 OS=Pseudomonas aeruginosa (strain ATCC 15692 / DSM 22644 / CIP 104116 / JCM 14847 / LMG 12228 / 1C / PRS 101 / PAO1) OX=208964 GN=lepA PE=3 SV=1	FALSE	0	153.285	47	28	165	28	599	66.3	5.64	28.54	240.96	28	26	1.146	1.012	1.131	1.026	0.373676	0.955828	0.553283	0.761907	0.894383	0.993525	0.976751	0.990774	94.1	107.9	92.9	105.1	5.58	7.77	10.13	6.54	1.32052e+07	1.85956e+07	1.9508e+07	1.78638e+07	1.87192e+07	2.3669e+07	2.3404e+07	2.2077e+07	1.60468e+07	1.45766e+07	1.9095e+07
FALSE	High	Master Protein	Q9HUG0	Probable carbamoyl transferase OS=Pseudomonas aeruginosa (strain ATCC 15692 / DSM 22644 / CIP 104116 / JCM 14847 / LMG 12228 / 1C / PRS 101 / PAO1) OX=208964 GN=PA5005 PE=3 SV=1	FALSE	0	152.686	53	31	286	31	585	66	6.92	51.73	410.58	31	26	0.995	1.077	1.021	1.05	0.953721	0.559833	0.914248	0.657424	0.999838	0.971132	0.999658	0.97383	103.3	102.8	95.9	97.9	7.07	1.49	4.51	2.83	3.08213e+07	5.03665e+07	5.90462e+07	4.23779e+07	3.65534e+07	5.13605e+07	5.45391e+07	5.04722e+07	3.91279e+07	3.3136e+07	4.86513e+07
FALSE	High	Master Protein	Q9HW68	Fumarate hydratase class I OS=Pseudomonas aeruginosa (strain ATCC 15692 / DSM 22644 / CIP 104116 / JCM 14847 / LMG 12228 / 1C / PRS 101 / PAO1) OX=208964 GN=PA4333 PE=3 SV=1	FALSE	0	152.669	61	27	338	27	507	54.7	5.49	46.93	515.24	26	26	1.136	0.962	1.115	0.98	0.344179	0.533481	0.508576	0.779218	0.878523	0.968294	0.961392	0.990774	92.3	104.8	95.9	107	3.98	4.38	7.95	6.23	4.94537e+07	8.17217e+07	8.13329e+07	6.69768e+07	6.76815e+07	8.91644e+07	8.91866e+07	8.90942e+07	6.89654e+07	5.82239e+07	9.29408e+07
FALSE	High	Master Protein	Q9HT87	histidine kinase OS=Pseudomonas aeruginosa (strain ATCC 15692 / DSM 22644 / CIP 104116 / JCM 14847 / LMG 12228 / 1C / PRS 101 / PAO1) OX=208964 GN=PA5484 PE=1 SV=1	FALSE	0	152.215	57	33	172	33	595	66	5.69	27.71	266.96	33	29	0.909	1.101	1.062	0.943	0.600066	0.413612	0.86922	0.615546	0.969207	0.930169	0.999658	0.972581	105.8	96.2	96.1	102	4.49	3.46	5.77	3.46	5.65225e+06	9.42663e+06	9.99584e+06	7.70736e+06	6.2054e+06	8.68683e+06	8.57363e+06	8.5076e+06	7.27358e+06	5.78173e+06	8.65107e+06
FALSE	High	Master Protein	Q9I6G3	Autotransporter domain-containing protein OS=Pseudomonas aeruginosa (strain ATCC 15692 / DSM 22644 / CIP 104116 / JCM 14847 / LMG 12228 / 1C / PRS 101 / PAO1) OX=208964 GN=PA0328 PE=4 SV=1	FALSE	0	151.636	46	26	182	26	647	70.3	4.98	32.26	257.29	26	26	0.906	1.024	0.994	0.934	0.615145	0.920746	0.879608	0.515836	0.97421	0.991696	0.999658	0.955771	103.8	94	101.4	100.7	17.77	8.13	12.22	19.99	9.95567e+06	1.62082e+07	2.35674e+07	1.42125e+07	9.83077e+06	1.63166e+07	1.6528e+07	1.49244e+07	1.43015e+07	1.18342e+07	1.64105e+07
FALSE	High	Master Protein	Q9I781	asparagine synthase (glutamine-hydrolyzing) OS=Pseudomonas aeruginosa (strain ATCC 15692 / DSM 22644 / CIP 104116 / JCM 14847 / LMG 12228 / 1C / PRS 101 / PAO1) OX=208964 GN=phzH PE=3 SV=1	FALSE	0	151.568	51	25	158	25	610	69.5	6.89	26.53	262.79	25	23	1.58	0.967	1.721	0.888	0.0276248	0.699662	0.0130799	0.244945	0.206313	0.980475	0.109455	0.834899	74.2	117.2	76.7	132	6.84	9.62	9.19	21.96	2.49083e+06	4.353e+06	4.47449e+06	3.88213e+06	5.59286e+06	7.14766e+06	6.52643e+06	6.76933e+06	3.72655e+06	3.30174e+06	4.49098e+06
FALSE	High	Master Protein	Q9HTE9	Serine hydroxymethyltransferase 1 OS=Pseudomonas aeruginosa (strain ATCC 15692 / DSM 22644 / CIP 104116 / JCM 14847 / LMG 12228 / 1C / PRS 101 / PAO1) OX=208964 GN=glyA1 PE=3 SV=1	FALSE	0	151.542	59	25	285	10	417	44.7	6.6	43.22	469.94	25	25	1.209	0.875	1.187	0.891	0.311318	0.108889	0.464517	0.254714	0.845957	0.599348	0.940971	0.842325	84.9	102.7	97.1	115.3	2.64	5.8	12.16	8.53	3.9187e+06	6.28279e+06	6.58156e+06	5.22527e+06	5.64979e+06	7.79108e+06	7.3673e+06	7.36847e+06	6.10333e+06	4.59828e+06	8.43219e+06
FALSE	High	Master Protein	Q9I2U0	ATP-dependent Clp protease ATP-binding subunit ClpX OS=Pseudomonas aeruginosa (strain ATCC 15692 / DSM 22644 / CIP 104116 / JCM 14847 / LMG 12228 / 1C / PRS 101 / PAO1) OX=208964 GN=clpX PE=3 SV=1	FALSE	0	151.491	64	26	312	26	426	47	5.2	55.28	439.76	26	26	1.69	1.055	1.805	0.988	0.000403057	0.691196	0.000227347	0.845499	0.00792067	0.980475	0.00397988	0.995795	74.8	126.4	70.9	127.9	3.24	9.07	2.84	27.53	1.80476e+07	2.94252e+07	3.15112e+07	2.52653e+07	3.79215e+07	5.37455e+07	4.66026e+07	4.96361e+07	2.54511e+07	2.08327e+07	2.77938e+07
FALSE	High	Master Protein	Q9I2S7	Lysine decarboxylase LdcA OS=Pseudomonas aeruginosa (strain ATCC 15692 / DSM 22644 / CIP 104116 / JCM 14847 / LMG 12228 / 1C / PRS 101 / PAO1) OX=208964 GN=ldcA PE=1 SV=1	FALSE	0	151.261	45	27	275	27	751	82.7	6.14	44.1	446.72	27	25	0.89	1.01	0.911	0.987	0.54082	0.932413	0.562329	0.869195	0.955576	0.991762	0.979267	0.997102	105.8	94.2	104.7	95.4	4.8	4.01	6.77	4.57	2.01215e+07	3.1598e+07	3.60375e+07	2.6465e+07	1.98652e+07	2.96413e+07	2.98312e+07	2.9395e+07	2.79183e+07	2.02187e+07	3.27253e+07
FALSE	High	Master Protein	Q9I3R4	EAL domain-containing protein OS=Pseudomonas aeruginosa (strain ATCC 15692 / DSM 22644 / CIP 104116 / JCM 14847 / LMG 12228 / 1C / PRS 101 / PAO1) OX=208964 GN=PA1433 PE=4 SV=1	FALSE	0	150.914	46	28	191	28	650	71.9	6.54	34.83	275	28	28	1.195	1.233	1.187	1.242	0.291653	0.0348337	0.401313	0.0314761	0.819032	0.321104	0.896541	0.358797	100.8	120.5	81.7	97	7.6	7.17	6.97	5.7	6.00856e+06	1.04891e+07	1.1766e+07	8.97084e+06	8.09246e+06	1.25123e+07	1.38946e+07	1.30572e+07	7.34723e+06	5.639e+06	8.95159e+06
FALSE	High	Master Protein	Q9I3W8	Isocitrate dehydrogenase kinase/phosphatase OS=Pseudomonas aeruginosa (strain ATCC 15692 / DSM 22644 / CIP 104116 / JCM 14847 / LMG 12228 / 1C / PRS 101 / PAO1) OX=208964 GN=aceK PE=3 SV=1	FALSE	0	150.742	53	32	152	32	577	66.7	5.35	29.99	185.85	31	27	1.08	0.995	1.116	0.963	0.606292	0.855722	0.586566	0.658505	0.971035	0.987374	0.980714	0.97383	95.1	102.7	95.6	106.7	9.52	8.92	8.07	9.09	1.45632e+07	2.61758e+07	2.93713e+07	2.07903e+07	1.75838e+07	2.63638e+07	3.12913e+07	2.92968e+07	2.13602e+07	1.70971e+07	2.73902e+07
FALSE	High	Master Protein	Q9I2J0	DUF2599 domain-containing protein OS=Pseudomonas aeruginosa (strain ATCC 15692 / DSM 22644 / CIP 104116 / JCM 14847 / LMG 12228 / 1C / PRS 101 / PAO1) OX=208964 GN=PA1914 PE=4 SV=1	FALSE	0	150.674	70	27	187	27	408	46.1	6.89	29.69	275.54	27	27	0.628	1.825	0.924	1.24	0.00674359	1.53698e-10	0.525555	0.0141834	0.0764605	2.19164e-08	0.964087	0.227481	149.2	93.6	81.7	75.5	52.35	23.01	7.97	19.92	5.59692e+06	9.6323e+06	2.7283e+07	1.3583e+07	5.02095e+06	8.21034e+06	1.20952e+07	7.63183e+06	5.74463e+06	5.26572e+06	6.34746e+06
FALSE	High	Master Protein	Q9HVG7	POTRA domain-containing protein OS=Pseudomonas aeruginosa (strain ATCC 15692 / DSM 22644 / CIP 104116 / JCM 14847 / LMG 12228 / 1C / PRS 101 / PAO1) OX=208964 GN=PA4624 PE=3 SV=1	FALSE	0	150.372	56	30	151	30	568	63.2	5.78	27.52	212.53	30	29	1.269	1.021	1.303	0.995	0.142121	0.997206	0.188319	0.979647	0.5941	0.99951	0.667	0.999328	88.4	112.2	86.6	112.8	6.48	2.28	1.38	9.44	5.35118e+06	7.59845e+06	8.06161e+06	7.56235e+06	7.67427e+06	1.03166e+07	1.08971e+07	1.00709e+07	6.91562e+06	5.78922e+06	7.82102e+06
FALSE	High	Master Protein	Q9I5Q3	Tyrosine--tRNA ligase 2 OS=Pseudomonas aeruginosa (strain ATCC 15692 / DSM 22644 / CIP 104116 / JCM 14847 / LMG 12228 / 1C / PRS 101 / PAO1) OX=208964 GN=tyrS2 PE=3 SV=1	FALSE	0	150.358	62	25	301	25	399	44.1	5.82	48.91	402.09	25	23	1.021	1.037	1.108	0.956	0.836953	0.859845	0.539667	0.614127	0.999838	0.988341	0.970384	0.972581	98.7	100.7	95.2	105.4	1.5	7.28	3.84	3.66	2.25522e+07	3.37096e+07	3.5517e+07	2.97492e+07	2.73126e+07	3.19671e+07	3.63813e+07	3.74619e+07	2.9541e+07	2.43082e+07	3.23844e+07
FALSE	High	Master Protein	P13794	Outer membrane porin F OS=Pseudomonas aeruginosa (strain ATCC 15692 / DSM 22644 / CIP 104116 / JCM 14847 / LMG 12228 / 1C / PRS 101 / PAO1) OX=208964 GN=oprF PE=1 SV=1	FALSE	0	150.348	59	25	6657	25	350	37.6	5.14	375.04	14871.4	24	25	1.203	0.966	1.041	1.117	0.182035	0.564354	0.818649	0.278443	0.672483	0.972285	0.999658	0.8704	92.7	111.5	95.9	99.9	6.58	6.25	4.17	2.81	1.01304e+09	1.65349e+09	1.90067e+09	1.36133e+09	1.32469e+09	1.95569e+09	2.2598e+09	2.02558e+09	1.51421e+09	1.29247e+09	1.69338e+09
FALSE	High	Master Protein	Q9I753	Type VI secretion system baseplate component TssK1 OS=Pseudomonas aeruginosa (strain ATCC 15692 / DSM 22644 / CIP 104116 / JCM 14847 / LMG 12228 / 1C / PRS 101 / PAO1) OX=208964 GN=tssK1 PE=1 SV=1	FALSE	0	150.324	67	28	225	28	444	48.2	6.14	40.21	340.17	28	27	1.398	1.061	1.31	1.132	0.029908	0.649189	0.106299	0.227805	0.21656	0.980475	0.486132	0.811264	87.4	122.2	82.4	108	4.86	7.48	8.17	11.48	2.03139e+07	2.83982e+07	3.21561e+07	2.43353e+07	3.23686e+07	4.4052e+07	4.25818e+07	3.85864e+07	2.68733e+07	2.01342e+07	2.49256e+07
FALSE	High	Master Protein	Q9I0B4	DNA2/NAM7 helicase-like C-terminal domain-containing protein OS=Pseudomonas aeruginosa (strain ATCC 15692 / DSM 22644 / CIP 104116 / JCM 14847 / LMG 12228 / 1C / PRS 101 / PAO1) OX=208964 GN=PA2728 PE=4 SV=1	FALSE	0	150.147	38	32	111	32	886	100.2	6.18	19.37	161.15	32	31	2.275	1.187	2.718	0.994	0.000570148	0.141743	0.000121396	0.998454	0.0107645	0.669772	0.00235025	0.999328	62.4	142	52.6	142.9	23.33	4.45	11.95	18.22	689812	1.52763e+06	2.03496e+06	1.27185e+06	2.45802e+06	3.72549e+06	3.74524e+06	3.51314e+06	983045	931362	1.28554e+06
FALSE	High	Master Protein	Q9HWI2	Probable acyl-CoA dehydrogenase OS=Pseudomonas aeruginosa (strain ATCC 15692 / DSM 22644 / CIP 104116 / JCM 14847 / LMG 12228 / 1C / PRS 101 / PAO1) OX=208964 GN=PA4199 PE=3 SV=1	FALSE	0	150.073	47	28	343	21	593	63.9	5.36	68.45	454.82	28	27	0.798	1.05	0.835	1.003	0.152717	0.756979	0.248133	0.973791	0.61369	0.982394	0.757326	0.999328	112.8	90	107.4	89.7	5.15	8.53	6.06	5.32	4.21004e+07	5.91304e+07	7.17428e+07	5.41423e+07	3.55992e+07	4.61338e+07	5.83673e+07	5.57553e+07	5.14532e+07	4.2299e+07	6.4608e+07
FALSE	High	Master Protein	Q9HT25	Glutamine--fructose-6-phosphate aminotransferase [isomerizing] OS=Pseudomonas aeruginosa (strain ATCC 15692 / DSM 22644 / CIP 104116 / JCM 14847 / LMG 12228 / 1C / PRS 101 / PAO1) OX=208964 GN=glmS PE=3 SV=3	FALSE	0	149.251	47	26	229	26	611	66.3	5.99	35.64	373.16	26	25	1.011	1.037	1.06	0.989	0.886461	0.830761	0.81561	0.919888	0.999838	0.986506	0.999658	0.998613	100.1	101.2	96.5	102.3	6.53	3.91	3.47	3.47	1.53018e+07	2.07438e+07	2.60048e+07	2.06018e+07	1.88758e+07	2.37252e+07	2.55354e+07	2.49944e+07	2.01259e+07	1.58854e+07	2.3544e+07
FALSE	High	Master Protein	Q9HVS1	Dipeptide-binding protein OS=Pseudomonas aeruginosa (strain ATCC 15692 / DSM 22644 / CIP 104116 / JCM 14847 / LMG 12228 / 1C / PRS 101 / PAO1) OX=208964 GN=PA4500 PE=1 SV=1	FALSE	0	149.113	48	25	471	17	533	59.6	8.06	70.64	776.6	25	25	1.186	0.929	1.031	1.068	0.216079	0.316467	0.866092	0.537126	0.72116	0.870223	0.999658	0.961722	91.5	108.5	98.5	101.6	5.36	3.37	14.02	14.44	2.66383e+07	3.75359e+07	3.86061e+07	3.48285e+07	3.33163e+07	4.59126e+07	5.23192e+07	4.86813e+07	4.73931e+07	2.94743e+07	4.47992e+07
FALSE	High	Master Protein	Q9HVZ9	UDP-N-acetylmuramoylalanine--D-glutamate ligase OS=Pseudomonas aeruginosa (strain ATCC 15692 / DSM 22644 / CIP 104116 / JCM 14847 / LMG 12228 / 1C / PRS 101 / PAO1) OX=208964 GN=murD PE=1 SV=1	FALSE	0	148.853	67	30	373	30	448	48.1	5.92	68.99	545.53	29	28	1.476	0.96	1.466	0.967	0.00664625	0.519667	0.0173154	0.677124	0.0761071	0.967211	0.134547	0.978836	79.3	117.1	82.6	121.1	3.37	2.25	3.19	5.13	4.35524e+07	6.11922e+07	6.77962e+07	5.46101e+07	6.88663e+07	9.85797e+07	1.02738e+08	9.52978e+07	5.88115e+07	4.88982e+07	6.40089e+07
FALSE	High	Master Protein	Q9HVF1	Probable malate:quinone oxidoreductase 2 OS=Pseudomonas aeruginosa (strain ATCC 15692 / DSM 22644 / CIP 104116 / JCM 14847 / LMG 12228 / 1C / PRS 101 / PAO1) OX=208964 GN=mqo2 PE=3 SV=1	FALSE	0	148.809	53	27	285	27	507	55.5	6.96	51.51	352.82	27	27	1.002	1.133	1.111	1.021	0.92099	0.262737	0.524	0.878004	0.999838	0.826806	0.962478	0.997102	103.5	103.7	91.3	101.5	5.48	4.2	7.17	4.6	3.32416e+07	5.01618e+07	5.73075e+07	4.09295e+07	3.59252e+07	5.36778e+07	5.41532e+07	5.37345e+07	3.92758e+07	3.25622e+07	5.17599e+07
FALSE	High	Master Protein	Q51485	Porin B OS=Pseudomonas aeruginosa (strain ATCC 15692 / DSM 22644 / CIP 104116 / JCM 14847 / LMG 12228 / 1C / PRS 101 / PAO1) OX=208964 GN=oprB PE=1 SV=1	FALSE	0	148.697	55	27	717	27	454	50.7	5.77	109.89	1080.04	27	25	1.052	1.12	1.096	1.075	0.667459	0.319962	0.58121	0.49354	0.986672	0.873484	0.979964	0.953147	101.9	107.2	91	99.8	6.75	4.55	2.14	7.54	1.87555e+08	3.03186e+08	3.60184e+08	2.72435e+08	2.29981e+08	3.42136e+08	3.6862e+08	3.24782e+08	2.45566e+08	2.08443e+08	2.85356e+08
FALSE	High	Master Protein	Q9I0W8	Anthranilate dioxygenase reductase OS=Pseudomonas aeruginosa (strain ATCC 15692 / DSM 22644 / CIP 104116 / JCM 14847 / LMG 12228 / 1C / PRS 101 / PAO1) OX=208964 GN=antC PE=4 SV=1	FALSE	0	148.592	72	25	329	25	340	38	5.82	56.62	435.26	25	25	3.403	0.665	3.097	0.73	1e-17	4.80111e-06	1.4424e-12	0.000815983	1.90375e-15	0.00030427	1.11701e-10	0.0336023	37.9	128.8	57	176.4	13.49	16.42	16.31	19.43	1.2401e+07	2.5545e+07	2.20495e+07	1.82119e+07	5.38782e+07	7.37842e+07	5.44802e+07	7.14886e+07	2.3594e+07	2.13933e+07	3.85981e+07
FALSE	High	Master Protein	Q9HVW9	Histidinol dehydrogenase OS=Pseudomonas aeruginosa (strain ATCC 15692 / DSM 22644 / CIP 104116 / JCM 14847 / LMG 12228 / 1C / PRS 101 / PAO1) OX=208964 GN=hisD PE=3 SV=1	FALSE	0	148.35	73	25	254	25	440	47.2	5.22	44.9	405.29	25	24	0.951	1.015	1.025	0.941	0.815024	0.954024	0.895669	0.506045	0.999838	0.993525	0.999658	0.953147	101.3	96.4	99.9	102.4	6.73	4.09	6.38	2.53	2.30936e+07	3.69152e+07	4.06801e+07	2.84648e+07	2.40124e+07	3.5389e+07	3.7399e+07	3.65944e+07	3.12687e+07	2.45161e+07	3.91175e+07
FALSE	High	Master Protein	Q9HVT8	Glutamyl-tRNA(Gln) amidotransferase subunit A OS=Pseudomonas aeruginosa (strain ATCC 15692 / DSM 22644 / CIP 104116 / JCM 14847 / LMG 12228 / 1C / PRS 101 / PAO1) OX=208964 GN=gatA PE=1 SV=1	FALSE	0	148.263	62	25	339	25	484	51.8	5.8	39.29	556.7	25	24	0.921	1.012	1.018	0.915	0.639716	0.931227	0.930267	0.320598	0.98134	0.991696	0.999658	0.890809	102.2	94.1	101	102.8	6.99	4.54	3.76	10.08	2.73467e+07	4.23915e+07	4.77175e+07	3.29188e+07	2.69789e+07	4.09934e+07	4.20604e+07	4.06459e+07	3.7723e+07	3.05108e+07	4.56848e+07
FALSE	High	Master Protein	Q9I3D4	Succinate dehydrogenase iron-sulfur subunit OS=Pseudomonas aeruginosa (strain ATCC 15692 / DSM 22644 / CIP 104116 / JCM 14847 / LMG 12228 / 1C / PRS 101 / PAO1) OX=208964 GN=sdhB PE=3 SV=1	FALSE	0	148.237	73	19	636	19	235	26.1	6.9	89.17	908.53	19	17	1.077	0.952	0.972	1.055	0.555765	0.460491	0.83842	0.623898	0.957653	0.952935	0.999658	0.972581	96.4	103.8	101.3	98.4	7.34	6.5	3.04	1.12	1.0759e+08	1.50714e+08	1.46694e+08	1.34208e+08	1.37694e+08	1.68058e+08	1.79718e+08	1.65251e+08	1.46616e+08	1.2291e+08	1.58171e+08
FALSE	High	Master Protein	Q9I0M6	Serine--tRNA ligase OS=Pseudomonas aeruginosa (strain ATCC 15692 / DSM 22644 / CIP 104116 / JCM 14847 / LMG 12228 / 1C / PRS 101 / PAO1) OX=208964 GN=serS PE=1 SV=1	FALSE	0	148.046	59	27	393	27	426	47.2	5.57	66.84	552.02	27	25	0.952	1.138	0.965	1.123	0.807043	0.242338	0.802971	0.253443	0.999838	0.807844	0.999658	0.840703	108.8	103.5	95.5	92.2	2.4	4.75	3.19	6.03	4.9564e+07	7.40097e+07	7.68144e+07	6.60192e+07	4.95162e+07	7.33641e+07	8.13405e+07	7.33524e+07	6.11758e+07	4.98619e+07	6.58643e+07
FALSE	High	Master Protein	Q9HYF0	tRNA 5-methylaminomethyl-2-thiouridine biosynthesis bifunctional protein MnmC OS=Pseudomonas aeruginosa (strain ATCC 15692 / DSM 22644 / CIP 104116 / JCM 14847 / LMG 12228 / 1C / PRS 101 / PAO1) OX=208964 GN=mnmC PE=3 SV=1	FALSE	0	147.825	58	32	147	32	654	70.5	7.17	23.4	211.71	32	28	0.999	0.958	0.99	0.967	0.982873	0.448612	0.789772	0.805133	0.999838	0.949452	0.999658	0.990774	98.1	98	102.4	101.4	0.99	3.7	3.04	6.04	4.72097e+06	7.00888e+06	7.59939e+06	6.17546e+06	5.24722e+06	7.38734e+06	7.28252e+06	7.39625e+06	6.75513e+06	5.3445e+06	7.49436e+06
FALSE	High	Master Protein	Q59650	UDP-N-acetylmuramoyl-L-alanyl-D-glutamate--2,6-diaminopimelate ligase OS=Pseudomonas aeruginosa (strain ATCC 15692 / DSM 22644 / CIP 104116 / JCM 14847 / LMG 12228 / 1C / PRS 101 / PAO1) OX=208964 GN=murE PE=3 SV=2	FALSE	0	147.758	72	29	279	29	487	51.2	5.45	53.4	418.19	29	25	1.344	0.938	1.414	0.892	0.0475324	0.393789	0.0313257	0.207714	0.303415	0.916721	0.208336	0.791216	81.4	109.4	86.7	122.6	8.88	7.06	4.76	7.37	1.9244e+07	3.17981e+07	3.69604e+07	2.48284e+07	2.7635e+07	4.15469e+07	4.80631e+07	4.31408e+07	2.98062e+07	2.33454e+07	3.59924e+07
FALSE	High	Master Protein	P57112	Soluble pyridine nucleotide transhydrogenase OS=Pseudomonas aeruginosa (strain ATCC 15692 / DSM 22644 / CIP 104116 / JCM 14847 / LMG 12228 / 1C / PRS 101 / PAO1) OX=208964 GN=sthA PE=1 SV=2	FALSE	0	147.726	58	26	320	26	464	51.1	6.7	54.42	412.63	26	24	1.092	1.059	1.138	1.016	0.496381	0.688315	0.429988	0.922381	0.950184	0.980475	0.91732	0.998613	97.3	106.2	91.9	104.6	2.75	4.61	5.81	9.71	3.68681e+07	5.54998e+07	5.77005e+07	5.03806e+07	4.8114e+07	6.03659e+07	6.44723e+07	6.54969e+07	4.8392e+07	3.8705e+07	5.22137e+07
FALSE	High	Master Protein	Q9I3F6	Methyl-accepting chemotaxis protein Aer OS=Pseudomonas aeruginosa (strain ATCC 15692 / DSM 22644 / CIP 104116 / JCM 14847 / LMG 12228 / 1C / PRS 101 / PAO1) OX=208964 GN=aer PE=1 SV=1	FALSE	0	147.59	53	23	188	22	521	57.1	5.88	28.57	286.67	23	22	0.59	1.102	0.668	0.973	0.00875185	0.386874	0.033555	0.80857	0.092563	0.913358	0.219961	0.990774	128.9	76.1	116.9	78.1	6.47	6.5	3.4	14.49	1.25304e+07	1.92554e+07	2.34637e+07	1.71899e+07	8.19182e+06	1.27397e+07	1.20725e+07	1.2459e+07	1.58427e+07	1.28522e+07	1.82945e+07
FALSE	High	Master Protein	Q9HUK6	FimX OS=Pseudomonas aeruginosa (strain ATCC 15692 / DSM 22644 / CIP 104116 / JCM 14847 / LMG 12228 / 1C / PRS 101 / PAO1) OX=208964 GN=fimX PE=1 SV=1	FALSE	0	147.511	44	29	263	29	691	75.9	5.24	43.58	414.2	29	28	1.048	1.077	0.955	1.181	0.708921	0.528805	0.74582	0.0840371	0.988508	0.967893	0.999658	0.581612	103.5	108.5	96.1	91.8	5.99	5.63	5.89	6.91	1.43591e+07	1.984e+07	2.0848e+07	1.90297e+07	1.76969e+07	2.28757e+07	2.33225e+07	2.16438e+07	1.68002e+07	1.49194e+07	1.85467e+07
FALSE	High	Master Protein	Q9HZH0	Probable porin OS=Pseudomonas aeruginosa (strain ATCC 15692 / DSM 22644 / CIP 104116 / JCM 14847 / LMG 12228 / 1C / PRS 101 / PAO1) OX=208964 GN=PA3038 PE=1 SV=1	FALSE	0	147.224	60	25	335	23	421	46.7	7.08	48.09	478.13	25	25	1.348	1.005	1.233	1.098	0.0532463	0.889298	0.217109	0.369616	0.325679	0.991547	0.71211	0.915779	87.5	118	87.1	107.4	1.96	2.9	1.39	14.49	1.81337e+07	2.85447e+07	3.09372e+07	2.46317e+07	2.82276e+07	3.75942e+07	4.29635e+07	4.03092e+07	2.57133e+07	2.12555e+07	2.8412e+07
FALSE	High	Master Protein	Q9I5V1	SpoVR family protein OS=Pseudomonas aeruginosa (strain ATCC 15692 / DSM 22644 / CIP 104116 / JCM 14847 / LMG 12228 / 1C / PRS 101 / PAO1) OX=208964 GN=PA0586 PE=4 SV=1	FALSE	0	147.119	47	25	314	25	517	60.8	5.39	51.06	450.92	25	24	0.832	1.018	0.742	1.141	0.250203	0.981736	0.0577484	0.199523	0.766683	0.996733	0.319048	0.781547	112.9	93.9	110.9	82.3	8.41	4.15	11.6	12.68	3.09009e+07	4.40094e+07	4.14871e+07	4.0174e+07	2.94506e+07	3.72303e+07	4.23168e+07	3.75155e+07	3.80741e+07	3.45192e+07	4.05989e+07
FALSE	High	Master Protein	Q9I0B5	Protein kinase domain-containing protein OS=Pseudomonas aeruginosa (strain ATCC 15692 / DSM 22644 / CIP 104116 / JCM 14847 / LMG 12228 / 1C / PRS 101 / PAO1) OX=208964 GN=PA2727 PE=4 SV=1	FALSE	0	146.773	36	34	119	34	1210	134.3	6.95	22.65	163.93	34	30	2.345	1.265	2.906	1.02	2.0706e-05	0.0324242	1.77569e-06	0.740572	0.000598772	0.311477	5.44505e-05	0.990774	62.2	145.8	49.2	142.9	16.08	6.36	14.4	17.84	1.24568e+06	2.2892e+06	3.00083e+06	2.21918e+06	4.34203e+06	6.39991e+06	5.97965e+06	5.72176e+06	1.47239e+06	1.42267e+06	1.9437e+06
FALSE	High	Master Protein	Q51390	Glycerol kinase 2 OS=Pseudomonas aeruginosa (strain ATCC 15692 / DSM 22644 / CIP 104116 / JCM 14847 / LMG 12228 / 1C / PRS 101 / PAO1) OX=208964 GN=glpK2 PE=3 SV=2	FALSE	0	146.604	53	25	185	25	505	55.9	6.02	31.95	249.57	25	24	0.885	0.971	0.916	0.938	0.541351	0.657727	0.583162	0.538484	0.955576	0.980475	0.979964	0.961722	103.7	91.7	106.8	97.8	5.39	8.31	5.2	7.24	1.43233e+07	2.38474e+07	2.65549e+07	2.02222e+07	1.34757e+07	2.05523e+07	2.36342e+07	2.2379e+07	2.13293e+07	1.75229e+07	2.69133e+07
FALSE	High	Master Protein	Q9HUM6	Adenylosuccinate synthetase OS=Pseudomonas aeruginosa (strain ATCC 15692 / DSM 22644 / CIP 104116 / JCM 14847 / LMG 12228 / 1C / PRS 101 / PAO1) OX=208964 GN=purA PE=3 SV=1	FALSE	0	146.561	57	25	338	25	430	46.8	6.06	47.94	556.53	25	24	0.909	1.012	0.837	1.099	0.57916	0.931876	0.251958	0.357009	0.963671	0.991696	0.762014	0.909365	107.4	97.6	106.1	88.8	5.1	8.38	3.37	9.93	4.80847e+07	6.63401e+07	7.01128e+07	6.10157e+07	5.19824e+07	6.58819e+07	6.33342e+07	6.1713e+07	5.93256e+07	4.9383e+07	6.97143e+07
FALSE	High	Master Protein	Q9HX66	RNA helicase OS=Pseudomonas aeruginosa (strain ATCC 15692 / DSM 22644 / CIP 104116 / JCM 14847 / LMG 12228 / 1C / PRS 101 / PAO1) OX=208964 GN=PA3950 PE=3 SV=1	FALSE	0	146.547	66	26	167	26	449	48.6	9.94	31.11	258.94	25	25	0.989	1.044	1.009	1.024	0.998421	0.77941	0.964348	0.778902	0.999838	0.986506	0.999658	0.990774	102.2	101.1	97.9	98.7	6.94	7.11	8.67	1.48	1.27434e+07	2.02606e+07	2.36175e+07	1.64872e+07	1.27742e+07	1.99147e+07	2.17781e+07	2.06352e+07	1.75499e+07	1.30912e+07	2.21388e+07
FALSE	High	Master Protein	Q9HWL8	Amidase domain-containing protein OS=Pseudomonas aeruginosa (strain ATCC 15692 / DSM 22644 / CIP 104116 / JCM 14847 / LMG 12228 / 1C / PRS 101 / PAO1) OX=208964 GN=PA4163 PE=1 SV=1	FALSE	0	146.447	59	28	280	28	569	60.5	5.08	48.12	417.44	27	28	0.98	0.967	1.079	0.878	0.956701	0.589656	0.667274	0.162808	0.999838	0.975299	0.999658	0.736464	96.8	94.9	100.2	108.1	2.98	4.62	5.26	6.31	1.86819e+07	2.86019e+07	3.1599e+07	2.40062e+07	1.9866e+07	2.89532e+07	3.25308e+07	2.87175e+07	2.65234e+07	2.21452e+07	3.33214e+07
FALSE	High	Master Protein	P24559	Type IV pilus retractation ATPase PilT OS=Pseudomonas aeruginosa (strain ATCC 15692 / DSM 22644 / CIP 104116 / JCM 14847 / LMG 12228 / 1C / PRS 101 / PAO1) OX=208964 GN=pilT PE=1 SV=1	FALSE	0	146.282	71	24	277	24	344	38	6.87	44.74	412.64	24	22	0.817	1.077	0.882	0.998	0.236095	0.565193	0.419148	0.950458	0.750673	0.972831	0.908916	0.998976	112.2	91.7	104.2	91.9	3.39	3.23	4.69	4.56	2.61085e+07	3.82569e+07	4.18612e+07	3.63397e+07	2.47738e+07	3.28089e+07	3.55257e+07	3.17442e+07	3.21149e+07	2.85356e+07	3.58448e+07
FALSE	High	Master Protein	G3XCZ9	Poly(3-hydroxyalkanoic acid) synthase 2 OS=Pseudomonas aeruginosa (strain ATCC 15692 / DSM 22644 / CIP 104116 / JCM 14847 / LMG 12228 / 1C / PRS 101 / PAO1) OX=208964 GN=phaC2 PE=4 SV=1	FALSE	0	146.25	65	29	174	28	560	62.7	7.97	27.88	275.31	29	29	2.449	1.077	3.558	0.741	9.33005e-06	0.579555	4.504e-11	0.00206472	0.000288891	0.975299	2.85816e-09	0.0657645	52.1	127.5	48.4	172.1	26.19	8.55	9.83	31.46	4.49631e+06	8.70859e+06	1.3503e+07	7.63673e+06	1.52063e+07	2.50164e+07	2.42143e+07	2.14857e+07	7.06352e+06	6.25734e+06	7.83878e+06
FALSE	High	Master Protein	Q9I6C3	Insulinase family protein OS=Pseudomonas aeruginosa (strain ATCC 15692 / DSM 22644 / CIP 104116 / JCM 14847 / LMG 12228 / 1C / PRS 101 / PAO1) OX=208964 GN=PA0371 PE=4 SV=1	FALSE	0	146.16	50	26	275	26	495	53.1	6	42.43	445.29	26	26	0.981	1.001	1.016	0.967	0.968251	0.841097	0.942348	0.677141	0.999838	0.986506	0.999658	0.978836	100.1	98.2	100	101.6	6.68	3.64	4.3	3.56	3.36875e+07	5.02019e+07	6.14499e+07	4.35669e+07	3.6152e+07	5.07768e+07	5.77842e+07	5.19718e+07	4.59063e+07	3.77514e+07	5.30221e+07
FALSE	High	Master Protein	G3XD47	L-arginine-binding protein OS=Pseudomonas aeruginosa (strain ATCC 15692 / DSM 22644 / CIP 104116 / JCM 14847 / LMG 12228 / 1C / PRS 101 / PAO1) OX=208964 GN=aotJ PE=1 SV=1	FALSE	0	146.15	75	21	814	21	259	28	6.83	104.98	1320.38	21	21	0.655	1.057	0.685	1.011	0.00581501	0.707823	0.0161343	0.959185	0.0686532	0.980475	0.127539	0.999328	123.1	80.7	116.5	79.8	4.17	6.63	6.82	8.42	1.33278e+08	2.07414e+08	2.38017e+08	1.78944e+08	9.25056e+07	1.46862e+08	1.52979e+08	1.35966e+08	1.77645e+08	1.56548e+08	1.99104e+08
FALSE	High	Master Protein	Q9HYT1	Solute-binding protein family 3/N-terminal domain-containing protein OS=Pseudomonas aeruginosa (strain ATCC 15692 / DSM 22644 / CIP 104116 / JCM 14847 / LMG 12228 / 1C / PRS 101 / PAO1) OX=208964 GN=PA3313 PE=3 SV=1	FALSE	0	145.93	70	24	372	24	335	36.5	9.61	64.25	567.41	24	23	0.917	1.014	0.937	0.992	0.620689	0.951777	0.665688	0.883377	0.976512	0.993525	0.999398	0.997102	104.5	95.8	103	96.6	2.97	6.25	1.94	1.92	8.07806e+07	1.2994e+08	1.40325e+08	1.10058e+08	7.95139e+07	1.16375e+08	1.33006e+08	1.25823e+08	1.12831e+08	9.2692e+07	1.33033e+08
FALSE	High	Master Protein	Q9HYQ1	DNA helicase OS=Pseudomonas aeruginosa (strain ATCC 15692 / DSM 22644 / CIP 104116 / JCM 14847 / LMG 12228 / 1C / PRS 101 / PAO1) OX=208964 GN=recQ PE=3 SV=1	FALSE	0	145.379	43	28	178	28	712	79.4	5.96	32.21	249.5	28	28	1.14	0.974	1.222	0.908	0.483259	0.620422	0.347962	0.367222	0.950184	0.977101	0.863565	0.914261	90.5	103.1	92.9	113.5	4.8	2.83	8.29	9.71	4.10986e+06	6.88385e+06	7.42985e+06	5.72161e+06	5.43832e+06	7.87196e+06	8.46611e+06	7.90735e+06	6.14888e+06	4.83981e+06	8.07357e+06
FALSE	High	Master Protein	Q9HV73	Two-component response regulator CbrB OS=Pseudomonas aeruginosa (strain ATCC 15692 / DSM 22644 / CIP 104116 / JCM 14847 / LMG 12228 / 1C / PRS 101 / PAO1) OX=208964 GN=cbrB PE=4 SV=1	FALSE	0	145.182	55	26	318	25	478	52.3	5.76	43.33	516.42	26	24	1.035	1.04	1.026	1.048	0.790421	0.767806	0.933758	0.639681	0.999838	0.986087	0.999658	0.97383	100.4	103.9	96.6	99.1	4.06	2.76	0.4	6.78	1.64921e+07	2.56465e+07	2.77813e+07	2.07208e+07	2.01664e+07	2.57696e+07	2.88157e+07	2.73303e+07	2.21367e+07	1.81721e+07	2.50809e+07
FALSE	High	Master Protein	Q9HU20	C4-dicarboxylate transport sensor protein DctB OS=Pseudomonas aeruginosa (strain ATCC 15692 / DSM 22644 / CIP 104116 / JCM 14847 / LMG 12228 / 1C / PRS 101 / PAO1) OX=208964 GN=dctB PE=3 SV=1	FALSE	0	145.161	53	29	155	29	612	68.5	8.95	25.39	232.67	29	28	1.143	1.219	1.211	1.15	0.404671	0.06757	0.392926	0.133218	0.91288	0.462945	0.893577	0.697987	101.1	115.5	82.9	100.5	2.59	2.71	6.63	10.57	5.99649e+06	8.99691e+06	9.57518e+06	8.29666e+06	7.43386e+06	1.06846e+07	1.13211e+07	1.09597e+07	6.30074e+06	5.60395e+06	7.52605e+06
FALSE	High	Master Protein	Q9I5A5	Phosphate acetyltransferase OS=Pseudomonas aeruginosa (strain ATCC 15692 / DSM 22644 / CIP 104116 / JCM 14847 / LMG 12228 / 1C / PRS 101 / PAO1) OX=208964 GN=pta PE=1 SV=1	FALSE	0	145.148	48	31	241	31	704	75.7	5.36	41.28	387.63	31	27	0.948	1.139	1.056	1.023	0.786274	0.23886	0.750401	0.867885	0.999838	0.803181	0.999658	0.997102	106.6	101	93.6	98.8	12.61	7	5.47	10.73	2.59376e+07	4.366e+07	5.3131e+07	3.2761e+07	2.67796e+07	4.28645e+07	4.19162e+07	4.22267e+07	3.19965e+07	2.60496e+07	4.02706e+07
FALSE	High	Master Protein	Q9I2X9	Probable transcriptional regulator OS=Pseudomonas aeruginosa (strain ATCC 15692 / DSM 22644 / CIP 104116 / JCM 14847 / LMG 12228 / 1C / PRS 101 / PAO1) OX=208964 GN=PA1760 PE=4 SV=1	FALSE	0	145.077	43	33	124	33	907	101.6	6.81	20.83	170.56	33	30	1.171	1.034	1.217	0.996	0.317995	0.907993	0.340068	0.984335	0.855052	0.991696	0.854776	0.999328	92.7	108.6	89.6	109.1	4.81	19.41	13.21	14.74	5.34942e+06	7.93646e+06	8.11639e+06	7.44729e+06	7.46774e+06	6.38957e+06	1.0212e+07	9.91576e+06	6.93824e+06	5.65725e+06	8.11314e+06
FALSE	High	Master Protein	Q9HUV9	Bifunctional purine biosynthesis protein PurH OS=Pseudomonas aeruginosa (strain ATCC 15692 / DSM 22644 / CIP 104116 / JCM 14847 / LMG 12228 / 1C / PRS 101 / PAO1) OX=208964 GN=purH PE=3 SV=1	FALSE	0	144.96	59	28	229	28	535	57.6	6.49	36.72	352.43	27	28	0.946	0.986	1.002	0.931	0.774959	0.717519	0.991762	0.413238	0.998647	0.980922	0.999658	0.93437	100.6	95.1	102	102.2	2.26	1.98	4.89	4.89	2.51592e+07	3.95737e+07	4.29429e+07	3.53064e+07	2.79193e+07	3.97779e+07	4.10183e+07	3.95085e+07	3.61757e+07	2.91727e+07	4.19866e+07
FALSE	High	Master Protein	Q9I1X7	Multifunctional non-homologous end joining protein LigD OS=Pseudomonas aeruginosa (strain ATCC 15692 / DSM 22644 / CIP 104116 / JCM 14847 / LMG 12228 / 1C / PRS 101 / PAO1) OX=208964 GN=ligD PE=1 SV=1	FALSE	0	144.771	51	43	141	43	840	94	9.28	27.9	175.93	43	39	0.816	1.09	0.937	0.949	0.240042	0.458862	0.631309	0.665026	0.754817	0.952376	0.993268	0.974874	111.3	90.8	102.1	95.7	7.88	4.28	4.08	14.42	6.42445e+06	1.00026e+07	1.24321e+07	8.89024e+06	6.31583e+06	8.9752e+06	8.81891e+06	8.33704e+06	8.21741e+06	6.64218e+06	9.68533e+06
FALSE	High	Master Protein	Q9HZV6	Geranyl-CoA carboxylase, alpha-subunit (Biotin-containing) OS=Pseudomonas aeruginosa (strain ATCC 15692 / DSM 22644 / CIP 104116 / JCM 14847 / LMG 12228 / 1C / PRS 101 / PAO1) OX=208964 GN=atuF PE=4 SV=1	FALSE	0	144.545	60	32	220	31	661	71.7	6.2	41.82	323.78	32	31	1.259	0.902	1.267	0.897	0.197811	0.191906	0.227569	0.290207	0.697913	0.743734	0.729658	0.876266	83.8	105.6	92.9	117.7	5.65	4.12	11.61	5.77	1.06237e+07	1.81618e+07	1.86653e+07	1.42984e+07	1.56203e+07	2.21416e+07	2.18369e+07	2.25809e+07	1.49276e+07	1.28466e+07	2.14912e+07
FALSE	High	Master Protein	Q9I134	Amidohydrolase 3 domain-containing protein OS=Pseudomonas aeruginosa (strain ATCC 15692 / DSM 22644 / CIP 104116 / JCM 14847 / LMG 12228 / 1C / PRS 101 / PAO1) OX=208964 GN=PA2448 PE=4 SV=1	FALSE	0	144.515	55	30	256	30	580	62.8	6.62	37.09	361.38	30	29	0.976	1.133	1.153	0.959	0.939219	0.261821	0.384646	0.631013	0.999838	0.826164	0.888971	0.97383	103.2	100.7	91.1	105	14.72	10.22	4.83	8.22	2.33163e+07	3.736e+07	5.08869e+07	3.10511e+07	2.19269e+07	3.80653e+07	3.90717e+07	3.6924e+07	3.14905e+07	2.30986e+07	3.25798e+07
FALSE	High	Master Protein	Q9I407	Glutaminase-asparaginase OS=Pseudomonas aeruginosa (strain ATCC 15692 / DSM 22644 / CIP 104116 / JCM 14847 / LMG 12228 / 1C / PRS 101 / PAO1) OX=208964 GN=ansB PE=1 SV=1	FALSE	0	144.498	59	25	574	25	362	38.6	7.21	72.92	942.8	25	24	0.905	1.185	1.026	1.046	0.559733	0.109323	0.892342	0.68852	0.957653	0.601014	0.999658	0.981968	110.7	100.2	93.4	95.8	3.15	2.27	3.07	3.64	1.59352e+08	2.57415e+08	2.69665e+08	2.28049e+08	1.73353e+08	2.25754e+08	2.54031e+08	2.38565e+08	1.93895e+08	1.68579e+08	2.17778e+08
FALSE	High	Master Protein	Q9HX46	AMP nucleosidase OS=Pseudomonas aeruginosa (strain ATCC 15692 / DSM 22644 / CIP 104116 / JCM 14847 / LMG 12228 / 1C / PRS 101 / PAO1) OX=208964 GN=amn PE=3 SV=1	FALSE	0	144.415	56	25	187	25	499	56.2	6.84	34.64	287.25	24	25	0.893	1.026	0.984	0.931	0.571842	0.90867	0.90753	0.478989	0.958543	0.991696	0.999658	0.953147	104.5	93.3	101.9	100.3	10.59	9.06	6	8.1	1.32674e+07	2.33557e+07	2.62816e+07	1.73731e+07	1.28782e+07	1.87484e+07	2.2615e+07	2.14934e+07	1.89079e+07	1.46309e+07	2.33291e+07
FALSE	High	Master Protein	Q9I2G0	ATP-grasp domain-containing protein OS=Pseudomonas aeruginosa (strain ATCC 15692 / DSM 22644 / CIP 104116 / JCM 14847 / LMG 12228 / 1C / PRS 101 / PAO1) OX=208964 GN=PA1944 PE=4 SV=1	FALSE	0	144.184	56	29	257	27	495	56.9	5.9	47.25	350.84	29	27	1.115	1.123	1.109	1.129	0.502925	0.284608	0.642132	0.216002	0.950184	0.85169	0.99453	0.798495	100.2	111.7	89.2	98.9	8.94	5.01	5.78	5.48	1.46472e+07	2.39545e+07	2.83094e+07	1.89984e+07	1.80781e+07	2.66198e+07	2.81213e+07	2.82685e+07	1.76676e+07	1.47437e+07	2.25388e+07
FALSE	High	Master Protein	Q9HX93	Probable metal transporting P-type ATPase OS=Pseudomonas aeruginosa (strain ATCC 15692 / DSM 22644 / CIP 104116 / JCM 14847 / LMG 12228 / 1C / PRS 101 / PAO1) OX=208964 GN=PA3920 PE=3 SV=1	FALSE	0	144	45	30	203	30	792	83.4	6.86	32.63	311.99	30	29	0.984	1.176	1.112	1.04	0.931513	0.118779	0.689908	0.681378	0.999838	0.632425	0.999658	0.979522	105.8	104.1	90	100.1	3.93	4.66	6.86	3.36	9.61154e+06	1.5154e+07	1.7167e+07	1.30469e+07	1.04644e+07	1.51099e+07	1.63166e+07	1.6237e+07	1.12181e+07	9.19744e+06	1.35395e+07
FALSE	High	Master Protein	Q9HVQ1	DUF1631 domain-containing protein OS=Pseudomonas aeruginosa (strain ATCC 15692 / DSM 22644 / CIP 104116 / JCM 14847 / LMG 12228 / 1C / PRS 101 / PAO1) OX=208964 GN=PA4523 PE=4 SV=1	FALSE	0	143.816	47	31	148	31	751	83.5	5.74	24.88	229.41	30	31	1.565	0.963	1.59	0.948	0.00796996	0.557765	0.0193964	0.636969	0.0854806	0.970726	0.147458	0.97383	76.1	119.1	79.1	125.7	5.17	6.65	2.99	6.84	3.5955e+06	6.09934e+06	6.55694e+06	5.11576e+06	6.62849e+06	1.0179e+07	9.69241e+06	1.02578e+07	5.57484e+06	4.4499e+06	6.42196e+06
FALSE	High	Master Protein	Q9I5E6	2-methylcitrate dehydratase OS=Pseudomonas aeruginosa (strain ATCC 15692 / DSM 22644 / CIP 104116 / JCM 14847 / LMG 12228 / 1C / PRS 101 / PAO1) OX=208964 GN=prpD PE=1 SV=1	FALSE	0	143.621	53	28	346	28	494	54.8	6.62	63.5	467.92	28	28	0.893	1.353	0.958	1.261	0.500046	0.00261105	0.768068	0.0186144	0.950184	0.0564656	0.999658	0.274873	119.8	106.9	88.5	84.8	6.36	8.09	6.32	5.28	4.4888e+07	6.69759e+07	8.26561e+07	6.08475e+07	4.35396e+07	5.81259e+07	7.33379e+07	6.7601e+07	4.57214e+07	3.69303e+07	5.27114e+07
FALSE	High	Master Protein	Q9HX20	Gamma-glutamyl phosphate reductase OS=Pseudomonas aeruginosa (strain ATCC 15692 / DSM 22644 / CIP 104116 / JCM 14847 / LMG 12228 / 1C / PRS 101 / PAO1) OX=208964 GN=proA PE=3 SV=1	FALSE	0	143.605	63	20	222	20	421	45	5.54	41.22	351.89	20	19	1.01	0.929	1.102	0.851	0.908307	0.327095	0.588217	0.0889885	0.999838	0.87796	0.980714	0.600837	93.6	94.5	100.8	111.1	5.98	4.49	5.55	9.85	1.66155e+07	2.79084e+07	3.07266e+07	2.27028e+07	1.86476e+07	2.7767e+07	2.99562e+07	2.84233e+07	2.64253e+07	2.141e+07	3.23566e+07
FALSE	High	Master Protein	Q9I610	Probable acyl-CoA dehydrogenase OS=Pseudomonas aeruginosa (strain ATCC 15692 / DSM 22644 / CIP 104116 / JCM 14847 / LMG 12228 / 1C / PRS 101 / PAO1) OX=208964 GN=PA0508 PE=3 SV=1	FALSE	0	143.585	45	29	204	21	592	63.6	5.44	46.17	265.69	29	29	1.368	0.983	1.42	0.947	0.0687345	0.68751	0.0765382	0.613398	0.384863	0.980475	0.386296	0.972581	82.8	113.3	84.2	119.6	3.29	6.64	6.6	5.39	5.4405e+06	8.94089e+06	9.21337e+06	7.4749e+06	9.84242e+06	1.19806e+07	1.24338e+07	1.21717e+07	7.63769e+06	6.35004e+06	9.08956e+06
FALSE	High	Master Protein	Q9I580	EAL domain-containing protein OS=Pseudomonas aeruginosa (strain ATCC 15692 / DSM 22644 / CIP 104116 / JCM 14847 / LMG 12228 / 1C / PRS 101 / PAO1) OX=208964 GN=PA0861 PE=1 SV=1	FALSE	0	143.534	47	33	189	33	818	91.1	5.31	39.1	271.42	33	30	1.124	1.117	1.174	1.069	0.568966	0.310822	0.51744	0.502902	0.957653	0.868762	0.961831	0.953147	98.3	110.4	88	103.3	3.62	2.45	9.2	6.68	9.32347e+06	1.41583e+07	1.59599e+07	1.33665e+07	1.18032e+07	1.69724e+07	1.76957e+07	1.71839e+07	1.15584e+07	9.60738e+06	1.34121e+07
FALSE	High	Master Protein	Q9I2Y0	Probable transcriptional regulator OS=Pseudomonas aeruginosa (strain ATCC 15692 / DSM 22644 / CIP 104116 / JCM 14847 / LMG 12228 / 1C / PRS 101 / PAO1) OX=208964 GN=PA1759 PE=4 SV=1	FALSE	0	143.367	41	31	122	31	901	101.1	6.35	24.38	161.7	31	28	1.142	0.971	1.196	0.927	0.477598	0.619549	0.469059	0.484595	0.950184	0.977101	0.944111	0.953147	90.8	103.7	93.6	111.9	1.95	3.55	6.78	3.8	4.15928e+06	6.09852e+06	6.78319e+06	5.6046e+06	5.40232e+06	7.89671e+06	7.85291e+06	7.51795e+06	5.70137e+06	5.00843e+06	6.45713e+06
FALSE	High	Master Protein	Q9HV88	Heme/hemoglobin uptake outer membrane receptor PhuR OS=Pseudomonas aeruginosa (strain ATCC 15692 / DSM 22644 / CIP 104116 / JCM 14847 / LMG 12228 / 1C / PRS 101 / PAO1) OX=208964 GN=phuR PE=3 SV=1	FALSE	0	143.335	46	31	144	31	764	84.7	6.09	26.86	202.13	31	29	0.802	0.914	0.696	1.052	0.202662	0.228462	0.0324065	0.49212	0.702181	0.796067	0.213658	0.953147	109.3	87.7	119.7	83.3	8.42	25.44	28.48	33.74	6.61288e+06	8.96503e+06	1.02406e+07	7.23583e+06	4.92036e+06	6.57162e+06	1.18749e+07	8.72578e+06	1.14781e+07	7.45384e+06	6.12606e+06
FALSE	High	Master Protein	Q9I0D5	AAA+ ATPase domain-containing protein OS=Pseudomonas aeruginosa (strain ATCC 15692 / DSM 22644 / CIP 104116 / JCM 14847 / LMG 12228 / 1C / PRS 101 / PAO1) OX=208964 GN=PA2707 PE=4 SV=1	FALSE	0	143.208	73	27	253	27	281	32.2	6.2	42.12	390.84	27	23	0.962	1.041	1.047	0.956	0.86167	0.829892	0.793621	0.594462	0.999838	0.986506	0.999658	0.972581	101.8	97.9	97.8	102.4	5	2.54	2.27	5.93	5.98251e+07	9.55865e+07	9.64982e+07	7.43114e+07	6.59332e+07	9.12633e+07	9.23787e+07	8.9411e+07	7.81621e+07	6.51131e+07	9.16519e+07
FALSE	High	Master Protein	P26276	Phosphomannomutase/phosphoglucomutase OS=Pseudomonas aeruginosa (strain ATCC 15692 / DSM 22644 / CIP 104116 / JCM 14847 / LMG 12228 / 1C / PRS 101 / PAO1) OX=208964 GN=algC PE=1 SV=4	FALSE	0	143.102	55	23	298	23	463	50.3	5.34	51.69	477.57	23	23	0.9	1.121	0.993	1.015	0.533355	0.314455	0.947584	0.927821	0.95422	0.868762	0.999658	0.998613	108.8	97.8	97	96.4	1.5	4.2	3.85	3.76	3.55067e+07	5.55243e+07	5.81522e+07	4.72285e+07	3.61681e+07	5.37151e+07	5.2667e+07	5.10272e+07	4.26268e+07	3.43748e+07	5.13109e+07
FALSE	High	Master Protein	Q9HVZ2	Penicillin-binding protein activator OS=Pseudomonas aeruginosa (strain ATCC 15692 / DSM 22644 / CIP 104116 / JCM 14847 / LMG 12228 / 1C / PRS 101 / PAO1) OX=208964 GN=PA4423 PE=4 SV=1	FALSE	0	143.037	52	24	318	24	604	65.6	7.18	46.6	515.35	24	23	0.997	0.991	0.922	1.071	0.945397	0.760677	0.594655	0.513706	0.999838	0.985231	0.982433	0.954458	101.6	101.3	102.5	94.6	5.39	11.45	9.44	6.97	5.74725e+07	9.11516e+07	1.03908e+08	7.5321e+07	5.56308e+07	9.22845e+07	1.08092e+08	9.14745e+07	8.13348e+07	6.73045e+07	9.36839e+07
FALSE	High	Master Protein	P13982	Carbamate kinase OS=Pseudomonas aeruginosa (strain ATCC 15692 / DSM 22644 / CIP 104116 / JCM 14847 / LMG 12228 / 1C / PRS 101 / PAO1) OX=208964 GN=arcC PE=1 SV=1	FALSE	0	142.529	54	22	1067	22	310	33.1	5.35	112.55	1763.82	22	21	0.941	1.094	0.978	1.052	0.746236	0.453772	0.871025	0.643187	0.995593	0.952183	0.999658	0.97383	106.7	100.4	97.5	95.4	6.6	3.17	3.33	8.55	2.27276e+08	3.387e+08	4.17411e+08	3.00192e+08	2.38408e+08	3.4467e+08	3.62289e+08	3.26348e+08	2.92029e+08	2.42564e+08	3.15059e+08
FALSE	High	Master Protein	Q9HXE6	Probable AMP-binding enzyme OS=Pseudomonas aeruginosa (strain ATCC 15692 / DSM 22644 / CIP 104116 / JCM 14847 / LMG 12228 / 1C / PRS 101 / PAO1) OX=208964 GN=PA3860 PE=4 SV=1	FALSE	0	142.482	62	31	162	31	632	68.9	6.21	21.37	251.89	31	27	1.633	1.04	1.869	0.908	0.00271895	0.846217	0.000879111	0.371437	0.0390656	0.986506	0.0124741	0.915779	74.2	121.1	71.3	133.3	11.05	3.91	5.56	18.47	4.08881e+06	7.45093e+06	8.69152e+06	6.11444e+06	8.79456e+06	1.29498e+07	1.27634e+07	1.22996e+07	5.70753e+06	5.10287e+06	7.34876e+06
FALSE	High	Master Protein	G3XD31	Penicillin-binding protein 1B OS=Pseudomonas aeruginosa (strain ATCC 15692 / DSM 22644 / CIP 104116 / JCM 14847 / LMG 12228 / 1C / PRS 101 / PAO1) OX=208964 GN=mrcB PE=3 SV=1	FALSE	0	142.256	52	32	143	32	774	85.4	9.22	22.87	221.95	32	31	0.953	1.013	0.976	0.989	0.821541	0.968367	0.804056	0.973888	0.999838	0.995034	0.999658	0.999328	102.4	97.7	101.2	98.7	6.87	3.49	4.39	2.69	7.20895e+06	1.16874e+07	1.37784e+07	9.95967e+06	7.84637e+06	1.14877e+07	1.23848e+07	1.12005e+07	1.04297e+07	8.28374e+06	1.26051e+07
FALSE	High	Master Protein	Q9I7C5	Chromosomal replication initiator protein DnaA OS=Pseudomonas aeruginosa (strain ATCC 15692 / DSM 22644 / CIP 104116 / JCM 14847 / LMG 12228 / 1C / PRS 101 / PAO1) OX=208964 GN=dnaA PE=3 SV=1	FALSE	0	142.202	53	29	316	29	514	57.7	8.54	54.91	418.86	29	28	1.15	1.004	1.094	1.055	0.302542	0.867302	0.587626	0.62087	0.836583	0.989127	0.980714	0.972581	94.4	108.6	94	102.9	3.26	2.23	4.4	4.74	4.09316e+07	6.07838e+07	6.34254e+07	5.59446e+07	5.25841e+07	7.40965e+07	7.86543e+07	7.14218e+07	5.47357e+07	4.60798e+07	6.21745e+07
FALSE	High	Master Protein	Q9HV41	DNA repair protein RecN OS=Pseudomonas aeruginosa (strain ATCC 15692 / DSM 22644 / CIP 104116 / JCM 14847 / LMG 12228 / 1C / PRS 101 / PAO1) OX=208964 GN=recN PE=3 SV=1	FALSE	0	142.059	50	26	195	24	558	60.7	5.11	34.96	266.88	26	25	1.205	0.956	1.272	0.905	0.332065	0.523362	0.250293	0.328833	0.865491	0.967893	0.759859	0.894561	87.3	105.2	91.3	116.2	8.51	8.94	5.45	9.22	9.21527e+06	1.61367e+07	1.80436e+07	1.27916e+07	1.31877e+07	1.77623e+07	2.29749e+07	2.02365e+07	1.4359e+07	1.12914e+07	1.77348e+07
FALSE	High	Master Protein	Q9HW49	UspA domain-containing protein OS=Pseudomonas aeruginosa (strain ATCC 15692 / DSM 22644 / CIP 104116 / JCM 14847 / LMG 12228 / 1C / PRS 101 / PAO1) OX=208964 GN=PA4352 PE=3 SV=1	FALSE	0	141.919	66	24	621	24	286	31	6.27	78.17	996.15	24	24	0.915	1.116	0.992	1.03	0.612374	0.335886	0.940491	0.80823	0.971035	0.880709	0.999658	0.990774	108.1	99	96.8	96.1	2.72	8.72	3.1	2.26	7.61916e+07	1.17403e+08	1.19387e+08	9.80517e+07	7.6989e+07	1.09983e+08	9.68728e+07	1.09907e+08	9.03383e+07	7.62922e+07	1.03868e+08
FALSE	High	Master Protein	Q9I1N7	mannose-1-phosphate guanylyltransferase OS=Pseudomonas aeruginosa (strain ATCC 15692 / DSM 22644 / CIP 104116 / JCM 14847 / LMG 12228 / 1C / PRS 101 / PAO1) OX=208964 GN=pslB PE=3 SV=1	FALSE	0	141.455	62	27	295	27	488	53.5	6.13	45.19	444.9	27	26	1.182	1.132	1.297	1.032	0.223213	0.268176	0.107098	0.797512	0.731026	0.833709	0.488843	0.990774	95	112.3	83.9	108.9	10.93	6.84	9.96	1.59	2.66805e+07	4.07142e+07	5.27447e+07	3.40319e+07	3.18668e+07	5.10945e+07	5.31852e+07	4.96841e+07	3.29346e+07	2.43621e+07	4.26043e+07
FALSE	High	Master Protein	Q9HVT0	DUF2138 domain-containing protein OS=Pseudomonas aeruginosa (strain ATCC 15692 / DSM 22644 / CIP 104116 / JCM 14847 / LMG 12228 / 1C / PRS 101 / PAO1) OX=208964 GN=PA4491 PE=4 SV=1	FALSE	0	141.431	52	29	226	29	589	64.2	5.25	38	279.23	29	28	1.367	1.102	1.281	1.176	0.0773308	0.392437	0.228783	0.107303	0.412404	0.915486	0.731498	0.632626	90.2	123.3	81.8	104.8	3.35	2.06	4.97	5.35	7.5445e+06	1.09434e+07	1.25212e+07	9.55932e+06	1.14353e+07	1.59774e+07	1.69622e+07	1.54353e+07	9.34474e+06	8.0126e+06	9.82103e+06
FALSE	High	Master Protein	Q9I138	Serine hydroxymethyltransferase 2 OS=Pseudomonas aeruginosa (strain ATCC 15692 / DSM 22644 / CIP 104116 / JCM 14847 / LMG 12228 / 1C / PRS 101 / PAO1) OX=208964 GN=glyA2 PE=3 SV=1	FALSE	0	141.304	58	24	241	8	418	44.9	6.54	36.92	409.24	24	23	0.996	0.916	1.055	0.865	0.982331	0.297403	0.885233	0.17038	0.999838	0.858306	0.999658	0.752664	94.4	94	103	108.7	12.28	3.12	9.68	5.65	7.58561e+06	1.28618e+07	1.53108e+07	9.49335e+06	9.5729e+06	1.23169e+07	1.34724e+07	1.23508e+07	1.26395e+07	8.43587e+06	1.44203e+07
FALSE	High	Master Protein	Q9I0U1	Translocation and assembly module subunit TamA OS=Pseudomonas aeruginosa (strain ATCC 15692 / DSM 22644 / CIP 104116 / JCM 14847 / LMG 12228 / 1C / PRS 101 / PAO1) OX=208964 GN=PA2543 PE=3 SV=1	FALSE	0	141.118	63	32	124	32	579	63.7	6.77	21.46	182.78	32	31	1.15	0.97	1.078	1.036	0.395559	0.533464	0.796944	0.613698	0.906181	0.968294	0.999658	0.972581	93.2	107.2	96.1	103.5	3.72	5.42	9.86	12.77	4.59893e+06	7.4164e+06	7.4427e+06	6.51194e+06	5.69078e+06	8.34095e+06	9.44547e+06	8.77182e+06	7.40549e+06	5.57787e+06	7.54129e+06
FALSE	High	Master Protein	Q9HTV9	Probable ATP-binding/permease fusion ABC transporter OS=Pseudomonas aeruginosa (strain ATCC 15692 / DSM 22644 / CIP 104116 / JCM 14847 / LMG 12228 / 1C / PRS 101 / PAO1) OX=208964 GN=PA5231 PE=4 SV=1	FALSE	0	140.858	39	32	213	32	916	99.8	6.61	36.85	292.4	32	28	1.21	1.013	1.444	0.849	0.231676	0.966302	0.0654783	0.094466	0.742827	0.995034	0.346262	0.613724	86.5	104.7	85.4	123.3	17.58	2.77	7.81	6.26	1.03102e+07	1.91223e+07	2.53823e+07	1.57033e+07	1.61625e+07	2.28964e+07	2.53374e+07	2.33497e+07	1.57704e+07	1.25332e+07	2.03626e+07
FALSE	High	Master Protein	Q9HTS8	Adenylate cyclase OS=Pseudomonas aeruginosa (strain ATCC 15692 / DSM 22644 / CIP 104116 / JCM 14847 / LMG 12228 / 1C / PRS 101 / PAO1) OX=208964 GN=cyaA PE=4 SV=1	FALSE	0	140.62	37	31	118	31	950	108.6	6.79	22.06	160.2	31	30	0.939	1.1	1.016	1.016	0.594526	0.409378	0.79913	0.792555	0.969207	0.927755	0.999658	0.990774	106.1	99.6	96.4	98	6.13	5.56	5.71	8.32	3.25528e+06	5.2232e+06	6.13091e+06	4.50551e+06	3.62229e+06	4.8162e+06	5.39231e+06	5.54176e+06	4.08027e+06	3.33218e+06	5.11704e+06
FALSE	High	Master Protein	Q9HUG9	Bifunctional protein HldE OS=Pseudomonas aeruginosa (strain ATCC 15692 / DSM 22644 / CIP 104116 / JCM 14847 / LMG 12228 / 1C / PRS 101 / PAO1) OX=208964 GN=hldE PE=3 SV=1	FALSE	0	140.544	66	27	213	27	474	50.3	6.28	33.57	299.24	27	26	0.964	1.003	0.982	0.985	0.845674	0.895558	0.824649	0.909004	0.999838	0.991547	0.999658	0.998613	101.5	97.9	101.2	99.4	0.84	2.06	3.65	5.24	9.98489e+06	1.5459e+07	1.63733e+07	1.34198e+07	1.07951e+07	1.51988e+07	1.66101e+07	1.52043e+07	1.29232e+07	1.12562e+07	1.58663e+07
FALSE	High	Master Protein	Q9HUC0	Ubiquinone/menaquinone biosynthesis C-methyltransferase UbiE OS=Pseudomonas aeruginosa (strain ATCC 15692 / DSM 22644 / CIP 104116 / JCM 14847 / LMG 12228 / 1C / PRS 101 / PAO1) OX=208964 GN=ubiE PE=3 SV=1	FALSE	0	140.515	86	19	246	19	256	28.2	9.03	33.07	358.49	18	19	1.133	0.988	1.148	0.976	0.36322	0.734819	0.39889	0.744802	0.891753	0.982394	0.896002	0.990774	92.9	105.3	94	107.9	2.15	2.72	4.61	4.87	2.24202e+07	3.51135e+07	3.70106e+07	2.92951e+07	2.88615e+07	4.1131e+07	4.31746e+07	3.91358e+07	2.95493e+07	2.63585e+07	3.48169e+07
FALSE	High	Master Protein	Q51567	Succinate--CoA ligase [ADP-forming] subunit alpha OS=Pseudomonas aeruginosa (strain ATCC 15692 / DSM 22644 / CIP 104116 / JCM 14847 / LMG 12228 / 1C / PRS 101 / PAO1) OX=208964 GN=sucD PE=1 SV=2	FALSE	0	140.256	78	21	1404	21	295	30.2	6.14	120.34	2827.21	21	20	0.919	1.035	0.983	0.968	0.633385	0.880158	0.89273	0.684965	0.979696	0.991547	0.999658	0.981298	104.3	95.9	100.8	99	4.1	3.46	6.11	2.95	3.04747e+08	4.98274e+08	5.36585e+08	4.09707e+08	3.20871e+08	4.52929e+08	4.90436e+08	4.82966e+08	4.16917e+08	3.18095e+08	5.08646e+08
FALSE	High	Master Protein	Q9HVU4	Ribonuclease G OS=Pseudomonas aeruginosa (strain ATCC 15692 / DSM 22644 / CIP 104116 / JCM 14847 / LMG 12228 / 1C / PRS 101 / PAO1) OX=208964 GN=cafA PE=3 SV=1	FALSE	0	140.139	61	24	122	24	485	54.6	5.35	19.52	209.43	24	21	1.027	1.073	1.073	1.027	0.831787	0.5517	0.798826	0.775613	0.999838	0.970726	0.999658	0.990774	101	103.8	94.2	101.1	2.82	1.51	6.73	12.16	7.90979e+06	1.23305e+07	1.32941e+07	1.12879e+07	9.47623e+06	1.3321e+07	1.38127e+07	1.3263e+07	1.03683e+07	8.34062e+06	1.1929e+07
FALSE	High	Master Protein	P31961	Phosphogluconate dehydratase OS=Pseudomonas aeruginosa (strain ATCC 15692 / DSM 22644 / CIP 104116 / JCM 14847 / LMG 12228 / 1C / PRS 101 / PAO1) OX=208964 GN=edd PE=3 SV=3	FALSE	0	140.115	58	30	371	30	608	65.1	6.71	50.22	581.05	30	29	0.983	0.992	1.04	0.937	0.976123	0.762629	0.823188	0.452406	0.999838	0.985682	0.999658	0.949857	99	97.3	99.8	103.9	2.94	9.98	4.08	14.28	5.23577e+07	8.44647e+07	8.8634e+07	6.99435e+07	5.12806e+07	7.74246e+07	9.25251e+07	8.80555e+07	7.35294e+07	5.92187e+07	8.97327e+07
FALSE	High	Master Protein	Q9HTQ5	Acetyl-CoA hydrolase/transferase C-terminal domain-containing protein OS=Pseudomonas aeruginosa (strain ATCC 15692 / DSM 22644 / CIP 104116 / JCM 14847 / LMG 12228 / 1C / PRS 101 / PAO1) OX=208964 GN=PA5299 PE=4 SV=1	FALSE	0	140.063	47	32	172	32	619	68.6	5.88	31.28	234.88	30	30	0.934	1.035	1.042	0.928	0.733985	0.822085	0.910429	0.478361	0.993046	0.986506	0.999658	0.953147	102.4	95.6	98.9	103.1	12.66	4.83	5.78	8.72	7.19134e+06	1.24135e+07	1.59361e+07	1.10538e+07	8.0931e+06	1.22213e+07	1.31925e+07	1.19082e+07	1.04213e+07	8.57595e+06	1.3002e+07
FALSE	High	Master Protein	Q9HWX4	3,4-dihydroxy-2-butanone 4-phosphate synthase OS=Pseudomonas aeruginosa (strain ATCC 15692 / DSM 22644 / CIP 104116 / JCM 14847 / LMG 12228 / 1C / PRS 101 / PAO1) OX=208964 GN=ribB PE=3 SV=1	FALSE	0	139.922	70	23	262	23	365	39.4	5.39	45.4	359.71	23	21	0.762	1.207	0.812	1.132	0.0811878	0.0732973	0.181873	0.226435	0.426867	0.48166	0.655602	0.809148	122.6	93.4	101.6	82.5	2.88	5.34	3	12.33	3.18517e+07	4.60946e+07	5.05544e+07	4.31928e+07	2.64098e+07	3.48548e+07	4.13614e+07	3.95324e+07	3.63836e+07	2.88976e+07	4.25873e+07
FALSE	High	Master Protein	Q9I2A8	Acetyl-CoA acetyltransferase OS=Pseudomonas aeruginosa (strain ATCC 15692 / DSM 22644 / CIP 104116 / JCM 14847 / LMG 12228 / 1C / PRS 101 / PAO1) OX=208964 GN=atoB PE=3 SV=1	FALSE	0	139.899	56	23	702	23	393	40.4	6.43	82.96	1349.92	23	23	0.95	0.97	0.979	0.942	0.798835	0.590365	0.873428	0.486707	0.999838	0.975299	0.999658	0.953147	100.2	95.2	103.4	101.2	3.1	7.2	4.93	9.08	1.69215e+08	2.6055e+08	2.79839e+08	2.14091e+08	1.69121e+08	2.43994e+08	2.9201e+08	2.64223e+08	2.47062e+08	1.89945e+08	2.93511e+08
FALSE	High	Master Protein	Q9I1F5	Probable glyceraldehyde-3-phosphate dehydrogenase OS=Pseudomonas aeruginosa (strain ATCC 15692 / DSM 22644 / CIP 104116 / JCM 14847 / LMG 12228 / 1C / PRS 101 / PAO1) OX=208964 GN=PA2323 PE=3 SV=1	FALSE	0	139.789	57	27	241	27	541	59.9	6.43	46.76	355.32	27	27	0.758	1.054	0.695	1.149	0.146664	0.687281	0.0516776	0.167059	0.603333	0.980475	0.297451	0.745729	118.9	90	112.7	78.4	6.89	2.62	5.88	19.73	1.54197e+07	2.143e+07	2.1698e+07	2.03264e+07	1.31297e+07	1.74624e+07	1.84305e+07	1.70892e+07	1.79356e+07	1.61795e+07	2.10886e+07
FALSE	High	Master Protein	Q9I181	PvdJ OS=Pseudomonas aeruginosa (strain ATCC 15692 / DSM 22644 / CIP 104116 / JCM 14847 / LMG 12228 / 1C / PRS 101 / PAO1) OX=208964 GN=pvdJ PE=4 SV=2	FALSE	0	139.52	21	36	108	19	2157	240.1	5.39	20.38	163.84	36	35	2.001	0.966	3.188	0.607	0.0115538	0.610264	2.32767e-06	3.97165e-06	0.111484	0.975299	6.99679e-05	0.000465497	54.5	109.1	56.4	179.9	13.62	10.3	24.36	51.25	447073	735533	1.00334e+06	683069	1.2711e+06	1.52788e+06	1.44758e+06	1.60137e+06	776109	531744	592883
FALSE	High	Master Protein	Q9HTT7	Heme biosynthesis operon protein HemX OS=Pseudomonas aeruginosa (strain ATCC 15692 / DSM 22644 / CIP 104116 / JCM 14847 / LMG 12228 / 1C / PRS 101 / PAO1) OX=208964 GN=PA5258 PE=4 SV=1	FALSE	0	139.184	78	28	365	28	376	40.8	5.1	58.81	495.56	28	27	0.906	1.091	0.917	1.079	0.566443	0.472832	0.56758	0.468182	0.957653	0.956962	0.979964	0.953147	109.2	99	100.1	91.7	7.15	6.24	5.64	3.01	4.61019e+07	6.19529e+07	7.23972e+07	5.26995e+07	4.13326e+07	5.96427e+07	7.03542e+07	6.13598e+07	5.46706e+07	4.58419e+07	5.98819e+07
FALSE	High	Master Protein	Q9HTI6	ABC-type glycine betaine transport system substrate-binding domain-containing protein OS=Pseudomonas aeruginosa (strain ATCC 15692 / DSM 22644 / CIP 104116 / JCM 14847 / LMG 12228 / 1C / PRS 101 / PAO1) OX=208964 GN=PA5378 PE=4 SV=1	FALSE	0	138.857	79	23	199	23	312	34.4	7.21	39.39	295.74	22	23	0.687	0.811	0.585	0.952	0.0371138	0.0168387	0.00261533	0.639635	0.252839	0.211085	0.0304866	0.97383	109.8	75.5	135.4	79.3	7.45	4.66	10.47	19.59	1.87602e+07	2.51986e+07	2.90071e+07	2.63636e+07	1.5239e+07	1.91292e+07	2.14463e+07	1.90189e+07	3.18234e+07	2.48441e+07	4.05955e+07
FALSE	High	Master Protein	O68282	Glucose-6-phosphate 1-dehydrogenase OS=Pseudomonas aeruginosa (strain ATCC 15692 / DSM 22644 / CIP 104116 / JCM 14847 / LMG 12228 / 1C / PRS 101 / PAO1) OX=208964 GN=zwf PE=1 SV=1	FALSE	0	138.844	57	25	196	24	489	55.6	5.88	33.89	295.55	25	25	0.887	0.978	0.829	1.046	0.542372	0.669907	0.277635	0.646011	0.955687	0.980475	0.793725	0.97383	106.5	94.4	108.9	90.2	4.1	4.38	8.63	18.92	1.86753e+07	2.8507e+07	3.32233e+07	2.52281e+07	1.83831e+07	2.58917e+07	2.98749e+07	2.65698e+07	2.55511e+07	2.26596e+07	2.6372e+07
FALSE	High	Master Protein	Q9HU31	Amino acid (Lysine/arginine/ornithine/histidine/octopine) ABC transporter periplasmic binding protein OS=Pseudomonas aeruginosa (strain ATCC 15692 / DSM 22644 / CIP 104116 / JCM 14847 / LMG 12228 / 1C / PRS 101 / PAO1) OX=208964 GN=PA5153 PE=3 SV=1	FALSE	0	138.788	71	27	601	27	250	27.5	5.33	78.29	920.59	27	27	0.863	1.072	0.826	1.12	0.36756	0.594129	0.221227	0.263273	0.894383	0.975299	0.71949	0.853489	112.2	96.8	104.6	86.4	2.66	9.01	7.63	11.97	2.18238e+08	3.38965e+08	3.44265e+08	2.82795e+08	1.95893e+08	2.83852e+08	3.54205e+08	2.99133e+08	2.83076e+08	2.48984e+08	3.06189e+08
FALSE	High	Master Protein	O82851	Elongation factor Ts OS=Pseudomonas aeruginosa (strain ATCC 15692 / DSM 22644 / CIP 104116 / JCM 14847 / LMG 12228 / 1C / PRS 101 / PAO1) OX=208964 GN=tsf PE=3 SV=1	FALSE	0	138.7	74	25	621	25	289	30.6	5.29	80.3	1041.77	25	23	0.854	0.934	0.878	0.909	0.331815	0.346101	0.399199	0.28732	0.865491	0.891732	0.896002	0.875197	103.5	88.4	110.8	97.3	8.67	9.84	10.98	7.21	8.85647e+07	1.24479e+08	1.24784e+08	1.24346e+08	9.61495e+07	1.18762e+08	1.16324e+08	1.07812e+08	1.20253e+08	1.0797e+08	1.20251e+08
FALSE	High	Master Protein	Q9HV67	Glucose-6-phosphate isomerase OS=Pseudomonas aeruginosa (strain ATCC 15692 / DSM 22644 / CIP 104116 / JCM 14847 / LMG 12228 / 1C / PRS 101 / PAO1) OX=208964 GN=pgi PE=3 SV=1	FALSE	0	138.682	52	23	243	23	554	61.9	6.57	44.31	366.8	23	23	0.84	1.042	0.857	1.022	0.278614	0.81941	0.319881	0.874038	0.804162	0.986506	0.830303	0.997102	110.4	92.8	106	90.8	5.37	3.04	6.79	9.32	4.44309e+07	6.0484e+07	6.88531e+07	5.29713e+07	3.89324e+07	5.17256e+07	5.96467e+07	5.49337e+07	5.3375e+07	4.02962e+07	6.55339e+07
FALSE	High	Master Protein	Q9HYQ5	Pilus assembly protein FimV OS=Pseudomonas aeruginosa (strain ATCC 15692 / DSM 22644 / CIP 104116 / JCM 14847 / LMG 12228 / 1C / PRS 101 / PAO1) OX=208964 GN=PA3340 PE=4 SV=1	FALSE	0	138.634	37	27	181	27	682	73.3	4.94	36.03	244.18	27	27	0.733	0.982	0.772	0.933	0.123685	0.72315	0.159381	0.519484	0.552337	0.980944	0.605246	0.955879	113	82.9	115.2	88.9	7.99	7.3	7.26	1.11	1.31215e+07	1.80249e+07	2.35659e+07	1.78892e+07	1.07704e+07	1.56325e+07	1.71533e+07	1.37275e+07	1.89809e+07	1.50038e+07	2.37861e+07
FALSE	High	Master Protein	Q9I5Y1	Fructose-bisphosphate aldolase OS=Pseudomonas aeruginosa (strain ATCC 15692 / DSM 22644 / CIP 104116 / JCM 14847 / LMG 12228 / 1C / PRS 101 / PAO1) OX=208964 GN=fba PE=3 SV=1	FALSE	0	138.534	55	21	459	21	354	38.5	5.55	69.34	720.65	21	21	0.906	1.007	0.936	0.975	0.566437	0.894757	0.660969	0.743156	0.957653	0.991547	0.999398	0.990774	104.5	94.7	103.7	97.1	2.52	2.71	1.83	3.2	7.27983e+07	1.10641e+08	1.18263e+08	9.21574e+07	7.18478e+07	1.04625e+08	1.09714e+08	1.04307e+08	9.72761e+07	8.3117e+07	1.11716e+08
FALSE	High	Master Protein	Q9HVU9	PmbA protein OS=Pseudomonas aeruginosa (strain ATCC 15692 / DSM 22644 / CIP 104116 / JCM 14847 / LMG 12228 / 1C / PRS 101 / PAO1) OX=208964 GN=pmbA PE=1 SV=1	FALSE	0	138.493	58	22	185	22	449	47.9	5.71	22.78	315.69	22	22	0.816	1.019	0.909	0.914	0.247093	0.982153	0.514317	0.41497	0.7654	0.996733	0.961468	0.934528	108.4	88.5	106.4	96.7	2.22	4.27	6.42	4.05	7.61442e+06	1.1562e+07	1.23432e+07	1.05793e+07	7.34552e+06	1.00458e+07	1.00295e+07	9.42793e+06	9.92334e+06	8.77091e+06	1.08934e+07
FALSE	High	Master Protein	P20580	Anthranilate synthase component 1 OS=Pseudomonas aeruginosa (strain ATCC 15692 / DSM 22644 / CIP 104116 / JCM 14847 / LMG 12228 / 1C / PRS 101 / PAO1) OX=208964 GN=trpE PE=1 SV=1	FALSE	0	138.209	57	26	175	25	492	54.5	5.08	38.08	247.98	26	26	0.932	1.018	1.014	0.935	0.72286	0.948749	0.958122	0.524856	0.991785	0.993525	0.999658	0.957027	102.3	95.3	100.5	101.9	7.63	5.34	5.56	0.75	1.07271e+07	1.65281e+07	1.9885e+07	1.36081e+07	1.05234e+07	1.55028e+07	1.70307e+07	1.65265e+07	1.42098e+07	1.13676e+07	1.77214e+07
FALSE	High	Master Protein	P28812	Uncharacterized protein PA3568 OS=Pseudomonas aeruginosa (strain ATCC 15692 / DSM 22644 / CIP 104116 / JCM 14847 / LMG 12228 / 1C / PRS 101 / PAO1) OX=208964 GN=PA3568 PE=3 SV=2	FALSE	0	138.187	52	29	198	29	628	68.9	6.67	33.02	298.99	29	28	1.491	0.961	1.336	1.072	0.0500042	0.573813	0.185434	0.457063	0.313401	0.974217	0.660881	0.952248	81.3	121.1	84.6	113	12.92	15.09	6.84	9.69	8.3821e+06	1.32242e+07	1.10309e+07	1.23135e+07	1.89099e+07	1.97825e+07	2.0251e+07	2.01842e+07	1.14231e+07	9.66689e+06	1.44233e+07
FALSE	High	Master Protein	Q9HTW6	Aminopeptidase P OS=Pseudomonas aeruginosa (strain ATCC 15692 / DSM 22644 / CIP 104116 / JCM 14847 / LMG 12228 / 1C / PRS 101 / PAO1) OX=208964 GN=pepP PE=1 SV=1	FALSE	0	138.02	61	24	318	24	444	49.7	5.43	56.49	470.47	24	24	1.088	1.025	1.055	1.057	0.583265	0.934331	0.839716	0.572568	0.965558	0.992513	0.999658	0.965731	97.7	106.3	95.3	100.6	3.96	4.32	7.16	4.14	1.48188e+07	2.19293e+07	2.56542e+07	2.07193e+07	1.94018e+07	2.49659e+07	2.62376e+07	2.70371e+07	1.95078e+07	1.54631e+07	2.41778e+07
FALSE	High	Master Protein	Q9HXU8	Lipotoxon F, LptF OS=Pseudomonas aeruginosa (strain ATCC 15692 / DSM 22644 / CIP 104116 / JCM 14847 / LMG 12228 / 1C / PRS 101 / PAO1) OX=208964 GN=lptF PE=4 SV=1	FALSE	0	137.968	73	22	1183	22	261	28.5	9.44	115.15	2305.01	22	22	1.104	1.025	1.089	1.039	0.450658	0.956907	0.608663	0.739281	0.938001	0.993525	0.989164	0.990774	96.6	106.6	94.2	102.6	14.04	9.2	10.26	14.17	2.01695e+08	2.61565e+08	3.47779e+08	3.23631e+08	2.73608e+08	3.01458e+08	3.89879e+08	3.54685e+08	2.7351e+08	2.60408e+08	3.21862e+08
FALSE	High	Master Protein	Q9HV72	Poly(A) polymerase I OS=Pseudomonas aeruginosa (strain ATCC 15692 / DSM 22644 / CIP 104116 / JCM 14847 / LMG 12228 / 1C / PRS 101 / PAO1) OX=208964 GN=pcnB PE=3 SV=1	FALSE	0	137.555	56	28	361	28	467	53.3	9.91	62.34	516.19	28	28	1.013	1.1	1.03	1.082	0.88369	0.360641	0.911945	0.43962	0.999838	0.904928	0.999658	0.945986	103.7	105	94.2	97.1	12.27	5.27	7.67	5.18	1.75725e+07	2.65979e+07	3.48035e+07	2.15125e+07	1.86419e+07	2.731e+07	3.01326e+07	2.92191e+07	2.24378e+07	1.69445e+07	2.79287e+07
FALSE	High	Master Protein	Q9HTY6	Glutamate--cysteine ligase OS=Pseudomonas aeruginosa (strain ATCC 15692 / DSM 22644 / CIP 104116 / JCM 14847 / LMG 12228 / 1C / PRS 101 / PAO1) OX=208964 GN=gshA PE=3 SV=1	FALSE	0	137.456	52	22	186	22	527	59.2	5.22	27.06	267.59	22	22	0.904	0.936	0.916	0.924	0.513678	0.382545	0.497002	0.493181	0.951392	0.912056	0.95852	0.953147	101.2	91.5	108.2	99.1	10.38	4.67	10.48	3.78	3.8633e+06	6.25017e+06	7.92309e+06	5.37579e+06	3.88237e+06	5.92675e+06	6.1716e+06	5.80166e+06	5.73525e+06	4.46289e+06	7.79755e+06
FALSE	High	Master Protein	Q9HW30	Imelysin-like domain-containing protein OS=Pseudomonas aeruginosa (strain ATCC 15692 / DSM 22644 / CIP 104116 / JCM 14847 / LMG 12228 / 1C / PRS 101 / PAO1) OX=208964 GN=PA4372 PE=4 SV=1	FALSE	0	136.879	79	26	341	26	354	38.3	6.11	51.7	530.79	25	26	0.934	0.977	0.869	1.05	0.708411	0.643155	0.362515	0.659363	0.988508	0.980475	0.875419	0.97383	104	97.1	106.5	92.5	2.55	3.01	2.27	2.42	5.26272e+07	7.69714e+07	8.07914e+07	6.75546e+07	5.49974e+07	7.03197e+07	8.0218e+07	7.37217e+07	7.13269e+07	5.88605e+07	8.24699e+07
FALSE	High	Master Protein	Q9HVS3	Probable metallopeptidase OS=Pseudomonas aeruginosa (strain ATCC 15692 / DSM 22644 / CIP 104116 / JCM 14847 / LMG 12228 / 1C / PRS 101 / PAO1) OX=208964 GN=PA4498 PE=3 SV=1	FALSE	0	136.825	71	24	153	24	405	44.1	6.2	21.99	234.41	24	21	0.994	1.116	1.205	0.92	0.997502	0.310406	0.3697	0.432879	0.999838	0.868762	0.879748	0.941682	100.8	100.1	90.3	108.8	17.4	11.29	10.89	7.11	5.96756e+06	1.07466e+07	1.47667e+07	9.63044e+06	6.64198e+06	1.09416e+07	1.2802e+07	1.13564e+07	8.24116e+06	6.87218e+06	1.17448e+07
FALSE	High	Master Protein	Q9I296	Isovaleryl-CoA dehydrogenase, mitochondrial OS=Pseudomonas aeruginosa (strain ATCC 15692 / DSM 22644 / CIP 104116 / JCM 14847 / LMG 12228 / 1C / PRS 101 / PAO1) OX=208964 GN=liuA PE=3 SV=1	FALSE	0	136.541	63	21	222	21	387	42.2	5.77	31.73	384.73	21	20	1.1	0.951	1.151	0.909	0.53566	0.486334	0.43114	0.303714	0.954714	0.960022	0.918019	0.884996	91.7	100.9	96.4	111	6.37	8.38	2.31	24.1	1.7414e+07	2.58644e+07	3.15438e+07	2.25309e+07	2.32838e+07	3.16485e+07	2.93196e+07	2.79207e+07	2.48118e+07	1.96665e+07	2.84664e+07
FALSE	High	Master Protein	Q9I2P9	Cis/trans isomerase OS=Pseudomonas aeruginosa (strain ATCC 15692 / DSM 22644 / CIP 104116 / JCM 14847 / LMG 12228 / 1C / PRS 101 / PAO1) OX=208964 GN=cti PE=4 SV=1	FALSE	0	136.32	51	33	132	33	762	86.5	6.14	21.44	198.2	33	33	0.813	1.154	0.888	1.057	0.227217	0.178056	0.402649	0.489306	0.735757	0.72765	0.896541	0.953147	116	94.3	100.5	89.2	16.15	13.18	7.37	6.8	3.91683e+06	7.02109e+06	9.3606e+06	6.00762e+06	3.58714e+06	5.7723e+06	7.27374e+06	5.87274e+06	5.17477e+06	4.41933e+06	6.93447e+06
FALSE	High	Master Protein	Q9I5R4	Uncharacterized AAA domain-containing protein ycf46 OS=Pseudomonas aeruginosa (strain ATCC 15692 / DSM 22644 / CIP 104116 / JCM 14847 / LMG 12228 / 1C / PRS 101 / PAO1) OX=208964 GN=PA0657 PE=3 SV=1	FALSE	0	136.29	59	27	146	27	493	54.6	6.1	25.29	211.01	27	27	0.872	1.076	0.936	1.002	0.447905	0.543511	0.646604	0.914998	0.938001	0.970726	0.994866	0.998613	109	95	101.3	94.8	7.63	4.83	7.1	3.8	7.08075e+06	1.05489e+07	1.02951e+07	1.01366e+07	7.106e+06	9.9041e+06	9.5092e+06	9.48168e+06	8.54621e+06	7.52014e+06	9.96487e+06
FALSE	High	Master Protein	Q9Z9H0	Bifunctional uridylyltransferase/uridylyl-removing enzyme OS=Pseudomonas aeruginosa (strain ATCC 15692 / DSM 22644 / CIP 104116 / JCM 14847 / LMG 12228 / 1C / PRS 101 / PAO1) OX=208964 GN=glnD PE=3 SV=2	FALSE	0	136.272	33	29	135	29	900	103.3	5.72	23.54	199.75	29	27	1.132	1.149	1.107	1.175	0.505378	0.19894	0.773823	0.0582476	0.950235	0.751993	0.999658	0.496849	100.9	114.2	87.8	97.2	2.43	1.22	8.3	3.52	4.37008e+06	6.89409e+06	7.01852e+06	5.96745e+06	5.64652e+06	7.86898e+06	8.4834e+06	7.84569e+06	5.0143e+06	4.42253e+06	5.90475e+06
FALSE	High	Master Protein	Q9HVA0	Acetolactate synthase OS=Pseudomonas aeruginosa (strain ATCC 15692 / DSM 22644 / CIP 104116 / JCM 14847 / LMG 12228 / 1C / PRS 101 / PAO1) OX=208964 GN=ilvI PE=3 SV=1	FALSE	0	136.186	42	24	273	24	574	63	6.77	34.89	387.28	24	23	0.898	0.964	0.982	0.881	0.589097	0.564389	0.878462	0.167391	0.969207	0.972285	0.999658	0.746484	101.2	90.8	105	103	11.25	9.72	5.11	3.84	1.93536e+07	3.02488e+07	3.85814e+07	2.45591e+07	1.93359e+07	2.3733e+07	3.06754e+07	3.01193e+07	2.73596e+07	2.15043e+07	3.32176e+07
FALSE	High	Master Protein	Q9HXR8	Probable FMN oxidoreductase OS=Pseudomonas aeruginosa (strain ATCC 15692 / DSM 22644 / CIP 104116 / JCM 14847 / LMG 12228 / 1C / PRS 101 / PAO1) OX=208964 GN=PA3723 PE=4 SV=1	FALSE	0	135.945	63	22	433	22	368	40.3	6.3	63.71	666.97	22	20	1.048	1.015	1.082	0.983	0.685379	0.957888	0.638651	0.808583	0.986994	0.993525	0.994279	0.990774	97.6	102.3	96.1	104	4.3	3.83	8.44	2.66	3.08384e+07	4.58041e+07	5.40407e+07	4.05816e+07	3.40766e+07	5.06726e+07	5.34601e+07	5.0933e+07	3.95244e+07	3.24766e+07	5.31356e+07
FALSE	High	Master Protein	Q9HWB0	Probable chemotaxis transducer OS=Pseudomonas aeruginosa (strain ATCC 15692 / DSM 22644 / CIP 104116 / JCM 14847 / LMG 12228 / 1C / PRS 101 / PAO1) OX=208964 GN=PA4290 PE=3 SV=1	FALSE	0	135.604	47	19	138	18	538	58.4	5.49	24.88	220.37	19	19	1.168	0.988	1.231	0.937	0.425065	0.790534	0.396869	0.569461	0.923926	0.986506	0.895454	0.965731	90.4	105.6	91.5	112.6	6.98	4.39	6.66	5.9	3.4877e+06	5.65463e+06	5.45437e+06	5.21592e+06	4.86691e+06	6.69043e+06	6.51069e+06	6.56303e+06	4.91336e+06	4.05103e+06	5.79002e+06
FALSE	High	Master Protein	Q9HXJ4	4-hydroxy-3-methylbut-2-en-1-yl diphosphate synthase (flavodoxin) OS=Pseudomonas aeruginosa (strain ATCC 15692 / DSM 22644 / CIP 104116 / JCM 14847 / LMG 12228 / 1C / PRS 101 / PAO1) OX=208964 GN=ispG PE=3 SV=1	FALSE	0	135.54	71	25	198	24	371	40	6.47	36.87	295.94	25	24	1.158	1.01	1.241	0.943	0.380518	0.980716	0.238263	0.522319	0.895717	0.996733	0.74528	0.956709	91.4	105.9	90.5	112.3	3.69	4.78	8.12	11.49	1.69724e+07	2.7721e+07	2.77404e+07	2.26421e+07	2.27632e+07	3.24942e+07	3.11198e+07	3.0661e+07	2.21485e+07	1.81045e+07	2.95144e+07
FALSE	High	Master Protein	Q9I2T4	Probable binding protein component of ABC transporter OS=Pseudomonas aeruginosa (strain ATCC 15692 / DSM 22644 / CIP 104116 / JCM 14847 / LMG 12228 / 1C / PRS 101 / PAO1) OX=208964 GN=PA1810 PE=4 SV=1	FALSE	0	135.479	47	28	193	28	615	70.4	6.51	28.38	292.87	27	28	0.886	1.229	0.906	1.201	0.51816	0.0412482	0.527227	0.0677766	0.953857	0.357146	0.964087	0.520925	116.4	103.1	94.7	85.8	4.37	5.27	2.51	10.32	1.03702e+07	1.68987e+07	1.77562e+07	1.34874e+07	1.05509e+07	1.38952e+07	1.68631e+07	1.51336e+07	1.1697e+07	9.96051e+06	1.3822e+07
FALSE	High	Master Protein	Q9I649	Protein phosphatase 2C domain-containing protein OS=Pseudomonas aeruginosa (strain ATCC 15692 / DSM 22644 / CIP 104116 / JCM 14847 / LMG 12228 / 1C / PRS 101 / PAO1) OX=208964 GN=PA0469 PE=4 SV=1	FALSE	0	135.412	83	25	229	25	285	32.1	5.1	40.58	318.49	25	22	0.814	1.005	0.852	0.96	0.248751	0.872034	0.330376	0.63373	0.766683	0.99038	0.840573	0.97383	109.4	89	108.8	92.8	7.78	6.68	5.12	8.5	2.11454e+07	3.46088e+07	4.02751e+07	2.78914e+07	1.80326e+07	2.78991e+07	3.08867e+07	2.817e+07	2.97931e+07	2.49824e+07	3.48209e+07
FALSE	High	Master Protein	Q9I4W8	Putative beta-barrel assembly-enhancing protease OS=Pseudomonas aeruginosa (strain ATCC 15692 / DSM 22644 / CIP 104116 / JCM 14847 / LMG 12228 / 1C / PRS 101 / PAO1) OX=208964 GN=PA1005 PE=3 SV=1	FALSE	0	135.393	47	25	179	25	477	53	8.09	34.47	235.83	25	23	0.949	1.022	1.066	0.909	0.83734	0.947788	0.801865	0.356496	0.999838	0.993525	0.999658	0.909365	100.8	95.6	98.6	105.1	8.83	8.5	4.05	3.14	1.37591e+07	2.29711e+07	2.7603e+07	1.94546e+07	1.43226e+07	2.18911e+07	2.58883e+07	2.23309e+07	1.98242e+07	1.66153e+07	2.43042e+07
FALSE	High	Master Protein	Q9I3M5	ATP:glycerol 3-phosphotransferase OS=Pseudomonas aeruginosa (strain ATCC 15692 / DSM 22644 / CIP 104116 / JCM 14847 / LMG 12228 / 1C / PRS 101 / PAO1) OX=208964 GN=PA1487 PE=3 SV=1	FALSE	0	135.022	64	24	107	24	471	51.1	6.27	19.07	175.56	24	24	1.136	0.994	1.131	0.999	0.683003	0.858953	0.792759	0.933977	0.986994	0.988309	0.999658	0.998613	93.5	106.2	94	106.3	8.89	2.66	2.68	6.07	2.56409e+06	4.11924e+06	4.98465e+06	3.36301e+06	3.26837e+06	4.63919e+06	5.04201e+06	4.80923e+06	3.61008e+06	2.94778e+06	4.30885e+06
FALSE	High	Master Protein	G3XD04	DNA 3'-5' helicase OS=Pseudomonas aeruginosa (strain ATCC 15692 / DSM 22644 / CIP 104116 / JCM 14847 / LMG 12228 / 1C / PRS 101 / PAO1) OX=208964 GN=uvrD PE=3 SV=1	FALSE	0	135.002	43	27	120	27	728	81.4	5.86	18.43	171.14	27	25	1.088	1.043	1.117	1.016	0.676631	0.786043	0.741025	0.752556	0.986994	0.986506	0.999658	0.990774	97.1	105.7	93.1	104	4.23	5.13	6.84	6.1	4.05368e+06	5.98027e+06	6.17642e+06	5.57481e+06	5.04904e+06	7.0243e+06	6.69836e+06	6.75296e+06	4.99555e+06	4.35677e+06	5.9352e+06
FALSE	High	Master Protein	Q9HU02	Probable acyl-CoA dehydrogenase OS=Pseudomonas aeruginosa (strain ATCC 15692 / DSM 22644 / CIP 104116 / JCM 14847 / LMG 12228 / 1C / PRS 101 / PAO1) OX=208964 GN=PA5187 PE=3 SV=1	FALSE	0	134.993	53	27	157	26	596	64.5	5.59	37.52	223.97	27	26	1.303	1.051	1.225	1.118	0.126752	0.734204	0.320014	0.266134	0.55989	0.982394	0.830303	0.857402	90.5	117.9	86.1	105.5	11.45	2.93	10.16	12.88	5.74264e+06	1.00867e+07	1.23783e+07	9.35597e+06	9.59636e+06	1.38373e+07	1.49956e+07	1.4079e+07	8.20668e+06	7.95929e+06	9.35144e+06
FALSE	High	Master Protein	Q9I5E3	Citrate synthase OS=Pseudomonas aeruginosa (strain ATCC 15692 / DSM 22644 / CIP 104116 / JCM 14847 / LMG 12228 / 1C / PRS 101 / PAO1) OX=208964 GN=prpC PE=1 SV=1	FALSE	0	134.925	69	24	685	24	375	41.7	6.47	88.36	1087.85	24	23	1.153	1.087	1.131	1.108	0.295297	0.495539	0.453105	0.315334	0.825711	0.961999	0.9338	0.890802	97.3	112.1	89.4	101.2	5.3	3.61	6.4	9.68	1.12406e+08	1.76309e+08	1.70363e+08	1.57029e+08	1.41059e+08	2.0419e+08	2.21348e+08	2.12311e+08	1.38358e+08	1.17994e+08	1.64947e+08
FALSE	High	Master Protein	Q9HYF1	Polyphosphate:AMP phosphotransferase OS=Pseudomonas aeruginosa (strain ATCC 15692 / DSM 22644 / CIP 104116 / JCM 14847 / LMG 12228 / 1C / PRS 101 / PAO1) OX=208964 GN=PA3455 PE=1 SV=1	FALSE	0	134.568	60	33	213	33	496	58.3	8.22	37.4	296.19	32	31	0.957	1.13	0.979	1.106	0.838567	0.273183	0.875049	0.331396	0.999838	0.838853	0.999658	0.894561	107.9	103.3	95.4	93.4	4.44	3.64	8.31	8.91	2.84105e+07	4.1138e+07	4.45682e+07	3.97683e+07	3.12808e+07	4.30138e+07	4.33781e+07	4.06516e+07	3.18706e+07	2.80411e+07	3.8159e+07
FALSE	High	Master Protein	P72174	UvrABC system protein B OS=Pseudomonas aeruginosa (strain ATCC 15692 / DSM 22644 / CIP 104116 / JCM 14847 / LMG 12228 / 1C / PRS 101 / PAO1) OX=208964 GN=uvrB PE=3 SV=2	FALSE	0	134.416	44	29	170	29	670	76	5.45	31.17	237.08	29	29	1.163	0.912	1.157	0.917	0.456522	0.266415	0.514484	0.393906	0.940856	0.832198	0.961468	0.925637	88.4	102.7	96.8	112.1	4.57	0.83	3.75	3.73	9.85099e+06	1.6519e+07	1.6321e+07	1.33881e+07	1.33263e+07	1.78739e+07	1.94619e+07	1.84223e+07	1.43118e+07	1.21465e+07	1.75006e+07
FALSE	High	Master Protein	Q9HTV8	Membrane fusion protein biotin-lipoyl like domain-containing protein OS=Pseudomonas aeruginosa (strain ATCC 15692 / DSM 22644 / CIP 104116 / JCM 14847 / LMG 12228 / 1C / PRS 101 / PAO1) OX=208964 GN=PA5232 PE=4 SV=1	FALSE	0	134.38	65	23	260	23	357	38.6	9.11	50.56	378.4	23	23	1.32	0.974	1.316	0.977	0.0502612	0.620976	0.088923	0.753123	0.314292	0.977101	0.429028	0.990774	85.1	112.4	87.4	115.1	7.79	8.59	7.98	6.12	2.60542e+07	3.62002e+07	4.31458e+07	3.84633e+07	4.57892e+07	5.17304e+07	5.79029e+07	5.47064e+07	3.53456e+07	3.21028e+07	3.76238e+07
FALSE	High	Master Protein	Q9HXV0	Probable metal-transporting P-type ATPase OS=Pseudomonas aeruginosa (strain ATCC 15692 / DSM 22644 / CIP 104116 / JCM 14847 / LMG 12228 / 1C / PRS 101 / PAO1) OX=208964 GN=PA3690 PE=3 SV=1	FALSE	0	134.245	43	27	249	27	740	78.7	6.04	51.27	383.67	27	25	1.585	0.84	1.639	0.812	0.00879978	0.043914	0.00469058	0.0340939	0.092855	0.366389	0.0483776	0.371941	69.8	110.7	83.2	136.3	2.5	9.88	12.68	17.65	1.20781e+07	1.93203e+07	1.97521e+07	1.65976e+07	2.15856e+07	3.33586e+07	2.82407e+07	3.16099e+07	1.79738e+07	1.49597e+07	2.58627e+07
FALSE	High	Master Protein	Q9HYP7	Probable chemotaxis protein OS=Pseudomonas aeruginosa (strain ATCC 15692 / DSM 22644 / CIP 104116 / JCM 14847 / LMG 12228 / 1C / PRS 101 / PAO1) OX=208964 GN=PA3349 PE=4 SV=1	FALSE	0	134.049	65	21	250	21	310	34.4	6.19	44.3	378.32	21	20	1.244	1.075	1.215	1.1	0.119158	0.579003	0.23055	0.353548	0.539992	0.975299	0.733043	0.906375	92.9	115.6	86.5	105.1	4.68	6.01	6.84	7.32	2.95956e+07	4.42537e+07	5.27878e+07	4.00802e+07	4.4174e+07	6.04725e+07	5.76243e+07	5.61452e+07	3.68863e+07	3.2562e+07	4.03452e+07
FALSE	High	Master Protein	P50987	Argininosuccinate lyase OS=Pseudomonas aeruginosa (strain ATCC 15692 / DSM 22644 / CIP 104116 / JCM 14847 / LMG 12228 / 1C / PRS 101 / PAO1) OX=208964 GN=argH PE=3 SV=2	FALSE	0	134.046	53	28	224	28	464	51.6	5.78	41.9	315.59	28	25	0.882	1.051	0.889	1.042	0.495627	0.752482	0.457833	0.700449	0.950184	0.982394	0.936556	0.98365	108.7	95.8	103.5	92	2.69	1.72	4.55	8.74	2.14783e+07	3.46828e+07	3.69342e+07	2.98013e+07	2.2434e+07	3.1148e+07	3.35079e+07	3.04934e+07	2.86483e+07	2.55286e+07	3.21562e+07
FALSE	High	Master Protein	Q9I083	Probable outer membrane protein OS=Pseudomonas aeruginosa (strain ATCC 15692 / DSM 22644 / CIP 104116 / JCM 14847 / LMG 12228 / 1C / PRS 101 / PAO1) OX=208964 GN=PA2760 PE=3 SV=1	FALSE	0	133.656	66	27	677	27	425	46.8	5.82	87.27	1002.4	26	26	1.613	1.086	1.533	1.143	0.000938136	0.501869	0.00779507	0.185003	0.0166137	0.961999	0.0731328	0.763909	80.9	130.5	74.5	114.2	1.54	2.98	7.32	3.96	9.84558e+07	1.47541e+08	1.61384e+08	1.34489e+08	1.88309e+08	2.51553e+08	2.6219e+08	2.43883e+08	1.28011e+08	1.09478e+08	1.27042e+08
FALSE	High	Master Protein	P33639	Sensor protein kinase PilS OS=Pseudomonas aeruginosa (strain ATCC 15692 / DSM 22644 / CIP 104116 / JCM 14847 / LMG 12228 / 1C / PRS 101 / PAO1) OX=208964 GN=pilS PE=1 SV=1	FALSE	0	133.484	54	25	159	25	530	58.9	6.71	19.16	258.61	24	25	1.05	1.045	1.001	1.096	0.823457	0.775488	0.818927	0.266345	0.999838	0.986087	0.999658	0.857402	100.9	105.9	96.5	96.7	5.44	5.93	7.83	6.18	4.00218e+06	6.17479e+06	7.37617e+06	5.63908e+06	4.86935e+06	6.26511e+06	7.73355e+06	7.03327e+06	4.96697e+06	4.81843e+06	5.92196e+06
FALSE	High	Master Protein	Q9HT12	Probable chromosome-partitioning protein ParB OS=Pseudomonas aeruginosa (strain ATCC 15692 / DSM 22644 / CIP 104116 / JCM 14847 / LMG 12228 / 1C / PRS 101 / PAO1) OX=208964 GN=spoOJ PE=3 SV=1	FALSE	0	133.128	84	23	218	23	290	31.9	9.39	31.48	339.32	23	23	0.859	1.023	0.948	0.928	0.351113	0.972304	0.716193	0.398083	0.882448	0.996189	0.999658	0.927124	106.3	91.4	103.9	98.4	3.42	7.74	6.9	4.93	3.98577e+07	6.19696e+07	7.05304e+07	5.545e+07	3.66108e+07	5.47129e+07	6.48386e+07	5.63903e+07	5.59872e+07	4.51332e+07	6.97691e+07
FALSE	High	Master Protein	P23747	Alginate biosynthesis transcriptional regulatory protein AlgB OS=Pseudomonas aeruginosa (strain ATCC 15692 / DSM 22644 / CIP 104116 / JCM 14847 / LMG 12228 / 1C / PRS 101 / PAO1) OX=208964 GN=algB PE=1 SV=1	FALSE	0	133.081	62	25	185	24	449	49.3	5.5	34.93	300.28	25	23	1.089	0.996	1.051	1.032	0.605522	0.825951	0.87212	0.741633	0.971035	0.986506	0.999658	0.990774	96.4	105	96.8	101.8	2.01	10.47	5.21	8.03	7.61648e+06	1.11819e+07	1.19402e+07	1.01081e+07	1.03989e+07	1.37185e+07	1.24589e+07	1.18771e+07	1.07106e+07	8.08476e+06	1.24338e+07
FALSE	High	Master Protein	Q9I5W0	DNA primase OS=Pseudomonas aeruginosa (strain ATCC 15692 / DSM 22644 / CIP 104116 / JCM 14847 / LMG 12228 / 1C / PRS 101 / PAO1) OX=208964 GN=dnaG PE=1 SV=1	FALSE	0	133.044	46	30	136	30	664	74.1	7.25	25.99	189.37	29	27	1.066	0.905	1.066	0.905	0.687756	0.234746	0.815639	0.341065	0.986994	0.799889	0.999658	0.897014	92	98.1	101.6	108.3	1.58	2.46	6.02	9	7.57789e+06	1.17934e+07	1.25744e+07	1.00017e+07	8.94786e+06	1.28816e+07	1.37878e+07	1.27067e+07	1.12935e+07	9.9121e+06	1.35781e+07
FALSE	High	Master Protein	Q9HZV8	Citronellyl-CoA dehydrogenase involved in catabolism of citronellol OS=Pseudomonas aeruginosa (strain ATCC 15692 / DSM 22644 / CIP 104116 / JCM 14847 / LMG 12228 / 1C / PRS 101 / PAO1) OX=208964 GN=atuD PE=3 SV=1	FALSE	0	132.948	50	22	200	22	386	42.7	6.34	33.76	278.58	22	20	1.102	1.003	1.218	0.907	0.503344	0.875532	0.240595	0.296526	0.950184	0.990822	0.745778	0.880424	92.7	102.2	92.5	112.6	7.77	4.78	14.24	10.15	1.96694e+07	3.28885e+07	2.93785e+07	2.74599e+07	2.74724e+07	3.39806e+07	3.64016e+07	3.55993e+07	2.55635e+07	2.14295e+07	3.90881e+07
FALSE	High	Master Protein	Q9HVU0	Cell shape-determining protein MreB OS=Pseudomonas aeruginosa (strain ATCC 15692 / DSM 22644 / CIP 104116 / JCM 14847 / LMG 12228 / 1C / PRS 101 / PAO1) OX=208964 GN=mreB PE=3 SV=1	FALSE	0	132.392	66	22	286	22	345	37	5.39	45.74	446.46	22	22	1.034	1.029	1.104	0.964	0.753654	0.921981	0.551276	0.655752	0.995858	0.991696	0.975735	0.97383	98.1	101.4	95.3	105.2	4.59	1.69	5.18	2.92	3.27848e+07	5.47098e+07	5.8897e+07	4.55522e+07	4.14453e+07	5.72066e+07	5.89845e+07	5.72381e+07	4.59387e+07	3.75655e+07	5.44539e+07
FALSE	High	Master Protein	Q9I0V6	Probable Resistance-Nodulation-Cell Division (RND) efflux transporter OS=Pseudomonas aeruginosa (strain ATCC 15692 / DSM 22644 / CIP 104116 / JCM 14847 / LMG 12228 / 1C / PRS 101 / PAO1) OX=208964 GN=PA2527 PE=4 SV=1	FALSE	0	132.218	30	23	111	23	1043	112.2	5.44	17.61	194.71	23	22	1.206	0.971	1.223	0.957	0.501193	0.657963	0.527291	0.742029	0.950184	0.980475	0.964087	0.990774	89	107.3	91.6	112.1	9.88	8.3	10.22	4.4	2.11964e+06	3.58354e+06	4.28926e+06	2.89959e+06	2.64784e+06	4.25669e+06	4.56717e+06	4.4257e+06	3.05067e+06	2.27705e+06	3.94107e+06
FALSE	High	Master Protein	Q9I3L8	Mucoidy inhibitor MuiA OS=Pseudomonas aeruginosa (strain ATCC 15692 / DSM 22644 / CIP 104116 / JCM 14847 / LMG 12228 / 1C / PRS 101 / PAO1) OX=208964 GN=PA1494 PE=4 SV=1	FALSE	0	131.991	40	25	175	25	551	60.6	5.95	39.41	224.01	25	25	1.223	0.879	1.196	0.899	0.264049	0.142254	0.442359	0.303991	0.783795	0.669772	0.92798	0.884996	84.7	103.6	96.4	115.3	8.46	5.42	4.62	4.67	8.53959e+06	1.27457e+07	1.1506e+07	1.05095e+07	1.19105e+07	1.51045e+07	1.54518e+07	1.61326e+07	1.27386e+07	1.04823e+07	1.55444e+07
FALSE	High	Master Protein	G3XD74	serine-type D-Ala-D-Ala carboxypeptidase OS=Pseudomonas aeruginosa (strain ATCC 15692 / DSM 22644 / CIP 104116 / JCM 14847 / LMG 12228 / 1C / PRS 101 / PAO1) OX=208964 GN=dacC PE=3 SV=1	FALSE	0	131.921	66	23	323	23	386	42.4	6.74	60.44	447.26	23	22	0.837	1.09	0.927	0.985	0.267667	0.480516	0.613989	0.820214	0.790034	0.956962	0.989187	0.990774	111	92.9	101.8	94.3	4.34	0.53	5.66	4.13	5.11796e+07	7.65005e+07	8.81941e+07	6.49697e+07	4.82997e+07	6.61429e+07	7.16509e+07	6.72582e+07	6.60796e+07	5.12267e+07	7.78852e+07
FALSE	High	Master Protein	Q9I1E8	Acyl-CoA dehydrogenase/oxidase N-terminal domain-containing protein OS=Pseudomonas aeruginosa (strain ATCC 15692 / DSM 22644 / CIP 104116 / JCM 14847 / LMG 12228 / 1C / PRS 101 / PAO1) OX=208964 GN=PA2330 PE=4 SV=1	FALSE	0	131.866	70	23	207	23	355	37.7	6.67	43	301.41	23	22	1.822	1.001	1.855	0.983	0.000337038	0.905625	0.00109466	0.834396	0.0069055	0.991696	0.0152022	0.992666	70.5	128.4	70.4	130.6	5.7	14.75	11.3	17.41	1.147e+07	1.62947e+07	1.63742e+07	1.48352e+07	2.48518e+07	3.51309e+07	2.74559e+07	2.87442e+07	1.33798e+07	1.31166e+07	1.6018e+07
FALSE	High	Master Protein	Q9I4W3	4-hydroxy-tetrahydrodipicolinate synthase OS=Pseudomonas aeruginosa (strain ATCC 15692 / DSM 22644 / CIP 104116 / JCM 14847 / LMG 12228 / 1C / PRS 101 / PAO1) OX=208964 GN=dapA PE=1 SV=1	FALSE	0	131.857	76	22	422	22	292	31.4	6.43	72.29	569.37	22	21	0.99	0.993	1.074	0.916	0.983665	0.775811	0.672731	0.323737	0.999838	0.986087	0.999658	0.894139	98.1	97.1	98.8	106	3.86	3.73	3.72	8.75	8.6334e+07	1.26756e+08	1.38237e+08	1.05125e+08	9.05001e+07	1.33444e+08	1.3589e+08	1.34672e+08	1.18465e+08	9.43372e+07	1.37136e+08
FALSE	High	Master Protein	Q9I047	Transaldolase OS=Pseudomonas aeruginosa (strain ATCC 15692 / DSM 22644 / CIP 104116 / JCM 14847 / LMG 12228 / 1C / PRS 101 / PAO1) OX=208964 GN=tal PE=3 SV=1	FALSE	0	131.851	72	23	367	22	307	33.9	5.27	63.31	592.19	23	23	1.081	0.946	1.102	0.928	0.537595	0.420717	0.557185	0.39733	0.954714	0.932827	0.977353	0.927124	92.9	100.5	98.3	108.3	4.76	7.04	8.72	4.95	4.1608e+07	6.58557e+07	6.31755e+07	5.40968e+07	5.2782e+07	7.50713e+07	6.91999e+07	6.74185e+07	5.90487e+07	4.6986e+07	6.88157e+07
FALSE	High	Master Protein	Q9HTY1	CYTH domain-containing protein OS=Pseudomonas aeruginosa (strain ATCC 15692 / DSM 22644 / CIP 104116 / JCM 14847 / LMG 12228 / 1C / PRS 101 / PAO1) OX=208964 GN=PA5209 PE=4 SV=1	FALSE	0	131.676	59	28	211	28	454	52	8.81	39.3	288.04	28	27	0.835	1.075	0.84	1.069	0.349797	0.533877	0.321537	0.487412	0.88187	0.968294	0.831411	0.953147	112.8	94.2	104.9	88.1	4.51	2.87	4.87	8.67	1.12284e+07	1.56793e+07	1.73895e+07	1.51741e+07	1.09478e+07	1.41694e+07	1.50391e+07	1.44917e+07	1.39883e+07	1.15353e+07	1.47229e+07
FALSE	High	Master Protein	Q9I602	FAD dependent oxidoreductase domain-containing protein OS=Pseudomonas aeruginosa (strain ATCC 15692 / DSM 22644 / CIP 104116 / JCM 14847 / LMG 12228 / 1C / PRS 101 / PAO1) OX=208964 GN=PA0534 PE=4 SV=1	FALSE	0	131.67	66	27	320	27	429	47.8	6.74	58.12	453.21	27	23	0.736	0.976	0.772	0.93	0.048063	0.638014	0.0989031	0.411719	0.305772	0.980475	0.464428	0.933057	112.6	82.9	115.4	89.1	22.73	12.21	5.09	21.44	6.09817e+07	1.03113e+08	1.60823e+08	9.05595e+07	5.44464e+07	9.45139e+07	7.82704e+07	8.27066e+07	9.31764e+07	7.58447e+07	1.16428e+08
FALSE	High	Master Protein	Q9HTI8	Probable ATP-binding component of ABC transporter OS=Pseudomonas aeruginosa (strain ATCC 15692 / DSM 22644 / CIP 104116 / JCM 14847 / LMG 12228 / 1C / PRS 101 / PAO1) OX=208964 GN=PA5376 PE=3 SV=1	FALSE	0	131.53	72	23	155	23	392	43.7	7.46	25.91	230.32	23	23	1.398	1.027	1.383	1.038	0.0596686	0.914391	0.144814	0.70045	0.347831	0.991696	0.581354	0.98365	84.8	118.5	82.5	114.2	6.98	11.56	5.8	9.23	8.40206e+06	1.23364e+07	1.16284e+07	1.04716e+07	1.49622e+07	1.86147e+07	1.72613e+07	1.6503e+07	9.63458e+06	8.71221e+06	1.22383e+07
FALSE	High	Master Protein	Q9HYZ3	Probable M18 family aminopeptidase 2 OS=Pseudomonas aeruginosa (strain ATCC 15692 / DSM 22644 / CIP 104116 / JCM 14847 / LMG 12228 / 1C / PRS 101 / PAO1) OX=208964 GN=apeB PE=1 SV=1	FALSE	0	131.462	58	23	194	23	429	46.6	6.04	31.62	271.53	22	22	1.002	1.272	1.217	1.048	0.949194	0.0127088	0.394177	0.610642	0.999838	0.1768	0.894239	0.972581	106.8	107.1	84	102.2	9.27	7.69	5.98	11.96	1.00613e+07	1.86708e+07	1.94351e+07	1.4252e+07	1.12246e+07	1.72369e+07	1.93386e+07	1.84852e+07	1.22361e+07	1.00281e+07	1.37603e+07
FALSE	High	Master Protein	Q9HXF8	C4-dicarboxylate ABC transporter substrate-binding protein OS=Pseudomonas aeruginosa (strain ATCC 15692 / DSM 22644 / CIP 104116 / JCM 14847 / LMG 12228 / 1C / PRS 101 / PAO1) OX=208964 GN=PA3848 PE=4 SV=1	FALSE	0	131.155	60	27	229	27	451	50.5	8.25	43.95	322.89	27	27	0.958	1.092	1.011	1.035	0.860891	0.438485	0.970149	0.697597	0.999838	0.944995	0.999658	0.98365	105.3	100.9	96.4	97.5	8.61	7.09	5.94	10.48	1.30105e+07	2.04155e+07	2.53366e+07	1.74506e+07	1.33318e+07	1.88135e+07	2.24432e+07	2.1149e+07	1.67769e+07	1.25468e+07	2.00397e+07
FALSE	High	Master Protein	Q9I5T8	Oxygen sensor histidine kinase NreB OS=Pseudomonas aeruginosa (strain ATCC 15692 / DSM 22644 / CIP 104116 / JCM 14847 / LMG 12228 / 1C / PRS 101 / PAO1) OX=208964 GN=PA0600 PE=4 SV=1	FALSE	0	130.973	39	28	118	28	797	89.5	5.77	18.25	175.32	27	28	1.269	1.007	1.311	0.974	0.315396	0.981284	0.320273	0.877009	0.851051	0.996733	0.830303	0.997102	87.6	111.2	87	114.1	2.68	2.83	8.13	5.4	2.81233e+06	4.43694e+06	4.55243e+06	3.66556e+06	4.0581e+06	5.66427e+06	5.6793e+06	5.60973e+06	3.6924e+06	3.03963e+06	4.48771e+06
FALSE	High	Master Protein	Q9HTD0	Biotin carboxylase OS=Pseudomonas aeruginosa (strain ATCC 15692 / DSM 22644 / CIP 104116 / JCM 14847 / LMG 12228 / 1C / PRS 101 / PAO1) OX=208964 GN=PA5436 PE=4 SV=1	FALSE	0	130.824	63	28	213	26	471	51.8	6.61	40.36	298.52	28	28	0.894	0.913	0.851	0.959	0.503454	0.237325	0.298156	0.614303	0.950184	0.799889	0.814758	0.972581	102	91.2	111.7	95.1	7.76	4.45	10.02	2.6	3.16136e+07	5.27126e+07	6.01821e+07	4.19446e+07	3.2347e+07	4.46383e+07	5.11602e+07	4.88413e+07	4.89989e+07	3.49454e+07	6.1507e+07
FALSE	High	Master Protein	Q9I140	aminomethyltransferase OS=Pseudomonas aeruginosa (strain ATCC 15692 / DSM 22644 / CIP 104116 / JCM 14847 / LMG 12228 / 1C / PRS 101 / PAO1) OX=208964 GN=gcvT2 PE=3 SV=1	FALSE	0	130.761	57	20	273	20	373	39.9	6.39	48.23	447.02	20	18	0.89	1.007	0.979	0.916	0.48715	0.894397	0.875897	0.324475	0.950184	0.991547	0.999658	0.894561	103.8	92.4	103	100.9	13.54	7.03	5.36	9.93	3.6726e+07	5.9411e+07	7.94573e+07	5.03247e+07	3.58456e+07	5.34427e+07	6.23871e+07	5.39019e+07	5.32707e+07	4.19495e+07	6.52115e+07
FALSE	High	Master Protein	Q9HUC8	Arginine--tRNA ligase OS=Pseudomonas aeruginosa (strain ATCC 15692 / DSM 22644 / CIP 104116 / JCM 14847 / LMG 12228 / 1C / PRS 101 / PAO1) OX=208964 GN=argS PE=3 SV=1	FALSE	0	130.708	38	22	372	22	587	65.2	5.55	60.49	503.12	22	22	1.209	0.996	1.226	0.982	0.171805	0.797463	0.208408	0.793471	0.651433	0.986506	0.701346	0.990774	90	108.8	90.4	110.8	3.75	5.34	3.78	3.52	3.09677e+07	5.12555e+07	5.31202e+07	4.22029e+07	4.39842e+07	6.08362e+07	5.84878e+07	6.21646e+07	4.44389e+07	3.6439e+07	4.98052e+07
FALSE	High	Master Protein	Q9HY84	Argininosuccinate synthase OS=Pseudomonas aeruginosa (strain ATCC 15692 / DSM 22644 / CIP 104116 / JCM 14847 / LMG 12228 / 1C / PRS 101 / PAO1) OX=208964 GN=argG PE=3 SV=1	FALSE	0	130.673	60	26	279	26	405	45.3	5.58	52	391.49	25	25	1.116	1.036	1.118	1.034	0.406233	0.868281	0.498329	0.774793	0.913423	0.98947	0.95852	0.990774	96.1	107.3	92.8	103.8	1.78	1.14	3.84	5.24	5.41287e+07	8.58297e+07	9.04172e+07	7.38581e+07	6.95836e+07	9.55895e+07	1.04224e+08	9.85257e+07	7.00393e+07	6.12074e+07	8.23257e+07
FALSE	High	Master Protein	O33407	Esterase EstA OS=Pseudomonas aeruginosa (strain ATCC 15692 / DSM 22644 / CIP 104116 / JCM 14847 / LMG 12228 / 1C / PRS 101 / PAO1) OX=208964 GN=estA PE=1 SV=1	FALSE	0	130.511	46	26	204	26	646	69.6	4.89	35.3	305.52	26	25	1.524	0.887	1.286	1.05	0.0137501	0.152719	0.189977	0.654722	0.126918	0.684398	0.667695	0.97383	78.4	119.5	88.4	113.7	50	35.06	27.81	21.14	1.34701e+07	2.30283e+07	4.90638e+07	1.42437e+07	1.50437e+07	2.74655e+07	4.90526e+07	4.25286e+07	2.18959e+07	1.85079e+07	3.43947e+07
FALSE	High	Master Protein	Q9HU18	C4-dicarboxylate-binding periplasmic protein DctP OS=Pseudomonas aeruginosa (strain ATCC 15692 / DSM 22644 / CIP 104116 / JCM 14847 / LMG 12228 / 1C / PRS 101 / PAO1) OX=208964 GN=dctP PE=1 SV=1	FALSE	0	130.482	57	22	288	22	331	37	8.38	49.51	390.5	22	22	1.076	0.93	1.039	0.963	0.558791	0.325573	0.827325	0.647466	0.957653	0.877421	0.999658	0.97383	93.7	100.9	100.7	104.7	2.35	12.89	5.41	10.69	5.26195e+07	7.65944e+07	8.3403e+07	6.64297e+07	5.93555e+07	7.18236e+07	1.04384e+08	9.06865e+07	7.70197e+07	6.374e+07	8.32964e+07
FALSE	High	Master Protein	Q9HU67	Large ribosomal subunit assembly factor BipA OS=Pseudomonas aeruginosa (strain ATCC 15692 / DSM 22644 / CIP 104116 / JCM 14847 / LMG 12228 / 1C / PRS 101 / PAO1) OX=208964 GN=typA PE=3 SV=1	FALSE	0	130.181	38	25	197	25	605	66.9	5.38	32.14	255.44	25	25	0.677	1.029	0.735	0.947	0.0277532	0.88536	0.109247	0.613274	0.206313	0.991547	0.493956	0.972581	118.9	80.5	115.6	85	9.52	4.29	3.86	9.23	1.021e+07	1.61853e+07	2.06587e+07	1.52199e+07	8.23197e+06	1.11376e+07	1.29472e+07	1.21999e+07	1.42662e+07	1.17453e+07	1.72636e+07
FALSE	High	Master Protein	Q9I379	Probable chemotaxis transducer OS=Pseudomonas aeruginosa (strain ATCC 15692 / DSM 22644 / CIP 104116 / JCM 14847 / LMG 12228 / 1C / PRS 101 / PAO1) OX=208964 GN=PA1646 PE=3 SV=1	FALSE	0	130.063	48	27	147	25	652	69.8	5.34	26.85	206.49	27	27	1.919	0.904	1.91	0.909	0.00112046	0.253422	0.00286669	0.357136	0.0190309	0.818502	0.032501	0.909365	65.2	125.1	72.1	137.7	10.81	4.26	6.88	15.99	2.43863e+06	3.5192e+06	3.07122e+06	3.00194e+06	4.76956e+06	7.05254e+06	7.09676e+06	7.16669e+06	3.43211e+06	2.89886e+06	3.50729e+06
FALSE	High	Master Protein	P52477	Multidrug resistance protein MexA OS=Pseudomonas aeruginosa (strain ATCC 15692 / DSM 22644 / CIP 104116 / JCM 14847 / LMG 12228 / 1C / PRS 101 / PAO1) OX=208964 GN=mexA PE=1 SV=1	FALSE	0	129.715	55	22	299	22	383	40.9	8.72	49.48	465.72	22	21	0.758	1.172	0.799	1.111	0.0750926	0.138719	0.151585	0.300719	0.404412	0.666399	0.596127	0.882275	121.5	92.1	103.6	82.8	1.77	3.99	1.34	11.65	7.21576e+07	1.06248e+08	1.13086e+08	9.46195e+07	6.03033e+07	8.40741e+07	9.56142e+07	8.27501e+07	8.28604e+07	6.95073e+07	9.39589e+07
FALSE	High	Master Protein	Q9I2G3	Cytochrome c domain-containing protein OS=Pseudomonas aeruginosa (strain ATCC 15692 / DSM 22644 / CIP 104116 / JCM 14847 / LMG 12228 / 1C / PRS 101 / PAO1) OX=208964 GN=PA1941 PE=4 SV=1	FALSE	0	129.487	54	31	170	31	631	70.9	7.81	35.88	218.58	31	30	3.419	1.251	3.594	1.19	1.5179e-12	0.0391587	2.05134e-11	0.086493	1.61285e-10	0.344944	1.35834e-09	0.590971	49.4	169	39.5	142.1	11.07	7.73	7.29	10.63	2.74307e+06	4.80972e+06	5.87229e+06	4.40418e+06	1.23193e+07	1.71583e+07	2.1262e+07	1.75468e+07	3.3982e+06	3.2531e+06	4.18019e+06
FALSE	High	Master Protein	Q9HW35	BifA OS=Pseudomonas aeruginosa (strain ATCC 15692 / DSM 22644 / CIP 104116 / JCM 14847 / LMG 12228 / 1C / PRS 101 / PAO1) OX=208964 GN=bifA PE=1 SV=1	FALSE	0	129.403	42	26	163	26	687	77.5	6.05	26.92	247.82	26	25	1.147	1.101	1.196	1.056	0.458064	0.369327	0.456084	0.578117	0.941334	0.909714	0.93581	0.965731	96.6	110.8	87.7	104.9	1.99	4.19	3.38	3.18	8.96715e+06	1.36209e+07	1.49542e+07	1.16358e+07	1.08844e+07	1.62084e+07	1.70204e+07	1.65429e+07	1.11215e+07	9.11264e+06	1.28447e+07
FALSE	High	Master Protein	Q9HWB7	RecBCD enzyme subunit RecD OS=Pseudomonas aeruginosa (strain ATCC 15692 / DSM 22644 / CIP 104116 / JCM 14847 / LMG 12228 / 1C / PRS 101 / PAO1) OX=208964 GN=recD PE=3 SV=1	FALSE	0	129.229	48	30	143	30	721	79	6.67	30.02	203.62	30	29	1.072	0.969	1.162	0.893	0.731101	0.601196	0.557124	0.272998	0.993046	0.975299	0.977353	0.862984	93	99.6	95.9	111.5	14.68	5.63	8.36	3.52	3.93466e+06	7.11822e+06	8.61072e+06	5.22881e+06	4.70961e+06	7.09337e+06	7.78037e+06	7.3713e+06	5.96185e+06	4.39403e+06	7.39504e+06
FALSE	High	Master Protein	P23189	Glutathione reductase OS=Pseudomonas aeruginosa (strain ATCC 15692 / DSM 22644 / CIP 104116 / JCM 14847 / LMG 12228 / 1C / PRS 101 / PAO1) OX=208964 GN=gor PE=3 SV=1	FALSE	0	129.155	67	24	220	24	451	49.2	6.35	33.15	327.13	24	23	0.866	1.05	0.895	1.015	0.391854	0.758137	0.471151	0.91445	0.90443	0.983057	0.944385	0.998613	109	94.3	103.8	92.9	4.73	4.58	5.54	9.78	2.49391e+07	4.09705e+07	4.56379e+07	3.54577e+07	2.4629e+07	3.54229e+07	3.9963e+07	3.7371e+07	3.44018e+07	2.68395e+07	4.07497e+07
FALSE	High	Master Protein	Q9HV02	Selenocysteine-specific elongation factor OS=Pseudomonas aeruginosa (strain ATCC 15692 / DSM 22644 / CIP 104116 / JCM 14847 / LMG 12228 / 1C / PRS 101 / PAO1) OX=208964 GN=selB PE=4 SV=1	FALSE	0	129.043	48	27	120	27	641	70.9	7.91	20.57	172.2	27	23	1.495	1.059	1.657	0.956	0.0276379	0.637746	0.0215325	0.722469	0.206313	0.980475	0.158937	0.990292	79.9	119.5	75.5	125	13.45	6.69	9.22	11.75	2.67942e+06	5.00103e+06	5.98946e+06	3.97088e+06	4.79567e+06	7.65989e+06	7.6817e+06	7.54347e+06	3.72146e+06	3.23234e+06	5.2078e+06
FALSE	High	Master Protein	Q9I0F3	Type VI secretion system spike protein VgrG1c OS=Pseudomonas aeruginosa (strain ATCC 15692 / DSM 22644 / CIP 104116 / JCM 14847 / LMG 12228 / 1C / PRS 101 / PAO1) OX=208964 GN=vgrG1c PE=1 SV=1	FALSE	0	129.005	39	25	105	16	726	81.6	6.33	17.11	164.58	25	23	2.091	1.008	2.055	1.026	0.00177745	0.833233	0.00317912	0.761677	0.0274364	0.986506	0.0355144	0.990774	65.4	136.7	64.8	133.2	12.73	4.43	7.52	17.59	1.20171e+06	1.93286e+06	2.57396e+06	1.67873e+06	2.97259e+06	4.46404e+06	4.38628e+06	4.22098e+06	1.68102e+06	1.24397e+06	2.01902e+06
FALSE	High	Master Protein	Q9HXP8	Signal recognition particle protein OS=Pseudomonas aeruginosa (strain ATCC 15692 / DSM 22644 / CIP 104116 / JCM 14847 / LMG 12228 / 1C / PRS 101 / PAO1) OX=208964 GN=ffh PE=3 SV=1	FALSE	0	128.766	52	25	200	25	457	49.3	9.55	37.04	305.43	25	25	1.167	0.949	1.246	0.889	0.258816	0.442372	0.174601	0.195175	0.779205	0.946348	0.640093	0.779167	88.2	103	93	115.8	10.13	3.31	7.03	9.27	2.43509e+07	4.50674e+07	5.05865e+07	3.79578e+07	3.83785e+07	5.52579e+07	5.48148e+07	5.40485e+07	4.06261e+07	3.13687e+07	5.043e+07
FALSE	High	Master Protein	Q9HYT5	UspA domain-containing protein OS=Pseudomonas aeruginosa (strain ATCC 15692 / DSM 22644 / CIP 104116 / JCM 14847 / LMG 12228 / 1C / PRS 101 / PAO1) OX=208964 GN=PA3309 PE=3 SV=1	FALSE	0	128.728	92	19	2307	19	151	16.5	5.68	140.62	4989.93	19	17	1.049	1.028	1.089	0.99	0.680441	0.937369	0.609642	0.863984	0.986994	0.993525	0.989164	0.997102	98	102.8	95.4	103.8	2.16	6.95	6.95	1.98	3.56732e+08	5.55059e+08	5.82567e+08	4.97448e+08	4.34482e+08	6.22054e+08	5.64309e+08	5.95775e+08	4.88197e+08	4.13055e+08	4.8425e+08
FALSE	High	Master Protein	Q9I338	Sulfatase N-terminal domain-containing protein OS=Pseudomonas aeruginosa (strain ATCC 15692 / DSM 22644 / CIP 104116 / JCM 14847 / LMG 12228 / 1C / PRS 101 / PAO1) OX=208964 GN=PA1689 PE=4 SV=1	FALSE	0	128.629	33	22	201	22	700	77.9	6.49	40.18	266.38	22	21	1.097	0.988	1.043	1.039	0.567609	0.750515	0.834507	0.71871	0.957653	0.982394	0.999658	0.989276	96.1	105.4	97.2	101.4	12.42	15.82	4.42	5.85	1.78442e+07	2.42934e+07	3.46037e+07	2.68942e+07	2.29111e+07	2.36387e+07	3.66588e+07	3.40622e+07	2.52303e+07	2.11924e+07	3.06634e+07
FALSE	High	Master Protein	Q9I0S7	Probable AMP-binding enzyme OS=Pseudomonas aeruginosa (strain ATCC 15692 / DSM 22644 / CIP 104116 / JCM 14847 / LMG 12228 / 1C / PRS 101 / PAO1) OX=208964 GN=PA2557 PE=3 SV=1	FALSE	0	128.562	58	25	181	25	564	62.6	6.18	23.15	252.41	25	23	1.12	1.035	1.247	0.929	0.495487	0.867092	0.276644	0.479895	0.950184	0.989127	0.793463	0.953147	93.2	104.4	90.1	112.3	12.33	5.79	7.45	16.24	6.68566e+06	1.00583e+07	1.3815e+07	9.08282e+06	9.28783e+06	1.18754e+07	1.25313e+07	1.11735e+07	8.80013e+06	7.12239e+06	1.15402e+07
FALSE	High	Master Protein	Q9HXV4	Adenylate kinase OS=Pseudomonas aeruginosa (strain ATCC 15692 / DSM 22644 / CIP 104116 / JCM 14847 / LMG 12228 / 1C / PRS 101 / PAO1) OX=208964 GN=adk PE=3 SV=1	FALSE	0	128.415	92	22	680	22	215	23.1	6.43	102.97	1013.43	22	21	0.975	1	0.966	1.009	0.933939	0.829438	0.807734	0.978918	0.999838	0.986506	0.999658	0.999328	101.5	98.9	101.5	98.1	5.67	3.5	3.65	6.19	1.597e+08	2.54355e+08	2.96414e+08	2.1821e+08	1.74937e+08	2.46508e+08	2.75399e+08	2.60562e+08	2.30157e+08	1.94828e+08	2.56717e+08
FALSE	High	Master Protein	Q9HVC5	Ribose-phosphate pyrophosphokinase OS=Pseudomonas aeruginosa (strain ATCC 15692 / DSM 22644 / CIP 104116 / JCM 14847 / LMG 12228 / 1C / PRS 101 / PAO1) OX=208964 GN=prs PE=3 SV=1	FALSE	0	128.281	63	16	270	16	313	34	6.55	41.59	437.05	16	16	1.018	1.002	1.065	0.958	0.834482	0.850257	0.710587	0.606097	0.999838	0.986506	0.999658	0.972581	98.1	99.8	97.9	104.2	7.99	5.3	7.25	6.52	2.53759e+07	3.84398e+07	4.81455e+07	3.35558e+07	2.71026e+07	4.17963e+07	4.23093e+07	4.15663e+07	3.46054e+07	2.564e+07	4.2291e+07
FALSE	High	Master Protein	Q9HYI8	Pyruvate dehydrogenase E1 component subunit alpha OS=Pseudomonas aeruginosa (strain ATCC 15692 / DSM 22644 / CIP 104116 / JCM 14847 / LMG 12228 / 1C / PRS 101 / PAO1) OX=208964 GN=pdhA PE=4 SV=1	FALSE	0	128.165	54	19	404	19	365	40.4	5.53	59.85	591.94	19	19	0.998	1.088	0.964	1.126	0.941736	0.491146	0.799815	0.242071	0.999838	0.961999	0.999658	0.83429	105.2	104.9	96.7	93.2	2.91	11.96	1.69	17.44	5.14163e+07	7.94302e+07	8.66261e+07	6.61111e+07	5.14547e+07	7.45039e+07	9.66682e+07	8.84539e+07	6.52762e+07	5.34658e+07	7.64997e+07
FALSE	High	Master Protein	Q9I271	Cysteine protease OS=Pseudomonas aeruginosa (strain ATCC 15692 / DSM 22644 / CIP 104116 / JCM 14847 / LMG 12228 / 1C / PRS 101 / PAO1) OX=208964 GN=PA2044 PE=4 SV=1	FALSE	0	128.129	49	26	151	26	624	70	6.19	25.96	225.66	26	26	1.329	1.418	1.503	1.254	0.118074	0.0013237	0.0795689	0.0101141	0.53894	0.0337434	0.39863	0.184926	97.7	129.8	68.9	103.6	18.45	11.05	14.5	41.12	2.76512e+06	5.49184e+06	7.11361e+06	5.28387e+06	5.30606e+06	9.33292e+06	8.37854e+06	7.98081e+06	2.72414e+06	3.0232e+06	4.30491e+06
FALSE	High	Master Protein	Q9HUV7	histidine kinase OS=Pseudomonas aeruginosa (strain ATCC 15692 / DSM 22644 / CIP 104116 / JCM 14847 / LMG 12228 / 1C / PRS 101 / PAO1) OX=208964 GN=retS PE=1 SV=1	FALSE	0	128.116	38	27	135	27	942	103.8	6.51	22.45	208.22	27	25	1.747	0.973	1.724	0.986	0.000984783	0.637025	0.0042288	0.914477	0.0173194	0.980475	0.0444169	0.998613	72.1	126	74.1	127.8	6.83	5.73	9.06	5.69	3.98829e+06	6.04933e+06	7.4953e+06	5.66454e+06	7.58644e+06	1.19265e+07	1.20108e+07	1.13772e+07	5.47306e+06	4.47491e+06	7.37614e+06
FALSE	High	Master Protein	G3XD09	Glutamate synthase small chain OS=Pseudomonas aeruginosa (strain ATCC 15692 / DSM 22644 / CIP 104116 / JCM 14847 / LMG 12228 / 1C / PRS 101 / PAO1) OX=208964 GN=gltD PE=4 SV=1	FALSE	0	127.968	57	24	171	24	477	52.6	6.48	28.33	234.07	24	24	0.874	0.992	0.935	0.928	0.500327	0.817133	0.655207	0.477484	0.950184	0.986506	0.996705	0.953147	104.6	91.4	105.4	98.6	7.56	3.52	3.92	4.98	8.58069e+06	1.35923e+07	1.63048e+07	1.1351e+07	8.58757e+06	1.18892e+07	1.28689e+07	1.28659e+07	1.19603e+07	9.71667e+06	1.46056e+07
FALSE	High	Master Protein	Q9I762	Glycine zipper domain-containing protein OS=Pseudomonas aeruginosa (strain ATCC 15692 / DSM 22644 / CIP 104116 / JCM 14847 / LMG 12228 / 1C / PRS 101 / PAO1) OX=208964 GN=PA0070 PE=4 SV=1	FALSE	0	127.888	68	24	279	24	304	31.7	8.72	40.25	424.49	24	22	1.163	0.988	1.048	1.096	0.306882	0.7544	0.815088	0.374072	0.841119	0.982394	0.999658	0.917096	94.4	109.8	95.6	100.2	4.41	4.38	20.66	4.73	2.03687e+07	3.15987e+07	3.56488e+07	2.62172e+07	2.66879e+07	3.81841e+07	4.24006e+07	3.64125e+07	3.84523e+07	2.21156e+07	3.45971e+07
FALSE	High	Master Protein	Q9I6C1	Signal recognition particle receptor FtsY OS=Pseudomonas aeruginosa (strain ATCC 15692 / DSM 22644 / CIP 104116 / JCM 14847 / LMG 12228 / 1C / PRS 101 / PAO1) OX=208964 GN=ftsY PE=3 SV=1	FALSE	0	127.76	65	27	202	27	455	48.4	4.89	29.83	317.44	27	26	1.063	1.035	1.084	1.014	0.703075	0.850051	0.74533	0.866058	0.988416	0.986506	0.999658	0.997102	98.1	104.3	94.8	102.8	2.11	2.77	2.96	2.27	1.25758e+07	1.89922e+07	1.96547e+07	1.62275e+07	1.51536e+07	2.09635e+07	2.16471e+07	1.9959e+07	1.62897e+07	1.39433e+07	1.7967e+07
FALSE	High	Master Protein	Q9I0K9	Adenylosuccinate lyase OS=Pseudomonas aeruginosa (strain ATCC 15692 / DSM 22644 / CIP 104116 / JCM 14847 / LMG 12228 / 1C / PRS 101 / PAO1) OX=208964 GN=purB PE=1 SV=1	FALSE	0	127.715	51	24	168	24	456	50.5	5.85	31.55	226.46	24	23	1.049	0.965	1.05	0.965	0.749167	0.592626	0.837882	0.735498	0.995593	0.975299	0.999658	0.990774	95.9	100.6	99.3	104.2	4.4	5	5.06	7.67	1.28536e+07	1.87724e+07	2.17606e+07	1.6085e+07	1.48015e+07	2.23839e+07	2.15918e+07	2.1304e+07	1.77169e+07	1.34576e+07	2.07593e+07
FALSE	High	Master Protein	Q9HUA5	Glucans biosynthesis protein G OS=Pseudomonas aeruginosa (strain ATCC 15692 / DSM 22644 / CIP 104116 / JCM 14847 / LMG 12228 / 1C / PRS 101 / PAO1) OX=208964 GN=opgG PE=3 SV=1	FALSE	0	127.647	52	29	241	29	525	59.4	6.99	48.18	298.35	29	26	0.635	1.048	0.614	1.083	0.00292683	0.773742	0.00201702	0.446459	0.0411468	0.986087	0.024975	0.946715	126	79.9	120.2	73.8	11.16	2.98	7.22	20.88	8.9254e+07	1.30274e+08	1.13696e+08	1.18636e+08	6.35823e+07	8.22381e+07	9.46853e+07	8.71496e+07	1.18712e+08	8.9982e+07	1.26115e+08
FALSE	High	Master Protein	Q9HU50	Probable carboxyl-terminal protease OS=Pseudomonas aeruginosa (strain ATCC 15692 / DSM 22644 / CIP 104116 / JCM 14847 / LMG 12228 / 1C / PRS 101 / PAO1) OX=208964 GN=PA5134 PE=1 SV=1	FALSE	0	127.57	62	24	237	24	436	46	5.72	39.93	339.36	24	24	0.853	1.07	0.837	1.091	0.37911	0.611165	0.26408	0.38877	0.895717	0.975299	0.778943	0.924253	112	95.6	104.7	87.6	7.14	3.14	6.88	9.81	2.41602e+07	3.51603e+07	3.37433e+07	3.22032e+07	2.33682e+07	2.97234e+07	3.39527e+07	3.16818e+07	3.09715e+07	2.31108e+07	3.76551e+07
FALSE	High	Master Protein	Q9HZK6	Na(+)-translocating NADH-quinone reductase subunit A OS=Pseudomonas aeruginosa (strain ATCC 15692 / DSM 22644 / CIP 104116 / JCM 14847 / LMG 12228 / 1C / PRS 101 / PAO1) OX=208964 GN=nqrA PE=3 SV=1	FALSE	0	127.237	60	21	167	21	445	48.1	7.55	21.24	283.35	21	20	1.045	0.963	1.032	0.975	0.829536	0.588933	0.970365	0.821088	0.999838	0.975299	0.999658	0.990774	96.3	100.6	100	103.1	2.16	5.79	3.97	6.32	1.0672e+07	1.54505e+07	1.70065e+07	1.41693e+07	1.27557e+07	1.68535e+07	1.97397e+07	1.62455e+07	1.47108e+07	1.20598e+07	1.80512e+07
FALSE	High	Master Protein	Q9HWH3	Probable outer membrane protein OS=Pseudomonas aeruginosa (strain ATCC 15692 / DSM 22644 / CIP 104116 / JCM 14847 / LMG 12228 / 1C / PRS 101 / PAO1) OX=208964 GN=opmD PE=3 SV=1	FALSE	0	127.111	67	25	215	25	487	52.9	5.91	37.69	338.93	25	25	0.59	1.063	0.721	0.869	0.00401542	0.657819	0.0638091	0.161501	0.0513906	0.980475	0.341786	0.736464	124.6	73.5	117.3	84.6	6.57	4.2	4.18	24.79	1.99898e+07	3.48633e+07	3.44962e+07	2.67753e+07	1.4239e+07	1.84286e+07	1.92912e+07	1.9886e+07	2.83111e+07	2.12744e+07	2.94804e+07
FALSE	High	Master Protein	Q9I3M9	Cytochrome c-type biogenesis protein CycH OS=Pseudomonas aeruginosa (strain ATCC 15692 / DSM 22644 / CIP 104116 / JCM 14847 / LMG 12228 / 1C / PRS 101 / PAO1) OX=208964 GN=cycH PE=3 SV=1	FALSE	0	127.105	69	23	179	23	407	43.3	5.19	32.7	295.69	23	23	1.119	1.033	1.18	0.98	0.487083	0.868929	0.404073	0.823441	0.950184	0.98947	0.897357	0.990774	94.6	105.9	91.6	108	4.29	4.81	1.96	4.06	1.45274e+07	2.32254e+07	2.43193e+07	2.14014e+07	2.03527e+07	2.71137e+07	2.69251e+07	2.59277e+07	2.00567e+07	1.6994e+07	2.24223e+07
FALSE	High	Master Protein	O82850	Small ribosomal subunit protein uS2 OS=Pseudomonas aeruginosa (strain ATCC 15692 / DSM 22644 / CIP 104116 / JCM 14847 / LMG 12228 / 1C / PRS 101 / PAO1) OX=208964 GN=rpsB PE=1 SV=2	FALSE	0	126.96	63	17	603	17	246	27.3	8.53	74.52	939.83	17	17	1.111	0.841	1.003	0.931	0.42642	0.0396119	0.997433	0.414862	0.923926	0.347594	0.999658	0.934528	89	98.9	105.9	106.2	3.36	10.65	3.39	3.71	7.38183e+07	1.09604e+08	1.15768e+08	1.02199e+08	1.07516e+08	1.33692e+08	1.25859e+08	1.21004e+08	1.164e+08	1.02043e+08	1.32358e+08
FALSE	High	Master Protein	Q9I019	histidine kinase OS=Pseudomonas aeruginosa (strain ATCC 15692 / DSM 22644 / CIP 104116 / JCM 14847 / LMG 12228 / 1C / PRS 101 / PAO1) OX=208964 GN=PA2824 PE=4 SV=1	FALSE	0	126.951	36	21	121	21	786	85.8	5.86	18.89	204.13	21	21	1.018	1.201	1.09	1.121	0.892851	0.0866024	0.762039	0.179919	0.999838	0.528298	0.999658	0.761999	106.5	108.3	88.6	96.6	3.43	4.63	7.65	6.87	5.3406e+06	8.54909e+06	9.40443e+06	7.64706e+06	6.19419e+06	8.95639e+06	1.01641e+07	9.18884e+06	6.39408e+06	4.96948e+06	7.53994e+06
FALSE	High	Master Protein	Q9HUT3	Bacterioferritin OS=Pseudomonas aeruginosa (strain ATCC 15692 / DSM 22644 / CIP 104116 / JCM 14847 / LMG 12228 / 1C / PRS 101 / PAO1) OX=208964 GN=PA4880 PE=3 SV=1	FALSE	0	126.678	80	15	246	15	177	20.2	4.74	43.39	420.09	15	13	0.588	0.756	0.602	0.739	0.0037347	0.00140782	0.00129279	0.00191758	0.049034	0.0354353	0.0175275	0.0619154	107.9	63.5	142.7	85.9	5.78	7.54	9.98	14.76	2.29194e+07	3.92728e+07	3.78092e+07	3.11171e+07	1.63633e+07	2.36043e+07	2.17839e+07	2.05694e+07	3.99454e+07	3.7511e+07	5.09772e+07
FALSE	High	Master Protein	Q9I0D3	Cysteine synthase OS=Pseudomonas aeruginosa (strain ATCC 15692 / DSM 22644 / CIP 104116 / JCM 14847 / LMG 12228 / 1C / PRS 101 / PAO1) OX=208964 GN=cysK PE=3 SV=1	FALSE	0	126.598	68	18	298	18	324	34.3	6.62	49.4	461.74	18	17	0.836	1.032	0.873	0.988	0.278023	0.898511	0.379232	0.85747	0.803472	0.991696	0.884853	0.996313	109.6	91.6	106.2	92.7	3.51	2.48	7.01	8.65	2.8793e+07	4.30744e+07	4.52372e+07	3.54014e+07	2.62332e+07	3.55171e+07	3.99471e+07	3.77292e+07	3.65477e+07	2.88082e+07	4.67183e+07
FALSE	High	Master Protein	Q9I6H5	D-3-phosphoglycerate dehydrogenase OS=Pseudomonas aeruginosa (strain ATCC 15692 / DSM 22644 / CIP 104116 / JCM 14847 / LMG 12228 / 1C / PRS 101 / PAO1) OX=208964 GN=serA PE=3 SV=1	FALSE	0	126.231	57	21	273	21	409	44.2	6.54	37.21	442.94	21	19	0.963	1.021	1.034	0.951	0.866594	0.992307	0.854645	0.552956	0.999838	0.999421	0.999658	0.965218	101.2	97.4	99.1	102.4	7.03	3.79	5.88	3.82	4.21848e+07	6.85518e+07	7.87802e+07	5.52555e+07	4.66208e+07	6.94183e+07	6.94775e+07	6.70975e+07	5.72727e+07	4.97418e+07	6.30969e+07
FALSE	High	Master Protein	Q9I1B3	Uricase PuuD OS=Pseudomonas aeruginosa (strain ATCC 15692 / DSM 22644 / CIP 104116 / JCM 14847 / LMG 12228 / 1C / PRS 101 / PAO1) OX=208964 GN=PA2366 PE=4 SV=1	FALSE	0	126.048	54	22	141	22	494	55	5.85	22.63	211.07	21	22	14.806	3.146	24.309	1.916	1e-17	1e-17	1e-17	8.67233e-11	1.90375e-15	3.8025e-15	1.20237e-15	3.96412e-08	16.8	248.3	5.3	129.6	77.82	27.69	28.18	88.83	269848	754961	2.88886e+06	1.10307e+06	8.93935e+06	1.79747e+07	2.04149e+07	1.08216e+07	235557	258758	177244
FALSE	High	Master Protein	Q9I440	Probable oligopeptidase OS=Pseudomonas aeruginosa (strain ATCC 15692 / DSM 22644 / CIP 104116 / JCM 14847 / LMG 12228 / 1C / PRS 101 / PAO1) OX=208964 GN=PA1304 PE=4 SV=1	FALSE	0	125.961	44	25	145	25	683	75.8	5.08	28.98	199.48	25	24	0.982	0.929	0.881	1.036	0.954151	0.313743	0.413169	0.608006	0.999838	0.868762	0.904155	0.972581	99.8	98.1	107.4	94.7	2.95	6.16	3.14	10.17	5.724e+06	8.27128e+06	9.54891e+06	7.56985e+06	7.0782e+06	8.43766e+06	9.52005e+06	8.70046e+06	8.03423e+06	6.89786e+06	9.62253e+06
FALSE	High	Master Protein	Q9HT84	Diguanylate cyclase DgcP OS=Pseudomonas aeruginosa (strain ATCC 15692 / DSM 22644 / CIP 104116 / JCM 14847 / LMG 12228 / 1C / PRS 101 / PAO1) OX=208964 GN=dgcP PE=1 SV=1	FALSE	0	125.922	40	24	163	24	671	74	5	30.52	231.13	24	23	0.992	0.897	0.921	0.967	0.979533	0.186899	0.596807	0.757479	0.999838	0.738372	0.984067	0.990774	96.8	96	107.9	99.3	4.24	4.57	4.79	2.45	8.01145e+06	1.22753e+07	1.3423e+07	1.17163e+07	8.76227e+06	1.30045e+07	1.40901e+07	1.23905e+07	1.28988e+07	1.09717e+07	1.37971e+07
FALSE	High	Master Protein	Q9I587	Fumarate hydratase class II 1 OS=Pseudomonas aeruginosa (strain ATCC 15692 / DSM 22644 / CIP 104116 / JCM 14847 / LMG 12228 / 1C / PRS 101 / PAO1) OX=208964 GN=fumC1 PE=3 SV=1	FALSE	0	125.651	60	22	426	22	464	49.1	6.14	67.59	682.93	22	21	0.699	0.852	0.595	1.002	0.0203693	0.0548896	0.000991422	0.966041	0.164428	0.407254	0.0139809	0.999328	112	78.3	131.5	78.2	21.13	3.53	10.4	7.25	6.28768e+07	6.62687e+07	6.37881e+07	6.73173e+07	3.64972e+07	5.25218e+07	5.65339e+07	4.98678e+07	9.0918e+07	6.10658e+07	8.76523e+07
FALSE	High	Master Protein	Q9I5V0	UPF0229 protein PA0587 OS=Pseudomonas aeruginosa (strain ATCC 15692 / DSM 22644 / CIP 104116 / JCM 14847 / LMG 12228 / 1C / PRS 101 / PAO1) OX=208964 GN=PA0587 PE=3 SV=1	FALSE	0	125.108	54	22	309	22	423	48.7	7.69	54.04	441.71	22	21	0.883	1.079	0.894	1.065	0.488583	0.546201	0.460895	0.538833	0.950184	0.970726	0.93801	0.961722	110	97.1	101.9	91.1	4.37	3.45	3.71	9.87	2.39259e+07	3.81455e+07	3.84251e+07	3.01572e+07	2.39019e+07	3.06419e+07	3.50225e+07	3.36161e+07	2.9496e+07	2.52522e+07	3.37416e+07
FALSE	High	Master Protein	Q9HX92	Probable transcriptional regulator OS=Pseudomonas aeruginosa (strain ATCC 15692 / DSM 22644 / CIP 104116 / JCM 14847 / LMG 12228 / 1C / PRS 101 / PAO1) OX=208964 GN=PA3921 PE=4 SV=1	FALSE	0	124.93	32	29	144	29	906	101.3	6.13	22.51	216.55	29	26	1.605	1.118	1.817	0.987	0.00584617	0.321555	0.0018402	0.921133	0.0688173	0.873887	0.0232904	0.998613	78	125.3	69.8	126.9	9.48	4.39	6.75	12.58	3.74309e+06	6.99545e+06	7.42176e+06	5.49323e+06	7.70148e+06	1.12315e+07	1.10169e+07	1.12975e+07	5.1753e+06	4.1958e+06	6.24049e+06
FALSE	High	Master Protein	Q9I6Z2	Alkyl hydroperoxide reductase subunit F OS=Pseudomonas aeruginosa (strain ATCC 15692 / DSM 22644 / CIP 104116 / JCM 14847 / LMG 12228 / 1C / PRS 101 / PAO1) OX=208964 GN=ahpF PE=3 SV=1	FALSE	0	124.766	51	25	174	25	521	55.8	5.38	30.54	256.2	25	24	1.659	0.931	1.771	0.871	0.00712547	0.332665	0.00331756	0.156859	0.0789368	0.880709	0.0368806	0.736141	71	117.7	76.3	135.1	2.23	18.87	5.36	34.74	9.31409e+06	1.4564e+07	1.50195e+07	1.2843e+07	2.13961e+07	2.68542e+07	2.03774e+07	2.25317e+07	1.344e+07	1.12844e+07	1.61198e+07
FALSE	High	Master Protein	Q9HYX7	Recombination-associated protein RdgC OS=Pseudomonas aeruginosa (strain ATCC 15692 / DSM 22644 / CIP 104116 / JCM 14847 / LMG 12228 / 1C / PRS 101 / PAO1) OX=208964 GN=rdgC PE=1 SV=1	FALSE	0	124.61	67	22	277	22	306	34	5.11	39.81	412.06	21	21	0.814	0.969	0.757	1.042	0.194672	0.581058	0.0755425	0.718884	0.691891	0.975299	0.383078	0.989276	110.3	89.8	113.8	86.1	3.63	1.66	6.31	7.1	3.02123e+07	4.68524e+07	4.90121e+07	4.33236e+07	2.83651e+07	3.81628e+07	4.15659e+07	4.02574e+07	4.235e+07	3.66397e+07	4.41349e+07
FALSE	High	Master Protein	Q9HYX0	histidine kinase OS=Pseudomonas aeruginosa (strain ATCC 15692 / DSM 22644 / CIP 104116 / JCM 14847 / LMG 12228 / 1C / PRS 101 / PAO1) OX=208964 GN=PA3271 PE=3 SV=1	FALSE	0	124.545	26	28	111	28	1159	127.4	8.12	18.45	159.81	28	26	1.024	1.073	1.083	1.015	0.903499	0.627952	0.98702	0.871824	0.999838	0.980183	0.999658	0.997102	100.9	103.3	94	101.8	5.56	2.59	9.02	6.12	2.22191e+06	3.37461e+06	3.956e+06	3.28906e+06	2.63516e+06	3.68719e+06	3.99639e+06	3.88042e+06	2.84152e+06	2.27804e+06	3.55213e+06
FALSE	High	Master Protein	Q9HXH9	Queuine tRNA-ribosyltransferase OS=Pseudomonas aeruginosa (strain ATCC 15692 / DSM 22644 / CIP 104116 / JCM 14847 / LMG 12228 / 1C / PRS 101 / PAO1) OX=208964 GN=tgt PE=3 SV=1	FALSE	0	124.514	77	20	116	20	372	41.2	6.89	14.47	218.48	20	17	0.89	1.021	0.96	0.947	0.530771	0.954788	0.744738	0.597777	0.95422	0.993525	0.999658	0.972581	105	93.5	102.9	98.7	7.23	2.67	3.27	3.94	9.37912e+06	1.62677e+07	1.79805e+07	1.32632e+07	9.9849e+06	1.4318e+07	1.55426e+07	1.45266e+07	1.41788e+07	1.08716e+07	1.61307e+07
FALSE	High	Master Protein	Q00934	Response regulator protein PilR OS=Pseudomonas aeruginosa (strain ATCC 15692 / DSM 22644 / CIP 104116 / JCM 14847 / LMG 12228 / 1C / PRS 101 / PAO1) OX=208964 GN=pilR PE=1 SV=2	FALSE	0	124.098	56	26	205	26	445	49.7	6.07	37.2	286.33	26	25	1.056	1.159	1.082	1.131	0.733209	0.152202	0.778412	0.19851	0.993046	0.682887	0.999658	0.780884	103.8	109.7	89.6	97	3.01	4.58	3.02	5.9	1.07325e+07	1.71229e+07	1.88182e+07	1.50501e+07	1.37217e+07	1.97824e+07	1.90278e+07	1.86595e+07	1.28401e+07	1.10112e+07	1.51801e+07
FALSE	High	Master Protein	G3XCX1	nitrate reductase (quinone) OS=Pseudomonas aeruginosa (strain ATCC 15692 / DSM 22644 / CIP 104116 / JCM 14847 / LMG 12228 / 1C / PRS 101 / PAO1) OX=208964 GN=narG PE=3 SV=1	FALSE	0	124.096	31	35	124	35	1261	140.9	6.76	19.37	166.79	35	31	0.627	1.053	0.676	0.976	0.0155981	0.669136	0.0272803	0.828252	0.137875	0.980475	0.18914	0.992122	124.3	77.9	118	79.8	9.04	33.48	9.18	45.14	3.03827e+06	5.05441e+06	5.24434e+06	3.59066e+06	2.25553e+06	3.84485e+06	1.65746e+06	3.06154e+06	4.50955e+06	3.46066e+06	4.485e+06
FALSE	High	Master Protein	Q9I690	UPF0312 protein PA0423 OS=Pseudomonas aeruginosa (strain ATCC 15692 / DSM 22644 / CIP 104116 / JCM 14847 / LMG 12228 / 1C / PRS 101 / PAO1) OX=208964 GN=PA0423 PE=1 SV=1	FALSE	0	124.074	81	16	1151	16	191	20.8	6.55	71.11	2317.31	16	16	0.79	1.029	0.788	1.032	0.134543	0.926361	0.127774	0.792606	0.577751	0.991696	0.544591	0.990774	113.4	89.6	110.2	86.8	8.01	8.21	5.91	2.79	8.57043e+07	1.4138e+08	1.64906e+08	1.14237e+08	7.15839e+07	1.09334e+08	1.28379e+08	1.12223e+08	1.1882e+08	1.03383e+08	1.36624e+08
FALSE	High	Master Protein	Q9HW85	Exodeoxyribonuclease I OS=Pseudomonas aeruginosa (strain ATCC 15692 / DSM 22644 / CIP 104116 / JCM 14847 / LMG 12228 / 1C / PRS 101 / PAO1) OX=208964 GN=sbcB PE=4 SV=1	FALSE	0	123.971	61	26	163	26	480	55.4	5.71	32.82	213.67	26	26	0.89	1.03	0.93	0.985	0.534532	0.89263	0.602656	0.908491	0.95422	0.991547	0.987426	0.998613	106.3	94.6	103.2	96	5.71	5.2	6	7.93	7.41679e+06	1.2299e+07	1.30437e+07	9.59756e+06	7.21814e+06	1.05776e+07	1.19881e+07	1.09206e+07	1.0517e+07	7.64089e+06	1.21153e+07
FALSE	High	Master Protein	P55218	O-succinylhomoserine sulfhydrylase OS=Pseudomonas aeruginosa (strain ATCC 15692 / DSM 22644 / CIP 104116 / JCM 14847 / LMG 12228 / 1C / PRS 101 / PAO1) OX=208964 GN=metZ PE=1 SV=1	FALSE	0	123.74	63	24	229	24	403	43.2	6.3	32.08	375.23	24	22	1.119	1.085	1.173	1.035	0.448287	0.479003	0.395889	0.740727	0.938001	0.956962	0.894904	0.990774	97	108.6	89.4	104.9	2.98	7.33	3.71	3.18	1.93804e+07	2.8319e+07	3.00766e+07	2.40879e+07	2.65536e+07	3.1583e+07	3.30613e+07	3.3567e+07	2.32254e+07	1.94542e+07	2.64426e+07
FALSE	High	Master Protein	Q9HXJ8	GTPase Der OS=Pseudomonas aeruginosa (strain ATCC 15692 / DSM 22644 / CIP 104116 / JCM 14847 / LMG 12228 / 1C / PRS 101 / PAO1) OX=208964 GN=der PE=3 SV=1	FALSE	0	123.715	52	24	204	24	493	55	9.09	37.05	289.82	23	23	0.897	1.081	1.004	0.965	0.542599	0.505637	0.916024	0.738696	0.955719	0.962946	0.999658	0.990774	106.7	95.6	98.6	99.1	4.91	4.21	8.54	5.62	9.16852e+06	1.50354e+07	1.67114e+07	1.35225e+07	1.00795e+07	1.3129e+07	1.52883e+07	1.4642e+07	1.18463e+07	1.02608e+07	1.47591e+07
FALSE	High	Master Protein	Q9HVZ7	UDP-N-acetylmuramoyl-tripeptide--D-alanyl-D-alanine ligase OS=Pseudomonas aeruginosa (strain ATCC 15692 / DSM 22644 / CIP 104116 / JCM 14847 / LMG 12228 / 1C / PRS 101 / PAO1) OX=208964 GN=murF PE=1 SV=1	FALSE	0	123.61	60	20	182	20	458	47.4	6.55	24.52	311.23	20	19	1.324	1.028	1.43	0.951	0.128263	0.870835	0.0808982	0.629204	0.560098	0.990049	0.40264	0.973623	85.3	112.9	83	118.7	3.37	2.9	5.2	17.17	9.98671e+06	1.58554e+07	1.59516e+07	1.39495e+07	1.48327e+07	2.15371e+07	2.29922e+07	2.09889e+07	1.35503e+07	1.12267e+07	1.54935e+07
FALSE	High	Master Protein	Q9I6R0	Beta-ketoadipyl-CoA thiolase OS=Pseudomonas aeruginosa (strain ATCC 15692 / DSM 22644 / CIP 104116 / JCM 14847 / LMG 12228 / 1C / PRS 101 / PAO1) OX=208964 GN=pcaF PE=3 SV=1	FALSE	0	123.518	65	22	209	22	401	42.1	5.81	34.27	356.91	22	21	2.542	1.003	2.968	0.859	2.69051e-09	0.874222	9.64828e-12	0.0978705	1.57602e-07	0.990822	6.57955e-10	0.619088	53.3	135.6	53.2	157.9	25.32	5.8	11.33	8.38	1.04838e+07	1.9505e+07	3.01946e+07	1.66608e+07	3.6035e+07	5.11808e+07	5.95453e+07	4.98328e+07	1.40317e+07	1.42645e+07	2.07518e+07
FALSE	High	Master Protein	Q9I3W1	Uncharacterized protein OS=Pseudomonas aeruginosa (strain ATCC 15692 / DSM 22644 / CIP 104116 / JCM 14847 / LMG 12228 / 1C / PRS 101 / PAO1) OX=208964 GN=PA1383 PE=4 SV=1	FALSE	0	123.483	49	25	117	25	601	63.1	5.38	21.16	157.57	24	25	1.335	0.919	1.168	1.051	0.11319	0.292426	0.514043	0.49318	0.523978	0.852713	0.961468	0.953147	85.2	113.8	92.7	108.3	4.04	7.63	1.43	7.66	3.86655e+06	5.36572e+06	6.03195e+06	5.10657e+06	5.79067e+06	6.7322e+06	8.31399e+06	8.07847e+06	5.67004e+06	4.64331e+06	6.3639e+06
FALSE	High	Master Protein	Q9I0F6	Dienelactone hydrolase family protein OS=Pseudomonas aeruginosa (strain ATCC 15692 / DSM 22644 / CIP 104116 / JCM 14847 / LMG 12228 / 1C / PRS 101 / PAO1) OX=208964 GN=PA2682 PE=4 SV=1	FALSE	0	123.252	65	20	250	20	413	45.5	5.64	48.75	375.84	20	18	2.999	0.997	3.559	0.84	3.50122e-11	0.848596	5.55112e-15	0.0593474	2.90856e-09	0.986506	5.17613e-13	0.499442	46.7	139.9	46.8	166.6	24.32	4.75	9.31	5.29	7.84754e+06	1.45633e+07	2.23188e+07	1.27598e+07	3.442e+07	4.62289e+07	4.57773e+07	4.39518e+07	1.10995e+07	1.12133e+07	1.53148e+07
FALSE	High	Master Protein	Q9I3I1	DNA polymerase III subunit gamma/tau OS=Pseudomonas aeruginosa (strain ATCC 15692 / DSM 22644 / CIP 104116 / JCM 14847 / LMG 12228 / 1C / PRS 101 / PAO1) OX=208964 GN=dnaX PE=3 SV=1	FALSE	0	123.192	45	28	148	28	681	73.3	4.81	31.54	202.31	28	26	1.262	0.895	1.22	0.926	0.170263	0.144664	0.352752	0.465613	0.647537	0.672461	0.868917	0.953147	84.3	106.5	94.2	114.9	5.24	2.48	1.02	8.29	6.51995e+06	9.70953e+06	1.03461e+07	9.45555e+06	9.04363e+06	1.30967e+07	1.37306e+07	1.27772e+07	9.94649e+06	8.17035e+06	1.12708e+07
FALSE	High	Master Protein	Q9I702	Malonate-semialdehyde dehydrogenase OS=Pseudomonas aeruginosa (strain ATCC 15692 / DSM 22644 / CIP 104116 / JCM 14847 / LMG 12228 / 1C / PRS 101 / PAO1) OX=208964 GN=bauC PE=2 SV=1	FALSE	0	123.17	55	25	154	25	497	53.3	6.05	24	240.92	25	23	1.122	0.918	1.087	0.948	0.56953	0.292605	0.739773	0.639467	0.957653	0.852713	0.999658	0.97383	91	102.1	99.1	107.8	6.24	8.76	1.29	22.51	1.0554e+07	1.56503e+07	1.88253e+07	1.33369e+07	1.41488e+07	1.90812e+07	1.71202e+07	1.76738e+07	1.54855e+07	1.30345e+07	1.76009e+07
FALSE	High	Master Protein	Q9I0Q1	UvrABC system protein C OS=Pseudomonas aeruginosa (strain ATCC 15692 / DSM 22644 / CIP 104116 / JCM 14847 / LMG 12228 / 1C / PRS 101 / PAO1) OX=208964 GN=uvrC PE=3 SV=1	FALSE	0	123.142	48	28	122	28	608	67.3	8.37	20.27	178.26	28	26	0.971	1.161	1.045	1.079	0.829395	0.164816	0.987616	0.335026	0.999838	0.708011	0.999658	0.894561	107.2	104.1	92.3	96.5	3.16	3.28	6.92	3.75	4.21783e+06	6.87737e+06	7.32214e+06	5.93771e+06	4.63966e+06	6.79009e+06	7.25969e+06	6.85357e+06	5.17813e+06	3.95632e+06	6.16107e+06
FALSE	High	Master Protein	Q9I6J2	Putrescine--pyruvate aminotransferase OS=Pseudomonas aeruginosa (strain ATCC 15692 / DSM 22644 / CIP 104116 / JCM 14847 / LMG 12228 / 1C / PRS 101 / PAO1) OX=208964 GN=spuC PE=1 SV=1	FALSE	0	123.111	45	21	239	21	456	50.4	6.06	41.58	335.64	21	18	0.751	1.093	0.719	1.142	0.06608	0.458921	0.0362936	0.191434	0.373275	0.952376	0.233557	0.774334	120.3	90.4	110.1	79.2	3.73	3.66	3.16	16.62	3.42886e+07	4.98814e+07	5.34936e+07	4.17293e+07	2.81698e+07	3.59692e+07	4.11634e+07	3.96848e+07	4.17288e+07	3.37703e+07	4.40588e+07
FALSE	High	Master Protein	Q9HXG8	ABC transporter substrate-binding protein OS=Pseudomonas aeruginosa (strain ATCC 15692 / DSM 22644 / CIP 104116 / JCM 14847 / LMG 12228 / 1C / PRS 101 / PAO1) OX=208964 GN=PA3836 PE=4 SV=1	FALSE	0	122.81	59	19	493	19	325	34.2	8.13	57.52	878.62	19	19	0.843	1.053	0.841	1.055	0.287105	0.735787	0.264768	0.620763	0.814772	0.982394	0.779463	0.972581	111.4	93.9	105.8	88.9	4.22	6.78	6.12	5.2	6.36732e+07	9.19253e+07	9.37178e+07	8.07235e+07	5.9106e+07	7.73877e+07	9.60319e+07	7.93629e+07	8.18774e+07	6.56692e+07	8.87741e+07
FALSE	High	Master Protein	O69077	Aspartokinase OS=Pseudomonas aeruginosa (strain ATCC 15692 / DSM 22644 / CIP 104116 / JCM 14847 / LMG 12228 / 1C / PRS 101 / PAO1) OX=208964 GN=lysC PE=1 SV=2	FALSE	0	122.808	60	23	199	23	412	44.4	5.35	30.51	301.77	23	23	1.107	1.085	1.124	1.068	0.478898	0.508497	0.501313	0.533464	0.950184	0.966004	0.95852	0.961177	98.4	108.9	90.7	101.9	5.58	6.49	7.89	2.98	2.17851e+07	3.09879e+07	3.25568e+07	2.99793e+07	2.77849e+07	3.80419e+07	3.5766e+07	3.53239e+07	2.57992e+07	2.24189e+07	2.97235e+07
FALSE	High	Master Protein	Q9HTJ1	NAD/NADP-dependent betaine aldehyde dehydrogenase OS=Pseudomonas aeruginosa (strain ATCC 15692 / DSM 22644 / CIP 104116 / JCM 14847 / LMG 12228 / 1C / PRS 101 / PAO1) OX=208964 GN=betB PE=1 SV=1	FALSE	0	122.599	58	25	193	25	490	53.3	5.35	27.07	306.19	25	23	0.623	0.975	0.632	0.96	0.00964452	0.632604	0.0071207	0.698365	0.0970612	0.980475	0.067861	0.98365	121.3	75.6	124.4	78.7	3.23	6.16	6.29	20.61	2.34023e+07	3.50389e+07	4.05116e+07	3.13361e+07	1.59317e+07	2.21113e+07	2.51245e+07	2.52232e+07	3.32937e+07	2.70717e+07	3.61536e+07
FALSE	High	Master Protein	Q9I1W4	Alpha-1,4-glucan:maltose-1-phosphate maltosyltransferase OS=Pseudomonas aeruginosa (strain ATCC 15692 / DSM 22644 / CIP 104116 / JCM 14847 / LMG 12228 / 1C / PRS 101 / PAO1) OX=208964 GN=glgE PE=3 SV=1	FALSE	0	122.595	50	27	158	27	664	76.3	6.13	28.09	214.3	27	24	0.7	1.017	0.819	0.869	0.0400169	0.971304	0.213835	0.162338	0.266526	0.995968	0.707981	0.736464	114.6	80.2	112.8	92.4	5.75	5.49	4.91	12.74	8.01022e+06	1.23272e+07	1.4734e+07	1.07945e+07	6.73512e+06	8.18899e+06	9.18148e+06	9.25764e+06	1.06742e+07	8.54722e+06	1.30896e+07
FALSE	High	Master Protein	Q9I363	Probable ClpA/B-type protease OS=Pseudomonas aeruginosa (strain ATCC 15692 / DSM 22644 / CIP 104116 / JCM 14847 / LMG 12228 / 1C / PRS 101 / PAO1) OX=208964 GN=PA1662 PE=3 SV=1	FALSE	0	122.559	40	28	89	28	877	95.7	5.73	17.99	128.91	28	24	5.685	1.088	6.607	0.936	5.90639e-14	0.637655	4.44089e-16	0.601282	8.17766e-12	0.980475	4.61146e-14	0.972581	29.3	166.3	26.9	177.6	38.76	18.68	14.64	61.94	340939	759762	1.42188e+06	742777	4.10913e+06	5.20703e+06	3.98324e+06	4.27287e+06	609688	693092	731684
FALSE	High	Master Protein	Q9I3B1	histidine kinase OS=Pseudomonas aeruginosa (strain ATCC 15692 / DSM 22644 / CIP 104116 / JCM 14847 / LMG 12228 / 1C / PRS 101 / PAO1) OX=208964 GN=PA1611 PE=1 SV=1	FALSE	0	122.542	38	19	99	19	651	71.4	5.11	14.94	178.58	19	18	1.433	1.079	1.434	1.078	0.127337	0.595789	0.207237	0.444587	0.55989	0.975299	0.699827	0.946715	85.3	122.3	79.1	113.4	4.96	3.13	3.07	3.37	1.97604e+06	3.32871e+06	3.27764e+06	2.65513e+06	3.10195e+06	4.41838e+06	4.87623e+06	4.57375e+06	2.47462e+06	2.05726e+06	2.94388e+06
FALSE	High	Master Protein	Q9I0T0	Probable short-chain dehydrogenase OS=Pseudomonas aeruginosa (strain ATCC 15692 / DSM 22644 / CIP 104116 / JCM 14847 / LMG 12228 / 1C / PRS 101 / PAO1) OX=208964 GN=PA2554 PE=3 SV=1	FALSE	0	122.534	77	15	437	15	255	26.4	6.6	55.92	667.51	15	15	1.01	1.052	1.155	0.92	0.876563	0.739687	0.377288	0.347958	0.999838	0.982394	0.884468	0.903369	98.6	99.5	93.7	108.2	3.63	4.56	2.97	9.03	2.48956e+07	3.83943e+07	3.93026e+07	3.50325e+07	3.08925e+07	4.02486e+07	4.08929e+07	3.92681e+07	3.33004e+07	2.66164e+07	3.61081e+07
FALSE	High	Master Protein	Q9I687	Methylenetetrahydrofolate reductase OS=Pseudomonas aeruginosa (strain ATCC 15692 / DSM 22644 / CIP 104116 / JCM 14847 / LMG 12228 / 1C / PRS 101 / PAO1) OX=208964 GN=metF PE=3 SV=1	FALSE	0	122.512	74	19	353	19	290	32.2	6.55	61.06	571.94	19	19	0.926	1.086	0.999	1.007	0.692107	0.505442	0.952428	0.982098	0.986994	0.962946	0.999658	0.999328	106.2	98.3	97.8	97.7	0.94	5.86	4.25	5.21	2.30825e+07	3.54197e+07	3.77474e+07	3.04041e+07	2.52955e+07	3.53477e+07	3.45166e+07	3.16277e+07	2.88396e+07	2.3197e+07	3.52582e+07
FALSE	High	Master Protein	Q9HTJ2	Oxygen-dependent choline dehydrogenase OS=Pseudomonas aeruginosa (strain ATCC 15692 / DSM 22644 / CIP 104116 / JCM 14847 / LMG 12228 / 1C / PRS 101 / PAO1) OX=208964 GN=betA PE=3 SV=1	FALSE	0	122.508	63	24	93	24	561	61.8	6.92	15.55	131.06	24	22	0.859	0.972	0.879	0.95	0.329243	0.667485	0.345246	0.683561	0.864908	0.980475	0.861513	0.980715	105.5	90.6	108.5	95.4	6	2.92	5.18	3.24	2.37804e+06	3.99996e+06	4.44563e+06	3.31693e+06	2.52477e+06	3.37241e+06	3.6522e+06	3.64901e+06	3.55464e+06	2.83419e+06	4.40209e+06
FALSE	High	Master Protein	Q9HZU7	Probable outer membrane protein OS=Pseudomonas aeruginosa (strain ATCC 15692 / DSM 22644 / CIP 104116 / JCM 14847 / LMG 12228 / 1C / PRS 101 / PAO1) OX=208964 GN=PA2900 PE=4 SV=1	FALSE	0	122.464	70	20	143	20	269	29.8	6.62	22.81	231.64	20	20	1.118	0.956	1.023	1.045	0.5249	0.503626	0.988586	0.62313	0.95422	0.961999	0.999658	0.972581	94.5	105.6	98.8	101.1	6.92	2.84	5.18	3.13	1.10309e+07	1.80088e+07	1.65006e+07	1.54292e+07	1.44389e+07	1.96356e+07	2.20871e+07	1.95133e+07	1.59423e+07	1.44114e+07	1.77604e+07
FALSE	High	Master Protein	P49988	RNA polymerase sigma-54 factor OS=Pseudomonas aeruginosa (strain ATCC 15692 / DSM 22644 / CIP 104116 / JCM 14847 / LMG 12228 / 1C / PRS 101 / PAO1) OX=208964 GN=rpoN PE=1 SV=2	FALSE	0	122.32	36	21	158	21	497	56	4.81	29.31	202.4	21	20	1.035	1.115	1.156	0.998	0.793021	0.340462	0.499864	0.994771	0.999838	0.886211	0.95852	0.999328	100.8	104.3	90.4	104.5	4.38	1.91	7.53	4.49	7.91505e+06	1.21281e+07	1.27763e+07	1.14754e+07	9.65135e+06	1.25883e+07	1.377e+07	1.30037e+07	9.37756e+06	8.84111e+06	1.04643e+07
FALSE	High	Master Protein	Q9I5I2	Probable aldehyde dehydrogenase OS=Pseudomonas aeruginosa (strain ATCC 15692 / DSM 22644 / CIP 104116 / JCM 14847 / LMG 12228 / 1C / PRS 101 / PAO1) OX=208964 GN=PA0747 PE=4 SV=1	FALSE	0	122.168	54	21	377	19	502	54.5	6.14	47.05	590.02	21	21	0.919	0.991	0.884	1.03	0.667224	0.754219	0.424389	0.79258	0.986672	0.982394	0.912057	0.990774	104.7	96.2	105.7	93.4	2.99	1.79	7.1	5.7	2.17946e+07	3.26127e+07	3.73666e+07	3.01461e+07	2.37981e+07	3.17427e+07	3.41622e+07	3.15347e+07	2.9577e+07	2.31699e+07	3.71577e+07
FALSE	High	Master Protein	Q9HVU7	Metalloprotease TldD OS=Pseudomonas aeruginosa (strain ATCC 15692 / DSM 22644 / CIP 104116 / JCM 14847 / LMG 12228 / 1C / PRS 101 / PAO1) OX=208964 GN=PA4474 PE=3 SV=1	FALSE	0	122.16	56	22	171	22	480	50.2	5.35	22.4	259.86	22	22	0.734	1.036	0.867	0.877	0.122829	0.828371	0.413192	0.198994	0.549662	0.986506	0.904155	0.781446	113.1	83	109.2	94.7	1.66	2.52	3.84	5.44	1.34976e+07	2.09183e+07	2.28951e+07	1.81601e+07	1.10824e+07	1.55265e+07	1.69688e+07	1.62674e+07	1.82734e+07	1.43515e+07	2.17594e+07
FALSE	High	Master Protein	P28810	Methylmalonate-semialdehyde dehydrogenase [acylating] OS=Pseudomonas aeruginosa (strain ATCC 15692 / DSM 22644 / CIP 104116 / JCM 14847 / LMG 12228 / 1C / PRS 101 / PAO1) OX=208964 GN=mmsA PE=1 SV=2	FALSE	0	122.034	53	21	802	19	497	53.6	6.42	97.43	1384.21	21	20	0.952	1.145	1.116	0.977	0.810985	0.219102	0.505954	0.756306	0.999838	0.783915	0.959611	0.990774	105.2	100.2	91.9	102.6	3.21	2.68	5.66	6.28	1.32372e+08	1.87904e+08	2.16858e+08	1.73034e+08	1.43196e+08	2.0426e+08	2.07003e+08	1.96145e+08	1.58665e+08	1.28808e+08	1.75998e+08
FALSE	High	Master Protein	Q9HXS5	WG repeat-containing protein OS=Pseudomonas aeruginosa (strain ATCC 15692 / DSM 22644 / CIP 104116 / JCM 14847 / LMG 12228 / 1C / PRS 101 / PAO1) OX=208964 GN=PA3716 PE=4 SV=1	FALSE	0	122.029	50	21	181	21	568	60.5	4.55	30.95	293.99	21	21	0.886	0.908	0.858	0.938	0.518974	0.222614	0.37906	0.546643	0.95422	0.787432	0.884853	0.964469	101.7	90.2	112	96.1	4.29	9.85	7.42	5.62	1.08067e+07	1.57561e+07	1.8e+07	1.53416e+07	1.14128e+07	1.33494e+07	1.80831e+07	1.47866e+07	1.7234e+07	1.30702e+07	1.98284e+07
FALSE	High	Master Protein	Q9I0A3	Phenylalanine--tRNA ligase alpha subunit OS=Pseudomonas aeruginosa (strain ATCC 15692 / DSM 22644 / CIP 104116 / JCM 14847 / LMG 12228 / 1C / PRS 101 / PAO1) OX=208964 GN=pheS PE=1 SV=1	FALSE	0	121.986	56	22	199	22	338	38	5.92	40.8	258.2	22	21	1.009	1.027	1.062	0.976	0.878985	0.942419	0.72512	0.752235	0.999838	0.993525	0.999658	0.990774	99.6	100.5	97	102.9	7.2	5.85	3.37	3.67	2.76468e+07	4.35719e+07	5.11111e+07	3.53307e+07	2.90185e+07	4.40603e+07	4.85154e+07	4.51657e+07	3.78371e+07	2.95413e+07	4.43151e+07
FALSE	High	Master Protein	Q9I3B2	3-oxoacyl-[acyl-carrier-protein] synthase 1 OS=Pseudomonas aeruginosa (strain ATCC 15692 / DSM 22644 / CIP 104116 / JCM 14847 / LMG 12228 / 1C / PRS 101 / PAO1) OX=208964 GN=fabB PE=3 SV=1	FALSE	0	121.977	45	16	222	16	405	42.8	5.59	27.83	395.65	16	16	0.835	1.014	0.913	0.928	0.318296	0.959306	0.558593	0.41672	0.855052	0.99385	0.977858	0.934873	107.5	89.8	106	96.7	2.61	4.52	6.41	5.96	2.11114e+07	3.41463e+07	3.55912e+07	2.93014e+07	2.0177e+07	2.75179e+07	3.15837e+07	3.04499e+07	2.91605e+07	2.33173e+07	3.7181e+07
FALSE	High	Master Protein	Q9I4L1	Probable deoxyguanosinetriphosphate triphosphohydrolase OS=Pseudomonas aeruginosa (strain ATCC 15692 / DSM 22644 / CIP 104116 / JCM 14847 / LMG 12228 / 1C / PRS 101 / PAO1) OX=208964 GN=dgt PE=1 SV=1	FALSE	0	121.866	52	25	188	25	498	56.7	6.54	37.99	242.44	25	22	0.978	0.932	0.938	0.971	0.90382	0.362222	0.664712	0.790778	0.999838	0.904928	0.999398	0.990774	98.6	96.4	105.8	99.3	4.41	5.93	6.76	4.49	1.02093e+07	1.51947e+07	1.77967e+07	1.31906e+07	1.0261e+07	1.49376e+07	1.70589e+07	1.61033e+07	1.52842e+07	1.08294e+07	1.73753e+07
FALSE	High	Master Protein	Q9HW92	AAA+ ATPase domain-containing protein OS=Pseudomonas aeruginosa (strain ATCC 15692 / DSM 22644 / CIP 104116 / JCM 14847 / LMG 12228 / 1C / PRS 101 / PAO1) OX=208964 GN=PA4308 PE=4 SV=1	FALSE	0	121.793	51	25	238	25	496	53.2	6.57	45.21	307.81	25	24	0.969	1.025	0.939	1.057	0.908141	0.960149	0.673002	0.604541	0.999838	0.99385	0.999658	0.972581	103.6	100.3	101.1	95	1.91	1.45	4	4.96	2.18546e+07	3.32539e+07	3.68385e+07	2.87755e+07	2.42557e+07	3.2914e+07	3.48272e+07	3.40705e+07	2.97002e+07	2.58098e+07	3.30434e+07
FALSE	High	Master Protein	Q9HYE6	Probable acetyltransferase OS=Pseudomonas aeruginosa (strain ATCC 15692 / DSM 22644 / CIP 104116 / JCM 14847 / LMG 12228 / 1C / PRS 101 / PAO1) OX=208964 GN=PA3460 PE=4 SV=1	FALSE	0	121.599	56	27	116	27	585	64.9	6.29	15.96	175.05	26	25	1.345	1.095	1.426	1.033	0.0712675	0.448949	0.084981	0.673339	0.392315	0.949583	0.416608	0.978836	87.7	118	80.1	114.2	12.8	17.58	6.99	43.66	4.1888e+06	7.03238e+06	9.22642e+06	6.75916e+06	8.94165e+06	1.15758e+07	9.28617e+06	9.02997e+06	5.77396e+06	4.87442e+06	7.64421e+06
FALSE	High	Master Protein	Q9I1T1	Uncharacterized protein OS=Pseudomonas aeruginosa (strain ATCC 15692 / DSM 22644 / CIP 104116 / JCM 14847 / LMG 12228 / 1C / PRS 101 / PAO1) OX=208964 GN=PA2184 PE=4 SV=1	FALSE	0	121.515	78	15	268	15	169	19	5.05	40.61	429.77	15	15	0.606	0.735	0.555	0.802	0.00106035	0.000482494	0.000198349	0.0251924	0.0183398	0.0156143	0.00354006	0.326755	107.5	65.1	146.2	81.2	16.03	7.19	11.19	17.73	4.01567e+07	4.42164e+07	4.78399e+07	4.8027e+07	2.32431e+07	3.31108e+07	3.17972e+07	2.85323e+07	6.84498e+07	4.87492e+07	5.89277e+07
FALSE	High	Master Protein	Q9I663	RNA helicase DbpA OS=Pseudomonas aeruginosa (strain ATCC 15692 / DSM 22644 / CIP 104116 / JCM 14847 / LMG 12228 / 1C / PRS 101 / PAO1) OX=208964 GN=dbpA PE=3 SV=1	FALSE	0	121.403	65	24	174	24	458	49.8	8.28	26.26	284	24	23	1.095	1.118	1.07	1.144	0.566867	0.305736	0.760519	0.174102	0.957653	0.867043	0.999658	0.757925	101.4	111	90.7	97	9.43	5.13	5.1	5.16	1.43354e+07	2.44648e+07	2.83512e+07	1.91831e+07	1.77149e+07	2.65865e+07	2.91582e+07	2.57176e+07	1.90854e+07	1.49421e+07	2.30983e+07
FALSE	High	Master Protein	Q9I748	Type VI secretion system sheath protein TssC1 OS=Pseudomonas aeruginosa (strain ATCC 15692 / DSM 22644 / CIP 104116 / JCM 14847 / LMG 12228 / 1C / PRS 101 / PAO1) OX=208964 GN=tssC1 PE=1 SV=1	FALSE	0	121.366	50	24	203	24	498	55.7	5.31	35.9	277.5	24	23	1.571	0.963	1.501	1.008	0.0259354	0.580294	0.053608	0.913221	0.196842	0.975299	0.303513	0.998613	77.4	121.6	80.4	120.6	8.75	9.8	8.21	25.64	9.60898e+06	1.25074e+07	1.51194e+07	1.07099e+07	1.66589e+07	2.25918e+07	2.17262e+07	1.86913e+07	1.4489e+07	1.04569e+07	1.38262e+07
FALSE	High	Master Protein	G3XDA5	Anaerobically-induced outer membrane porin OprE OS=Pseudomonas aeruginosa (strain ATCC 15692 / DSM 22644 / CIP 104116 / JCM 14847 / LMG 12228 / 1C / PRS 101 / PAO1) OX=208964 GN=oprE PE=1 SV=1	FALSE	0	121.356	52	26	432	26	460	49.6	8.7	78.73	574.47	26	24	1.206	1.119	1.211	1.114	0.176757	0.323188	0.237757	0.288838	0.661308	0.875087	0.74528	0.876097	95.6	115.4	85.5	103.5	4.74	5.8	5.58	10.2	4.23289e+07	6.58151e+07	7.53913e+07	5.52857e+07	5.29964e+07	8.08184e+07	8.88603e+07	8.12795e+07	5.18158e+07	4.60312e+07	6.08932e+07
FALSE	High	Master Protein	Q9I0U4	Bifunctional alpha/beta hydrolase/class I SAM-dependent methyltransferase OS=Pseudomonas aeruginosa (strain ATCC 15692 / DSM 22644 / CIP 104116 / JCM 14847 / LMG 12228 / 1C / PRS 101 / PAO1) OX=208964 GN=PA2540 PE=4 SV=1	FALSE	0	121.325	58	28	133	28	586	65.4	8.38	21.45	205.61	27	27	2.104	1.087	2.102	1.088	8.07539e-06	0.4797	0.000112404	0.400128	0.000258017	0.956962	0.00219477	0.927124	67.1	141.3	61.8	129.8	4.71	4.67	3.77	9.91	4.32961e+06	6.06075e+06	6.87314e+06	5.21471e+06	1.01248e+07	1.39732e+07	1.40215e+07	1.28315e+07	5.54811e+06	4.20637e+06	5.78575e+06
FALSE	High	Master Protein	Q9HU01	Probable 3-hydroxyacyl-CoA dehydrogenase OS=Pseudomonas aeruginosa (strain ATCC 15692 / DSM 22644 / CIP 104116 / JCM 14847 / LMG 12228 / 1C / PRS 101 / PAO1) OX=208964 GN=PA5188 PE=4 SV=1	FALSE	0	121.128	56	20	182	20	411	44.8	5.52	32.58	278.09	20	20	1.199	0.844	1.221	0.828	0.304247	0.046802	0.3798	0.0647634	0.837413	0.37731	0.884853	0.511416	82.8	99.2	98.1	119.8	8.31	1.46	5.38	4.69	7.75461e+06	1.38369e+07	1.35682e+07	1.0146e+07	1.07133e+07	1.50647e+07	1.60196e+07	1.53208e+07	1.26197e+07	1.05232e+07	1.60883e+07
FALSE	High	Master Protein	Q9HZ04	Probable glycine betaine-binding protein OS=Pseudomonas aeruginosa (strain ATCC 15692 / DSM 22644 / CIP 104116 / JCM 14847 / LMG 12228 / 1C / PRS 101 / PAO1) OX=208964 GN=PA3236 PE=4 SV=1	FALSE	0	121.027	64	17	364	17	285	31.1	8.41	41.77	643.84	16	17	1.589	1.192	1.287	1.471	0.00133809	0.0962033	0.118054	7.39134e-05	0.0219918	0.559918	0.516656	0.00475857	88.7	141	74.4	95.8	12.02	5.45	3.33	18.07	4.14649e+07	6.44512e+07	5.24511e+07	5.16517e+07	7.35002e+07	8.91712e+07	1.07322e+08	9.97749e+07	4.56637e+07	3.85743e+07	5.33492e+07
FALSE	High	Master Protein	Q9HYJ0	Dihydrolipoamide acetyltransferase component of pyruvate dehydrogenase complex OS=Pseudomonas aeruginosa (strain ATCC 15692 / DSM 22644 / CIP 104116 / JCM 14847 / LMG 12228 / 1C / PRS 101 / PAO1) OX=208964 GN=PA3415 PE=3 SV=1	FALSE	0	120.94	76	22	320	22	370	39.5	5.73	49.19	495.8	22	20	0.876	1.182	0.948	1.091	0.421028	0.11673	0.720517	0.398223	0.923071	0.628082	0.999658	0.927124	113.5	99.4	96	91.1	4.99	12.14	5.82	18.98	4.03729e+07	6.76284e+07	7.29374e+07	5.56114e+07	3.6208e+07	5.48083e+07	6.77443e+07	6.51009e+07	5.05565e+07	4.10247e+07	6.33421e+07
FALSE	High	Master Protein	Q9I139	L-serine dehydratase OS=Pseudomonas aeruginosa (strain ATCC 15692 / DSM 22644 / CIP 104116 / JCM 14847 / LMG 12228 / 1C / PRS 101 / PAO1) OX=208964 GN=sdaA PE=3 SV=1	FALSE	0	120.645	53	22	145	21	458	48.9	6.79	29.09	183.86	22	19	1.049	0.981	1.086	0.948	0.767009	0.665559	0.741168	0.619307	0.997718	0.980475	0.999658	0.972581	95.8	100.5	97.7	106	7.27	4.41	5.76	4.17	6.44831e+06	1.04227e+07	1.24569e+07	9.00281e+06	8.1065e+06	1.17409e+07	1.13168e+07	1.13448e+07	1.01739e+07	7.24875e+06	1.09719e+07
FALSE	High	Master Protein	Q9HXR1	PspA/IM30 family protein OS=Pseudomonas aeruginosa (strain ATCC 15692 / DSM 22644 / CIP 104116 / JCM 14847 / LMG 12228 / 1C / PRS 101 / PAO1) OX=208964 GN=PA3731 PE=3 SV=1	FALSE	0	120.6	74	19	273	19	231	24.9	7.27	43.97	368.48	19	19	1.124	0.88	1.117	0.886	0.425743	0.130618	0.50173	0.195978	0.923926	0.654243	0.95852	0.779462	88.3	99.3	100.3	112.1	5.25	6.17	7.88	11.04	2.10299e+07	3.18235e+07	3.08589e+07	2.60689e+07	2.54799e+07	3.56202e+07	4.25781e+07	3.57989e+07	3.33595e+07	2.73714e+07	3.41264e+07
FALSE	High	Master Protein	Q9I0M5	Replication-associated recombination protein A OS=Pseudomonas aeruginosa (strain ATCC 15692 / DSM 22644 / CIP 104116 / JCM 14847 / LMG 12228 / 1C / PRS 101 / PAO1) OX=208964 GN=PA2613 PE=3 SV=1	FALSE	0	120.594	63	23	165	23	441	49	6.34	24.87	252.58	23	23	1.172	1.142	1.242	1.078	0.558132	0.21477	0.466445	0.409474	0.957653	0.778219	0.942143	0.931661	96.7	113.4	84.7	105.2	3.05	3.9	1.3	6.71	2.70769e+06	4.38087e+06	4.72381e+06	3.83018e+06	3.96213e+06	5.08102e+06	5.88765e+06	5.18376e+06	3.52299e+06	2.8488e+06	3.93263e+06
FALSE	High	Master Protein	Q9I0B7	Probable chaperone OS=Pseudomonas aeruginosa (strain ATCC 15692 / DSM 22644 / CIP 104116 / JCM 14847 / LMG 12228 / 1C / PRS 101 / PAO1) OX=208964 GN=PA2725 PE=4 SV=1	FALSE	0	120.443	45	23	152	23	627	68.8	6.3	26.93	214.59	23	23	1.496	1.06	1.496	1.06	0.0151248	0.68801	0.0437273	0.515273	0.134971	0.980475	0.263889	0.955635	82.5	123.3	77.8	116.4	5.28	2.93	2.06	4.22	4.66286e+06	6.80159e+06	8.28971e+06	6.38735e+06	8.12601e+06	1.12879e+07	1.17367e+07	1.06757e+07	6.18729e+06	5.01271e+06	6.71293e+06
FALSE	High	Master Protein	P07345	Tryptophan synthase beta chain OS=Pseudomonas aeruginosa (strain ATCC 15692 / DSM 22644 / CIP 104116 / JCM 14847 / LMG 12228 / 1C / PRS 101 / PAO1) OX=208964 GN=trpB PE=3 SV=2	FALSE	0	120.418	60	21	161	21	402	43.7	6.3	19.51	247.39	21	21	0.92	1.055	0.997	0.974	0.699055	0.68008	0.953848	0.815558	0.986994	0.980475	0.999658	0.990774	104.9	96.6	99.4	99.1	2.08	10.38	5.96	7.37	1.40309e+07	2.222e+07	2.33794e+07	1.95555e+07	1.45666e+07	1.72748e+07	2.32516e+07	2.20229e+07	1.90511e+07	1.46977e+07	2.33842e+07
FALSE	High	Master Protein	Q9HWC6	Large ribosomal subunit protein uL1 OS=Pseudomonas aeruginosa (strain ATCC 15692 / DSM 22644 / CIP 104116 / JCM 14847 / LMG 12228 / 1C / PRS 101 / PAO1) OX=208964 GN=rplA PE=3 SV=1	FALSE	0	120.399	85	20	730	20	231	24.2	9.58	95.81	1128.87	20	20	0.962	0.74	0.799	0.891	0.864985	0.000618944	0.150789	0.205185	0.999838	0.0194572	0.594953	0.788583	91	87.6	123.1	98.3	3.02	6.3	4.28	9.12	1.55526e+08	2.35285e+08	2.52164e+08	2.19292e+08	1.8164e+08	2.40211e+08	2.421e+08	2.18313e+08	2.89295e+08	2.37266e+08	3.29238e+08
FALSE	High	Master Protein	Q9HWK1	Probable acetolactate synthase large subunit OS=Pseudomonas aeruginosa (strain ATCC 15692 / DSM 22644 / CIP 104116 / JCM 14847 / LMG 12228 / 1C / PRS 101 / PAO1) OX=208964 GN=PA4180 PE=3 SV=1	FALSE	0	120.34	43	21	212	21	547	59.8	6.33	35	334.71	21	19	0.927	1.189	1.043	1.057	0.709379	0.084145	0.936107	0.57633	0.988508	0.517458	0.999658	0.965731	109.7	101.7	92.3	96.3	6.82	5	10.94	7.91	1.00135e+07	1.67373e+07	1.93312e+07	1.47588e+07	1.07088e+07	1.62411e+07	1.68271e+07	1.6568e+07	1.19062e+07	9.89872e+06	1.53602e+07
FALSE	High	Master Protein	Q9HUC3	Polyhydroxyalkanoate synthesis protein PhaF OS=Pseudomonas aeruginosa (strain ATCC 15692 / DSM 22644 / CIP 104116 / JCM 14847 / LMG 12228 / 1C / PRS 101 / PAO1) OX=208964 GN=phaF PE=4 SV=1	FALSE	0	120.319	63	24	1025	24	309	30.6	10.3	83.93	1898.16	23	24	1.186	1.07	1.082	1.173	0.21473	0.608048	0.637121	0.109133	0.718756	0.975299	0.994279	0.632716	96.8	114.9	90.4	97.9	20.77	14.42	5.15	7.43	1.92789e+08	3.01821e+08	4.56457e+08	2.44796e+08	2.06185e+08	3.4187e+08	4.11185e+08	3.97604e+08	2.51577e+08	2.07328e+08	2.94825e+08
FALSE	High	Master Protein	Q9HV50	Phosphoglucosamine mutase OS=Pseudomonas aeruginosa (strain ATCC 15692 / DSM 22644 / CIP 104116 / JCM 14847 / LMG 12228 / 1C / PRS 101 / PAO1) OX=208964 GN=glmM PE=3 SV=1	FALSE	0	120.315	49	25	232	25	445	47.8	6.05	40.36	260.81	25	22	1.043	1.129	1.124	1.047	0.709834	0.280763	0.476581	0.680461	0.988508	0.848988	0.950396	0.979522	101.9	106.3	90.3	101.5	1.63	3.74	3.33	3.44	3.54758e+07	5.38132e+07	5.98664e+07	4.81531e+07	4.45059e+07	5.68025e+07	6.03371e+07	6.03777e+07	4.43958e+07	3.5315e+07	4.8162e+07
FALSE	High	Master Protein	Q9HWE7	Large ribosomal subunit protein uL5 OS=Pseudomonas aeruginosa (strain ATCC 15692 / DSM 22644 / CIP 104116 / JCM 14847 / LMG 12228 / 1C / PRS 101 / PAO1) OX=208964 GN=rplE PE=1 SV=1	FALSE	0	120.3	73	19	753	19	179	20.4	9.69	90.98	1175.38	18	17	1.122	0.881	1.013	0.976	0.388849	0.1181	0.956688	0.746267	0.901395	0.630282	0.999658	0.990774	90.8	101.8	103	104.4	8.94	4.62	5.49	4.74	5.84803e+07	9.36613e+07	9.7958e+07	9.46433e+07	8.15283e+07	1.09328e+08	1.08255e+08	1.04842e+08	9.39827e+07	8.16817e+07	9.90379e+07
FALSE	High	Master Protein	Q9I5T5	Spermidine/putrescine import ATP-binding protein PotA OS=Pseudomonas aeruginosa (strain ATCC 15692 / DSM 22644 / CIP 104116 / JCM 14847 / LMG 12228 / 1C / PRS 101 / PAO1) OX=208964 GN=potA PE=3 SV=1	FALSE	0	120.237	69	24	166	24	369	40.6	6.47	34.17	240.4	24	22	1.057	1.074	1.232	0.922	0.785504	0.548448	0.351394	0.424539	0.999838	0.970726	0.868032	0.936535	96.7	102.3	90	111	11.61	2.37	9.76	10.6	9.77034e+06	1.55626e+07	1.99109e+07	1.2707e+07	1.18078e+07	1.70568e+07	1.77927e+07	1.66163e+07	1.22683e+07	1.01068e+07	1.70132e+07
FALSE	High	Master Protein	Q9I589	Chitin-binding protein CbpD OS=Pseudomonas aeruginosa (strain ATCC 15692 / DSM 22644 / CIP 104116 / JCM 14847 / LMG 12228 / 1C / PRS 101 / PAO1) OX=208964 GN=cbpD PE=1 SV=1	FALSE	0	120.194	51	21	1406	21	389	41.9	6.86	153.01	2777.12	21	20	0.859	1.009	0.92	0.943	0.351487	0.906214	0.581891	0.494852	0.882448	0.991696	0.979964	0.953147	106.3	91.4	105.4	96.9	4.99	5.16	6.56	9.98	5.31213e+08	7.95018e+08	8.34284e+08	6.31878e+08	4.76978e+08	7.38512e+08	7.48127e+08	6.97946e+08	7.72066e+08	5.59842e+08	8.281e+08
FALSE	High	Master Protein	Q9I6C8	Probable coniferyl aldehyde dehydrogenase OS=Pseudomonas aeruginosa (strain ATCC 15692 / DSM 22644 / CIP 104116 / JCM 14847 / LMG 12228 / 1C / PRS 101 / PAO1) OX=208964 GN=calB PE=3 SV=1	FALSE	0	120.054	49	21	159	21	476	52.8	8.85	24.45	210.85	21	20	1.431	0.985	1.658	0.85	0.0696468	0.746754	0.0113938	0.107218	0.387482	0.982394	0.0984091	0.632626	78	111.6	79.2	131.3	7.43	7.94	5.47	12.51	8.86185e+06	1.44851e+07	1.68966e+07	1.18614e+07	1.52624e+07	2.30664e+07	2.05398e+07	2.05298e+07	1.19162e+07	1.02355e+07	1.5114e+07
FALSE	High	Master Protein	Q9I4Q6	Probable heat shock protein (Hsp90 family) OS=Pseudomonas aeruginosa (strain ATCC 15692 / DSM 22644 / CIP 104116 / JCM 14847 / LMG 12228 / 1C / PRS 101 / PAO1) OX=208964 GN=PA1068 PE=3 SV=1	FALSE	0	120.026	47	26	132	26	636	70.6	5.86	19.85	202.56	26	24	1.572	0.937	1.546	0.953	0.0163001	0.492133	0.0393305	0.69686	0.142673	0.961999	0.248206	0.98365	75.6	118.9	80.7	124.8	4.86	8.49	2	17.38	2.91103e+06	4.59336e+06	5.33495e+06	4.12892e+06	6.06264e+06	7.76599e+06	7.30745e+06	7.33454e+06	4.37446e+06	3.74238e+06	5.14384e+06
FALSE	High	Master Protein	Q9I3G5	Cbb3-type cytochrome c oxidase subunit OS=Pseudomonas aeruginosa (strain ATCC 15692 / DSM 22644 / CIP 104116 / JCM 14847 / LMG 12228 / 1C / PRS 101 / PAO1) OX=208964 GN=ccoP1 PE=3 SV=1	FALSE	0	119.968	49	16	221	15	318	34.6	6.11	35.4	348.77	16	16	1.03	1.032	0.967	1.1	0.773155	0.900887	0.811569	0.354513	0.998608	0.991696	0.999658	0.906747	101.6	104.7	98.5	95.2	5.61	6.8	5.14	4.2	3.33715e+07	5.24519e+07	4.93525e+07	4.31462e+07	3.9278e+07	4.79213e+07	6.05614e+07	5.25711e+07	4.36175e+07	3.40621e+07	5.00508e+07
FALSE	High	Master Protein	Q9HWG9	5-methylphenazine-1-carboxylate 1-monooxygenase OS=Pseudomonas aeruginosa (strain ATCC 15692 / DSM 22644 / CIP 104116 / JCM 14847 / LMG 12228 / 1C / PRS 101 / PAO1) OX=208964 GN=phzS PE=1 SV=1	FALSE	0	119.94	57	22	239	22	402	43.6	6.05	37.14	364.62	22	20	2.422	0.967	2.394	0.978	5.41233e-07	0.611663	9.24856e-06	0.791716	2.13181e-05	0.975299	0.000242854	0.990774	57.7	139.7	59.7	142.9	8.23	11.93	4.05	37.66	7.92457e+06	1.21234e+07	1.08515e+07	1.02503e+07	2.62037e+07	3.06463e+07	3.03899e+07	2.81575e+07	1.18378e+07	9.14592e+06	1.21526e+07
FALSE	High	Master Protein	Q9I2M2	Probable outer membrane protein OS=Pseudomonas aeruginosa (strain ATCC 15692 / DSM 22644 / CIP 104116 / JCM 14847 / LMG 12228 / 1C / PRS 101 / PAO1) OX=208964 GN=PA1875 PE=3 SV=1	FALSE	0	119.811	56	24	166	24	425	48	5.9	30.5	220.96	24	24	1.072	1.145	1.262	0.972	0.678315	0.197461	0.314104	0.796256	0.986994	0.751828	0.826961	0.990774	98.8	105.9	86.3	109	23.24	8.01	4.6	16.99	8.27215e+06	1.53522e+07	2.33585e+07	1.62472e+07	1.26525e+07	1.82948e+07	2.23859e+07	1.90434e+07	1.22694e+07	1.09828e+07	1.50977e+07
FALSE	High	Master Protein	Q9HTZ0	histidine kinase OS=Pseudomonas aeruginosa (strain ATCC 15692 / DSM 22644 / CIP 104116 / JCM 14847 / LMG 12228 / 1C / PRS 101 / PAO1) OX=208964 GN=amgS PE=4 SV=1	FALSE	0	119.782	56	22	157	22	439	48.8	6.29	25.12	227.03	22	22	1.034	1.116	1.099	1.05	0.824265	0.328273	0.693448	0.61376	0.999838	0.878	0.999658	0.972581	102.2	105.6	91.5	100.6	8.07	8.46	4.64	3.76	7.05648e+06	1.27322e+07	1.37309e+07	1.03862e+07	9.52411e+06	1.0972e+07	1.41904e+07	1.32114e+07	9.71066e+06	7.84432e+06	1.16231e+07
FALSE	High	Master Protein	Q9I3X9	Probable siderophore receptor OS=Pseudomonas aeruginosa (strain ATCC 15692 / DSM 22644 / CIP 104116 / JCM 14847 / LMG 12228 / 1C / PRS 101 / PAO1) OX=208964 GN=PA1365 PE=3 SV=1	FALSE	0	119.667	47	30	84	30	813	89.1	5.36	13.96	114.95	29	26	0.907	1.008	0.956	0.957	0.522795	0.833733	0.590852	0.733324	0.95422	0.986506	0.980961	0.990292	104	94.3	103.1	98.6	9.54	8.16	17.75	7.45	1.67131e+06	2.4589e+06	2.48727e+06	1.7844e+06	1.5744e+06	2.2536e+06	2.74823e+06	2.21846e+06	2.70767e+06	1.82268e+06	2.00443e+06
FALSE	High	Master Protein	Q9HZI0	FAD-binding PCMH-type domain-containing protein OS=Pseudomonas aeruginosa (strain ATCC 15692 / DSM 22644 / CIP 104116 / JCM 14847 / LMG 12228 / 1C / PRS 101 / PAO1) OX=208964 GN=PA3026 PE=4 SV=1	FALSE	0	119.488	55	26	137	26	531	58	8.5	23.37	181.66	26	26	0.98	0.994	1.018	0.956	0.938403	0.780291	0.978242	0.711406	0.999838	0.986506	0.999658	0.986734	99.7	97.7	100.4	102.2	6.46	2.08	3.84	9.89	5.68589e+06	8.44318e+06	8.0569e+06	7.53342e+06	6.27077e+06	8.55708e+06	8.99567e+06	8.93676e+06	7.88981e+06	6.27463e+06	8.69196e+06
FALSE	High	Master Protein	Q9HWD8	Large ribosomal subunit protein uL2 OS=Pseudomonas aeruginosa (strain ATCC 15692 / DSM 22644 / CIP 104116 / JCM 14847 / LMG 12228 / 1C / PRS 101 / PAO1) OX=208964 GN=rplB PE=1 SV=1	FALSE	0	119.444	81	26	673	26	273	29.6	11.22	84	995.62	26	24	0.905	0.781	0.919	0.769	0.561108	0.00432117	0.579812	0.00491276	0.957653	0.0828467	0.979964	0.118191	91.7	83	117.4	107.9	5.86	5.85	19.87	5.74	7.76376e+07	1.24713e+08	1.18712e+08	1.10147e+08	9.17828e+07	1.10649e+08	1.21319e+08	1.13806e+08	1.42877e+08	9.40859e+07	2.08772e+08
FALSE	High	Master Protein	P96963	DNA repair protein RadA OS=Pseudomonas aeruginosa (strain ATCC 15692 / DSM 22644 / CIP 104116 / JCM 14847 / LMG 12228 / 1C / PRS 101 / PAO1) OX=208964 GN=radA PE=3 SV=2	FALSE	0	119.397	62	22	122	22	453	48.4	6.89	19.78	198.87	22	22	0.999	1.019	1.03	0.987	0.996448	0.950893	0.977591	0.914128	0.999838	0.993525	0.999658	0.998613	100.2	100.1	98.4	101.4	3.72	4.81	6.56	2.4	9.23821e+06	1.47686e+07	1.47027e+07	1.19858e+07	1.00039e+07	1.51972e+07	1.49094e+07	1.47011e+07	1.10704e+07	1.00128e+07	1.41234e+07
FALSE	High	Master Protein	Q9I2S3	Scaffold protein FimL OS=Pseudomonas aeruginosa (strain ATCC 15692 / DSM 22644 / CIP 104116 / JCM 14847 / LMG 12228 / 1C / PRS 101 / PAO1) OX=208964 GN=fimL PE=1 SV=1	FALSE	0	119.071	50	24	99	24	562	60.8	5.26	20.01	127.49	24	19	1.837	0.955	2.014	0.871	0.000764167	0.557135	0.000258997	0.178747	0.0141355	0.970726	0.00448241	0.760741	66.8	122.6	69.9	140.8	6.77	20.01	9.9	30.87	3.23879e+06	4.98967e+06	5.44343e+06	4.98898e+06	8.60205e+06	1.08184e+07	8.32061e+06	8.41022e+06	4.35812e+06	4.28623e+06	4.99586e+06
FALSE	High	Master Protein	Q9HUM3	Protein HflC OS=Pseudomonas aeruginosa (strain ATCC 15692 / DSM 22644 / CIP 104116 / JCM 14847 / LMG 12228 / 1C / PRS 101 / PAO1) OX=208964 GN=hflC PE=3 SV=1	FALSE	0	119.068	61	24	235	24	289	33.1	9.48	51.62	331.67	24	22	0.969	1.171	1.065	1.065	0.901574	0.140752	0.709082	0.553574	0.999838	0.669711	0.999658	0.965218	107.2	103.8	91.5	97.5	2.62	2.69	4.4	5.53	6.14343e+07	9.91537e+07	1.03578e+08	8.32919e+07	6.88385e+07	9.61123e+07	1.05301e+08	9.34911e+07	7.44911e+07	5.77512e+07	8.3535e+07
FALSE	High	Master Protein	Q9I456	Probable outer membrane protein OS=Pseudomonas aeruginosa (strain ATCC 15692 / DSM 22644 / CIP 104116 / JCM 14847 / LMG 12228 / 1C / PRS 101 / PAO1) OX=208964 GN=PA1288 PE=3 SV=1	FALSE	0	119.027	50	20	290	20	424	45.5	6.11	40.37	418.39	20	19	1.274	0.99	1.256	1.005	0.0850011	0.749271	0.159627	0.985281	0.441329	0.982394	0.605259	0.999328	87.9	112	88.7	111.4	14.44	10.01	3.26	8.26	3.96856e+07	6.18487e+07	8.5385e+07	5.25083e+07	4.95957e+07	7.60534e+07	8.99528e+07	8.54525e+07	5.73854e+07	4.4821e+07	6.52126e+07
FALSE	High	Master Protein	Q9HTP1	Probable pyridoxal-dependent aminotransferase OS=Pseudomonas aeruginosa (strain ATCC 15692 / DSM 22644 / CIP 104116 / JCM 14847 / LMG 12228 / 1C / PRS 101 / PAO1) OX=208964 GN=PA5313 PE=3 SV=1	FALSE	0	118.966	65	21	249	21	444	48.3	6.68	40.36	279.37	21	20	0.716	1.135	0.699	1.162	0.0693517	0.213233	0.0522582	0.123321	0.386496	0.777143	0.298685	0.673738	124.5	89.1	109.7	76.7	0.84	10.43	3.72	11.68	1.64974e+07	2.48939e+07	2.73053e+07	2.20416e+07	1.16696e+07	1.7597e+07	2.17442e+07	1.95456e+07	1.97828e+07	1.55984e+07	2.3466e+07
FALSE	High	Master Protein	Q9I4K8	Probable oxidoreductase OS=Pseudomonas aeruginosa (strain ATCC 15692 / DSM 22644 / CIP 104116 / JCM 14847 / LMG 12228 / 1C / PRS 101 / PAO1) OX=208964 GN=PA1127 PE=4 SV=1	FALSE	0	118.924	67	21	299	21	329	36.5	5.52	54.22	441.37	21	20	0.634	0.989	0.695	0.903	0.00290818	0.74444	0.0206628	0.278068	0.0411468	0.982394	0.153759	0.8704	119.5	75.8	120.8	83.9	2.81	4.59	2.81	5.07	3.56461e+07	5.21018e+07	5.68194e+07	4.44298e+07	2.32976e+07	3.36571e+07	3.72162e+07	3.5885e+07	4.8552e+07	3.93016e+07	5.47467e+07
FALSE	High	Master Protein	Q9I697	Glutathione synthetase OS=Pseudomonas aeruginosa (strain ATCC 15692 / DSM 22644 / CIP 104116 / JCM 14847 / LMG 12228 / 1C / PRS 101 / PAO1) OX=208964 GN=gshB PE=3 SV=1	FALSE	0	118.879	73	21	294	21	317	35.7	5.97	58.83	448.75	21	21	0.812	1.148	0.896	1.04	0.187749	0.207273	0.474658	0.731796	0.681604	0.76582	0.948278	0.990292	115.5	93.7	100.6	90.1	5.66	4.38	5.62	4.95	4.59063e+07	6.64036e+07	7.67118e+07	5.50666e+07	3.97102e+07	5.71574e+07	6.46182e+07	5.69572e+07	5.49546e+07	4.21694e+07	6.61482e+07
FALSE	High	Master Protein	Q9I0M3	DNA translocase FtsK OS=Pseudomonas aeruginosa (strain ATCC 15692 / DSM 22644 / CIP 104116 / JCM 14847 / LMG 12228 / 1C / PRS 101 / PAO1) OX=208964 GN=ftsK PE=1 SV=1	FALSE	0	118.78	37	29	124	29	811	88.8	6.86	23.67	152.81	29	27	1.556	1.093	1.556	1.093	0.0169525	0.405096	0.04403	0.3522	0.146348	0.923038	0.264702	0.905563	81.7	127.2	74.8	116.3	5.63	4.05	8.3	6.6	8.18812e+06	1.39575e+07	1.49359e+07	1.23106e+07	1.57836e+07	2.22858e+07	2.37988e+07	2.40302e+07	1.10398e+07	8.56989e+06	1.41793e+07
FALSE	High	Master Protein	Q51416	ATP-dependent protease ATP-binding subunit-like protein AmiB OS=Pseudomonas aeruginosa (strain ATCC 15692 / DSM 22644 / CIP 104116 / JCM 14847 / LMG 12228 / 1C / PRS 101 / PAO1) OX=208964 GN=amiB PE=3 SV=2	FALSE	0	118.212	52	19	292	19	371	42.1	8.38	48.71	443.45	19	18	1.405	0.845	0.997	1.191	0.0412415	0.0432298	0.947285	0.0682644	0.273041	0.363944	0.999658	0.522118	83.9	117.8	99.3	99	8.37	5.58	7.51	9.12	1.07904e+07	1.93591e+07	1.74142e+07	1.53209e+07	1.8768e+07	2.25188e+07	2.55928e+07	2.52519e+07	1.73719e+07	1.41054e+07	2.15329e+07
FALSE	High	Master Protein	Q9I671	glutaryl-CoA dehydrogenase (ETF) OS=Pseudomonas aeruginosa (strain ATCC 15692 / DSM 22644 / CIP 104116 / JCM 14847 / LMG 12228 / 1C / PRS 101 / PAO1) OX=208964 GN=gcdH PE=3 SV=1	FALSE	0	118.07	58	19	190	19	393	43.3	6.2	28.57	266.99	19	17	0.917	0.945	0.933	0.93	0.623796	0.398096	0.63352	0.511918	0.976512	0.91834	0.993832	0.953147	101	92.6	106.8	99.6	3.38	9.09	7.19	3.22	6.04122e+06	9.06146e+06	9.91948e+06	8.57951e+06	7.30153e+06	8.44523e+06	8.72025e+06	9.00239e+06	9.28675e+06	6.4057e+06	9.88149e+06
FALSE	High	Master Protein	Q9I0M7	Siroheme synthase OS=Pseudomonas aeruginosa (strain ATCC 15692 / DSM 22644 / CIP 104116 / JCM 14847 / LMG 12228 / 1C / PRS 101 / PAO1) OX=208964 GN=cysG PE=3 SV=1	FALSE	0	118.044	52	24	199	24	465	50.3	6.33	30.8	311.12	24	24	1.191	1.226	1.362	1.071	0.346178	0.0448873	0.153186	0.45839	0.880381	0.372401	0.598065	0.952652	97.1	115.7	79.3	108	9.86	6.08	8.06	8.02	1.03794e+07	1.71198e+07	2.04197e+07	1.34422e+07	1.32843e+07	2.05717e+07	2.10163e+07	2.10586e+07	1.21447e+07	9.53842e+06	1.57806e+07
FALSE	High	Master Protein	P43903	Quinone oxidoreductase OS=Pseudomonas aeruginosa (strain ATCC 15692 / DSM 22644 / CIP 104116 / JCM 14847 / LMG 12228 / 1C / PRS 101 / PAO1) OX=208964 GN=qor PE=3 SV=2	FALSE	0	118.019	69	20	230	20	325	35.1	6.33	36.54	366.76	20	20	0.906	0.987	0.858	1.042	0.562844	0.727317	0.322589	0.714025	0.957653	0.982394	0.832248	0.987238	105.6	95.7	107	91.8	4.28	3.07	5.12	14.68	4.49606e+07	6.73121e+07	6.6511e+07	5.79477e+07	4.76037e+07	6.07342e+07	6.5711e+07	6.353e+07	6.13304e+07	5.02571e+07	6.8549e+07
FALSE	High	Master Protein	Q9HXW4	Probable Resistance-Nodulation-Cell Division (RND) efflux transporter OS=Pseudomonas aeruginosa (strain ATCC 15692 / DSM 22644 / CIP 104116 / JCM 14847 / LMG 12228 / 1C / PRS 101 / PAO1) OX=208964 GN=PA3676 PE=4 SV=1	FALSE	0	117.756	34	32	137	32	1025	113.2	6.89	28.5	181.56	32	28	0.882	0.974	0.856	1.004	0.480996	0.615298	0.306397	0.855543	0.950184	0.977101	0.819631	0.995998	105.6	93.1	108.4	92.8	2.76	5.43	4.1	11.52	5.65917e+06	8.3787e+06	9.50698e+06	7.30939e+06	5.21569e+06	7.43309e+06	8.51271e+06	8.0955e+06	7.6971e+06	6.4157e+06	9.04414e+06
FALSE	High	Master Protein	Q9HZX9	Probable chemotaxis transducer OS=Pseudomonas aeruginosa (strain ATCC 15692 / DSM 22644 / CIP 104116 / JCM 14847 / LMG 12228 / 1C / PRS 101 / PAO1) OX=208964 GN=PA2867 PE=3 SV=1	FALSE	0	117.726	55	21	172	20	490	51.4	5.05	22.93	286.93	21	19	0.958	0.966	1.018	0.909	0.805395	0.605607	0.979937	0.36136	0.999838	0.975299	0.999658	0.911577	98.9	94.7	102.3	104.2	7.11	10.2	5.29	1.12	9.40546e+06	1.45896e+07	1.64965e+07	1.46777e+07	1.14005e+07	1.24953e+07	1.49533e+07	1.57279e+07	1.54303e+07	1.12375e+07	1.58042e+07
FALSE	High	Master Protein	Q9I6G0	L-threonine dehydratase OS=Pseudomonas aeruginosa (strain ATCC 15692 / DSM 22644 / CIP 104116 / JCM 14847 / LMG 12228 / 1C / PRS 101 / PAO1) OX=208964 GN=ilvA1 PE=3 SV=1	FALSE	0	117.715	48	23	143	18	504	55.3	6.49	26.18	192.8	23	23	0.922	1.022	0.986	0.956	0.689587	0.951551	0.849747	0.665466	0.986994	0.993525	0.999658	0.974874	103.5	95.5	101.2	99.8	3.11	3.31	3.89	1.58	1.1655e+07	1.71776e+07	1.87431e+07	1.4451e+07	1.13301e+07	1.64902e+07	1.79222e+07	1.64936e+07	1.51349e+07	1.21654e+07	1.83503e+07
FALSE	High	Master Protein	Q9HV22	Probable short-chain dehydrogenase OS=Pseudomonas aeruginosa (strain ATCC 15692 / DSM 22644 / CIP 104116 / JCM 14847 / LMG 12228 / 1C / PRS 101 / PAO1) OX=208964 GN=PA4786 PE=3 SV=1	FALSE	0	117.643	50	23	361	23	451	47.2	9.33	64.38	544.41	23	23	0.909	1.12	0.959	1.062	0.581462	0.320755	0.773704	0.577461	0.964638	0.873484	0.999658	0.965731	109.3	99.4	97.6	93.6	3.71	2.51	6.73	6.98	4.00939e+07	6.25295e+07	6.30673e+07	5.6185e+07	4.21736e+07	5.78228e+07	5.88199e+07	5.83617e+07	4.93995e+07	4.15728e+07	5.35385e+07
FALSE	High	Master Protein	Q9HZV4	Very-long chain acyl-CoA synthetase OS=Pseudomonas aeruginosa (strain ATCC 15692 / DSM 22644 / CIP 104116 / JCM 14847 / LMG 12228 / 1C / PRS 101 / PAO1) OX=208964 GN=atuH PE=3 SV=1	FALSE	0	117.5	41	24	86	24	608	67.6	8.03	16.72	121.81	24	23	2.378	1.002	2.214	1.076	0.000159652	0.849833	0.00199972	0.459073	0.00360878	0.986506	0.0248957	0.952652	60.7	144.4	60.6	134.2	9.23	6.31	9.6	6.32	1.00565e+06	1.90722e+06	1.94663e+06	1.54467e+06	2.94155e+06	4.60762e+06	4.51008e+06	4.5743e+06	1.36683e+06	1.33183e+06	1.82096e+06
FALSE	High	Master Protein	Q9I1T8	histidine kinase OS=Pseudomonas aeruginosa (strain ATCC 15692 / DSM 22644 / CIP 104116 / JCM 14847 / LMG 12228 / 1C / PRS 101 / PAO1) OX=208964 GN=PA2177 PE=4 SV=1	FALSE	0	117.405	38	27	169	27	699	76.5	8.32	32.44	209.01	27	27	1.405	0.848	1.389	0.858	0.0381611	0.0561017	0.0935224	0.139412	0.257545	0.414079	0.446062	0.707608	76.6	107.6	90.3	125.4	6.74	3.93	5.99	12.73	4.79297e+06	8.30114e+06	8.65708e+06	6.41079e+06	7.86459e+06	1.13768e+07	1.14143e+07	1.16477e+07	8.26101e+06	6.18518e+06	9.89329e+06
FALSE	High	Master Protein	Q9HV23	Probable acyl-CoA thiolase OS=Pseudomonas aeruginosa (strain ATCC 15692 / DSM 22644 / CIP 104116 / JCM 14847 / LMG 12228 / 1C / PRS 101 / PAO1) OX=208964 GN=PA4785 PE=3 SV=1	FALSE	0	117.388	60	24	272	24	425	45.9	7.14	51.73	407.02	23	24	0.939	1.118	0.984	1.068	0.739399	0.328827	0.897374	0.537661	0.994755	0.878	0.999658	0.961722	107.7	101.2	96.3	94.8	4.46	1.74	2.52	4.27	5.6643e+07	8.83424e+07	9.4218e+07	7.02222e+07	6.06632e+07	8.5735e+07	9.07286e+07	8.38184e+07	7.07348e+07	6.01762e+07	7.83404e+07
FALSE	High	Master Protein	Q9HZ15	Probable transcriptional regulator OS=Pseudomonas aeruginosa (strain ATCC 15692 / DSM 22644 / CIP 104116 / JCM 14847 / LMG 12228 / 1C / PRS 101 / PAO1) OX=208964 GN=PA3225 PE=3 SV=1	FALSE	0	117.387	62	16	208	16	309	34.1	7.39	32.99	369.28	16	16	0.861	1.07	0.907	1.016	0.436832	0.592025	0.576747	0.852493	0.928712	0.975299	0.979964	0.995998	109.8	94.5	102.6	93	2.38	4.21	3.24	7.71	1.55091e+07	2.43107e+07	2.63028e+07	2.0467e+07	1.43076e+07	2.13782e+07	2.29642e+07	2.11863e+07	2.03283e+07	1.60931e+07	2.40457e+07
FALSE	High	Master Protein	P04264	SWISS-PROT:P04264 Tax_Id=9606 Gene_Symbol=KRT1 Keratin, type II cytoskeletal 1	TRUE	0	117.346	36	21	51	18	644	66	8.12	16.29		21
FALSE	High	Master Protein	Q9HW08	histidine kinase OS=Pseudomonas aeruginosa (strain ATCC 15692 / DSM 22644 / CIP 104116 / JCM 14847 / LMG 12228 / 1C / PRS 101 / PAO1) OX=208964 GN=PA4398 PE=4 SV=1	FALSE	0	117.324	41	25	138	24	698	77.5	5.91	23.08	215.06	25	23	1.058	1.084	1.286	0.892	0.774003	0.502278	0.26764	0.267481	0.998647	0.961999	0.780582	0.857402	96	101.6	88.6	113.9	12.55	9.69	9.08	3.18	4.04783e+06	7.24484e+06	8.37352e+06	5.30173e+06	4.47786e+06	7.22645e+06	7.80203e+06	7.83855e+06	5.31535e+06	4.30013e+06	7.17764e+06
FALSE	High	Master Protein	O50174	N-succinylglutamate 5-semialdehyde dehydrogenase OS=Pseudomonas aeruginosa (strain ATCC 15692 / DSM 22644 / CIP 104116 / JCM 14847 / LMG 12228 / 1C / PRS 101 / PAO1) OX=208964 GN=astD PE=1 SV=2	FALSE	0	117.317	49	20	192	20	487	51.3	6.25	33.44	295.86	20	20	0.79	0.972	0.868	0.885	0.210954	0.631507	0.389194	0.214727	0.713476	0.980195	0.891947	0.798495	107.8	85.2	110.8	96.2	8.06	5.23	3.76	4.58	1.95866e+07	2.74679e+07	3.35999e+07	2.28963e+07	1.61592e+07	2.50166e+07	2.48978e+07	2.34796e+07	2.80019e+07	2.15876e+07	2.89978e+07
FALSE	High	Master Protein	Q9I1N2	PslG OS=Pseudomonas aeruginosa (strain ATCC 15692 / DSM 22644 / CIP 104116 / JCM 14847 / LMG 12228 / 1C / PRS 101 / PAO1) OX=208964 GN=pslG PE=1 SV=1	FALSE	0	117.104	61	24	119	24	442	50	6.02	23.7	183.35	24	24	1.406	1.182	1.533	1.084	0.105444	0.115867	0.0678571	0.308461	0.500564	0.628082	0.355957	0.887248	87.9	123.6	74.4	114	15.49	5.34	5.68	7.99	2.71347e+06	4.64904e+06	6.3056e+06	4.03068e+06	4.47044e+06	6.851e+06	7.33383e+06	6.59158e+06	3.22345e+06	2.8408e+06	4.1276e+06
FALSE	High	Master Protein	Q9HWT7	4-hydroxyphenylacetate 3-monooxygenase oxygenase component OS=Pseudomonas aeruginosa (strain ATCC 15692 / DSM 22644 / CIP 104116 / JCM 14847 / LMG 12228 / 1C / PRS 101 / PAO1) OX=208964 GN=hpaB PE=1 SV=1	FALSE	0	116.96	54	26	106	26	520	58.4	6.11	16.35	154.82	26	25	1.062	0.938	0.986	1.009	0.953502	0.495652	0.702232	0.843558	0.999838	0.961999	0.999658	0.995586	95.7	101.6	102.1	100.7	8.24	4	10.21	17.49	3.3762e+06	4.56418e+06	4.55272e+06	3.91817e+06	3.73582e+06	5.075e+06	5.11286e+06	4.7973e+06	3.84956e+06	3.80296e+06	4.65796e+06
FALSE	High	Master Protein	Q9I5W1	Bifunctional diguanylate cyclase/phosphodiesterase OS=Pseudomonas aeruginosa (strain ATCC 15692 / DSM 22644 / CIP 104116 / JCM 14847 / LMG 12228 / 1C / PRS 101 / PAO1) OX=208964 GN=PA0575 PE=1 SV=1	FALSE	0	116.837	27	30	115	30	1245	139.6	5.69	17.12	155.83	30	29	1.223	1.05	1.191	1.078	0.456288	0.756909	0.6168	0.44432	0.940856	0.982394	0.989707	0.946715	92.8	113.5	88.4	105.3	2.53	1.47	5.5	7.68	2.31538e+06	3.49371e+06	3.96625e+06	3.17332e+06	3.21454e+06	4.51986e+06	4.84752e+06	4.49448e+06	2.98495e+06	2.51573e+06	3.50306e+06
FALSE	High	Master Protein	Q9I1D3	FAD/NAD(P)-binding domain-containing protein OS=Pseudomonas aeruginosa (strain ATCC 15692 / DSM 22644 / CIP 104116 / JCM 14847 / LMG 12228 / 1C / PRS 101 / PAO1) OX=208964 GN=PA2345 PE=4 SV=1	FALSE	0	116.773	48	22	214	22	411	44.6	7.08	36.81	310.3	22	22	0.718	1.017	0.854	0.855	0.0324406	0.974312	0.309627	0.0898801	0.230157	0.996189	0.823001	0.603471	112.9	81.1	111.1	94.9	8.7	6.55	6.33	10.56	3.33577e+07	5.50967e+07	6.68709e+07	4.76726e+07	2.86342e+07	3.96072e+07	4.83562e+07	4.16183e+07	4.52064e+07	3.90539e+07	5.92452e+07
FALSE	High	Master Protein	Q9I3J0	Xanthine dehydrogenase OS=Pseudomonas aeruginosa (strain ATCC 15692 / DSM 22644 / CIP 104116 / JCM 14847 / LMG 12228 / 1C / PRS 101 / PAO1) OX=208964 GN=xdhB PE=4 SV=1	FALSE	0	116.444	37	25	125	25	799	87.6	6.3	23.29	174.15	24	25	1.29	1.091	1.259	1.117	0.259245	0.442583	0.434228	0.212155	0.779784	0.946348	0.921273	0.79554	91.7	118.3	84.1	105.9	6.74	2.2	4.91	3.1	2.72786e+06	4.63514e+06	5.0095e+06	4.27891e+06	4.34114e+06	6.23165e+06	6.55634e+06	6.27646e+06	3.8428e+06	3.19191e+06	4.28784e+06
FALSE	High	Master Protein	Q9HYX8	Peptidyl-prolyl cis-trans isomerase OS=Pseudomonas aeruginosa (strain ATCC 15692 / DSM 22644 / CIP 104116 / JCM 14847 / LMG 12228 / 1C / PRS 101 / PAO1) OX=208964 GN=PA3262 PE=1 SV=1	FALSE	0	116.426	55	17	558	17	253	26.8	5.21	87	837.65	17	17	0.749	0.993	0.721	1.032	0.0635291	0.772791	0.0375778	0.796629	0.364196	0.986087	0.240466	0.990774	114.8	86.1	115.7	83.4	4.87	8.54	9.14	3.76	1.30238e+08	2.04285e+08	2.36903e+08	1.76545e+08	1.12116e+08	1.54846e+08	1.95726e+08	1.59002e+08	1.86255e+08	1.51301e+08	2.12114e+08
FALSE	High	Master Protein	Q51342	Amidophosphoribosyltransferase OS=Pseudomonas aeruginosa (strain ATCC 15692 / DSM 22644 / CIP 104116 / JCM 14847 / LMG 12228 / 1C / PRS 101 / PAO1) OX=208964 GN=purF PE=3 SV=3	FALSE	0	116.305	62	24	180	24	501	55.3	6.8	30.46	254.44	23	22	0.947	1.059	0.875	1.147	0.821309	0.633882	0.459187	0.152463	0.999838	0.980475	0.936687	0.722664	107.6	101.9	101.6	88.9	5.88	4.75	6.26	13.78	1.70098e+07	2.34719e+07	2.43185e+07	2.18145e+07	1.83645e+07	2.3146e+07	2.40822e+07	2.41406e+07	2.00145e+07	1.75649e+07	2.22558e+07
FALSE	High	Master Protein	Q9HTM3	YicC family protein OS=Pseudomonas aeruginosa (strain ATCC 15692 / DSM 22644 / CIP 104116 / JCM 14847 / LMG 12228 / 1C / PRS 101 / PAO1) OX=208964 GN=PA5335 PE=3 SV=1	FALSE	0	116.292	69	25	225	25	287	31.7	5.96	43.64	299.83	25	23	0.974	0.901	0.853	1.028	0.94185	0.184085	0.316231	0.807972	0.999838	0.732966	0.828124	0.990774	99.2	96.7	110.1	94	11.4	7.55	8.72	7.36	2.4023e+07	3.10639e+07	3.2699e+07	3.35462e+07	2.54568e+07	2.91847e+07	3.60314e+07	3.42163e+07	3.35337e+07	2.95733e+07	3.31206e+07
FALSE	High	Master Protein	Q9I450	Ribonuclease D OS=Pseudomonas aeruginosa (strain ATCC 15692 / DSM 22644 / CIP 104116 / JCM 14847 / LMG 12228 / 1C / PRS 101 / PAO1) OX=208964 GN=rnd PE=3 SV=1	FALSE	0	116.222	65	21	164	21	374	43.1	5.16	29.49	257.17	21	19	1.018	0.978	1.022	0.974	0.867274	0.71071	0.992161	0.829581	0.999838	0.980475	0.999658	0.992168	97.9	99.7	100.1	102.3	5.93	4.13	6.05	3.43	8.02307e+06	1.24385e+07	1.47388e+07	1.06314e+07	8.89626e+06	1.31717e+07	1.4233e+07	1.27247e+07	1.10055e+07	9.73334e+06	1.39264e+07
FALSE	High	Master Protein	Q9I692	Amine oxidase domain-containing protein OS=Pseudomonas aeruginosa (strain ATCC 15692 / DSM 22644 / CIP 104116 / JCM 14847 / LMG 12228 / 1C / PRS 101 / PAO1) OX=208964 GN=PA0421 PE=4 SV=1	FALSE	0	115.982	63	26	127	26	496	54.2	9.76	24.63	173.77	25	23	3.115	0.902	3.247	0.866	9.42155e-11	0.198074	2.19545e-08	0.153125	7.0569e-09	0.751924	9.55332e-07	0.72382	45.3	141.2	50.3	163.2	13.57	10.85	10.09	37.04	3.51804e+06	6.21627e+06	7.73343e+06	4.9069e+06	1.44175e+07	2.01301e+07	1.68711e+07	1.82881e+07	5.43955e+06	4.88927e+06	7.80164e+06
FALSE	High	Master Protein	Q59635	Catalase OS=Pseudomonas aeruginosa (strain ATCC 15692 / DSM 22644 / CIP 104116 / JCM 14847 / LMG 12228 / 1C / PRS 101 / PAO1) OX=208964 GN=katB PE=3 SV=1	FALSE	0	115.887	40	21	114	21	513	57.1	8.18	24.48	152.48	21	21	0.443	1.091	0.547	0.883	2.27379e-06	0.42331	0.000707447	0.228161	8.05343e-05	0.935551	0.0104606	0.811264	139.8	61.9	128.1	70.1	20.96	1.68	7.61	28.39	8.45614e+06	1.33882e+07	2.12805e+07	1.28416e+07	4.63743e+06	6.38941e+06	6.94085e+06	6.29885e+06	1.1522e+07	9.6503e+06	1.4926e+07
FALSE	High	Master Protein	Q9HZP8	Enoyl-[acyl-carrier-protein] reductase [NADH] OS=Pseudomonas aeruginosa (strain ATCC 15692 / DSM 22644 / CIP 104116 / JCM 14847 / LMG 12228 / 1C / PRS 101 / PAO1) OX=208964 GN=fabV PE=1 SV=1	FALSE	0	115.624	52	22	341	22	398	43.5	5.14	41.89	636.51	22	22	0.975	1.044	0.95	1.072	0.934371	0.80088	0.729958	0.51305	0.999838	0.986506	0.999658	0.953814	104.1	101.5	99.7	94.7	2.11	3.19	3.87	2.2	3.8585e+07	6.02981e+07	6.54609e+07	5.12403e+07	4.2978e+07	5.75348e+07	6.64312e+07	6.10847e+07	4.98391e+07	4.18748e+07	6.17256e+07
FALSE	High	Master Protein	Q9HZA7	Acetyl-coenzyme A carboxylase carboxyl transferase subunit beta OS=Pseudomonas aeruginosa (strain ATCC 15692 / DSM 22644 / CIP 104116 / JCM 14847 / LMG 12228 / 1C / PRS 101 / PAO1) OX=208964 GN=accD PE=1 SV=1	FALSE	0	115.389	62	20	431	20	290	31.8	7.06	65.57	669.82	20	19	0.947	1.018	1.056	0.914	0.782221	0.98607	0.750808	0.312035	0.999838	0.997816	0.999658	0.890802	100.9	95.5	99	104.6	6.09	3.38	5.14	7.17	8.44047e+07	1.45917e+08	1.55378e+08	1.18309e+08	9.3763e+07	1.34236e+08	1.48304e+08	1.38935e+08	1.24665e+08	9.34991e+07	1.46061e+08
FALSE	High	Master Protein	Q9HXF7	Nucleoid-associated protein PA3849 OS=Pseudomonas aeruginosa (strain ATCC 15692 / DSM 22644 / CIP 104116 / JCM 14847 / LMG 12228 / 1C / PRS 101 / PAO1) OX=208964 GN=PA3849 PE=3 SV=1	FALSE	0	115.346	59	20	197	20	334	37.9	5.41	35	322.85	20	19	0.969	1.023	0.96	1.032	0.937444	0.937497	0.798224	0.72926	0.999838	0.993525	0.999658	0.990292	102.9	99.8	100.6	96.7	5.46	1.41	4.55	6.1	1.32089e+07	2.22956e+07	2.3236e+07	1.99927e+07	1.60134e+07	2.19213e+07	2.28176e+07	2.21134e+07	1.91463e+07	1.54269e+07	2.35808e+07
FALSE	High	Master Protein	Q9I0V5	Probable Resistance-Nodulation-Cell Division (RND) efflux membrane fusion protein OS=Pseudomonas aeruginosa (strain ATCC 15692 / DSM 22644 / CIP 104116 / JCM 14847 / LMG 12228 / 1C / PRS 101 / PAO1) OX=208964 GN=PA2528 PE=3 SV=1	FALSE	0	115.168	55	23	157	23	426	45.2	8.94	32.58	194.08	23	23	0.976	0.937	0.919	0.995	0.938385	0.397466	0.590075	0.979956	0.999838	0.918297	0.980714	0.999328	99.4	97	106.1	97.5	7.24	6.14	3.36	14.07	8.68215e+06	1.17213e+07	1.30549e+07	1.20461e+07	9.19953e+06	1.14917e+07	1.4304e+07	1.29618e+07	1.25071e+07	9.59543e+06	1.42428e+07
FALSE	High	Master Protein	Q9HUQ0	Amino acid binding protein OS=Pseudomonas aeruginosa (strain ATCC 15692 / DSM 22644 / CIP 104116 / JCM 14847 / LMG 12228 / 1C / PRS 101 / PAO1) OX=208964 GN=PA4913 PE=1 SV=1	FALSE	0	115.149	51	20	271	20	374	39.8	6.65	42.19	384.5	20	20	1.238	0.99	1.12	1.095	0.126917	0.753414	0.492456	0.379575	0.55989	0.982394	0.956392	0.91899	91.4	113.1	92.2	103.3	4.99	13.33	8.92	23.34	4.97971e+07	8.23287e+07	7.88181e+07	6.72874e+07	6.5372e+07	8.47853e+07	1.20893e+08	1.06163e+08	7.82606e+07	5.46729e+07	8.26015e+07
FALSE	High	Master Protein	Q9I473	Probable tonB-dependent receptor OS=Pseudomonas aeruginosa (strain ATCC 15692 / DSM 22644 / CIP 104116 / JCM 14847 / LMG 12228 / 1C / PRS 101 / PAO1) OX=208964 GN=PA1271 PE=3 SV=1	FALSE	0	115.124	45	26	117	26	616	67.5	5.55	19.77	170.47	26	24	1.255	1.07	1.306	1.029	0.315535	0.572691	0.337674	0.676297	0.851051	0.974217	0.853337	0.978836	90.7	113.9	84.8	110.7	4.1	6.12	7.01	4.17	2.86651e+06	4.36283e+06	5.01185e+06	4.12219e+06	4.70596e+06	5.82983e+06	5.99483e+06	5.86965e+06	3.71068e+06	3.34636e+06	3.94161e+06
FALSE	High	Master Protein	Q9HZ51	Probable ATP-binding component of ABC transporter OS=Pseudomonas aeruginosa (strain ATCC 15692 / DSM 22644 / CIP 104116 / JCM 14847 / LMG 12228 / 1C / PRS 101 / PAO1) OX=208964 GN=PA3187 PE=4 SV=1	FALSE	0	115.039	60	18	200	18	386	42.2	7.43	33.13	325.47	18	18	0.921	1.148	0.96	1.101	0.679189	0.208096	0.76991	0.329847	0.986994	0.766199	0.999658	0.894561	110.2	101.5	96	92.2	12.45	8.65	5.64	8.85	2.42723e+07	2.83296e+07	3.97182e+07	3.26784e+07	2.54326e+07	2.92142e+07	3.75781e+07	3.57388e+07	2.78857e+07	2.26515e+07	3.46497e+07
FALSE	High	Master Protein	Q9HYF4	Probable malate:quinone oxidoreductase 1 OS=Pseudomonas aeruginosa (strain ATCC 15692 / DSM 22644 / CIP 104116 / JCM 14847 / LMG 12228 / 1C / PRS 101 / PAO1) OX=208964 GN=mqo1 PE=3 SV=1	FALSE	0	114.931	37	20	185	20	523	57.2	5.95	34.53	266.95	19	20	0.722	1.213	0.771	1.135	0.105325	0.053848	0.171706	0.213323	0.500564	0.403836	0.635759	0.797874	125.7	90.7	103.6	79.9	4.53	3.58	4.35	15.02	1.21671e+07	1.80445e+07	2.14283e+07	1.70481e+07	9.6206e+06	1.42547e+07	1.51373e+07	1.41316e+07	1.46105e+07	1.12811e+07	1.54989e+07
FALSE	High	Master Protein	G3XCU6	Transcriptional regulator CysB OS=Pseudomonas aeruginosa (strain ATCC 15692 / DSM 22644 / CIP 104116 / JCM 14847 / LMG 12228 / 1C / PRS 101 / PAO1) OX=208964 GN=cysB PE=3 SV=1	FALSE	0	114.891	56	20	353	20	324	36.1	6.99	55.57	509.29	20	19	1.134	1.132	1.225	1.048	0.350067	0.266079	0.211126	0.673502	0.88187	0.832198	0.704114	0.978836	97.6	110.6	86.2	105.6	4	2.13	7.7	11.18	3.86689e+07	6.39798e+07	6.8801e+07	5.48446e+07	5.32953e+07	7.39027e+07	8.18893e+07	7.42029e+07	4.82042e+07	4.07343e+07	5.85225e+07
FALSE	High	Master Protein	Q9HTE3	Glutathione-independent formaldehyde dehydrogenase OS=Pseudomonas aeruginosa (strain ATCC 15692 / DSM 22644 / CIP 104116 / JCM 14847 / LMG 12228 / 1C / PRS 101 / PAO1) OX=208964 GN=fdhA PE=3 SV=1	FALSE	0	114.88	62	23	383	23	399	42	6.76	100.31	518.48	23	23	1.476	1.079	1.477	1.078	0.00666894	0.551378	0.0152105	0.473665	0.076176	0.970726	0.122139	0.953147	83.8	123.7	77.7	114.8	5.14	2.92	10.96	5.85	9.86636e+07	1.57868e+08	1.59078e+08	1.22309e+08	1.60178e+08	2.31596e+08	2.36904e+08	2.33605e+08	1.20673e+08	9.68507e+07	1.69123e+08
FALSE	High	Master Protein	G3XD28	Type IV pilus inner membrane component PilM OS=Pseudomonas aeruginosa (strain ATCC 15692 / DSM 22644 / CIP 104116 / JCM 14847 / LMG 12228 / 1C / PRS 101 / PAO1) OX=208964 GN=pilM PE=1 SV=1	FALSE	0	114.59	59	19	201	19	354	38	4.92	25.09	357.12	19	17	0.93	1.112	0.924	1.119	0.738915	0.331447	0.642786	0.243568	0.994755	0.880709	0.99453	0.834899	109.3	101.6	98.3	90.8	9.92	9.2	10.63	10.21	1.64528e+07	2.26181e+07	2.31459e+07	2.35667e+07	1.87092e+07	2.35075e+07	2.35098e+07	2.09596e+07	1.70792e+07	1.572e+07	2.22438e+07
FALSE	High	Master Protein	Q9I3G6	Probable ferredoxin OS=Pseudomonas aeruginosa (strain ATCC 15692 / DSM 22644 / CIP 104116 / JCM 14847 / LMG 12228 / 1C / PRS 101 / PAO1) OX=208964 GN=PA1551 PE=4 SV=1	FALSE	0	114.465	49	23	213	22	471	53.6	8.48	31.35	302.46	23	23	1.251	0.837	1.062	0.986	0.160652	0.0400804	0.805817	0.892697	0.63134	0.349688	0.999658	0.997102	84.9	106.1	101.3	107.7	4.94	6.32	5.76	14.11	1.25629e+07	1.86996e+07	1.85591e+07	1.69549e+07	1.86095e+07	2.43479e+07	2.34159e+07	2.44733e+07	2.07052e+07	1.50523e+07	2.36653e+07
FALSE	High	Master Protein	Q9I495	histidine kinase OS=Pseudomonas aeruginosa (strain ATCC 15692 / DSM 22644 / CIP 104116 / JCM 14847 / LMG 12228 / 1C / PRS 101 / PAO1) OX=208964 GN=PA1243 PE=4 SV=1	FALSE	0	114.154	33	25	110	25	858	93.2	5.3	16.66	159.52	25	24	1.149	0.916	1.241	0.848	0.39945	0.24344	0.280784	0.109676	0.908908	0.808399	0.796354	0.633791	87	100	95	117.9	2.43	7.54	9.41	16.95	4.76545e+06	7.48826e+06	8.25654e+06	6.55302e+06	6.59916e+06	8.76754e+06	8.16153e+06	8.98522e+06	7.01369e+06	5.37879e+06	9.09503e+06
FALSE	High	Master Protein	Q9I5Y4	Phosphoglycerate kinase OS=Pseudomonas aeruginosa (strain ATCC 15692 / DSM 22644 / CIP 104116 / JCM 14847 / LMG 12228 / 1C / PRS 101 / PAO1) OX=208964 GN=pgk PE=3 SV=1	FALSE	0	113.949	55	20	387	20	387	40.4	5.43	68.81	534.82	20	20	0.992	0.945	0.96	0.977	0.97334	0.415951	0.777254	0.754169	0.999838	0.931112	0.999658	0.990774	98.4	97.6	104.1	99.9	3.96	4.68	5.34	8.01	4.29181e+07	6.56779e+07	6.77128e+07	6.08269e+07	5.13984e+07	6.76525e+07	6.74523e+07	6.64444e+07	6.37656e+07	5.59719e+07	7.01951e+07
FALSE	High	Master Protein	Q9HWX2	Riboflavin biosynthesis protein RibD OS=Pseudomonas aeruginosa (strain ATCC 15692 / DSM 22644 / CIP 104116 / JCM 14847 / LMG 12228 / 1C / PRS 101 / PAO1) OX=208964 GN=ribD PE=3 SV=1	FALSE	0	113.948	79	23	147	23	373	39.7	7.25	28.18	251.26	23	22	0.953	1.052	1.015	0.987	0.80571	0.732352	0.940694	0.923735	0.999838	0.982394	0.999658	0.998613	103.4	98.5	98.3	99.8	2.35	2.03	4.46	6.49	7.21333e+06	1.13629e+07	1.22544e+07	9.5794e+06	8.17965e+06	1.08982e+07	1.17329e+07	1.07747e+07	9.35933e+06	7.47314e+06	1.12262e+07
FALSE	High	Master Protein	Q9HUC9	Primosomal protein N' OS=Pseudomonas aeruginosa (strain ATCC 15692 / DSM 22644 / CIP 104116 / JCM 14847 / LMG 12228 / 1C / PRS 101 / PAO1) OX=208964 GN=priA PE=3 SV=1	FALSE	0	113.868	43	27	220	27	739	82.1	8.72	30.39	326.66	27	27	1.178	1.039	1.15	1.064	0.39254	0.824002	0.6319	0.416578	0.904901	0.986506	0.993832	0.934873	94.2	110.9	90.7	104.3	7.46	12.24	6.04	4.48	3.77545e+06	5.71125e+06	7.17927e+06	5.30365e+06	5.1846e+06	5.60459e+06	7.66237e+06	7.59413e+06	4.98262e+06	4.02309e+06	6.32324e+06
FALSE	High	Master Protein	Q9HTK9	Rubredoxin-NAD(+) reductase OS=Pseudomonas aeruginosa (strain ATCC 15692 / DSM 22644 / CIP 104116 / JCM 14847 / LMG 12228 / 1C / PRS 101 / PAO1) OX=208964 GN=alkT PE=1 SV=1	FALSE	0	113.492	59	18	195	18	384	40.6	5.73	27.67	324.27	18	17	1.329	0.827	1.057	1.04	0.0752174	0.0308647	0.787359	0.72586	0.404412	0.302275	0.999658	0.990292	83	110.4	100.4	106.1	3.06	7.24	4.82	11.63	1.65684e+07	2.70054e+07	2.75074e+07	2.28265e+07	2.66522e+07	3.72088e+07	3.39395e+07	3.44721e+07	2.62547e+07	2.3184e+07	3.20776e+07
FALSE	High	Master Protein	Q9HZA3	3-isopropylmalate dehydratase large subunit OS=Pseudomonas aeruginosa (strain ATCC 15692 / DSM 22644 / CIP 104116 / JCM 14847 / LMG 12228 / 1C / PRS 101 / PAO1) OX=208964 GN=leuC PE=3 SV=1	FALSE	0	113.443	54	23	162	23	474	51	6.3	27.25	244.02	23	23	1.22	1.191	1.323	1.098	0.211747	0.110522	0.160475	0.332966	0.713476	0.604689	0.606459	0.894561	95.9	117	80.5	106.5	7.54	7	6.42	10.33	6.12045e+06	9.70675e+06	8.7082e+06	7.94919e+06	9.20728e+06	1.06252e+07	1.21628e+07	1.18039e+07	6.37095e+06	5.68218e+06	8.43565e+06
FALSE	High	Master Protein	Q9I664	Integral membrane protein YccS N-terminal domain-containing protein OS=Pseudomonas aeruginosa (strain ATCC 15692 / DSM 22644 / CIP 104116 / JCM 14847 / LMG 12228 / 1C / PRS 101 / PAO1) OX=208964 GN=PA0454 PE=4 SV=1	FALSE	0	113.368	37	26	102	25	733	81.5	8.4	15.29	149.02	26	24	1.114	1.023	1.048	1.087	0.700136	0.893172	0.92354	0.334942	0.986994	0.991547	0.999658	0.894561	97.2	108.2	95	99.6	2.93	7.96	13.82	4.29	3.13677e+06	4.95585e+06	5.50172e+06	4.35282e+06	3.55896e+06	5.73787e+06	6.00196e+06	5.89617e+06	4.15716e+06	2.89268e+06	5.50186e+06
FALSE	High	Master Protein	Q9I2H4	Probable chemotaxis transducer OS=Pseudomonas aeruginosa (strain ATCC 15692 / DSM 22644 / CIP 104116 / JCM 14847 / LMG 12228 / 1C / PRS 101 / PAO1) OX=208964 GN=PA1930 PE=4 SV=1	FALSE	0	113.3	51	21	165	20	431	47.8	6.48	32.3	230.01	21	21	1.543	1.156	1.722	1.036	0.0102712	0.150486	0.0053998	0.713857	0.101798	0.678525	0.0534019	0.987238	81.7	126	70.6	121.7	4.21	4.07	6.22	12.65	1.04937e+07	1.60622e+07	1.57504e+07	1.39304e+07	1.73421e+07	2.55176e+07	2.7947e+07	2.51742e+07	1.25177e+07	1.02107e+07	1.39841e+07
FALSE	High	Master Protein	Q9I0S9	Probable AMP-binding enzyme OS=Pseudomonas aeruginosa (strain ATCC 15692 / DSM 22644 / CIP 104116 / JCM 14847 / LMG 12228 / 1C / PRS 101 / PAO1) OX=208964 GN=PA2555 PE=3 SV=1	FALSE	0	113.117	51	23	235	23	555	60.1	6.19	39.93	369.98	23	23	1.55	1.049	1.553	1.048	0.0142043	0.726734	0.028098	0.633485	0.129282	0.982394	0.193927	0.97383	80.3	124.4	76.5	118.8	9.44	4.53	6.8	25.73	8.98785e+06	1.5447e+07	1.85135e+07	1.37326e+07	1.85711e+07	2.57299e+07	2.58824e+07	2.36319e+07	1.19535e+07	1.12469e+07	1.57858e+07
FALSE	High	Master Protein	Q9I2A2	fumarylacetoacetase OS=Pseudomonas aeruginosa (strain ATCC 15692 / DSM 22644 / CIP 104116 / JCM 14847 / LMG 12228 / 1C / PRS 101 / PAO1) OX=208964 GN=fahA PE=4 SV=1	FALSE	0	113.035	51	21	398	21	432	46.3	6.07	58.68	487.54	21	18	0.897	0.839	0.831	0.905	0.520823	0.0368585	0.235258	0.269023	0.95422	0.331021	0.740735	0.859012	98	87.9	116.9	97.1	5.49	11.12	4.96	2.63	3.11512e+07	4.33102e+07	5.10401e+07	4.34363e+07	3.65872e+07	4.2042e+07	4.12791e+07	4.58969e+07	5.10981e+07	4.22484e+07	6.33528e+07
FALSE	High	Master Protein	Q9I0Q0	2-heptyl-3-hydroxy-4(1H)-quinolone synthase OS=Pseudomonas aeruginosa (strain ATCC 15692 / DSM 22644 / CIP 104116 / JCM 14847 / LMG 12228 / 1C / PRS 101 / PAO1) OX=208964 GN=pqsH PE=3 SV=1	FALSE	0	112.888	60	22	156	22	382	42.1	7.14	26.45	231.65	22	21	1.517	0.769	1.534	0.76	0.0468418	0.00564726	0.0265295	0.00408387	0.301437	0.101852	0.185058	0.104873	68.8	104.4	89.5	137.3	8.02	18.45	8.27	31.91	3.02396e+06	4.64795e+06	4.18063e+06	3.97883e+06	5.80903e+06	7.60974e+06	5.50496e+06	6.71321e+06	4.9939e+06	4.24753e+06	6.33048e+06
FALSE	High	Master Protein	Q9HXE8	Probable amino acid-binding protein OS=Pseudomonas aeruginosa (strain ATCC 15692 / DSM 22644 / CIP 104116 / JCM 14847 / LMG 12228 / 1C / PRS 101 / PAO1) OX=208964 GN=PA3858 PE=3 SV=1	FALSE	0	112.815	74	23	191	23	341	37	7.72	30.72	257.13	23	22	1.104	1.169	1.183	1.091	0.450176	0.146341	0.302327	0.400646	0.938001	0.672461	0.818079	0.927124	100.7	111.2	86.2	101.9	6.94	6.29	1.75	4.37	2.89176e+07	4.75207e+07	5.59283e+07	4.21258e+07	3.49322e+07	5.47094e+07	5.80624e+07	5.48248e+07	3.71817e+07	2.9762e+07	4.19147e+07
FALSE	High	Master Protein	Q9I0A8	Restriction endonuclease subunit S OS=Pseudomonas aeruginosa (strain ATCC 15692 / DSM 22644 / CIP 104116 / JCM 14847 / LMG 12228 / 1C / PRS 101 / PAO1) OX=208964 GN=PA2734 PE=4 SV=1	FALSE	0	112.563	53	24	158	24	431	48.7	6.2	26.35	239.69	23	23	1.012	1.133	1.098	1.044	0.970241	0.246433	0.754003	0.657935	0.999838	0.811665	0.999658	0.97383	103.5	104.8	91.4	100.3	6.92	2.35	6.19	1.7	9.72081e+06	1.54718e+07	1.84416e+07	1.31727e+07	1.13336e+07	1.58807e+07	1.69189e+07	1.65963e+07	1.19208e+07	9.74493e+06	1.53205e+07
FALSE	High	Master Protein	Q9HZ67	Bifunctional chorismate mutase/prephenate dehydratase OS=Pseudomonas aeruginosa (strain ATCC 15692 / DSM 22644 / CIP 104116 / JCM 14847 / LMG 12228 / 1C / PRS 101 / PAO1) OX=208964 GN=pheA PE=3 SV=1	FALSE	0	112.478	69	24	219	24	365	40.6	6.32	39.5	303.05	24	22	1.043	0.988	1.018	1.013	0.776548	0.774592	0.964849	0.873836	0.999169	0.986087	0.999658	0.997102	97.9	102.2	99.1	100.8	5.88	8.51	2.88	6.77	1.28777e+07	1.7304e+07	2.0673e+07	1.73159e+07	1.45291e+07	1.84525e+07	2.33165e+07	2.25539e+07	1.7691e+07	1.40526e+07	2.0334e+07
FALSE	High	Master Protein	Q9HTE8	Sarcosine oxidase beta subunit OS=Pseudomonas aeruginosa (strain ATCC 15692 / DSM 22644 / CIP 104116 / JCM 14847 / LMG 12228 / 1C / PRS 101 / PAO1) OX=208964 GN=soxB PE=4 SV=1	FALSE	0	112.454	59	19	132	19	416	45.1	7.94	16.93	252.42	19	18	1.346	1.073	1.397	1.034	0.106321	0.551358	0.126637	0.709001	0.503152	0.970726	0.542368	0.985568	87.3	117.6	81.4	113.7	5.55	6.09	11.1	8.37	8.27957e+06	1.32474e+07	1.41544e+07	1.02974e+07	1.37098e+07	1.80167e+07	1.73636e+07	1.77741e+07	1.04692e+07	7.86281e+06	1.40755e+07
FALSE	High	Master Protein	Q9HYE0	Probable ATP-dependent RNA helicase OS=Pseudomonas aeruginosa (strain ATCC 15692 / DSM 22644 / CIP 104116 / JCM 14847 / LMG 12228 / 1C / PRS 101 / PAO1) OX=208964 GN=PA3466 PE=3 SV=1	FALSE	0	112.437	55	24	139	24	446	49	9.77	22.71	202.95	24	24	1.023	0.981	1.045	0.96	0.852053	0.710079	0.853519	0.689376	0.999838	0.980475	0.999658	0.981968	97.4	99.6	99.3	103.8	5.36	4.13	6.86	3.3	1.27348e+07	1.91464e+07	2.30514e+07	1.7129e+07	1.43149e+07	2.03376e+07	2.19242e+07	2.18967e+07	1.69012e+07	1.39483e+07	2.171e+07
FALSE	High	Master Protein	Q9HXN1	Membrane-bound lytic murein transglycosylase F OS=Pseudomonas aeruginosa (strain ATCC 15692 / DSM 22644 / CIP 104116 / JCM 14847 / LMG 12228 / 1C / PRS 101 / PAO1) OX=208964 GN=mltF PE=1 SV=2	FALSE	0	112.428	50	23	132	23	490	55.2	6.58	23.4	174.94	23	23	1.081	0.996	1.142	0.944	0.625819	0.833237	0.547665	0.595365	0.976512	0.986506	0.973383	0.972581	94.5	102.2	94.9	108.3	5.64	4.57	3.08	9.88	7.54698e+06	1.21175e+07	1.14086e+07	1.03546e+07	9.57623e+06	1.18082e+07	1.38249e+07	1.30934e+07	1.07086e+07	9.16947e+06	1.18757e+07
FALSE	High	Master Protein	Q9HVY1	Probable oxidoreductase OS=Pseudomonas aeruginosa (strain ATCC 15692 / DSM 22644 / CIP 104116 / JCM 14847 / LMG 12228 / 1C / PRS 101 / PAO1) OX=208964 GN=PA4434 PE=4 SV=1	FALSE	0	112.204	58	18	237	18	345	38.6	5.87	34.53	373.47	18	18	0.917	1.097	1.009	0.997	0.650165	0.439324	0.984808	0.948192	0.984573	0.945137	0.999658	0.998976	106.7	97.9	97.3	98.2	2.94	4.29	1.59	4.21	2.19492e+07	3.40296e+07	3.77659e+07	2.88362e+07	2.2498e+07	3.24257e+07	3.32663e+07	3.41435e+07	2.72228e+07	2.27382e+07	3.19324e+07
FALSE	High	Master Protein	Q9HWP9	HTH gntR-type domain-containing protein OS=Pseudomonas aeruginosa (strain ATCC 15692 / DSM 22644 / CIP 104116 / JCM 14847 / LMG 12228 / 1C / PRS 101 / PAO1) OX=208964 GN=PA4132 PE=3 SV=1	FALSE	0	112.151	45	18	163	18	471	52.2	8.07	25.54	313.65	18	18	1.73	0.933	1.837	0.879	0.0010637	0.299688	0.00120827	0.219837	0.0183398	0.86113	0.0166283	0.801346	69.3	120	74.3	136.4	6.87	8.82	9.65	12.97	4.23649e+06	7.23525e+06	8.09676e+06	5.98304e+06	9.10453e+06	1.40497e+07	1.21819e+07	1.26696e+07	6.5005e+06	4.92105e+06	8.42546e+06
FALSE	High	Master Protein	Q9I6I6	Penicillin acylase family protein OS=Pseudomonas aeruginosa (strain ATCC 15692 / DSM 22644 / CIP 104116 / JCM 14847 / LMG 12228 / 1C / PRS 101 / PAO1) OX=208964 GN=PA0305 PE=3 SV=1	FALSE	0	112.02	38	25	175	25	795	87.5	5.87	27.65	255.42	25	22	0.967	0.951	0.922	0.998	0.855823	0.437149	0.56582	0.997538	0.999838	0.944995	0.979964	0.999328	100.3	97	105.4	97.2	6.22	5.47	6.28	12.3	7.50448e+06	1.13974e+07	1.08537e+07	9.13798e+06	7.43474e+06	1.06988e+07	1.24319e+07	1.10732e+07	1.01977e+07	8.68626e+06	1.23521e+07
FALSE	High	Master Protein	P80358	Arginine N-succinyltransferase subunit beta OS=Pseudomonas aeruginosa (strain ATCC 15692 / DSM 22644 / CIP 104116 / JCM 14847 / LMG 12228 / 1C / PRS 101 / PAO1) OX=208964 GN=aruG PE=1 SV=2	FALSE	0	111.909	59	20	195	20	340	37.2	6.55	32.77	258.87	20	19	0.702	0.985	0.744	0.929	0.0717634	0.730576	0.112834	0.475056	0.39343	0.982394	0.501984	0.953147	115.2	80.8	117	87	8.2	3.88	3.36	5.99	1.55295e+07	1.98538e+07	2.50596e+07	2.08673e+07	1.29891e+07	1.61446e+07	1.82271e+07	1.70093e+07	2.17658e+07	1.76083e+07	2.29612e+07
FALSE	High	Master Protein	P47205	UDP-3-O-acyl-N-acetylglucosamine deacetylase OS=Pseudomonas aeruginosa (strain ATCC 15692 / DSM 22644 / CIP 104116 / JCM 14847 / LMG 12228 / 1C / PRS 101 / PAO1) OX=208964 GN=lpxC PE=1 SV=2	FALSE	0	111.851	61	19	283	19	303	33.4	5.36	50.4	418.14	19	18	1.219	0.995	1.232	0.984	0.15496	0.787245	0.199012	0.816373	0.618421	0.986506	0.683161	0.990774	89.6	109.3	90.1	111	4.93	6.36	5.7	6.35	4.24678e+07	6.47574e+07	6.53764e+07	6.02557e+07	6.32667e+07	8.23259e+07	7.96479e+07	8.04543e+07	5.64858e+07	5.04666e+07	6.39729e+07
FALSE	High	Master Protein	Q9I5E2	2-methylisocitrate lyase OS=Pseudomonas aeruginosa (strain ATCC 15692 / DSM 22644 / CIP 104116 / JCM 14847 / LMG 12228 / 1C / PRS 101 / PAO1) OX=208964 GN=prpB PE=1 SV=1	FALSE	0	111.778	54	16	337	16	298	32.1	5.55	53.76	454.97	16	14	1.049	1.15	1.131	1.066	0.679202	0.201465	0.452351	0.545344	0.986994	0.755212	0.932668	0.964469	102.5	107.5	89.1	100.8	7.85	2.48	8.39	12	3.95929e+07	5.89156e+07	5.47523e+07	5.31977e+07	4.78874e+07	6.17789e+07	6.81353e+07	6.55883e+07	4.55031e+07	3.9812e+07	5.08907e+07
FALSE	High	Master Protein	Q9HU11	Peptidoglycan-binding protein LysM OS=Pseudomonas aeruginosa (strain ATCC 15692 / DSM 22644 / CIP 104116 / JCM 14847 / LMG 12228 / 1C / PRS 101 / PAO1) OX=208964 GN=PA5178 PE=4 SV=1	FALSE	0	111.662	94	16	1276	16	145	15.5	5.55	105.3	2349.15	16	15	1.391	0.985	1.261	1.087	0.0206778	0.706385	0.152281	0.423752	0.165575	0.980475	0.59742	0.935735	85.3	118.7	86.7	109.3	16.15	6.83	10.83	12.23	1.45725e+08	1.52666e+08	2.31444e+08	1.8964e+08	2.36382e+08	3.06536e+08	3.31783e+08	2.77713e+08	1.91042e+08	1.36793e+08	2.34443e+08
FALSE	High	Master Protein	Q9HUN3	Replicative DNA helicase OS=Pseudomonas aeruginosa (strain ATCC 15692 / DSM 22644 / CIP 104116 / JCM 14847 / LMG 12228 / 1C / PRS 101 / PAO1) OX=208964 GN=dnaB PE=3 SV=1	FALSE	0	111.404	65	25	125	25	464	51.6	5.08	22.22	187.67	25	23	1.65	0.994	1.683	0.975	0.00239473	0.806065	0.00719642	0.840284	0.0351859	0.986506	0.0682167	0.994289	74.8	123.4	75.2	126.6	3.74	5.43	5.74	14.73	3.84984e+06	6.20061e+06	6.88131e+06	5.383e+06	7.73622e+06	1.09574e+07	1.0322e+07	1.04609e+07	5.32458e+06	4.77416e+06	6.15975e+06
FALSE	High	Master Protein	Q9I7C3	DNA replication and repair protein RecF OS=Pseudomonas aeruginosa (strain ATCC 15692 / DSM 22644 / CIP 104116 / JCM 14847 / LMG 12228 / 1C / PRS 101 / PAO1) OX=208964 GN=recF PE=3 SV=1	FALSE	0	111.36	51	18	157	18	369	41.4	8.05	20.26	237.85	18	18	1.142	1.165	1.205	1.104	0.663891	0.197623	0.579068	0.317636	0.985736	0.751828	0.979964	0.890809	99.1	113.2	85.1	102.5	3.86	3.66	4.65	5.77	2.4274e+06	3.98108e+06	4.29472e+06	3.49971e+06	3.60659e+06	4.68991e+06	4.8418e+06	4.71238e+06	2.89492e+06	2.5504e+06	3.50656e+06
FALSE	High	Master Protein	P24474	Nitrite reductase OS=Pseudomonas aeruginosa (strain ATCC 15692 / DSM 22644 / CIP 104116 / JCM 14847 / LMG 12228 / 1C / PRS 101 / PAO1) OX=208964 GN=nirS PE=1 SV=1	FALSE	0	111.263	54	26	103	26	568	62.6	7.99	15.25	147.45	26	24	0.777	1.783	0.808	1.716	0.15875	1.43987e-09	0.182073	1.21953e-09	0.627353	1.72898e-07	0.655602	3.98175e-07	143.3	111.4	80.4	64.9	10.3	37.04	23.97	50.41	8.49625e+06	1.39106e+07	1.75963e+07	1.22629e+07	7.84005e+06	1.25445e+07	4.80614e+06	1.17052e+07	5.51623e+06	7.96218e+06	8.42409e+06
FALSE	High	Master Protein	Q9ZFK4	2-dehydro-3-deoxyphosphooctonate aldolase OS=Pseudomonas aeruginosa (strain ATCC 15692 / DSM 22644 / CIP 104116 / JCM 14847 / LMG 12228 / 1C / PRS 101 / PAO1) OX=208964 GN=kdsA PE=1 SV=1	FALSE	0	111.175	78	23	241	23	281	31.1	6.54	43.76	350.92	23	23	1.038	1.068	1.068	1.038	0.731841	0.624548	0.695555	0.747678	0.993046	0.97861	0.999658	0.990774	100.6	104.5	94.2	100.7	2.71	3.65	5.09	6.63	7.24157e+07	1.07673e+08	1.13634e+08	9.05876e+07	8.23889e+07	1.20385e+08	1.18889e+08	1.16461e+08	9.18099e+07	7.34992e+07	1.00873e+08
FALSE	High	Master Protein	Q9I737	Type VI secretion system spike protein VgrG1b OS=Pseudomonas aeruginosa (strain ATCC 15692 / DSM 22644 / CIP 104116 / JCM 14847 / LMG 12228 / 1C / PRS 101 / PAO1) OX=208964 GN=vgrG1b PE=3 SV=1	FALSE	0	111.103	36	20	97	9	741	82.7	5.57	15.97	162.46	20	20	2.051	1.065	2.054	1.064	0.0046145	0.688395	0.00468498	0.545912	0.0577635	0.980475	0.0483776	0.964469	67.6	138.6	63.5	130.3	8.44	9.62	12.09	12.94	662656	1.08657e+06	1.32476e+06	974917	1.70578e+06	2.72211e+06	2.36431e+06	2.32501e+06	1.10901e+06	739591	948915
FALSE	High	Master Protein	Q9HV78	tRNA/tmRNA (uracil-C(5))-methyltransferase OS=Pseudomonas aeruginosa (strain ATCC 15692 / DSM 22644 / CIP 104116 / JCM 14847 / LMG 12228 / 1C / PRS 101 / PAO1) OX=208964 GN=trmA PE=3 SV=1	FALSE	0	111.073	74	21	135	21	363	41.2	6.95	23.93	209.87	21	19	0.982	1.067	1.037	1.01	0.733857	0.586454	0.872337	0.838518	0.993046	0.975299	0.999658	0.992926	102.8	100.9	96.3	99.9	4.96	4.59	4.01	2.47	3.08938e+06	4.72052e+06	5.60933e+06	4.26534e+06	3.32457e+06	5.01699e+06	5.30956e+06	4.76796e+06	3.78345e+06	3.37716e+06	4.56095e+06
FALSE	High	Master Protein	Q9HZV9	Geranyl-CoA carboxylase, beta-subunit OS=Pseudomonas aeruginosa (strain ATCC 15692 / DSM 22644 / CIP 104116 / JCM 14847 / LMG 12228 / 1C / PRS 101 / PAO1) OX=208964 GN=atuC PE=1 SV=1	FALSE	0	110.957	44	20	159	20	538	57.3	6.57	25.16	244.65	20	19	1.011	0.938	0.996	0.952	0.912105	0.370964	0.912189	0.643425	0.999838	0.909958	0.999658	0.97383	96.6	97.7	103	102.7	9.9	4.27	13.84	9.73	1.23645e+07	1.72911e+07	1.61489e+07	1.63035e+07	1.45577e+07	1.88798e+07	1.93974e+07	1.85631e+07	1.52661e+07	1.27296e+07	2.19257e+07
FALSE	High	Master Protein	Q9HYD5	NAD-dependent malic enzyme OS=Pseudomonas aeruginosa (strain ATCC 15692 / DSM 22644 / CIP 104116 / JCM 14847 / LMG 12228 / 1C / PRS 101 / PAO1) OX=208964 GN=maeA PE=3 SV=1	FALSE	0	110.86	48	20	307	20	564	62.4	5.5	43.84	512.55	20	20	0.95	1.03	0.95	1.03	0.801961	0.916294	0.730341	0.807946	0.999838	0.991696	0.999658	0.990774	104.1	98.9	101	96	2.41	3.3	1.79	11.35	2.56579e+07	3.79814e+07	4.09551e+07	3.22594e+07	2.66465e+07	3.61671e+07	4.16172e+07	3.83111e+07	3.33987e+07	2.76053e+07	3.87561e+07
FALSE	High	Master Protein	Q9HZ66	Phosphoserine aminotransferase OS=Pseudomonas aeruginosa (strain ATCC 15692 / DSM 22644 / CIP 104116 / JCM 14847 / LMG 12228 / 1C / PRS 101 / PAO1) OX=208964 GN=serC PE=1 SV=1	FALSE	0	110.764	48	16	209	16	361	39.9	5.1	40.3	295.7	16	16	0.991	1.028	1.022	0.997	0.980274	0.931439	0.911547	0.920087	0.999838	0.991696	0.999658	0.998613	101.1	100.1	98.3	100.5	5.62	1.83	4.05	2.93	4.44643e+07	7.14564e+07	8.05338e+07	5.81822e+07	5.17249e+07	7.2901e+07	7.5744e+07	7.08791e+07	6.05212e+07	4.89717e+07	7.40099e+07
FALSE	High	Master Protein	Q9I5A7	OmpA-like domain-containing protein OS=Pseudomonas aeruginosa (strain ATCC 15692 / DSM 22644 / CIP 104116 / JCM 14847 / LMG 12228 / 1C / PRS 101 / PAO1) OX=208964 GN=PA0833 PE=1 SV=1	FALSE	0	110.649	63	14	411	14	237	24.7	8.76	54.42	581.82	14	14	0.777	1.038	0.806	1.001	0.183144	0.840077	0.216047	0.971234	0.673199	0.986506	0.71047	0.999328	113.8	88.4	109.6	88.3	5.63	4.68	4.67	8.25	1.90538e+07	3.21969e+07	3.13495e+07	2.50963e+07	1.5421e+07	2.31031e+07	2.49066e+07	2.3542e+07	2.57584e+07	2.19861e+07	2.83819e+07
FALSE	High	Master Protein	Q9I6X5	Probable Resistance-Nodulation-Cell Division (RND) efflux membrane fusion protein OS=Pseudomonas aeruginosa (strain ATCC 15692 / DSM 22644 / CIP 104116 / JCM 14847 / LMG 12228 / 1C / PRS 101 / PAO1) OX=208964 GN=PA0157 PE=1 SV=1	FALSE	0	110.5	63	21	157	21	356	38.3	8.66	29.55	217.68	21	21	1.038	1.122	1.091	1.067	0.77892	0.288932	0.71704	0.505382	0.999838	0.852452	0.999658	0.953147	102.5	106.4	91.4	99.7	5.84	2.47	2.34	9.13	1.43612e+07	2.34778e+07	2.70465e+07	2.08224e+07	1.7575e+07	2.51171e+07	2.72133e+07	2.54916e+07	1.90551e+07	1.54294e+07	2.16714e+07
FALSE	High	Master Protein	Q9HV74	histidine kinase OS=Pseudomonas aeruginosa (strain ATCC 15692 / DSM 22644 / CIP 104116 / JCM 14847 / LMG 12228 / 1C / PRS 101 / PAO1) OX=208964 GN=cbrA PE=3 SV=1	FALSE	0	110.493	28	21	113	21	983	108.3	5.96	19.74	184.07	21	19	1.21	0.958	1.272	0.911	0.30505	0.51981	0.235288	0.388234	0.838612	0.967211	0.740735	0.924253	87.3	105.6	91.2	115.9	14.59	9.56	10.28	5.31	3.78083e+06	6.87627e+06	8.47227e+06	5.27604e+06	5.20938e+06	7.53254e+06	9.07231e+06	8.84888e+06	5.78146e+06	4.62449e+06	7.95543e+06
FALSE	High	Master Protein	Q9HV83	Probable aminotransferase OS=Pseudomonas aeruginosa (strain ATCC 15692 / DSM 22644 / CIP 104116 / JCM 14847 / LMG 12228 / 1C / PRS 101 / PAO1) OX=208964 GN=PA4715 PE=1 SV=1	FALSE	0	110.457	60	23	185	23	411	46	7.93	31.29	260.63	23	22	0.942	1.076	0.994	1.021	0.799918	0.526567	0.882058	0.822361	0.999838	0.967893	0.999658	0.990774	105.4	99.3	97.9	97.3	8.92	6.63	4.2	7.9	7.97225e+06	1.32361e+07	1.58916e+07	1.10126e+07	8.7317e+06	1.14918e+07	1.41283e+07	1.32036e+07	1.05267e+07	8.53929e+06	1.27651e+07
FALSE	High	Master Protein	Q9HZ86	Nucleotide sugar epimerase/dehydratase WbpM OS=Pseudomonas aeruginosa (strain ATCC 15692 / DSM 22644 / CIP 104116 / JCM 14847 / LMG 12228 / 1C / PRS 101 / PAO1) OX=208964 GN=wbpM PE=3 SV=1	FALSE	0	110.322	40	23	134	23	665	74.4	9.29	20.62	224.76	23	21	1.987	0.985	2.358	0.83	0.00260148	0.66176	7.88599e-05	0.0803222	0.0374958	0.980475	0.00162302	0.570829	62.5	124.2	63.5	149.7	7.32	13.31	12.67	27.26	1.54578e+06	2.52109e+06	3.003e+06	2.19316e+06	4.18439e+06	5.49848e+06	4.56487e+06	4.82782e+06	2.17543e+06	1.81445e+06	2.73696e+06
FALSE	High	Master Protein	Q9I2X2	Inactive transglutaminase fused to 7 transmembrane helices OS=Pseudomonas aeruginosa (strain ATCC 15692 / DSM 22644 / CIP 104116 / JCM 14847 / LMG 12228 / 1C / PRS 101 / PAO1) OX=208964 GN=PA1767 PE=4 SV=1	FALSE	0	110.131	32	19	177	19	508	56.8	8.81	26.04	284.62	19	18	1.148	0.983	1.19	0.947	0.436088	0.703135	0.392231	0.597669	0.928712	0.980475	0.892926	0.972581	91.4	104.9	93	110.7	16.04	8.33	9.65	7.83	1.04132e+07	1.88907e+07	2.37843e+07	1.41993e+07	1.3519e+07	1.95345e+07	2.32807e+07	2.22831e+07	1.59676e+07	1.19781e+07	2.08532e+07
FALSE	High	Master Protein	Q9I2T7	Probable ATP-binding component of ABC transporter OS=Pseudomonas aeruginosa (strain ATCC 15692 / DSM 22644 / CIP 104116 / JCM 14847 / LMG 12228 / 1C / PRS 101 / PAO1) OX=208964 GN=PA1807 PE=4 SV=1	FALSE	0	109.943	48	21	115	21	536	59	7.47	17.32	196.08	20	19	1.014	1.163	1.021	1.155	0.896211	0.165786	0.941506	0.086994	0.999838	0.708011	0.999658	0.593507	106.6	108.1	91.7	93.6	2.26	5.77	5.1	6.94	5.07918e+06	8.13279e+06	8.58291e+06	6.90546e+06	5.67464e+06	8.21913e+06	9.56593e+06	8.38911e+06	6.12821e+06	4.73676e+06	7.40333e+06
FALSE	High	Master Protein	Q9HUW8	DUF2333 family protein OS=Pseudomonas aeruginosa (strain ATCC 15692 / DSM 22644 / CIP 104116 / JCM 14847 / LMG 12228 / 1C / PRS 101 / PAO1) OX=208964 GN=PA4842 PE=4 SV=1	FALSE	0	109.931	51	20	318	20	356	40	5.39	62.16	415.59	20	19	0.995	1.066	1.027	1.033	0.954169	0.64142	0.885184	0.789669	0.999838	0.980475	0.999658	0.990774	102.6	102.1	96.3	98.9	3.49	3.04	3.05	4.93	4.63698e+07	7.23829e+07	8.19906e+07	6.28619e+07	5.32989e+07	7.76124e+07	7.96481e+07	7.38489e+07	5.85495e+07	5.15555e+07	6.98098e+07
FALSE	High	Master Protein	Q9HT29	C4-dicarboxylate ABC transporter OS=Pseudomonas aeruginosa (strain ATCC 15692 / DSM 22644 / CIP 104116 / JCM 14847 / LMG 12228 / 1C / PRS 101 / PAO1) OX=208964 GN=PA5545 PE=4 SV=1	FALSE	0	109.848	54	16	346	16	319	33.6	7.59	56.81	522.65	15	16	0.9	1.054	0.845	1.123	0.534868	0.723555	0.27818	0.251303	0.95422	0.980944	0.793881	0.838417	109.6	98.6	103.9	87.8	8.86	5.8	5	24.75	7.12121e+07	1.04053e+08	9.48997e+07	9.27931e+07	7.08665e+07	9.23108e+07	1.13615e+08	9.82756e+07	9.71305e+07	7.565e+07	9.83417e+07
FALSE	High	Master Protein	Q9I544	Magnesium transporter MgtE OS=Pseudomonas aeruginosa (strain ATCC 15692 / DSM 22644 / CIP 104116 / JCM 14847 / LMG 12228 / 1C / PRS 101 / PAO1) OX=208964 GN=mgtE PE=3 SV=1	FALSE	0	109.841	53	25	153	25	482	53.8	4.84	23.57	241.6	24	24	1.079	0.809	0.951	0.918	0.609775	0.00804411	0.682759	0.436314	0.971035	0.13109	0.999658	0.943867	89.1	96.1	110.1	104.7	1.97	1.33	8.53	9.23	5.89298e+06	8.7192e+06	9.46952e+06	8.01172e+06	7.30236e+06	9.69069e+06	1.0631e+07	9.88793e+06	8.8637e+06	7.9476e+06	1.15928e+07
FALSE	High	Master Protein	P48247	Glutamate-1-semialdehyde 2,1-aminomutase OS=Pseudomonas aeruginosa (strain ATCC 15692 / DSM 22644 / CIP 104116 / JCM 14847 / LMG 12228 / 1C / PRS 101 / PAO1) OX=208964 GN=hemL PE=1 SV=2	FALSE	0	109.734	51	18	338	18	427	45.4	5.77	52.07	530.2	18	17	0.986	1.044	1.067	0.964	0.994181	0.808261	0.702418	0.655217	0.999838	0.986506	0.999658	0.97383	100.8	99.4	96.6	103.1	5.4	3.77	7.42	1.6	9.71847e+07	1.63117e+08	1.70688e+08	1.28474e+08	1.08063e+08	1.51765e+08	1.69546e+08	1.6254e+08	1.29882e+08	1.01308e+08	1.66205e+08
FALSE	High	Master Protein	Q9I3D2	Dihydrolipoyllysine-residue succinyltransferase component of 2-oxoglutarate dehydrogenase complex OS=Pseudomonas aeruginosa (strain ATCC 15692 / DSM 22644 / CIP 104116 / JCM 14847 / LMG 12228 / 1C / PRS 101 / PAO1) OX=208964 GN=sucB PE=3 SV=1	FALSE	0	109.69	40	20	479	20	409	42.9	5.55	45.95	915.36	20	20	0.982	1.029	0.816	1.239	0.974812	0.924434	0.192109	0.0299024	0.999838	0.991696	0.671313	0.352818	106.8	104.9	103.7	84.6	16.84	8.58	15.74	11.46	1.33534e+08	1.76011e+08	1.53422e+08	1.85432e+08	1.61799e+08	1.90853e+08	1.96504e+08	1.92636e+08	1.57858e+08	1.49093e+08	1.42443e+08
FALSE	High	Master Protein	Q9HVI7	Serine hydroxymethyltransferase 3 OS=Pseudomonas aeruginosa (strain ATCC 15692 / DSM 22644 / CIP 104116 / JCM 14847 / LMG 12228 / 1C / PRS 101 / PAO1) OX=208964 GN=glyA3 PE=3 SV=1	FALSE	0	109.628	47	18	279	15	417	45.1	6.07	52	397.27	18	18	0.99	0.918	1.039	0.875	0.984735	0.260692	0.830556	0.14291	0.999838	0.824922	0.999658	0.710218	95	94	103.5	107.5	8.57	2.42	5.03	9.55	3.0415e+07	5.10603e+07	5.94674e+07	4.1016e+07	3.54311e+07	5.08649e+07	5.23854e+07	5.10952e+07	4.67226e+07	3.78193e+07	5.78456e+07
FALSE	High	Master Protein	Q9I4S8	Beta-agarase OS=Pseudomonas aeruginosa (strain ATCC 15692 / DSM 22644 / CIP 104116 / JCM 14847 / LMG 12228 / 1C / PRS 101 / PAO1) OX=208964 GN=PA1046 PE=4 SV=1	FALSE	0	109.472	35	26	91	26	757	82.7	6.28	15.33	143.84	26	23	1.276	1.118	1.329	1.074	0.323001	0.36682	0.299679	0.430508	0.861022	0.907861	0.815084	0.941067	91.7	117.1	82.1	109.1	3.13	3.13	1.07	0.39	2.61956e+06	3.98435e+06	4.22795e+06	3.27173e+06	3.69607e+06	5.37885e+06	5.67077e+06	5.14878e+06	3.20076e+06	2.64192e+06	3.57575e+06
FALSE	High	Master Protein	Q9I7C4	Beta sliding clamp OS=Pseudomonas aeruginosa (strain ATCC 15692 / DSM 22644 / CIP 104116 / JCM 14847 / LMG 12228 / 1C / PRS 101 / PAO1) OX=208964 GN=dnaN PE=1 SV=1	FALSE	0	109.272	51	19	364	19	367	40.7	5.25	57.39	529.82	19	19	0.974	1.045	1.062	0.958	0.931591	0.798669	0.721966	0.608291	0.999838	0.986506	0.999658	0.972581	101.3	98.7	97	103	2.49	9.62	5.12	7.62	6.67622e+07	9.6349e+07	1.05871e+08	8.43729e+07	8.38341e+07	1.0099e+08	1.00705e+08	9.52461e+07	8.38461e+07	7.01188e+07	8.91493e+07
FALSE	High	Master Protein	Q9HTN7	Probable binding protein component of ABC dipeptide transporter OS=Pseudomonas aeruginosa (strain ATCC 15692 / DSM 22644 / CIP 104116 / JCM 14847 / LMG 12228 / 1C / PRS 101 / PAO1) OX=208964 GN=PA5317 PE=4 SV=1	FALSE	0	109.17	44	20	179	20	526	57.8	6.96	31.68	282.15	20	19	1.073	1.05	1.112	1.013	0.581491	0.761254	0.52084	0.949638	0.964638	0.985296	0.962478	0.998976	97.9	105	93.3	103.7	4.35	4.8	1.97	2.77	2.39791e+07	3.78043e+07	4.12773e+07	3.05499e+07	2.81315e+07	4.01322e+07	4.61293e+07	4.21385e+07	3.15026e+07	2.67079e+07	3.69881e+07
FALSE	High	Master Protein	Q9I2Y7	Phospho-2-dehydro-3-deoxyheptonate aldolase OS=Pseudomonas aeruginosa (strain ATCC 15692 / DSM 22644 / CIP 104116 / JCM 14847 / LMG 12228 / 1C / PRS 101 / PAO1) OX=208964 GN=PA1750 PE=3 SV=1	FALSE	0	109.11	63	19	215	19	358	39.1	6.54	28.48	298.92	19	18	0.966	0.895	1.014	0.853	0.898669	0.181149	0.975004	0.108447	0.999838	0.728762	0.999658	0.632626	94.8	91.7	106	107.5	2.61	5.57	5.26	16.11	1.22529e+07	1.84898e+07	2.1004e+07	1.63213e+07	1.35696e+07	1.95957e+07	1.83471e+07	1.86052e+07	1.9033e+07	1.64231e+07	2.1193e+07
FALSE	High	Master Protein	Q9I2S4	Probable enoyl-CoA hydratase/isomerase OS=Pseudomonas aeruginosa (strain ATCC 15692 / DSM 22644 / CIP 104116 / JCM 14847 / LMG 12228 / 1C / PRS 101 / PAO1) OX=208964 GN=PA1821 PE=3 SV=1	FALSE	0	109.086	75	20	205	20	270	30	5.76	41.17	270.49	20	18	1.084	0.963	1.09	0.958	0.59776	0.593528	0.682509	0.629818	0.969207	0.975299	0.999658	0.97383	94	101.9	97.6	106.4	8.47	8.93	10.29	4.61	1.82413e+07	2.50022e+07	2.43978e+07	2.32903e+07	2.35669e+07	2.92273e+07	2.79078e+07	2.84592e+07	2.27903e+07	2.17504e+07	2.41658e+07
FALSE	High	Master Protein	Q9I000	Phospho-2-dehydro-3-deoxyheptonate aldolase OS=Pseudomonas aeruginosa (strain ATCC 15692 / DSM 22644 / CIP 104116 / JCM 14847 / LMG 12228 / 1C / PRS 101 / PAO1) OX=208964 GN=PA2843 PE=1 SV=1	FALSE	0	109.068	54	20	117	20	448	49.8	6.15	21.75	161.63	20	18	1.017	0.975	1.105	0.897	0.903157	0.625504	0.668227	0.291215	0.999838	0.97861	0.999658	0.876776	95.8	97.4	98.3	108.6	4.66	2.77	3.83	4.08	6.70724e+06	1.10294e+07	1.20766e+07	9.13617e+06	7.89348e+06	1.13622e+07	1.18076e+07	1.15909e+07	9.48135e+06	8.00987e+06	1.16507e+07
FALSE	High	Master Protein	Q9HZC7	DUF1329 domain-containing protein OS=Pseudomonas aeruginosa (strain ATCC 15692 / DSM 22644 / CIP 104116 / JCM 14847 / LMG 12228 / 1C / PRS 101 / PAO1) OX=208964 GN=PA3081 PE=4 SV=1	FALSE	0	109.05	52	23	167	23	455	50.6	8.94	25.7	230.29	23	23	0.832	1.056	0.936	0.939	0.302382	0.674282	0.657091	0.552086	0.836583	0.980475	0.997734	0.965218	109.2	90.8	103.3	96.7	16.9	8.54	4.4	15.54	8.8105e+06	1.72565e+07	1.99809e+07	1.1844e+07	9.45714e+06	1.28548e+07	1.6384e+07	1.33133e+07	1.3447e+07	1.04924e+07	1.53756e+07
FALSE	High	Master Protein	Q9I056	Carboxypeptidase G2 OS=Pseudomonas aeruginosa (strain ATCC 15692 / DSM 22644 / CIP 104116 / JCM 14847 / LMG 12228 / 1C / PRS 101 / PAO1) OX=208964 GN=cpg2 PE=4 SV=1	FALSE	0	109.042	57	23	178	23	412	44	6.16	30.4	254.75	23	22	1.176	1.203	1.225	1.155	0.424612	0.069326	0.378229	0.152564	0.923926	0.470736	0.884853	0.722664	99.4	116.8	82.6	101.2	13.43	9.85	5.09	2.52	8.30546e+06	1.45795e+07	1.86842e+07	1.25426e+07	1.08197e+07	1.73482e+07	2.0176e+07	1.77235e+07	1.1456e+07	9.05308e+06	1.14729e+07
FALSE	High	Master Protein	Q9HVL8	GTPase Obg OS=Pseudomonas aeruginosa (strain ATCC 15692 / DSM 22644 / CIP 104116 / JCM 14847 / LMG 12228 / 1C / PRS 101 / PAO1) OX=208964 GN=obg PE=3 SV=1	FALSE	0	109.014	53	18	224	18	406	44.3	4.94	39.42	352.67	18	18	0.986	0.964	1.1	0.864	0.981958	0.569688	0.65087	0.143194	0.999838	0.974217	0.996342	0.710218	96.1	94.7	99.6	109.6	10.63	2.89	8.7	10.77	1.17001e+07	1.97028e+07	2.35811e+07	1.5398e+07	1.31545e+07	1.90703e+07	2.05476e+07	1.90387e+07	1.7246e+07	1.47589e+07	2.25602e+07
FALSE	High	Master Protein	Q9HZ96	Probable short-chain dehydrogenase OS=Pseudomonas aeruginosa (strain ATCC 15692 / DSM 22644 / CIP 104116 / JCM 14847 / LMG 12228 / 1C / PRS 101 / PAO1) OX=208964 GN=PA3128 PE=1 SV=1	FALSE	0	108.875	75	16	151	16	248	26.2	6.81	30.14	207.3	16	16	0.967	1.132	1.034	1.059	0.895723	0.263476	0.954893	0.498921	0.999838	0.827989	0.999658	0.953147	106.3	102.8	93.9	97.1	9.44	3.92	5.56	16.3	6.51166e+06	9.80236e+06	8.73973e+06	8.80488e+06	7.51845e+06	1.00341e+07	1.01927e+07	9.63943e+06	7.69542e+06	6.73829e+06	8.2266e+06
FALSE	High	Master Protein	Q9HV37	L-lactate dehydrogenase OS=Pseudomonas aeruginosa (strain ATCC 15692 / DSM 22644 / CIP 104116 / JCM 14847 / LMG 12228 / 1C / PRS 101 / PAO1) OX=208964 GN=lldD PE=3 SV=1	FALSE	0	108.835	57	20	105	20	381	41.1	6.44	21.67	165.45	20	19	0.929	1.017	0.836	1.131	0.704932	0.962602	0.25147	0.138612	0.988508	0.994775	0.761916	0.706351	107.1	99.6	105.3	88	8.02	1.66	4.09	12.44	5.96209e+06	7.85725e+06	8.10498e+06	7.30463e+06	5.74564e+06	7.62408e+06	8.37119e+06	7.69121e+06	7.17676e+06	5.95183e+06	7.58777e+06
FALSE	High	Master Protein	Q9I2B2	Probable AMP-binding enzyme OS=Pseudomonas aeruginosa (strain ATCC 15692 / DSM 22644 / CIP 104116 / JCM 14847 / LMG 12228 / 1C / PRS 101 / PAO1) OX=208964 GN=PA1997 PE=4 SV=1	FALSE	0	108.823	41	26	122	26	651	71.9	6.54	25.28	172.21	26	23	1.125	0.941	1.269	0.834	0.499656	0.392191	0.234361	0.0743478	0.950184	0.915486	0.740735	0.546292	88.2	99.2	93.7	118.9	16.93	15.76	18.15	4.74	1.11713e+07	1.90398e+07	2.39991e+07	1.32328e+07	1.13212e+07	2.00137e+07	2.30759e+07	2.28919e+07	1.80743e+07	1.21906e+07	2.55016e+07
FALSE	High	Master Protein	Q9HUA7	Probable binding protein component of ABC transporter OS=Pseudomonas aeruginosa (strain ATCC 15692 / DSM 22644 / CIP 104116 / JCM 14847 / LMG 12228 / 1C / PRS 101 / PAO1) OX=208964 GN=PA5076 PE=3 SV=1	FALSE	0	108.7	71	18	223	18	266	29.7	7.4	27.94	333.56	18	18	1.126	0.895	1.078	0.934	0.475869	0.159947	0.781616	0.524065	0.950184	0.700751	0.999658	0.957027	89.9	101.2	100.5	108.3	4.59	10.73	3.62	9.27	6.93022e+06	1.01555e+07	1.0929e+07	9.82091e+06	1.06377e+07	1.18535e+07	1.29255e+07	1.18278e+07	1.01472e+07	9.06082e+06	1.19389e+07
FALSE	High	Master Protein	Q9I6E9	G domain-containing protein OS=Pseudomonas aeruginosa (strain ATCC 15692 / DSM 22644 / CIP 104116 / JCM 14847 / LMG 12228 / 1C / PRS 101 / PAO1) OX=208964 GN=PA0344 PE=4 SV=1	FALSE	0	108.671	51	25	134	25	459	50	6.71	23.41	179.78	25	23	1.073	1.036	1.205	0.923	0.907747	0.80127	0.565953	0.527011	0.999838	0.986506	0.979964	0.957393	95.2	102.2	91.9	110.7	9.65	1.58	5.59	7.92	2.70205e+06	4.70337e+06	5.24523e+06	3.52968e+06	3.44908e+06	4.83231e+06	5.19789e+06	4.95426e+06	3.92847e+06	2.97822e+06	4.68898e+06
FALSE	High	Master Protein	Q9HUK7	Cyclic-di-GMP receptor FimW OS=Pseudomonas aeruginosa (strain ATCC 15692 / DSM 22644 / CIP 104116 / JCM 14847 / LMG 12228 / 1C / PRS 101 / PAO1) OX=208964 GN=fimW PE=1 SV=2	FALSE	0	108.588	45	22	152	22	607	67.8	7.39	19.28	238.36	22	22	0.989	1.131	1.065	1.051	0.948084	0.227879	0.83542	0.610912	0.999838	0.795573	0.999658	0.972581	104.9	103.8	92.7	98.7	7.33	1.99	3.78	4.14	9.66861e+06	1.45406e+07	1.79629e+07	1.2589e+07	1.08191e+07	1.47276e+07	1.65006e+07	1.50992e+07	1.11759e+07	9.48391e+06	1.34464e+07
FALSE	High	Master Protein	Q9HT68	Probable TonB-dependent receptor OS=Pseudomonas aeruginosa (strain ATCC 15692 / DSM 22644 / CIP 104116 / JCM 14847 / LMG 12228 / 1C / PRS 101 / PAO1) OX=208964 GN=PA5505 PE=1 SV=1	FALSE	0	108.514	70	20	411	20	260	28	8.16	55.56	648.65	20	18	1.159	1.028	1.052	1.133	0.279045	0.931929	0.769289	0.21686	0.804442	0.991696	0.999658	0.798495	96.3	111.6	93.6	98.5	6.13	1.72	8.23	3.76	1.04479e+08	1.48841e+08	1.47347e+08	1.26737e+08	1.24472e+08	1.73601e+08	1.87844e+08	1.79505e+08	1.32704e+08	1.11873e+08	1.43019e+08
FALSE	High	Master Protein	Q9HTD7	Aspartate ammonia-lyase OS=Pseudomonas aeruginosa (strain ATCC 15692 / DSM 22644 / CIP 104116 / JCM 14847 / LMG 12228 / 1C / PRS 101 / PAO1) OX=208964 GN=aspA PE=3 SV=1	FALSE	0	108.496	40	20	603	20	474	51	5.82	97.19	937.52	20	18	1.143	1.059	1.137	1.065	0.322361	0.68831	0.435129	0.554329	0.860285	0.980475	0.921273	0.965218	96.1	109.9	90.8	103.2	7.15	9.53	0.69	4.63	6.62631e+07	9.45403e+07	9.67883e+07	7.47046e+07	7.04298e+07	1.02843e+08	1.27471e+08	1.15457e+08	8.02227e+07	6.47127e+07	8.95773e+07
FALSE	High	Master Protein	Q9HZI4	MOSC domain-containing protein OS=Pseudomonas aeruginosa (strain ATCC 15692 / DSM 22644 / CIP 104116 / JCM 14847 / LMG 12228 / 1C / PRS 101 / PAO1) OX=208964 GN=PA3022 PE=4 SV=1	FALSE	0	108.456	79	20	163	20	268	29.6	6.14	29.67	256.72	20	20	1.555	0.952	1.58	0.937	0.00748057	0.500397	0.0194832	0.476044	0.0813779	0.961999	0.147871	0.953147	76	118.1	79.8	126.1	4.16	7.68	3.92	17.99	9.85145e+06	1.64013e+07	1.75304e+07	1.39077e+07	1.83422e+07	2.88287e+07	2.60093e+07	2.66178e+07	1.53655e+07	1.25412e+07	1.85399e+07
FALSE	High	Master Protein	Q9HZQ8	Aminopeptidase OS=Pseudomonas aeruginosa (strain ATCC 15692 / DSM 22644 / CIP 104116 / JCM 14847 / LMG 12228 / 1C / PRS 101 / PAO1) OX=208964 GN=lap PE=1 SV=1	FALSE	0	108.357	40	20	212	20	536	57.5	5.14	25.27	336.79	20	20	2.798	1.136	3.414	0.931	5.93636e-12	0.219635	1.44329e-14	0.415373	5.7709e-10	0.783915	1.24422e-12	0.934655	52.1	145.6	45.8	156.5	23.39	6.65	22.73	38.87	1.22159e+07	2.02875e+07	3.0224e+07	1.50024e+07	3.73713e+07	5.37968e+07	6.34567e+07	5.84723e+07	2.16015e+07	1.37014e+07	1.48177e+07
FALSE	High	Master Protein	Q9HYY4	Probable oxidoreductase OS=Pseudomonas aeruginosa (strain ATCC 15692 / DSM 22644 / CIP 104116 / JCM 14847 / LMG 12228 / 1C / PRS 101 / PAO1) OX=208964 GN=PA3256 PE=4 SV=1	FALSE	0	108.15	70	20	222	20	320	33.4	5.53	36.35	316.49	20	19	1.087	1.129	1.042	1.177	0.516104	0.278742	0.813112	0.102016	0.95199	0.846804	0.999658	0.625087	102.7	111.6	90.9	94.8	12.68	6.47	10.61	12.23	5.99251e+07	7.87356e+07	7.22159e+07	7.48053e+07	7.16014e+07	9.32035e+07	9.60628e+07	8.49848e+07	6.23449e+07	5.70671e+07	6.82524e+07
FALSE	High	Master Protein	Q9HZJ3	3-ketoacyl-CoA thiolase OS=Pseudomonas aeruginosa (strain ATCC 15692 / DSM 22644 / CIP 104116 / JCM 14847 / LMG 12228 / 1C / PRS 101 / PAO1) OX=208964 GN=fadA PE=3 SV=1	FALSE	0	108.069	49	15	426	15	391	41.6	6.8	56.16	719.81	15	15	0.898	1.162	0.956	1.092	0.526521	0.164143	0.759047	0.394334	0.95422	0.707557	0.999658	0.925637	111.7	100.3	96.1	91.9	5.05	2.98	4.02	8.8	1.254e+08	2.09574e+08	2.29359e+08	1.75789e+08	1.34006e+08	1.87727e+08	2.10964e+08	1.92567e+08	1.61092e+08	1.28028e+08	1.93765e+08
FALSE	High	Master Protein	Q9I078	Dyp-type peroxidase C-terminal domain-containing protein OS=Pseudomonas aeruginosa (strain ATCC 15692 / DSM 22644 / CIP 104116 / JCM 14847 / LMG 12228 / 1C / PRS 101 / PAO1) OX=208964 GN=PA2765 PE=3 SV=1	FALSE	0	107.973	59	17	185	17	299	32.4	4.84	26.97	307.25	17	17	1.149	0.922	1.227	0.863	0.405257	0.329873	0.386646	0.166391	0.91288	0.879724	0.891314	0.743472	87.6	100.7	95	116.6	4.96	6.93	6.37	10.98	7.89025e+06	1.23447e+07	1.26133e+07	9.63235e+06	1.00879e+07	1.55721e+07	1.42526e+07	1.43865e+07	1.16361e+07	9.38668e+06	1.48412e+07
FALSE	High	Master Protein	Q9I003	ATP-dependent RNA helicase DeaD OS=Pseudomonas aeruginosa (strain ATCC 15692 / DSM 22644 / CIP 104116 / JCM 14847 / LMG 12228 / 1C / PRS 101 / PAO1) OX=208964 GN=deaD PE=3 SV=1	FALSE	0	107.963	41	18	116	18	567	62.1	8.78	19.92	147.94	18	18	0.874	1.132	0.951	1.04	0.388039	0.258175	0.563693	0.626441	0.901395	0.823237	0.979267	0.97339	111.2	97.2	98.2	93.4	25.78	14.17	14.92	15.67	3.26416e+06	6.04266e+06	9.14758e+06	4.66906e+06	2.79082e+06	5.04971e+06	5.70298e+06	5.18405e+06	4.65257e+06	3.32079e+06	6.44962e+06
FALSE	High	Master Protein	Q9HZL1	Na(+)-translocating NADH-quinone reductase subunit F OS=Pseudomonas aeruginosa (strain ATCC 15692 / DSM 22644 / CIP 104116 / JCM 14847 / LMG 12228 / 1C / PRS 101 / PAO1) OX=208964 GN=nqrF PE=3 SV=1	FALSE	0	107.939	58	21	147	21	407	45.4	5.14	31.54	207.46	21	19	1.067	1.016	1.063	1.019	0.754512	0.994209	0.846261	0.833196	0.995858	0.99951	0.999658	0.992666	97.6	104.1	96.1	102.2	6.29	1.8	7.27	4.12	9.40367e+06	1.57603e+07	1.77946e+07	1.32388e+07	1.2434e+07	1.66182e+07	1.85905e+07	1.70027e+07	1.32924e+07	1.03329e+07	1.67959e+07
FALSE	High	Master Protein	Q9HVJ7	Glutamate dehydrogenase OS=Pseudomonas aeruginosa (strain ATCC 15692 / DSM 22644 / CIP 104116 / JCM 14847 / LMG 12228 / 1C / PRS 101 / PAO1) OX=208964 GN=gdhA PE=3 SV=1	FALSE	0	107.918	57	24	124	24	445	48.8	6.11	24.1	177.88	24	23	0.988	0.878	1.024	0.847	0.979353	0.13725	0.999877	0.112869	0.999838	0.662917	0.999877	0.642385	93.2	92	106.1	108.6	9.51	9.21	4.74	6.3	7.72945e+06	1.04777e+07	1.42086e+07	1.06786e+07	9.84045e+06	1.28775e+07	1.19457e+07	1.15418e+07	1.15032e+07	1.03691e+07	1.36532e+07
FALSE	High	Master Protein	Q9HXN7	Probable N-acetylglucosamine-6-phosphate deacetylase OS=Pseudomonas aeruginosa (strain ATCC 15692 / DSM 22644 / CIP 104116 / JCM 14847 / LMG 12228 / 1C / PRS 101 / PAO1) OX=208964 GN=PA3758 PE=3 SV=1	FALSE	0	107.916	68	17	90	17	363	38.8	6.47	15.48	155.46	17	17	1.106	1.196	1.289	1.026	0.804128	0.122868	0.470413	0.762916	0.999838	0.642109	0.944385	0.990774	99.5	110	83.2	107.3	11.81	8.34	6.78	8.61	1.65299e+06	2.78075e+06	3.55711e+06	2.42895e+06	2.02956e+06	3.12537e+06	3.40169e+06	3.44756e+06	2.10679e+06	1.72546e+06	2.65874e+06
FALSE	High	Master Protein	Q9X4G0	Homogentisate 1,2-dioxygenase OS=Pseudomonas aeruginosa (strain ATCC 15692 / DSM 22644 / CIP 104116 / JCM 14847 / LMG 12228 / 1C / PRS 101 / PAO1) OX=208964 GN=hmgA PE=3 SV=2	FALSE	0	107.884	54	18	384	18	432	47.8	6	51.59	637.61	18	18	0.718	0.899	0.788	0.818	0.0318696	0.177101	0.128946	0.0305621	0.227164	0.72765	0.547552	0.355094	107.9	77.4	120	94.6	4.1	4.77	6.07	7.37	4.92113e+07	7.28651e+07	7.42384e+07	6.03811e+07	3.76754e+07	5.44751e+07	5.22581e+07	5.37801e+07	7.21915e+07	5.37256e+07	8.60859e+07
FALSE	High	Master Protein	Q9HU53	2,3-bisphosphoglycerate-independent phosphoglycerate mutase OS=Pseudomonas aeruginosa (strain ATCC 15692 / DSM 22644 / CIP 104116 / JCM 14847 / LMG 12228 / 1C / PRS 101 / PAO1) OX=208964 GN=gpmI PE=3 SV=1	FALSE	0	107.878	39	19	194	19	515	55.6	5.21	43.3	259.41	19	19	0.963	1.049	1.017	0.994	0.870299	0.766227	0.936934	0.895261	0.999838	0.986087	0.999658	0.9974	102.9	99.2	98.1	99.8	6.71	3.15	4.14	5.89	3.34179e+07	5.78126e+07	6.30257e+07	4.70443e+07	3.95838e+07	5.59969e+07	5.65973e+07	5.72202e+07	4.68174e+07	3.93164e+07	5.47581e+07
FALSE	High	Master Protein	P33641	Outer membrane protein assembly factor BamD OS=Pseudomonas aeruginosa (strain ATCC 15692 / DSM 22644 / CIP 104116 / JCM 14847 / LMG 12228 / 1C / PRS 101 / PAO1) OX=208964 GN=bamD PE=3 SV=2	FALSE	0	107.783	47	16	302	16	341	38.6	5.1	59.27	423.29	16	15	0.972	0.934	0.932	0.974	0.917258	0.345884	0.639755	0.73023	0.999838	0.891732	0.994279	0.990292	99	96.2	106	98.8	6.36	8.91	3	2.93	3.91841e+07	5.45727e+07	6.85184e+07	5.31256e+07	4.18601e+07	5.19856e+07	6.76968e+07	6.34796e+07	5.90972e+07	4.77264e+07	6.6139e+07
FALSE	High	Master Protein	Q9HTQ8	ATP-dependent DNA helicase Rep OS=Pseudomonas aeruginosa (strain ATCC 15692 / DSM 22644 / CIP 104116 / JCM 14847 / LMG 12228 / 1C / PRS 101 / PAO1) OX=208964 GN=rep PE=3 SV=1	FALSE	0	107.767	39	24	100	24	669	77	6.1	13.11	149.16	24	23	1.433	0.929	1.431	0.93	0.150424	0.345206	0.174693	0.552098	0.609408	0.890936	0.640093	0.965218	79.2	113.5	85.3	122	8.78	10.36	8.96	12.27	1.96962e+06	2.87812e+06	2.73652e+06	2.75992e+06	3.52188e+06	4.53469e+06	4.07947e+06	4.16458e+06	2.77231e+06	2.38032e+06	3.20639e+06
FALSE	High	Master Protein	Q9HUD4	SPOR domain-containing protein OS=Pseudomonas aeruginosa (strain ATCC 15692 / DSM 22644 / CIP 104116 / JCM 14847 / LMG 12228 / 1C / PRS 101 / PAO1) OX=208964 GN=PA5037 PE=4 SV=1	FALSE	0	107.727	38	19	192	19	551	57.4	7.14	30.6	273.7	19	19	1.212	1.16	1.197	1.174	0.16592	0.171382	0.26902	0.107149	0.642561	0.720751	0.780582	0.632626	97.4	118.1	84	100.5	3.4	6.66	5.86	5.11	2.43472e+07	3.57542e+07	4.16111e+07	3.32983e+07	3.4965e+07	4.18667e+07	5.23336e+07	4.60543e+07	2.64369e+07	2.42091e+07	3.292e+07
FALSE	High	Master Protein	Q9HZC8	Photosynthesis system II assembly factor Ycf48/Hcf136-like domain-containing protein OS=Pseudomonas aeruginosa (strain ATCC 15692 / DSM 22644 / CIP 104116 / JCM 14847 / LMG 12228 / 1C / PRS 101 / PAO1) OX=208964 GN=PA3080 PE=4 SV=1	FALSE	0	107.664	57	19	138	19	365	38.5	5.19	20.57	236.66	19	19	1.284	0.985	1.315	0.962	0.146008	0.705089	0.184833	0.714854	0.603333	0.980475	0.660311	0.987804	86.3	110.8	87.6	115.2	5.52	4.53	11.93	16.62	6.71955e+06	1.09828e+07	1.05705e+07	9.65261e+06	1.09243e+07	1.41414e+07	1.44188e+07	1.39586e+07	9.37219e+06	8.99867e+06	9.36187e+06
FALSE	High	Master Protein	Q9I4S7	Probable esterase OS=Pseudomonas aeruginosa (strain ATCC 15692 / DSM 22644 / CIP 104116 / JCM 14847 / LMG 12228 / 1C / PRS 101 / PAO1) OX=208964 GN=PA1047 PE=4 SV=1	FALSE	0	107.631	59	18	243	18	392	42.3	6.19	29.31	385.47	18	18	1.022	0.924	1.178	0.802	0.864601	0.341872	0.505195	0.0299897	0.999838	0.88631	0.959172	0.352818	91.4	93.4	98.8	116.4	5.99	3.06	11.57	14.26	7.44244e+06	1.24234e+07	1.3187e+07	9.66201e+06	8.70886e+06	1.25381e+07	1.36669e+07	1.23286e+07	1.17605e+07	8.88005e+06	1.58383e+07
FALSE	High	Master Protein	P27726	Glyceraldehyde-3-phosphate dehydrogenase OS=Pseudomonas aeruginosa (strain ATCC 15692 / DSM 22644 / CIP 104116 / JCM 14847 / LMG 12228 / 1C / PRS 101 / PAO1) OX=208964 GN=gap PE=3 SV=3	FALSE	0	107.575	58	18	166	18	334	36.1	6.64	30.17	240.16	18	17	1.14	1.244	1.122	1.264	0.388226	0.0262493	0.567866	0.0170409	0.901395	0.280504	0.979964	0.255389	104	118.6	83.6	93.8	11.43	6.65	7.87	11.09	2.17073e+07	2.85437e+07	2.68293e+07	2.63892e+07	2.80398e+07	3.47269e+07	3.62538e+07	3.35007e+07	2.10118e+07	1.78272e+07	2.37236e+07
FALSE	High	Master Protein	P57703	5-methyltetrahydropteroyltriglutamate--homocysteine methyltransferase OS=Pseudomonas aeruginosa (strain ATCC 15692 / DSM 22644 / CIP 104116 / JCM 14847 / LMG 12228 / 1C / PRS 101 / PAO1) OX=208964 GN=metE PE=3 SV=1	FALSE	0	107.47	37	24	105	24	766	86.2	5.86	17.33	161.16	24	24	1.219	0.927	1.156	0.978	0.293087	0.328633	0.571941	0.914231	0.822552	0.878	0.979964	0.998613	88	107.3	94.9	109.7	4.96	32.21	6.33	60.96	3.92962e+06	6.0733e+06	6.62492e+06	5.8509e+06	7.22601e+06	1.00443e+07	5.71297e+06	6.02132e+06	5.70424e+06	4.83309e+06	6.8859e+06
FALSE	High	Master Protein	Q9HUG1	Probable glycosyl transferase OS=Pseudomonas aeruginosa (strain ATCC 15692 / DSM 22644 / CIP 104116 / JCM 14847 / LMG 12228 / 1C / PRS 101 / PAO1) OX=208964 GN=PA5004 PE=4 SV=1	FALSE	0	107.365	56	20	130	20	378	42.2	8.4	24.76	207.97	20	20	1.098	1.074	1.1	1.072	0.611882	0.521237	0.718344	0.456148	0.971035	0.967617	0.999658	0.952248	98.7	108.4	91.8	101.1	8.26	6.5	14.08	10.1	1.11026e+07	1.53118e+07	1.53144e+07	1.49083e+07	1.46518e+07	1.8675e+07	1.88456e+07	1.76738e+07	1.26555e+07	1.19484e+07	1.36548e+07
FALSE	High	Master Protein	Q9I6X6	Probable Resistance-Nodulation-Cell Division (RND) efflux membrane fusion protein OS=Pseudomonas aeruginosa (strain ATCC 15692 / DSM 22644 / CIP 104116 / JCM 14847 / LMG 12228 / 1C / PRS 101 / PAO1) OX=208964 GN=PA0156 PE=1 SV=1	FALSE	0	107.365	55	17	156	17	383	40.3	6.57	28.53	231.15	17	17	0.94	0.939	0.851	1.036	0.784585	0.41648	0.354045	0.694729	0.999838	0.931112	0.869282	0.98365	102.2	96.1	108.9	92.7	6.81	11.7	6.13	11.14	1.6078e+07	2.27901e+07	2.72204e+07	2.35662e+07	1.70478e+07	2.03518e+07	2.8999e+07	2.50346e+07	2.41279e+07	2.04089e+07	2.71653e+07
FALSE	High	Master Protein	Q9I382	tRNA 2-selenouridine synthase OS=Pseudomonas aeruginosa (strain ATCC 15692 / DSM 22644 / CIP 104116 / JCM 14847 / LMG 12228 / 1C / PRS 101 / PAO1) OX=208964 GN=selU PE=3 SV=1	FALSE	0	107.281	65	23	166	23	369	41.8	6.95	29.87	232.04	23	22	1.205	0.971	1.185	0.987	0.280676	0.56907	0.440746	0.917044	0.806546	0.974217	0.92798	0.998613	89.7	108.2	92.5	109.6	3.85	8.27	6.02	3.55	6.63794e+06	9.53204e+06	9.97803e+06	8.75651e+06	9.60723e+06	1.26477e+07	1.17632e+07	1.16603e+07	8.57264e+06	7.76651e+06	9.93437e+06
FALSE	High	Master Protein	Q9I1W2	1,4-alpha-glucan branching enzyme GlgB OS=Pseudomonas aeruginosa (strain ATCC 15692 / DSM 22644 / CIP 104116 / JCM 14847 / LMG 12228 / 1C / PRS 101 / PAO1) OX=208964 GN=glgB PE=3 SV=1	FALSE	0	107.196	31	23	116	23	732	82.5	6.07	21.31	165.79	23	22	0.606	1.025	0.668	0.931	0.0037541	0.945835	0.0197328	0.506918	0.0491475	0.993525	0.148777	0.953147	123.7	75	120.7	80.6	3.26	3.04	5.4	9.13	7.134e+06	1.07769e+07	1.24362e+07	9.73889e+06	5.10892e+06	7.02225e+06	7.14571e+06	6.71673e+06	9.75557e+06	7.86038e+06	1.21502e+07
FALSE	High	Master Protein	P38108	Sigma factor AlgU regulatory protein MucB OS=Pseudomonas aeruginosa (strain ATCC 15692 / DSM 22644 / CIP 104116 / JCM 14847 / LMG 12228 / 1C / PRS 101 / PAO1) OX=208964 GN=mucB PE=1 SV=1	FALSE	0	107.16	68	22	197	22	316	34.6	6.18	32.65	287.19	22	19	0.967	1.081	1.065	0.982	0.893185	0.533113	0.725653	0.815887	0.999838	0.968294	0.999658	0.990774	103.2	99.8	95.4	101.6	8.68	6.49	9.04	4.97	2.21242e+07	3.83679e+07	4.31588e+07	3.00785e+07	2.39344e+07	3.54274e+07	4.10008e+07	3.70177e+07	3.06623e+07	2.47841e+07	3.88715e+07
FALSE	High	Master Protein	Q9HVY6	Probable cytochrome c1 OS=Pseudomonas aeruginosa (strain ATCC 15692 / DSM 22644 / CIP 104116 / JCM 14847 / LMG 12228 / 1C / PRS 101 / PAO1) OX=208964 GN=PA4429 PE=4 SV=1	FALSE	0	107.033	65	16	728	16	260	29	7.44	111.32	1086.95	16	16	1.023	1.031	0.967	1.09	0.809027	0.912831	0.81347	0.403767	0.999838	0.991696	0.999658	0.927124	101.7	104.1	98.7	95.5	3.57	5.68	7.67	4.19	1.23175e+08	1.86917e+08	1.92071e+08	1.52713e+08	1.37285e+08	2.04729e+08	2.10694e+08	1.81998e+08	1.54123e+08	1.40499e+08	1.90581e+08
FALSE	High	Master Protein	O52759	Small ribosomal subunit protein uS4 OS=Pseudomonas aeruginosa (strain ATCC 15692 / DSM 22644 / CIP 104116 / JCM 14847 / LMG 12228 / 1C / PRS 101 / PAO1) OX=208964 GN=rpsD PE=1 SV=2	FALSE	0	107.004	80	25	581	25	206	23.3	9.92	85.23	783.17	25	23	1.168	0.837	1.07	0.914	0.255633	0.0350672	0.688577	0.314382	0.77707	0.321968	0.999658	0.890802	86.2	100.7	103	110.2	2.93	5.3	6.06	9.84	1.18091e+08	1.90791e+08	1.98408e+08	1.67216e+08	1.68728e+08	2.40109e+08	2.28723e+08	2.22238e+08	1.91626e+08	1.71776e+08	2.23248e+08
FALSE	High	Master Protein	Q9HVW7	UDP-N-acetylglucosamine 1-carboxyvinyltransferase OS=Pseudomonas aeruginosa (strain ATCC 15692 / DSM 22644 / CIP 104116 / JCM 14847 / LMG 12228 / 1C / PRS 101 / PAO1) OX=208964 GN=murA PE=1 SV=1	FALSE	0	106.976	52	21	213	21	421	44.6	5.74	39.61	282.93	20	21	0.986	1.064	1.005	1.043	0.992932	0.656001	0.995636	0.707782	0.999838	0.980475	0.999658	0.984487	103.3	101.9	97.2	97.6	2.15	4.25	9.76	2.62	3.82083e+07	5.52813e+07	6.04684e+07	4.88505e+07	3.90598e+07	5.80319e+07	5.91887e+07	5.91247e+07	4.53739e+07	3.70835e+07	5.69374e+07
FALSE	High	Master Protein	Q9I4G6	Probable transglycolase OS=Pseudomonas aeruginosa (strain ATCC 15692 / DSM 22644 / CIP 104116 / JCM 14847 / LMG 12228 / 1C / PRS 101 / PAO1) OX=208964 GN=PA1171 PE=4 SV=1	FALSE	0	106.855	55	22	212	22	398	42.7	8.94	39.69	311.1	22	21	1.259	1.039	1.274	1.027	0.170494	0.818407	0.215287	0.772459	0.647537	0.986506	0.709762	0.990774	89.9	113.2	86.6	110.3	4.25	1.86	2.86	5.54	1.19245e+07	1.84501e+07	2.03425e+07	1.50188e+07	1.73339e+07	2.37387e+07	2.52732e+07	2.31108e+07	1.56458e+07	1.32517e+07	1.88536e+07
FALSE	High	Master Protein	Q9HWQ1	Probable sulfite or nitrite reductase OS=Pseudomonas aeruginosa (strain ATCC 15692 / DSM 22644 / CIP 104116 / JCM 14847 / LMG 12228 / 1C / PRS 101 / PAO1) OX=208964 GN=PA4130 PE=3 SV=1	FALSE	0	106.811	42	23	104	23	557	62.1	6.29	20.76	140.11	23	19	2.691	1.336	3.726	0.965	2.13863e-06	0.00689162	1.01753e-09	0.794183	7.69401e-05	0.120485	5.05334e-08	0.990774	55.3	148.9	41.4	154.3	15.14	12.91	7.88	38.03	1.32117e+06	2.47319e+06	3.1501e+06	2.23652e+06	5.30559e+06	8.00263e+06	6.31926e+06	6.74235e+06	1.66465e+06	1.60014e+06	1.97448e+06
FALSE	High	Master Protein	Q9I744	Type VI secretion system component TssF1 OS=Pseudomonas aeruginosa (strain ATCC 15692 / DSM 22644 / CIP 104116 / JCM 14847 / LMG 12228 / 1C / PRS 101 / PAO1) OX=208964 GN=tssF1 PE=1 SV=1	FALSE	0	106.73	42	22	79	22	619	69.4	7.37	14.26	120.34	21	20	1.335	0.97	1.295	1	0.14631	0.662087	0.268178	0.900986	0.603333	0.980475	0.780582	0.998613	85.1	113.6	87.7	113.6	17.21	5.29	10.11	32.98	3.46947e+06	5.0748e+06	7.34274e+06	4.11791e+06	5.05034e+06	7.27188e+06	7.87075e+06	6.62438e+06	5.74771e+06	3.89563e+06	5.5765e+06
FALSE	High	Master Protein	Q9HVS4	Tripeptide-binding protein OS=Pseudomonas aeruginosa (strain ATCC 15692 / DSM 22644 / CIP 104116 / JCM 14847 / LMG 12228 / 1C / PRS 101 / PAO1) OX=208964 GN=PA4497 PE=1 SV=1	FALSE	0	106.709	48	22	170	21	532	59.5	7.01	26.35	238.84	22	21	1.007	1.142	1.009	1.139	0.927988	0.207176	0.939961	0.189844	0.999838	0.76582	0.999658	0.772044	106.2	106.9	93	93.9	15.49	4.3	4.54	5.24	9.7597e+06	1.78829e+07	2.3208e+07	1.53945e+07	1.32576e+07	1.85031e+07	2.1174e+07	1.8229e+07	1.3117e+07	1.18285e+07	1.55718e+07
FALSE	High	Master Protein	Q9HW26	Nicotinate phosphoribosyltransferase 2 OS=Pseudomonas aeruginosa (strain ATCC 15692 / DSM 22644 / CIP 104116 / JCM 14847 / LMG 12228 / 1C / PRS 101 / PAO1) OX=208964 GN=pncB2 PE=1 SV=1	FALSE	0	106.695	56	21	151	20	398	45.7	6.67	34.69	201.78	21	19	1.001	1.008	1.071	0.943	0.963684	0.923865	0.884733	0.622135	0.999838	0.991696	0.999658	0.972581	98.6	98.7	97.9	104.8	5.22	7.89	4.8	11.73	3.97947e+06	6.51972e+06	7.09347e+06	5.22763e+06	4.81622e+06	5.70486e+06	7.39461e+06	6.40748e+06	5.61601e+06	4.33626e+06	6.4519e+06
FALSE	High	Master Protein	Q9I2R2	Probable oxidoreductase OS=Pseudomonas aeruginosa (strain ATCC 15692 / DSM 22644 / CIP 104116 / JCM 14847 / LMG 12228 / 1C / PRS 101 / PAO1) OX=208964 GN=PA1833 PE=4 SV=1	FALSE	0	106.658	70	20	325	20	330	34.5	5.55	53.18	508.15	20	19	1.089	1.02	1.07	1.038	0.507571	0.997311	0.687151	0.747	0.951045	0.99951	0.999658	0.990774	97.1	105.8	95.2	101.9	5	0.77	3.55	4.79	8.41113e+07	1.30617e+08	1.29689e+08	1.02916e+08	1.01419e+08	1.37783e+08	1.50597e+08	1.40808e+08	1.05943e+08	9.45467e+07	1.24328e+08
FALSE	High	Master Protein	Q9HYP9	Probable two-component response regulator OS=Pseudomonas aeruginosa (strain ATCC 15692 / DSM 22644 / CIP 104116 / JCM 14847 / LMG 12228 / 1C / PRS 101 / PAO1) OX=208964 GN=PA3346 PE=4 SV=1	FALSE	0	106.556	39	21	126	21	571	63.1	5.74	22.8	171.43	21	19	0.92	1.133	1.095	0.952	0.653842	0.278332	0.758128	0.697368	0.984573	0.846804	0.999658	0.98365	106.1	97.7	93.6	102.6	2.85	4.61	9.3	12.27	5.45559e+06	8.59967e+06	9.4307e+06	7.75397e+06	6.12382e+06	8.80306e+06	8.53636e+06	8.15939e+06	6.9567e+06	5.64523e+06	7.8872e+06
FALSE	High	Master Protein	Q9I754	OmpA-like domain-containing protein OS=Pseudomonas aeruginosa (strain ATCC 15692 / DSM 22644 / CIP 104116 / JCM 14847 / LMG 12228 / 1C / PRS 101 / PAO1) OX=208964 GN=PA0078 PE=1 SV=1	FALSE	0	106.54	58	21	201	21	449	48.9	7.97	29.8	361.25	21	21	1.316	1.108	1.355	1.076	0.109487	0.362042	0.130108	0.463749	0.511954	0.904928	0.549411	0.953147	90.1	118.5	81.3	110.2	3.1	4.51	6.63	10.1	6.45709e+06	9.38334e+06	1.08294e+07	8.38766e+06	9.36956e+06	1.38669e+07	1.43195e+07	1.27079e+07	8.98546e+06	6.4295e+06	9.05307e+06
FALSE	High	Master Protein	Q9I5U7	Bis(5'-nucleosyl)-tetraphosphatase, symmetrical OS=Pseudomonas aeruginosa (strain ATCC 15692 / DSM 22644 / CIP 104116 / JCM 14847 / LMG 12228 / 1C / PRS 101 / PAO1) OX=208964 GN=apaH PE=3 SV=1	FALSE	0	106.322	76	25	161	25	283	32	7.17	27.68	226.94	25	23	1	1.012	0.946	1.069	0.998082	0.978449	0.68959	0.496616	0.999838	0.996733	0.999658	0.953147	101.9	102	100.8	95.3	8.73	4.88	8.32	5.97	1.16346e+07	1.71849e+07	1.56456e+07	1.53564e+07	1.35293e+07	1.76768e+07	1.92231e+07	1.66605e+07	1.50641e+07	1.38236e+07	1.57409e+07
FALSE	High	Master Protein	Q9HU24	dTDP-glucose 4,6-dehydratase OS=Pseudomonas aeruginosa (strain ATCC 15692 / DSM 22644 / CIP 104116 / JCM 14847 / LMG 12228 / 1C / PRS 101 / PAO1) OX=208964 GN=rmlB PE=3 SV=1	FALSE	0	106.221	67	24	276	24	352	39.5	6	34.6	401.42	24	24	0.876	0.908	0.921	0.864	0.480468	0.216803	0.588402	0.13261	0.950184	0.780798	0.980714	0.696736	100.2	87.8	110.3	101.6	6.97	2.74	4.42	4.78	2.20755e+07	3.41666e+07	3.89098e+07	2.68086e+07	2.13333e+07	3.03502e+07	3.33875e+07	3.09217e+07	3.35414e+07	2.72616e+07	4.1412e+07
FALSE	High	Master Protein	Q9HT62	MifR OS=Pseudomonas aeruginosa (strain ATCC 15692 / DSM 22644 / CIP 104116 / JCM 14847 / LMG 12228 / 1C / PRS 101 / PAO1) OX=208964 GN=mifR PE=4 SV=1	FALSE	0	106.2	64	23	115	23	447	49.6	5.91	21.42	168.26	23	21	0.96	0.931	1.049	0.852	0.700239	0.379794	0.997671	0.129233	0.986994	0.912056	0.999658	0.68958	96.1	92.3	103.2	108.3	4.64	3.2	3.72	2.74	3.25074e+06	5.20953e+06	5.94171e+06	4.56195e+06	3.62143e+06	5.33153e+06	5.44202e+06	5.25308e+06	5.15552e+06	4.00856e+06	6.02814e+06
FALSE	High	Master Protein	Q9HW04	Arginine biosynthesis bifunctional protein ArgJ OS=Pseudomonas aeruginosa (strain ATCC 15692 / DSM 22644 / CIP 104116 / JCM 14847 / LMG 12228 / 1C / PRS 101 / PAO1) OX=208964 GN=argJ PE=3 SV=1	FALSE	0	106.147	59	18	202	18	405	41.7	5.57	26.41	377.3	18	16	0.895	0.928	0.921	0.902	0.552557	0.313111	0.588466	0.281643	0.957653	0.868762	0.980714	0.871626	100.9	90.3	108.7	100.1	5.77	5.68	5.07	3.66	2.42703e+07	3.324e+07	3.48288e+07	3.08132e+07	2.47358e+07	3.24347e+07	3.25736e+07	3.037e+07	3.24324e+07	2.65599e+07	3.90007e+07
FALSE	High	Master Protein	Q9HTD9	alcohol dehydrogenase OS=Pseudomonas aeruginosa (strain ATCC 15692 / DSM 22644 / CIP 104116 / JCM 14847 / LMG 12228 / 1C / PRS 101 / PAO1) OX=208964 GN=adhA PE=1 SV=1	FALSE	0	106.026	51	17	279	17	342	35.9	5.91	55.47	423.33	17	16	1.039	1.07	1.039	1.07	0.72926	0.608851	0.829912	0.520913	0.993046	0.975299	0.999658	0.955879	101.4	105.4	94.8	98.4	5.36	9.34	5.43	6.44	7.26975e+07	1.0713e+08	1.04871e+08	8.99862e+07	7.95529e+07	1.18016e+08	1.01956e+08	1.16461e+08	8.93504e+07	7.54959e+07	9.16373e+07
FALSE	High	Master Protein	Q9HU85	Histidine ammonia-lyase OS=Pseudomonas aeruginosa (strain ATCC 15692 / DSM 22644 / CIP 104116 / JCM 14847 / LMG 12228 / 1C / PRS 101 / PAO1) OX=208964 GN=hutH PE=3 SV=1	FALSE	0	105.983	42	17	140	17	509	53.7	5.96	22.83	221.79	17	16	1.086	1.088	1.177	1.003	0.634711	0.441865	0.501001	0.945545	0.98039	0.946348	0.95852	0.998613	97.8	106.3	90	105.9	6.46	5.57	6.75	7.94	1.07587e+07	1.67621e+07	2.01713e+07	1.4609e+07	1.24888e+07	1.95125e+07	2.0126e+07	1.87308e+07	1.34124e+07	1.12375e+07	1.76283e+07
FALSE	High	Master Protein	Q9I187	Probable dipeptidase OS=Pseudomonas aeruginosa (strain ATCC 15692 / DSM 22644 / CIP 104116 / JCM 14847 / LMG 12228 / 1C / PRS 101 / PAO1) OX=208964 GN=PA2393 PE=4 SV=1	FALSE	0	105.863	52	22	166	22	448	49.3	6.29	26.79	264.84	22	20	0.627	0.858	0.52	1.035	0.00686995	0.071293	0.000215307	0.606632	0.0773123	0.475845	0.00381293	0.972581	117.7	73.8	137.2	71.3	6.93	23.63	24.35	50.16	8.44059e+06	1.22534e+07	1.49093e+07	1.2512e+07	5.50081e+06	6.41464e+06	1.16632e+07	9.92724e+06	1.48268e+07	1.10067e+07	9.66631e+06
FALSE	High	Master Protein	Q9I3A9	TonB-dependent receptor OS=Pseudomonas aeruginosa (strain ATCC 15692 / DSM 22644 / CIP 104116 / JCM 14847 / LMG 12228 / 1C / PRS 101 / PAO1) OX=208964 GN=PA1613 PE=3 SV=1	FALSE	0	105.767	42	20	71	20	702	78.9	5.82	11.68	129.58	20	20	1.782	1.047	1.709	1.091	0.0233375	0.767195	0.0489401	0.413748	0.180941	0.986087	0.287226	0.93437	74.5	132.7	71.2	121.6	5.88	3.01	3.03	3.15	1.07981e+06	1.73124e+06	2.02053e+06	1.47909e+06	2.16722e+06	3.13708e+06	3.33483e+06	3.21405e+06	1.47128e+06	1.2565e+06	1.61382e+06
FALSE	High	Master Protein	Q9HZB6	2,4-dienoyl-CoA reductase FadH1 OS=Pseudomonas aeruginosa (strain ATCC 15692 / DSM 22644 / CIP 104116 / JCM 14847 / LMG 12228 / 1C / PRS 101 / PAO1) OX=208964 GN=fadH1 PE=4 SV=1	FALSE	0	105.493	46	27	100	27	679	72.9	7.17	19.22	130.8	26	26	1.337	0.847	1.239	0.914	0.172192	0.0654627	0.32829	0.392029	0.651818	0.45418	0.838034	0.925637	80.3	107.4	94.8	117.5	9.44	14.67	4.51	12.84	3.6342e+06	5.0965e+06	4.69829e+06	4.42831e+06	5.63513e+06	7.41343e+06	5.88908e+06	6.61772e+06	5.16553e+06	4.38046e+06	6.49377e+06
FALSE	High	Master Protein	Q9I6J3	Probable glutamine synthetase OS=Pseudomonas aeruginosa (strain ATCC 15692 / DSM 22644 / CIP 104116 / JCM 14847 / LMG 12228 / 1C / PRS 101 / PAO1) OX=208964 GN=spuB PE=3 SV=1	FALSE	0	105.488	47	23	231	23	452	50.9	5.36	43.14	318.95	23	21	0.627	1.105	0.588	1.179	0.00710604	0.395681	0.00235968	0.0936132	0.0789368	0.917458	0.0282234	0.612114	130.5	81.9	118.2	69.5	5.46	10.99	3.84	20.48	2.76485e+07	3.93044e+07	4.04753e+07	3.27662e+07	1.71347e+07	2.41576e+07	3.18853e+07	2.57363e+07	3.22595e+07	2.71507e+07	3.51178e+07
FALSE	High	Master Protein	Q9I2V3	UspA domain-containing protein OS=Pseudomonas aeruginosa (strain ATCC 15692 / DSM 22644 / CIP 104116 / JCM 14847 / LMG 12228 / 1C / PRS 101 / PAO1) OX=208964 GN=PA1789 PE=1 SV=1	FALSE	0	105.475	61	17	355	17	287	31.3	5.59	58.87	516.83	17	17	1.125	0.98	1.11	0.994	0.377341	0.67079	0.528853	0.894429	0.895717	0.980475	0.964217	0.997102	93.5	105.2	95.4	105.9	3.98	1.67	4.22	4.51	6.53115e+07	1.07118e+08	1.05666e+08	8.80674e+07	8.45152e+07	1.17678e+08	1.21274e+08	1.1644e+08	9.18538e+07	7.08204e+07	1.08248e+08
FALSE	High	Master Protein	Q9I3A8	Glycerol-3-phosphate dehydrogenase [NAD(P)+] OS=Pseudomonas aeruginosa (strain ATCC 15692 / DSM 22644 / CIP 104116 / JCM 14847 / LMG 12228 / 1C / PRS 101 / PAO1) OX=208964 GN=gpsA PE=3 SV=1	FALSE	0	105.386	64	19	175	19	340	36.8	6.25	30.28	266.77	19	18	0.971	1.084	1.071	0.982	0.931935	0.480389	0.7717	0.862699	0.999838	0.956962	0.999658	0.997079	103.1	100	95.1	101.8	5.99	2.64	6	4.18	1.53208e+07	2.53152e+07	2.77146e+07	2.00802e+07	1.69842e+07	2.41358e+07	2.5978e+07	2.5057e+07	1.97036e+07	1.61851e+07	2.52687e+07
FALSE	High	Master Protein	Q9I693	Adenosylmethionine-8-amino-7-oxononanoate aminotransferase OS=Pseudomonas aeruginosa (strain ATCC 15692 / DSM 22644 / CIP 104116 / JCM 14847 / LMG 12228 / 1C / PRS 101 / PAO1) OX=208964 GN=bioA PE=3 SV=1	FALSE	0	105.343	57	22	130	22	467	52.4	6.32	22.47	197.15	22	21	0.927	0.925	1.02	0.841	0.693166	0.282641	0.973238	0.0986702	0.986994	0.850789	0.999658	0.619088	97.3	90.2	105.2	107.3	6.7	5.33	7.53	0.74	6.17913e+06	9.98298e+06	1.17563e+07	8.52054e+06	6.24861e+06	9.1787e+06	1.02879e+07	9.69149e+06	9.4234e+06	6.89456e+06	1.12181e+07
FALSE	High	Master Protein	Q9HYB8	Ion-translocating oxidoreductase complex subunit C OS=Pseudomonas aeruginosa (strain ATCC 15692 / DSM 22644 / CIP 104116 / JCM 14847 / LMG 12228 / 1C / PRS 101 / PAO1) OX=208964 GN=rnfC PE=3 SV=1	FALSE	0	105.313	40	23	114	23	774	82.3	6.86	17.02	160.61	23	21	1.108	1.037	1.211	0.948	0.809258	0.913815	0.619157	0.642254	0.999838	0.991696	0.989797	0.97383	94.3	104.5	91	110.2	9.82	5.21	4.6	5.44	1.89193e+06	3.30841e+06	3.83804e+06	2.63565e+06	2.43337e+06	3.73073e+06	3.94637e+06	3.53208e+06	2.58852e+06	2.29314e+06	3.2634e+06
FALSE	High	Master Protein	Q9I6K7	Sulfate-binding protein OS=Pseudomonas aeruginosa (strain ATCC 15692 / DSM 22644 / CIP 104116 / JCM 14847 / LMG 12228 / 1C / PRS 101 / PAO1) OX=208964 GN=sbp PE=3 SV=1	FALSE	0	105.307	58	19	125	19	332	36.4	8.53	25.67	194.13	19	17	1.111	0.947	1.052	1.001	0.474855	0.459298	0.832858	0.971774	0.950184	0.952376	0.999658	0.999328	93.5	103.9	98.7	103.8	7.55	4.65	10.33	8.73	1.35074e+07	2.09623e+07	1.89578e+07	1.77483e+07	1.75281e+07	2.38986e+07	2.42146e+07	2.20419e+07	1.67751e+07	1.67253e+07	2.4056e+07
[truncated: 3,821 more rows]
[truncated: 39 more columns]

## Sheet: SortedFiltered
Checked	Protein FDR Confidence: Combined	Master	Accession	Description	Contaminant	Exp. q-value: Combined	Sum PEP Score	Coverage [%]	# Peptides	# PSMs	# Unique Peptides	# AAs	MW [kDa]	calc. pI	Score CHIMERY: CHIMERYS	Score Comet: Comet	# Peptides (by Search Engine): CHIMERYS	# Peptides (by Search Engine): Comet	(mutp) / (mut)	(mut) / (WT)	(WTp) / (WT)	(mutp) / (WTp)	P-Value: (mutp) / (mut)	P-Value: (mut) / (WT)	P-Value: (WTp) / (WT)	P-Value: (mutp) / (WTp)	Adj. P-Value: (mutp) / (mut)	Adj. P-Value: (mut) / (WT)	Adj. P-Value: (WTp) / (WT)	Adj. P-Value: (mutp) / (WTp)	Abundances (Grouped): mut	Abundances (Grouped): mutp	Abundances (Grouped): WT	Abundances (Grouped): WTp	Abundances (Grouped) CV [%]: mut	Abundances (Grouped) CV [%]: mutp	Abundances (Grouped) CV [%]: WT	Abundances (Grouped) CV [%]: WTp	Abundance: F1: 127N, Sample, mut	Abundance: F1: 128N, Sample, mut	Abundance: F1: 129N, Sample, mut	Abundance: F1: 130N, Sample, mut	Abundance: F1: 131N, Sample, mutp	Abundance: F1: 132N, Sample, mutp	Abundance: F1: 133N, Sample, mutp	Abundance: F1: 134N, Sample, mutp	Abundance: F1: 126, Sample, WT	Abundance: F1: 127C, Sample, WT	Abundance: F1: 128C, Sample, WT
[truncated: 4,307 more rows]
[truncated: 39 more columns]

[truncated: 1 more sheets: Columns Info]
