# Supplementary material for: A novel stress response pathway mediates biofilm architecture in Pseudomonas aeruginosa
Source: PLoS Pathog. 2026 Jul 28;22(7):e1013832. doi: 10.1371/journal.ppat.1013832 (PMC13411936; doi:10.1371/journal.ppat.1013832)
Supplement: S2 Data — Contains underlying data for Table 3 and Fig 3. (XLSX) [file ppat.1013832.s002.xlsx]

## Sheet: AllProteins
Checked	Protein FDR Confidence: Combined	Master	Accession	Description	Exp. q-value: Combined	Contaminant	Sum PEP Score	Coverage [%]	# Peptides	# PSMs	# Unique Peptides	# AAs	MW [kDa]	calc. pI	Score CHIMERYS Identification: CHIMERYS Identification	# Peptides (by Search Engine): CHIMERYS Identification	Ratio: (C-rmf) / (rmf)	P-Value: (C-rmf) / (rmf)	Adj. P-Value: (C-rmf) / (rmf)	Abundances (Grouped): C-rmf	Abundances (Grouped): rmf	CV [%]: C-rmf	CV [%]: rmf	Abundance: F13: Sample, C-rmf	Abundance: F14: Sample, C-rmf	Abundance: F15: Sample, C-rmf	Abundance: F16: Sample, C-rmf	Abundance: F9: Sample, rmf	Abundance: F10: Sample, rmf	Abundance: F11: Sample, rmf	Abundance: F12: Sample, rmf	Abundances (Normalized): F13: Sample, C-rmf	Abundances (Normalized): F14: Sample, C-rmf	Abundances (Normalized): F15: Sample, C-rmf	Abundances (Normalized): F16: Sample, C-rmf	Abundances (Normalized): F9: Sample, rmf	Abundances (Normalized): F10: Sample, rmf	Abundances (Normalized): F11: Sample, rmf	Abundances (Normalized): F12: Sample, rmf	Found in Sample: F13: Sample, C-rmf	Found in Sample: F14: Sample, C-rmf	Found in Sample: F15: Sample, C-rmf	Found in Sample: F16: Sample, C-rmf	Found in Sample: F9: Sample, rmf	Found in Sample: F10: Sample, rmf	Found in Sample: F11: Sample, rmf	Found in Sample: F12: Sample, rmf	# Protein Groups	Modifications
FALSE	High	Master Protein	P14165	Citrate synthase OS=Pseudomonas aeruginosa (strain ATCC 15692 / DSM 22644 / CIP 104116 / JCM 14847 / LMG 12228 / 1C / PRS 101 / PAO1) OX=208964 GN=gltA PE=1 SV=2	0	FALSE	447.409	64	26	5677	26	428	47.7	6.96	2673.67	26	0.01	1e-17	2.27833e-15	0.4	199.6	32.6	45.15	714649	554071	289905	129231	4.11137e+08	2.19597e+08	3.28949e+08	1.26518e+08	824333	595973	514257	374982	4.49881e+08	2.78641e+08	3.44909e+08	1.26518e+08	High	High	High	High	High	High	High	High	1	Oxidation [M48; M113; M169; M175; M185; M186; M275; M302; M341; M379; M399]; Carbamidomethyl [C53; C87; C323]
FALSE	High	Master Protein	Q9I377	Probable oxidoreductase OS=Pseudomonas aeruginosa (strain ATCC 15692 / DSM 22644 / CIP 104116 / JCM 14847 / LMG 12228 / 1C / PRS 101 / PAO1) OX=208964 GN=PA1648 PE=1 SV=1	0	FALSE	130.887	68	17	323	17	334	36.1	6.32	139.11	17	0.01	1e-17	2.27833e-15	1.7	198.3	46.68	24.69	45202.4	9780.55	11450.5	11836.2	4.5832e+06	3.00898e+06	3.70583e+06	2.68689e+06	52998.4	15885.9	27994.2	37233.7	5.01511e+06	3.81803e+06	3.88563e+06	2.68689e+06	High	High	High	High	High	High	High	High	1	Oxidation [M52; M72; M292]; Carbamidomethyl [C245]
FALSE	High	Master Protein	Q51390	Glycerol kinase 2 OS=Pseudomonas aeruginosa (strain ATCC 15692 / DSM 22644 / CIP 104116 / JCM 14847 / LMG 12228 / 1C / PRS 101 / PAO1) OX=208964 GN=glpK2 PE=3 SV=2	0	FALSE	97.295	38	21	365	21	505	55.9	6.02	169.64	21	100	1e-17	2.27833e-15	198.2	1.8	61.83	88.28	2.18594e+06	1.05606e+06	2.14159e+06	2.0851e+06	88745.7	8083.56	26723.8	15104.2	2.52144e+06	1.13593e+06	3.79893e+06	6.05019e+06	97108.8	15600	35308.5	21490.9	High	High	High	High	High	High	High	High	1	Oxidation [M194; M207; M217; M399]; Carbamidomethyl [C116; C296; C478]
FALSE	High	Master Protein	Q9HZF9	Ribosome modulation factor OS=Pseudomonas aeruginosa (strain ATCC 15692 / DSM 22644 / CIP 104116 / JCM 14847 / LMG 12228 / 1C / PRS 101 / PAO1) OX=208964 GN=rmf PE=3 SV=1	0	FALSE	66.083	80	7	2611	7	70	8.1	11.14	992.58	7	100	1e-17	2.27833e-15	200	0	69.38	76.88	3.35672e+08	1.7713e+08	2.81524e+08	3.62627e+08	98510.3		33755.7	68126.3	3.87191e+08	1.90526e+08	4.99391e+08	1.05221e+09	110315	7615.06	38551.1	75272.2	High	High	High	High	High	High	High	High	1	Carbamidomethyl [C29]
FALSE	High	Master Protein	O54439	Acyl carrier protein 1 OS=Pseudomonas aeruginosa (strain ATCC 15692 / DSM 22644 / CIP 104116 / JCM 14847 / LMG 12228 / 1C / PRS 101 / PAO1) OX=208964 GN=acpP1 PE=3 SV=4	0	FALSE	17.19	42	4	65	4	78	8.7	4.12	34.83	4	100	1e-17	2.27833e-15	198.4	1.6	77.12	184.7	1.31011e+06	367992	905468	1.29152e+06	5406.33			535999	1.51118e+06	397065	1.60619e+06	3.74752e+06	11885.8	8117.48	12790.6	538489	High	High	High	High	High	High	High	High	1	Oxidation [M1]
FALSE	High	Master Protein	Q9HVJ4	Probable outer membrane protein OS=Pseudomonas aeruginosa (strain ATCC 15692 / DSM 22644 / CIP 104116 / JCM 14847 / LMG 12228 / 1C / PRS 101 / PAO1) OX=208964 GN=PA4592 PE=3 SV=1	0.008	FALSE	3.39	1	1	17	1	493	55.2	6.07	10.05	1	0.01	1e-17	2.27833e-15	0.9	199.1	25.87	48.98					1.64069e+06	1.04825e+06	730476	592031	4168.79	4021.5	5376.55	6870.87	1.7953e+06	1.3301e+06	765918	592031	n/a	n/a	n/a	n/a	High	High	High	High	1
FALSE	High	Master Protein	Q9I1N6	PslC OS=Pseudomonas aeruginosa (strain ATCC 15692 / DSM 22644 / CIP 104116 / JCM 14847 / LMG 12228 / 1C / PRS 101 / PAO1) OX=208964 GN=pslC PE=4 SV=1	0	FALSE	60.078	52	15	108	15	303	33.6	8.68	45.35	15	71.02	5.38458e-13	1.05153e-10	197.2	2.8	100.4	42.4	118364	283309	505003	685477				7808.82	141671	304735	895816	1.98901e+06	5719.57	5993.71	9029.86	13533.4	High	High	High	High	High	High	High	High	1	Carbamidomethyl [C154]
FALSE	High	Master Protein	P46384	Protein PilG OS=Pseudomonas aeruginosa (strain ATCC 15692 / DSM 22644 / CIP 104116 / JCM 14847 / LMG 12228 / 1C / PRS 101 / PAO1) OX=208964 GN=pilG PE=1 SV=1	0.001	FALSE	9.476	24	3	11	3	135	14.7	7.28	3.18	3	33.46	1.44335e-09	2.46632e-07	194.2	5.8	69.33	174.35	64125.5	34596.5	99115.5	80019.9	81822.2				73967.4	37212.9	175819	232189	89532.9	2999.49	2662.65	3872.76	High	Peak Found	High	High	High	n/a	High	High	1	Carbamidomethyl [C70]
FALSE	High	Master Protein	Q9HZC0	NAD kinase OS=Pseudomonas aeruginosa (strain ATCC 15692 / DSM 22644 / CIP 104116 / JCM 14847 / LMG 12228 / 1C / PRS 101 / PAO1) OX=208964 GN=nadK PE=3 SV=1	0	FALSE	84.688	32	9	241	9	295	32.1	7.27	82.02	9	0.014	2.13136e-09	3.2373e-07	2.8	197.2	35.17	26.65	41674.6	13721.3	27815.8	15299.2	2.69465e+06	2.89815e+06	4.78661e+06	2.96154e+06	48070.8	19258	49342	44392.7	2.94858e+06	3.6774e+06	5.01885e+06	2.96154e+06	High	High	High	High	High	High	High	High	1	Oxidation [M139]; Carbamidomethyl [C281]
FALSE	High	Master Protein	Q9HY11	AMP nucleosidase OS=Pseudomonas aeruginosa (strain ATCC 15692 / DSM 22644 / CIP 104116 / JCM 14847 / LMG 12228 / 1C / PRS 101 / PAO1) OX=208964 GN=PA3615 PE=4 SV=1	0.005	FALSE	4.58	4	2	18	2	356	40.4	6.06	9.43	2	0.014	2.3688e-09	3.23815e-07	2.8	197.2	49.8	49.69	39286.6	14172.9	39020.5	23504	5.96258e+06	3.66329e+06	3.52102e+06	1.59908e+06	49045.1	16953.3	70264.6	74090	6.52448e+06	4.65392e+06	3.6959e+06	1.60474e+06	High	Peak Found	High	Peak Found	High	High	High	High	1
FALSE	High	Master Protein	Q9I685	Adenosylhomocysteinase OS=Pseudomonas aeruginosa (strain ATCC 15692 / DSM 22644 / CIP 104116 / JCM 14847 / LMG 12228 / 1C / PRS 101 / PAO1) OX=208964 GN=ahcY PE=1 SV=1	0	FALSE	107.773	51	19	140	19	469	51.4	6.06	51.99	19	0.027	7.03832e-07	8.74671e-05	5.3	194.7	127.56	62.1		6987.68	8124.48	37610.2	1.23116e+06	277156	486012	627019	10042.3	14315.7	16495.7	109131	1.34718e+06	351677	509594	627019	High	High	High	High	High	High	High	High	1	Oxidation [M5; M35; M39; M154; M308; M435]; Carbamidomethyl [C304]
FALSE	High	Master Protein	Q9HWX6	Transcription antitermination protein NusB OS=Pseudomonas aeruginosa (strain ATCC 15692 / DSM 22644 / CIP 104116 / JCM 14847 / LMG 12228 / 1C / PRS 101 / PAO1) OX=208964 GN=nusB PE=3 SV=1	0.003	FALSE	5.549	11	2	15	2	159	17.7	8.15	4.11	2	19.667	2.00454e-06	0.000228351	190.3	9.7	74.36	32.33	112476		78273.8	80334.9					129738	4057.52	138849	233103	3736.13	6580.6	8853.48	7077.52	High	High	High	High	High	High	High	High	1
FALSE	High	Master Protein	Q9I4Q5	Uncharacterized protein OS=Pseudomonas aeruginosa (strain ATCC 15692 / DSM 22644 / CIP 104116 / JCM 14847 / LMG 12228 / 1C / PRS 101 / PAO1) OX=208964 GN=PA1069 PE=4 SV=1	0	FALSE	63.977	25	16	138	16	764	86.1	4.72	54.3	16	12.604	5.63215e-06	0.000592242	185.3	14.7	45.91	45.52	328814	174819	204892	214210	40733.3	20920.9	24295.9	9493.03	379280	188040	363454	621559	48608.7	29302.6	29613	14682.6	High	High	High	High	High	High	High	High	1	Carbamidomethyl [C131; C492]; Oxidation [M514]
FALSE	High	Master Protein	Q9HWY1	GTP cyclohydrolase-2 OS=Pseudomonas aeruginosa (strain ATCC 15692 / DSM 22644 / CIP 104116 / JCM 14847 / LMG 12228 / 1C / PRS 101 / PAO1) OX=208964 GN=ribA PE=3 SV=1	0.002	FALSE	6.848	10	2	11	2	205	22.1	6.64	4.35	2	15.055	7.05785e-06	0.000689149	187.5	12.5	63.96	24.87	101954	51179.5	95370.2	101646					117602	55050	169176	294940	8818.34	6481.44	9954.13	12045.3	High	High	High	High	High	n/a	n/a	High	1
FALSE	High	Master Protein	Q9HZG2	Uncharacterized protein OS=Pseudomonas aeruginosa (strain ATCC 15692 / DSM 22644 / CIP 104116 / JCM 14847 / LMG 12228 / 1C / PRS 101 / PAO1) OX=208964 GN=PA3046 PE=4 SV=1	0.001	FALSE	13.725	27	4	32	4	114	13	4.86	10.24	4	13.2	1.12233e-05	0.00101956	185.9	14.1	73.05	37	119073	55840.6	89738.4	127663	12475.2	3574.42	6501.02	4020.16	137348	60063.6	159185	370432	13650.9	9375.1	13384.4	5452.99	High	High	High	High	High	Peak Found	High	High	1	Oxidation [M42]
FALSE	High	Master Protein	Q9HXI8	Cysteine desulfurase IscS OS=Pseudomonas aeruginosa (strain ATCC 15692 / DSM 22644 / CIP 104116 / JCM 14847 / LMG 12228 / 1C / PRS 101 / PAO1) OX=208964 GN=iscS PE=3 SV=1	0	FALSE	80.85	39	15	154	15	404	44.6	6.02	62.1	15	11.359	1.19334e-05	0.00101956	183.8	16.2	73.67	95.72	846715	429737	709546	972830	265517	50983.8		126849	976669	462237	1.25865e+06	2.8228e+06	290539	73228.9	9300.44	130103	High	High	High	High	High	High	High	High	1	Carbamidomethyl [C328]; Oxidation [M389]
FALSE	High	Master Protein	Q9I544	Magnesium transporter MgtE OS=Pseudomonas aeruginosa (strain ATCC 15692 / DSM 22644 / CIP 104116 / JCM 14847 / LMG 12228 / 1C / PRS 101 / PAO1) OX=208964 GN=mgtE PE=3 SV=1	0.001	FALSE	15.339	12	5	15	5	482	53.8	4.84	5.27	5	0.046	3.50852e-05	0.00282127	8.8	191.2	37.35	104.42			3386.26		17443.1	123652	130797	534531	7054.01	5325.59	11969.8	6715.32	20838	158285	139845	535504	n/a	n/a	High	n/a	High	High	High	High	1
FALSE	High	Master Protein	Q9I0X9	Uncharacterized protein OS=Pseudomonas aeruginosa (strain ATCC 15692 / DSM 22644 / CIP 104116 / JCM 14847 / LMG 12228 / 1C / PRS 101 / PAO1) OX=208964 GN=PA2503 PE=4 SV=1	0	FALSE	37.072	28	9	42	9	417	45.9	5	13.54	9	9.188	7.94245e-05	0.00603185	180.4	19.6	83.37	32.43	57114.4	13607.7	25689.1	55490.3					65880.3	20622.4	46312.1	161013	4860.94	7118.58	9476.49	5077.32	High	High	High	High	n/a	n/a	n/a	n/a	1	Carbamidomethyl [C22; C272; C288]
FALSE	High	Master Protein	Q9HZV0	Probable transcriptional regulator OS=Pseudomonas aeruginosa (strain ATCC 15692 / DSM 22644 / CIP 104116 / JCM 14847 / LMG 12228 / 1C / PRS 101 / PAO1) OX=208964 GN=PA2897 PE=3 SV=1	0.001	FALSE	13.445	9	4	21	4	479	53.5	9.2	6.46	4	8.387	9.25428e-05	0.00665821	178.7	21.3	101.8	41.67	176363		122656	4740.95				6911.84	208806	8268.1	217577	18816.1	5695.87	7395.74	7552.76	13874.6	High	n/a	High	High	High	High	High	High	1
FALSE	High	Master Protein	Q9I5R6	3-demethoxyubiquinol 3-hydroxylase OS=Pseudomonas aeruginosa (strain ATCC 15692 / DSM 22644 / CIP 104116 / JCM 14847 / LMG 12228 / 1C / PRS 101 / PAO1) OX=208964 GN=coq7 PE=1 SV=1	0.001	FALSE	15.493	21	3	37	3	215	23.6	5.6	11.31	3	8.087	0.000116691	0.00797583	178	22	77.39	26.99	106648	58295.3	124502	152147	13900.5	9459.11	25472.2	16454.7	125868	65011.2	220852	441476	18608.7	13846.9	26708.1	22843.4	High	High	High	High	High	High	High	High	1	Carbamidomethyl [C66; C150]
FALSE	High	Master Protein	P42810	TPR repeat-containing protein PA4667 OS=Pseudomonas aeruginosa (strain ATCC 15692 / DSM 22644 / CIP 104116 / JCM 14847 / LMG 12228 / 1C / PRS 101 / PAO1) OX=208964 GN=PA4667 PE=4 SV=2	0	FALSE	30.4	14	8	46	8	590	66.3	5.22	19.33	8	8.66	0.000145963	0.0095015	179.3	20.7	83.53	35.05	55466.5	22753.1	66933.2	85305.1	8781.89			5229.83	66962.4	26738	118732	247524	12246.2	5867.27	8656.8	13729	High	High	High	High	High	Peak Found	Peak Found	High	1
FALSE	High	Master Protein	Q9HXI7	IscR OS=Pseudomonas aeruginosa (strain ATCC 15692 / DSM 22644 / CIP 104116 / JCM 14847 / LMG 12228 / 1C / PRS 101 / PAO1) OX=208964 GN=iscR PE=4 SV=1	0.001	FALSE	11.599	17	3	13	3	163	17.8	6.86	6.29	3	8.143	0.000236465	0.0144212	178.1	21.9	90.42	72.56	36332.3		55076.6	65116.6	17568.6				49701.1	7850.45	97699.4	188945	25481.2	10306.9	7105.36	6382.44	High	High	High	High	High	n/a	n/a	High	1
FALSE	High	Master Protein	Q9HUC5	ATP-dependent protease ATPase subunit HslU OS=Pseudomonas aeruginosa (strain ATCC 15692 / DSM 22644 / CIP 104116 / JCM 14847 / LMG 12228 / 1C / PRS 101 / PAO1) OX=208964 GN=hslU PE=3 SV=1	0	FALSE	77.023	36	16	143	16	447	50.1	5.66	63.57	16	0.063	0.00024264	0.0144212	11.8	188.2	166.29	24.72	5518.47	2570.75	16255.4	132233	448333	218363	333600	328771	12317.6	6989.67	37017.9	383691	490582	281075	354056	328771	High	High	High	High	High	High	High	High	1	Carbamidomethyl [C288]; Oxidation [M37; M54]
FALSE	High	Master Protein	Q9HVX2	GTP cyclohydrolase 1 type 2 homolog OS=Pseudomonas aeruginosa (strain ATCC 15692 / DSM 22644 / CIP 104116 / JCM 14847 / LMG 12228 / 1C / PRS 101 / PAO1) OX=208964 GN=PA4445 PE=3 SV=1	0	FALSE	27.489	31	6	29	6	252	27.3	5.57	7.52	6	8.078	0.000260897	0.0148603	178	22	102.84	27.65	32051.7	24496.9	85387	113906	10517.4				36971	28502.8	151467	330513	14076.1	8741.36	7729.49	9818.07	High	High	High	High	Peak Found	n/a	High	n/a	1	Oxidation [M144]
FALSE	High	Master Protein	Q9HV66	Acetyl-coenzyme A synthetase 2 OS=Pseudomonas aeruginosa (strain ATCC 15692 / DSM 22644 / CIP 104116 / JCM 14847 / LMG 12228 / 1C / PRS 101 / PAO1) OX=208964 GN=acsA2 PE=3 SV=1	0.002	FALSE	6.613	3	2	11	2	645	71.6	6.28	2.98	2	0.068	0.000409208	0.0219166	12.8	187.2	88.91	89.64				10648.5	278272		149506	88645.9	10237.7	5900.89	6337.35	30898.1	304496	9166.64	156760	88645.9	High	n/a	High	Peak Found	High	High	High	High	1
FALSE	High	Master Protein	Q9I513	Phosphoribosylformylglycinamidine cyclo-ligase OS=Pseudomonas aeruginosa (strain ATCC 15692 / DSM 22644 / CIP 104116 / JCM 14847 / LMG 12228 / 1C / PRS 101 / PAO1) OX=208964 GN=purM PE=3 SV=1	0	FALSE	33.793	32	9	48	9	353	37.1	4.93	20.82	9	6.54	0.000424233	0.0219166	173.5	26.5	60.9	160.82	26154.6	14156.3	35912.9	32346.4	107694				32377.3	22235.8	69507.5	93857.6	117843	5666.82	6295.03	8357.78	High	Peak Found	High	High	High	High	High	High	1	Oxidation [M247]; Carbamidomethyl [C338]
FALSE	High	Master Protein	O52761	50S ribosomal protein L17 OS=Pseudomonas aeruginosa (strain ATCC 15692 / DSM 22644 / CIP 104116 / JCM 14847 / LMG 12228 / 1C / PRS 101 / PAO1) OX=208964 GN=rplQ PE=3 SV=1	0	FALSE	31.328	40	6	92	6	129	14.5	10.45	44.16	6	6.518	0.00043288	0.0219166	173.4	26.6	102.38	19.37	1.96964e+06	904105	2.31713e+06	4.14979e+06	461710	266197	414989	535573	2.27194e+06	972479	4.11033e+06	1.20412e+07	505220	337772	435124	535573	High	High	High	High	High	High	High	High	1	Oxidation [M20; M24]
FALSE	High	Master Protein	Q9I043	Uncharacterized protein OS=Pseudomonas aeruginosa (strain ATCC 15692 / DSM 22644 / CIP 104116 / JCM 14847 / LMG 12228 / 1C / PRS 101 / PAO1) OX=208964 GN=PA2800 PE=3 SV=1	0	FALSE	28.969	32	6	49	6	234	26.1	5.67	17.58	6	0.06	0.000547988	0.0267536	11.4	188.6	29.98	59.77	1780.3				17955.8	86854.9	141380	183823	9168.91	10472.2	5219.74	6718.8	23118.8	113755	149412	190079	High	High	High	High	High	High	High	High	1	Oxidation [M177; M186]
FALSE	High	Master Protein	Q9HV50	Phosphoglucosamine mutase OS=Pseudomonas aeruginosa (strain ATCC 15692 / DSM 22644 / CIP 104116 / JCM 14847 / LMG 12228 / 1C / PRS 101 / PAO1) OX=208964 GN=glmM PE=3 SV=1	0	FALSE	52.912	31	13	133	13	445	47.8	6.05	59.17	13	5.945	0.000733247	0.0345637	171.2	28.8	66.8	41.78	367074	146336	224267	313455	107754	40648.5	77875.7	48815.6	423413	157403	397823	909532	123879	55371.3	86076.9	52748.3	High	High	High	High	High	High	High	High	1	Carbamidomethyl [C180; C368]; Oxidation [M311; M420]
FALSE	High	Master Protein	Q9HWE0	50S ribosomal protein L22 OS=Pseudomonas aeruginosa (strain ATCC 15692 / DSM 22644 / CIP 104116 / JCM 14847 / LMG 12228 / 1C / PRS 101 / PAO1) OX=208964 GN=rplV PE=3 SV=1	0	FALSE	36.679	55	7	112	7	110	11.9	10.11	52.15	7	5.905	0.000761272	0.0346886	171	29	84.97	74.98	1.30609e+06	376647	1.13966e+06	1.63391e+06	821671	161778	233027	352806	1.50655e+06	405132	2.02162e+06	4.74103e+06	899103	209510	247551	352806	High	High	High	High	High	High	High	High	1	Carbamidomethyl [C101]
FALSE	High	Master Protein	G3XD78	Regulatory protein RsaL OS=Pseudomonas aeruginosa (strain ATCC 15692 / DSM 22644 / CIP 104116 / JCM 14847 / LMG 12228 / 1C / PRS 101 / PAO1) OX=208964 GN=rsaL PE=4 SV=1	0.006	FALSE	4.321	13	1	11	1	80	9.4	9.57	4.89	1	6.012	0.000868381	0.0382928	171.5	28.5	109.03	33.55	194667	43475		22858.3					224545	46762.8	9858.27	66326.5	5424.01	9817.18	12928	8740.57	High	High	High	Peak Found	High	High	High	n/a	1	Carbamidomethyl [C40]
FALSE	High	Master Protein	Q9HYZ5	Cell division topological specificity factor OS=Pseudomonas aeruginosa (strain ATCC 15692 / DSM 22644 / CIP 104116 / JCM 14847 / LMG 12228 / 1C / PRS 101 / PAO1) OX=208964 GN=minE PE=3 SV=1	0.001	FALSE	10.717	32	3	22	3	84	9.8	6.04	12	3	6.546	0.00112405	0.0435403	173.5	26.5	56.9	86.75	96133	44747.6	75460.5	78015.3	13395.5	12193.7	65313.4	11055.1	110887	48131.7	133858	226372	16500	20991.3	68482.4	13532.6	High	Peak Found	High	High	High	High	High	High	1
FALSE	High	Master Protein	P12763	SWISS-PROT:P12763 (Bos taurus) Alpha-2-HS-glycoprotein precursor	0.001	TRUE	11.115	16	4	10	4	359	38.4	5.5	2.29	4	6.258	0.00113698	0.0435403	172.4	27.6	69.95	60.4	24137.6	22455	24906.5	33611.7					27842.2	24153.2	44181.2	97528.9	2935.15	6523.12	4815.45	12195.4	High	High	High	Peak Found	High	High	High	High	1	Carbamidomethyl [C208; C219]
FALSE	High	Master Protein	Q9HUG9	Bifunctional protein HldE OS=Pseudomonas aeruginosa (strain ATCC 15692 / DSM 22644 / CIP 104116 / JCM 14847 / LMG 12228 / 1C / PRS 101 / PAO1) OX=208964 GN=hldE PE=3 SV=1	0	FALSE	33.434	20	8	45	8	474	50.3	6.28	13.29	8	5.817	0.00114037	0.0435403	170.7	29.3	76.62	69.48	47574.2		63674.3	52060	25299			10461.6	54875.9	8807.49	112951	151059	34574	7332.48	10978.2	16686.3	High	High	High	High	High	High	High	High	1
FALSE	High	Master Protein	Q9I632	Stress response kinase A OS=Pseudomonas aeruginosa (strain ATCC 15692 / DSM 22644 / CIP 104116 / JCM 14847 / LMG 12228 / 1C / PRS 101 / PAO1) OX=208964 GN=srkA PE=3 SV=1	0	FALSE	27.129	32	8	40	8	324	36.9	5.11	13.75	8	5.605	0.00115569	0.0435403	169.7	30.3	77.27	20.83	41142.3	15690.6	26618.7	45731.7					48528.3	19652.7	50839.8	132697	8211.06	9914.78	6038.36	9563.96	High	High	High	High	High	High	n/a	High	1	Carbamidomethyl [C77]
FALSE	High	Master Protein	Q9I0H4	Flavohemoprotein OS=Pseudomonas aeruginosa (strain ATCC 15692 / DSM 22644 / CIP 104116 / JCM 14847 / LMG 12228 / 1C / PRS 101 / PAO1) OX=208964 GN=hmp PE=3 SV=1	0.001	FALSE	10.199	6	2	15	2	393	43.6	5.4	5.19	2	5.916	0.00115792	0.0435403	171.1	28.9	96.68	111.19	56252.8	13028.8	95434.5	117582	20663.3			89121.4	64886.5	17749.1	169290	341179	28649.1	7487.41	10955.9	89121.4	High	High	High	High	High	High	High	High	1
FALSE	High	Master Protein	Q9HWF1	50S ribosomal protein L18 OS=Pseudomonas aeruginosa (strain ATCC 15692 / DSM 22644 / CIP 104116 / JCM 14847 / LMG 12228 / 1C / PRS 101 / PAO1) OX=208964 GN=rplR PE=3 SV=1	0	FALSE	53.774	58	8	176	8	116	12.7	10.23	92.32	8	5.456	0.00117849	0.0435403	169	31	71.62	96.12	3.37161e+06	1.79148e+06	3.13524e+06	3.92256e+06	3.17428e+06	414485	706114	980329	3.88908e+06	1.92696e+06	5.56155e+06	1.13818e+07	3.47342e+06	525930	741187	980329	High	High	High	High	High	High	High	High	1
FALSE	High	Master Protein	Q3TTY5	SWISS-PROT:Q3TTY5 Tax_Id=10090 Gene_Symbol=Krt2 Keratin, type II cytoskeletal 2 epidermal	0	TRUE	141.688	19	20	3001	5	707	70.9	8.06	1534.63	20	5.63	0.00125785	0.0452496	169.8	30.2	31.06	101.79	68600	152828	68565.3	34993.2			40109.1	79762.5	79128.7	164386	121627	101538	5126.32	9265.21	42055.2	79762.5	High	High	High	High	High	High	High	High	1	Oxidation [M488]; Carbamidomethyl [C510]
FALSE	High	Master Protein	Q9I6G3	Autotransporter domain-containing protein OS=Pseudomonas aeruginosa (strain ATCC 15692 / DSM 22644 / CIP 104116 / JCM 14847 / LMG 12228 / 1C / PRS 101 / PAO1) OX=208964 GN=PA0328 PE=4 SV=1	0	FALSE	19.503	13	6	20	6	647	70.3	4.98	5.48	6	5.822	0.0013594	0.0466157	170.7	29.3	88.3	21.84	35707		26485	44477.6					43888.2	7249.37	51723.4	129058	5817.57	7610.59	8800.17	9923.06	High	High	High	High	n/a	n/a	High	n/a	1
FALSE	Medium	Master Protein	Q9I421	Uncharacterized protein OS=Pseudomonas aeruginosa (strain ATCC 15692 / DSM 22644 / CIP 104116 / JCM 14847 / LMG 12228 / 1C / PRS 101 / PAO1) OX=208964 GN=PA1323 PE=3 SV=1	0.013	FALSE	2.91	6	1	3	1	110	11.6	6.55	2.23	1	5.31	0.00136403	0.0466157	168.3	31.7	49.84	117.66	252233	73155	148693	53622.5			166801	299772	290946	78687.4	263764	155593	8321.36	3362.73	174895	299772	High	Peak Found	Peak Found	Peak Found	High	n/a	High	Peak Found	1
FALSE	High	Master Protein	Q9HW96	RcpA OS=Pseudomonas aeruginosa (strain ATCC 15692 / DSM 22644 / CIP 104116 / JCM 14847 / LMG 12228 / 1C / PRS 101 / PAO1) OX=208964 GN=rcpA PE=3 SV=1	0.001	FALSE	15.439	8	4	25	4	416	44.2	5.49	12.45	4	0.064	0.00148849	0.0496285	12.1	187.9	46.36	65.65					87680.8	68989.4	117288		3485.79	4761.51	7271.97	10250.8	95943.6	87539.1	122979	4619.15	High	Peak Found	Peak Found	Peak Found	High	High	High	High	1
FALSE	High	Master Protein	P50587	Orotate phosphoribosyltransferase OS=Pseudomonas aeruginosa (strain ATCC 15692 / DSM 22644 / CIP 104116 / JCM 14847 / LMG 12228 / 1C / PRS 101 / PAO1) OX=208964 GN=pyrE PE=3 SV=2	0.001	FALSE	7.789	12	2	6	2	213	23.3	5.47	2.12	2	5.161	0.0018517	0.0602686	167.5	32.5	95.58	79.1			32043.9	27821.6					7292.81	8184.5	56842.1	80728.3	8017.73	2130.76	11968.1	2178.08	High	n/a	High	High	High	n/a	n/a	High	1
FALSE	High	Master Protein	Q9HTP6	Leucine-responsive regulatory protein OS=Pseudomonas aeruginosa (strain ATCC 15692 / DSM 22644 / CIP 104116 / JCM 14847 / LMG 12228 / 1C / PRS 101 / PAO1) OX=208964 GN=lrp PE=4 SV=1	0	FALSE	33.497	37	8	75	8	162	18.9	8.05	37.88	8	0.093	0.00222782	0.0704231	17	183	81.88	30.04	40114.1	19778.1	67720.1	72694.8	1.07691e+06	739678	556023	735594	49643.6	25675.5	120128	210934	1.17839e+06	938561	583001	735594	High	High	High	High	High	High	High	High	1	Oxidation [M123]; Carbamidomethyl [C44]
FALSE	High	Master Protein	Q9I297	Methylcrotonyl-CoA carboxylase, beta-subunit OS=Pseudomonas aeruginosa (strain ATCC 15692 / DSM 22644 / CIP 104116 / JCM 14847 / LMG 12228 / 1C / PRS 101 / PAO1) OX=208964 GN=liuB PE=1 SV=1	0	FALSE	141.89	47	20	154	20	535	57.4	6.68	52.06	20	0.093	0.00226673	0.0704231	17.1	182.9	51.56	45.86	42695.7	8411.4	19586.1	7881.63	367433	201092	414009	130829	51976.5	13699.7	35682.2	25001.8	402059	255161	434097	130829	High	High	High	High	High	High	High	High	1	Carbamidomethyl [C139; C239; C276; C364; C403]; Oxidation [M22; M173; M445]
FALSE	High	Master Protein	Q9HU66	tRNA sulfurtransferase OS=Pseudomonas aeruginosa (strain ATCC 15692 / DSM 22644 / CIP 104116 / JCM 14847 / LMG 12228 / 1C / PRS 101 / PAO1) OX=208964 GN=thiI PE=3 SV=1	0	FALSE	26.13	18	8	37	8	484	54.8	6.68	14.42	8	4.978	0.00246234	0.0748004	166.5	33.5	147.08	40.93	35457.8	37505.7	40278.5	225761	10771.8	3153.29	8011.81		42040	44864.9	76026	655075	16659	9084.25	15151.7	6480.3	High	High	High	High	High	High	High	High	1	Carbamidomethyl [C138]; Oxidation [M371]
FALSE	High	Master Protein	Q9HYT5	Usp domain-containing protein OS=Pseudomonas aeruginosa (strain ATCC 15692 / DSM 22644 / CIP 104116 / JCM 14847 / LMG 12228 / 1C / PRS 101 / PAO1) OX=208964 GN=PA3309 PE=3 SV=1	0	FALSE	76.408	83	13	400	13	151	16.5	5.68	164.5	13	4.67	0.00266979	0.0793391	164.7	35.3	78.9	28.84	5.27201e+06	2.08659e+06	4.86847e+06	6.447e+06	1.67374e+06	804465	1.25387e+06	1.9658e+06	6.08115e+06	2.2444e+06	8.6361e+06	1.87068e+07	1.83147e+06	1.02077e+06	1.3147e+06	1.9658e+06	High	High	High	High	High	High	High	High	1	Oxidation [M117; M129]
FALSE	High	Master Protein	O69753	Phenazine biosynthesis protein PhzB1 OS=Pseudomonas aeruginosa (strain ATCC 15692 / DSM 22644 / CIP 104116 / JCM 14847 / LMG 12228 / 1C / PRS 101 / PAO1) OX=208964 GN=phzB1 PE=2 SV=1	0	FALSE	15.877	22	3	31	3	162	18.9	6.04	11.38	3	0.098	0.00288702	0.08222	17.8	182.2	139.59	44.27	82561.6		4360.74		184667	54092	109199	117400	95233.1	13433.2	9566.85	5149.67	202069	68636.1	114497	117400	High	High	High	n/a	High	High	High	High	1	Oxidation [M139]
FALSE	High	Master Protein	Q9HZP1	Probable transcriptional regulator OS=Pseudomonas aeruginosa (strain ATCC 15692 / DSM 22644 / CIP 104116 / JCM 14847 / LMG 12228 / 1C / PRS 101 / PAO1) OX=208964 GN=PA2957 PE=4 SV=1	0.002	FALSE	6.822	11	2	19	2	212	25	7.2	8.25	2	4.543	0.00306938	0.0834964	163.9	36.1	76.09	48.47	125423	88906.3	130276	177672	50315.9	19595.5	28059.1	71207.4	144673	95630	231094	515541	55057.5	24864.2	29420.5	71207.4	High	High	High	High	High	High	Peak Found	Peak Found	1
FALSE	High	Master Protein	Q51472	Integration host factor subunit alpha OS=Pseudomonas aeruginosa (strain ATCC 15692 / DSM 22644 / CIP 104116 / JCM 14847 / LMG 12228 / 1C / PRS 101 / PAO1) OX=208964 GN=ihfA PE=1 SV=3	0.005	FALSE	4.704	10	1	9	1	100	11.5	9.57	4.85	1	4.716	0.00310988	0.0834964	165	35	92.39	155.26			44948.1	27412.8				90708.5	4718.56	13253.6	79732.7	79542	8750.97	5416.69	4197.32	90708.5	High	n/a	High	High	High	High	n/a	High	1
FALSE	High	Master Protein	Q9HZK4	Glyceraldehyde-3-phosphate dehydrogenase OS=Pseudomonas aeruginosa (strain ATCC 15692 / DSM 22644 / CIP 104116 / JCM 14847 / LMG 12228 / 1C / PRS 101 / PAO1) OX=208964 GN=PA3001 PE=3 SV=1	0	FALSE	94.785	47	18	210	18	461	50.1	7.9	81.13	18	4.53	0.00311508	0.0834964	163.8	36.2	67.77	51.73	640192	283391	672897	680403	339480	132303	237403	95665.1	738448	304823	1.19364e+06	1.97428e+06	371472	171920	249871	101401	High	High	High	High	High	High	High	High	1	Carbamidomethyl [C272; C423]; Oxidation [M42; M325; M361; M448; M451]
FALSE	High	Master Protein	Q9I321	Transcriptional antiactivator ExsD OS=Pseudomonas aeruginosa (strain ATCC 15692 / DSM 22644 / CIP 104116 / JCM 14847 / LMG 12228 / 1C / PRS 101 / PAO1) OX=208964 GN=exsD PE=1 SV=1	0	FALSE	22.275	21	6	44	6	276	31.3	5.22	18.21	6	4.724	0.00341356	0.0897373	165.1	34.9	94.64	22.57	73920.8	7045.21	117248	135992	18064.3	27636.4	25390.9	21234.6	85266.2	14990	207985	394598	26015.7	39276.2	30543.8	24074.7	High	High	High	High	High	High	High	High	1
FALSE	High	Master Protein	Q9HTX6	Glycine cleavage system H protein 2 OS=Pseudomonas aeruginosa (strain ATCC 15692 / DSM 22644 / CIP 104116 / JCM 14847 / LMG 12228 / 1C / PRS 101 / PAO1) OX=208964 GN=gcvH2 PE=3 SV=1	0.003	FALSE	6.107	15	2	20	2	129	13.6	4.22	10.5	2	4.246	0.00428865	0.109404	161.9	38.1	109.34	166.17			90387.6	72621.1	121888				6465.01	6596.63	166123	210720	136435	3893	6184.07	9828.26	High	High	High	High	High	High	High	High	1
FALSE	High	Master Protein	Q9HWP0	Uncharacterized protein OS=Pseudomonas aeruginosa (strain ATCC 15692 / DSM 22644 / CIP 104116 / JCM 14847 / LMG 12228 / 1C / PRS 101 / PAO1) OX=208964 GN=PA4141 PE=4 SV=1	0.003	FALSE	5.994	10	1	21	1	99	9.7	4.55	10.38	1	0.106	0.00432174	0.109404	19.2	180.8	126.42	118.65	199005	72409.1			1.53672e+06	293723	245902	123263	229548	77885.2	6294.02	13879.1	1.68153e+06	372698	257833	123263	High	High	n/a	n/a	High	High	High	High	1
FALSE	High	Master Protein	Q9I757	PppA OS=Pseudomonas aeruginosa (strain ATCC 15692 / DSM 22644 / CIP 104116 / JCM 14847 / LMG 12228 / 1C / PRS 101 / PAO1) OX=208964 GN=pppA PE=1 SV=1	0.002	FALSE	8.605	15	3	13	3	242	25.9	6.27	2.84	3	4.446	0.00481416	0.115981	163.3	36.7	54.65	134.86	29485.4		11845.9	16852.8	47818.4				34010.8	12460.2	21013.3	48900.8	52324.7	5308.64	4824.83	6810.96	High	n/a	High	High	High	n/a	n/a	n/a	1
FALSE	High	Master Protein	Q9I3G0	Cytochrome-c oxidase OS=Pseudomonas aeruginosa (strain ATCC 15692 / DSM 22644 / CIP 104116 / JCM 14847 / LMG 12228 / 1C / PRS 101 / PAO1) OX=208964 GN=ccoN2 PE=3 SV=1	0.002	FALSE	7.179	6	2	15	2	475	53.1	9.03	3.24	2	0.108	0.00482166	0.115981	19.6	180.4	167.36	77.05				54630.2	95152.6	34401.1		139252	6826.63	8745.51	6545.06	158517	104119	48721	8652.27	139252	High	n/a	High	Peak Found	High	High	High	High	1
FALSE	High	Master Protein	P27726	Glyceraldehyde-3-phosphate dehydrogenase OS=Pseudomonas aeruginosa (strain ATCC 15692 / DSM 22644 / CIP 104116 / JCM 14847 / LMG 12228 / 1C / PRS 101 / PAO1) OX=208964 GN=gap PE=3 SV=3	0	FALSE	51.506	41	11	86	11	334	36.1	6.64	32.41	11	4.142	0.00483607	0.115981	161.1	38.9	69.5	89.38	212172	71126.1	224017	215952	275479	55767.4	56248.9	75507.9	244737	76505.1	397380	626614	301439	72437.5	63417.1	78247.2	High	High	High	High	High	High	High	High	1	Carbamidomethyl [C154; C158]; Oxidation [M207; M322]
FALSE	High	Master Protein	Q9I6M4	5-aminovalerate aminotransferase DavT OS=Pseudomonas aeruginosa (strain ATCC 15692 / DSM 22644 / CIP 104116 / JCM 14847 / LMG 12228 / 1C / PRS 101 / PAO1) OX=208964 GN=davT PE=1 SV=1	0.001	FALSE	11.81	8	2	6	2	426	45.2	6.47	0.99	2	0.086	0.00500638	0.117995	15.9	184.1	90.61	88.65					74354.7			80369.2	2785.12	11242.4	2370.56	2672.92	81361.7	8814.73	12491	80369.2	n/a	n/a	n/a	n/a	High	n/a	High	High	1	Carbamidomethyl [C174]
FALSE	High	Master Protein	G3XD64	Antiactivator FleN OS=Pseudomonas aeruginosa (strain ATCC 15692 / DSM 22644 / CIP 104116 / JCM 14847 / LMG 12228 / 1C / PRS 101 / PAO1) OX=208964 GN=fleN PE=1 SV=1	0.001	FALSE	11.178	11	3	13	3	280	30	8.44	5.59	3	4.675	0.00533205	0.123541	164.8	35.2	84.51	135.24		13491.5	36690.3	28911.9	53059.3				10264.2	14511.8	65084.4	83891.8	58059.5	13001.8	3324.12	3108.43	High	High	High	High	High	High	High	High	1
FALSE	High	Master Protein	Q7DC81	Phenazine biosynthesis protein PhzE OS=Pseudomonas aeruginosa (strain ATCC 15692 / DSM 22644 / CIP 104116 / JCM 14847 / LMG 12228 / 1C / PRS 101 / PAO1) OX=208964 GN=phzE1 PE=4 SV=1	0	FALSE	70.361	37	20	105	20	627	68.9	5.71	44.72	20	0.094	0.00553294	0.125285	17.1	182.9	121.04	80.7	59176.3	1993.27			151515	51243.8	222282	12435.8	68258.7	9752.49	9289.27	9673.5	165793	65022.1	233067	17843.6	High	High	High	Peak Found	High	High	High	High	1	Carbamidomethyl [C309]; Oxidation [M598]
FALSE	High	Master Protein	Q9HYC7	Methionine--tRNA ligase OS=Pseudomonas aeruginosa (strain ATCC 15692 / DSM 22644 / CIP 104116 / JCM 14847 / LMG 12228 / 1C / PRS 101 / PAO1) OX=208964 GN=metG PE=3 SV=1	0	FALSE	26.678	12	8	34	8	677	74.9	5.64	12.85	8	0.089	0.00559062	0.125285	16.4	183.6	132.47	67.17		37370.7			75460.9	36640.6		60356.3	4461.3	40196.9	4165.49	5010.46	82572.1	46492.4	5001.84	60356.3	High	High	High	High	High	High	High	High	1	Carbamidomethyl [C589]; Oxidation [M200; M444]
FALSE	High	Master Protein	Q9I6G0	L-threonine dehydratase OS=Pseudomonas aeruginosa (strain ATCC 15692 / DSM 22644 / CIP 104116 / JCM 14847 / LMG 12228 / 1C / PRS 101 / PAO1) OX=208964 GN=ilvA1 PE=3 SV=1	0	FALSE	59.478	31	13	59	13	504	55.3	6.49	20.48	13	0.086	0.00596179	0.131448	15.8	184.2	20.11	62.08			1627.2		167145	78927.6	26000	87332.1	7960.11	9372.25	8631.38	5688.19	182896	102948	29657.4	90465.9	n/a	n/a	Peak Found	Peak Found	High	High	High	High	1
FALSE	High	Master Protein	Q9HVZ4	Transcriptional regulator MraZ OS=Pseudomonas aeruginosa (strain ATCC 15692 / DSM 22644 / CIP 104116 / JCM 14847 / LMG 12228 / 1C / PRS 101 / PAO1) OX=208964 GN=mraZ PE=3 SV=1	0	FALSE	19.306	30	4	38	4	151	17.1	5.25	13.27	4	0.116	0.006678	0.144902	20.8	179.2	125.18	11.68	13923.7	2259.88	62615.9	6641.36	132693	130780	172537	191090	17907.7	4110.13	111073	22633.2	145197	165944	180908	191090	High	High	High	High	High	High	High	High	1	Oxidation [M109]
FALSE	High	Master Protein	P26275	Positive alginate biosynthesis regulatory protein OS=Pseudomonas aeruginosa (strain ATCC 15692 / DSM 22644 / CIP 104116 / JCM 14847 / LMG 12228 / 1C / PRS 101 / PAO1) OX=208964 GN=algR PE=3 SV=1	0	FALSE	17.551	22	5	18	5	248	27.6	7.24	8	5	0.111	0.00724676	0.153646	20.1	179.9	48.2	106.6					104476	144716			3382.86	4344.36	6830.27	2086.19	114321	183627	10345.4	10298.7	n/a	n/a	High	n/a	High	High	High	High	1	Oxidation [M1; M57]
FALSE	High	Master Protein	Q14CN4-1	SWISS-PROT:Q14CN4-1 Tax_Id=9606 Gene_Symbol=KRT72 Isoform 1 of Keratin, type II cytoskeletal 72	0	TRUE	77.038	20	14	757	5	511	55.8	6.89	297.92	14	4.07	0.00730577	0.153646	160.6	39.4	43.63	96.63	57741.8	63719.6	63244.1	10715.5	52755.6	37625.7			73613.1	68538.5	112188	35108.9	63285.1	53127.6	5141.96	5731.95	High	High	High	High	High	High	High	High	1	Oxidation [M241]; Carbamidomethyl [C364; C436]
FALSE	High	Master Protein	Q9HWF2	30S ribosomal protein S5 OS=Pseudomonas aeruginosa (strain ATCC 15692 / DSM 22644 / CIP 104116 / JCM 14847 / LMG 12228 / 1C / PRS 101 / PAO1) OX=208964 GN=rpsE PE=3 SV=1	0	FALSE	63.32	64	8	193	8	166	17.6	9.95	54.44	8	3.782	0.00742905	0.153871	158.2	41.8	60.53	39.73	1.20225e+06	518596	1.1164e+06	1.06064e+06	690015	238574	407120	449781	1.38678e+06	557815	1.98037e+06	3.07759e+06	755040	302721	426873	449781	High	High	High	High	High	High	High	High	1	Carbamidomethyl [C128]; Oxidation [M72; M97; M112; M148]
FALSE	High	Master Protein	Q9HW17	Uncharacterized protein OS=Pseudomonas aeruginosa (strain ATCC 15692 / DSM 22644 / CIP 104116 / JCM 14847 / LMG 12228 / 1C / PRS 101 / PAO1) OX=208964 GN=PA4387 PE=4 SV=1	0.001	FALSE	11.795	21	3	14	3	155	17.2	10.55	7.14	3	4.035	0.0075902	0.154863	160.3	39.7	63.82	103.23	48290.5		55883.4	28256		61714.8		53152.8	55702.1	9076.94	99130.7	81988.5	4772.94	78308.6	5277.87	53152.8	High	n/a	High	High	High	High	High	High	1
FALSE	High	Master Protein	G3XD17	Thiol:disulfide interchange protein OS=Pseudomonas aeruginosa (strain ATCC 15692 / DSM 22644 / CIP 104116 / JCM 14847 / LMG 12228 / 1C / PRS 101 / PAO1) OX=208964 GN=dsbC PE=3 SV=1	0.006	FALSE	4.337	7	1	7	1	242	26.1	8.59	1.3	1	4.233	0.00783505	0.157192	161.8	38.2	66.98	74.01	45067.9	24308.9	60475.7	52556.3	26943.6			33710.2	51984.9	26147.3	107277	152499	29482.7	10554.9	4023.34	33710.2	High	High	High	Peak Found	High	n/a	n/a	High	1
FALSE	High	Master Protein	P95415	Siroheme decarboxylase NirH subunit OS=Pseudomonas aeruginosa (strain ATCC 15692 / DSM 22644 / CIP 104116 / JCM 14847 / LMG 12228 / 1C / PRS 101 / PAO1) OX=208964 GN=nirH PE=3 SV=1	0.004	FALSE	5.201	12	2	6	2	171	19.6	9.73	2.34	2	3.857	0.00809081	0.157192	158.8	41.2	84.78	34.45	40602.9	18887	17580.4	43025.2	15874.4	7606.68			46834.6	20315.3	31185.6	124843	17370.3	9651.94	8780.54	10173.8	High	Peak Found	High	High	Peak Found	Peak Found	n/a	n/a	1
FALSE	High	Master Protein	Q9HV97	TPR_REGION domain-containing protein OS=Pseudomonas aeruginosa (strain ATCC 15692 / DSM 22644 / CIP 104116 / JCM 14847 / LMG 12228 / 1C / PRS 101 / PAO1) OX=208964 GN=PA4699 PE=4 SV=1	0.002	FALSE	8.544	10	2	13	2	259	26	9.7	3.37	2	3.812	0.0081912	0.157192	158.4	41.6	109.22	28.62			37162.5	40848.3					2479.89	10792	65921.9	118527	6602.19	7415.93	10272.5	5269.98	High	n/a	High	High	High	High	High	High	1
FALSE	High	Master Protein	O76013	SWISS-PROT:O76013 Keratin, type I cuticular HA6 (Hair keratin, type I HA6)	0	TRUE	89.263	40	18	477	12	467	52.2	4.94	299.9	18	0.121	0.00820168	0.157192	21.7	178.3	169.97	69.25	277091			6674.85		105676	87811.7	170947	319618	7165.92	7163.86	26698.4	7606.82	137245	94461.8	173603	High	High	n/a	Peak Found	High	High	High	High	1	Carbamidomethyl [C19; C209; C267; C402; C409; C413]; Oxidation [M97]
FALSE	High	Master Protein	Q9I6W1	Uncharacterized protein OS=Pseudomonas aeruginosa (strain ATCC 15692 / DSM 22644 / CIP 104116 / JCM 14847 / LMG 12228 / 1C / PRS 101 / PAO1) OX=208964 GN=PA0171 PE=4 SV=1	0	FALSE	50.531	54	8	78	8	180	19.8	7.03	28.54	8	0.122	0.00828266	0.157192	21.7	178.3	70.92	89.91	15559.2	10280.7	6996.51	21377.5	522102	110226	205378	62324.2	25908.1	15976.6	17600.5	62029.8	571303	142876	215343	65320.4	High	High	High	High	High	High	High	High	1	Carbamidomethyl [C21; C141]; Oxidation [M1; M9]
FALSE	High	Master Protein	Q9I688	Uncharacterized protein OS=Pseudomonas aeruginosa (strain ATCC 15692 / DSM 22644 / CIP 104116 / JCM 14847 / LMG 12228 / 1C / PRS 101 / PAO1) OX=208964 GN=PA0429 PE=4 SV=1	0	FALSE	19.108	18	5	28	5	356	40.8	6.99	7.32	5	4.018	0.00839432	0.157192	160.1	39.9	66.83	23.14	66865.7	33766.1	49102.7	68783	24397.3	13266.7	18796.6	14478.1	79816.9	40184.1	89263.9	199583	29842.4	18411.6	23060.3	19140.3	High	High	High	High	High	High	High	Peak Found	1	Carbamidomethyl [C123]
FALSE	High	Master Protein	P22008	Pyrroline-5-carboxylate reductase OS=Pseudomonas aeruginosa (strain ATCC 15692 / DSM 22644 / CIP 104116 / JCM 14847 / LMG 12228 / 1C / PRS 101 / PAO1) OX=208964 GN=proC PE=1 SV=2	0.001	FALSE	11.878	12	3	22	3	273	28.1	4.84	11.03	3	3.857	0.0093726	0.171948	158.8	41.2	111.8	28.14			60046.5	61704.6					9672.56	4503.33	106516	179044	12607.5	7426.81	6986.65	9323.03	High	High	High	High	High	High	High	High	1
FALSE	High	Master Protein	Q9HU23	dTDP-4-dehydrorhamnose reductase OS=Pseudomonas aeruginosa (strain ATCC 15692 / DSM 22644 / CIP 104116 / JCM 14847 / LMG 12228 / 1C / PRS 101 / PAO1) OX=208964 GN=rmlD PE=3 SV=1	0.001	FALSE	10.817	11	3	17	3	302	33.1	6.16	5.7	3	3.727	0.00943389	0.171948	157.7	42.3	54.14	89.18	121160	34838.1	30755.6	31505.6	56822.6			23149	139756	40921.8	54556.8	91417.8	65105.9	8943.41	12755.6	28146.7	High	Peak Found	High	High	High	High	High	High	1
FALSE	High	Master Protein	Q9I0H1	Uncharacterized protein OS=Pseudomonas aeruginosa (strain ATCC 15692 / DSM 22644 / CIP 104116 / JCM 14847 / LMG 12228 / 1C / PRS 101 / PAO1) OX=208964 GN=PA2667 PE=4 SV=1	0.001	FALSE	10.21	19	2	25	2	117	13.4	9.45	8.26	2	3.694	0.00967534	0.174029	157.4	42.6	103.17	18.63			37194.1	27693.7					3321.44	5726.9	65978.1	80356.9	3797.71	4876	5678.82	5867.42	High	High	High	High	High	High	High	High	1
FALSE	High	Master Protein	Q9I5Q6	Iron-sulfur cluster insertion protein ErpA OS=Pseudomonas aeruginosa (strain ATCC 15692 / DSM 22644 / CIP 104116 / JCM 14847 / LMG 12228 / 1C / PRS 101 / PAO1) OX=208964 GN=erpA PE=3 SV=1	0.003	FALSE	6.058	16	1	4	1	116	12.5	4.36	0.36	1	3.877	0.0102576	0.182107	159	41	41.86	31.72	28095.2	23650.1	14177.6	19286.4				7043.78	32407.3	25438.7	25149.4	55962	3623.75	7785.58	8381.2	7043.78	Peak Found	High	High	High	n/a	n/a	n/a	Peak Found	1
FALSE	Medium	Master Protein	Q9HXD0	Methyltransf_11 domain-containing protein OS=Pseudomonas aeruginosa (strain ATCC 15692 / DSM 22644 / CIP 104116 / JCM 14847 / LMG 12228 / 1C / PRS 101 / PAO1) OX=208964 GN=PA3882 PE=4 SV=1	0.017	FALSE	2.714	4	1	2	1	249	28.2	7.43	0.63	1	3.841	0.0105182	0.183121	158.7	41.3	51.28	8.38	32327.3	11543.2	15820.8	17974.2				8562.43	37288.9	12416.1	28064.2	52154.5	9576.28	8283.9	7894.88	8562.43	Peak Found	Peak Found	Peak Found	High	High	n/a	n/a	Peak Found	1
FALSE	Medium	Master Protein	G3XD67	Hydrogen cyanide synthase subunit HcnA OS=Pseudomonas aeruginosa (strain ATCC 15692 / DSM 22644 / CIP 104116 / JCM 14847 / LMG 12228 / 1C / PRS 101 / PAO1) OX=208964 GN=hcnA PE=1 SV=1	0.035	FALSE	2.341	7	1	6	1	104	11.4	8.13	2.22	1	3.8	0.0105827	0.183121	158.3	41.7	74.39	57.83	71398.6	24871.6	84503.6	84090.8	69073.7	21956.8	27334.3	29834	82356.9	26752.6	149900	244001	75583	27860.4	28660.5	29834	High	Peak Found	Peak Found	High	High	Peak Found	Peak Found	Peak Found	1
FALSE	High	Master Protein	Q9I6J2	Putrescine--pyruvate aminotransferase OS=Pseudomonas aeruginosa (strain ATCC 15692 / DSM 22644 / CIP 104116 / JCM 14847 / LMG 12228 / 1C / PRS 101 / PAO1) OX=208964 GN=spuC PE=1 SV=1	0	FALSE	47.444	21	11	87	11	456	50.4	6.06	39.95	11	0.129	0.010783	0.184254	22.9	177.1	48.46	44.42	51594.7	28030.1	42737.8	39363.7	940781	405868	546733	391316	63502.2	34420.1	77470	120570	1.02944e+06	514997	573260	391316	High	High	High	High	High	High	High	High	1	Oxidation [M1; M300; M380; M403]; Carbamidomethyl [C405]
FALSE	High	Master Protein	Q9HVK2	PHB domain-containing protein OS=Pseudomonas aeruginosa (strain ATCC 15692 / DSM 22644 / CIP 104116 / JCM 14847 / LMG 12228 / 1C / PRS 101 / PAO1) OX=208964 GN=PA4582 PE=3 SV=1	0	FALSE	84.631	48	16	99	16	381	43.1	6.46	39.31	16	0.13	0.0111195	0.187659	23	177	45.67	66.76	16813.1	11658.4	12844.5	13291.5	346009	225127	85149.3	99718.3	21123.8	12540.1	22784.6	38567.1	378616	285658	89280.7	99718.3	High	Peak Found	High	High	High	High	High	High	1	Oxidation [M76; M337]
FALSE	High	Master Protein	P43898	Oxygen-dependent coproporphyrinogen-III oxidase OS=Pseudomonas aeruginosa (strain ATCC 15692 / DSM 22644 / CIP 104116 / JCM 14847 / LMG 12228 / 1C / PRS 101 / PAO1) OX=208964 GN=hemF PE=3 SV=1	0.001	FALSE	14.07	16	5	12	5	305	34.8	5.92	3.72	5	3.595	0.0114715	0.189707	156.5	43.5	89.87	112.14	27958.1		39964.5	44442.5	87484.7			67237	32249.1	5855.43	70892.3	128956	95729	2630.42	2317.05	67237	High	n/a	High	High	High	n/a	n/a	High	1	Carbamidomethyl [C20]
FALSE	High	Master Protein	Q9HV73	Two-component response regulator CbrB OS=Pseudomonas aeruginosa (strain ATCC 15692 / DSM 22644 / CIP 104116 / JCM 14847 / LMG 12228 / 1C / PRS 101 / PAO1) OX=208964 GN=cbrB PE=4 SV=1	0	FALSE	25.877	19	8	45	8	478	52.3	5.76	17.64	8	3.615	0.0116484	0.189707	156.7	43.3	92.15	44.57	37104.3	7062.56	68503.7	73667.1	30373.2	5437.53	18184.1	16129.2	45659.2	10350.2	121517	213755	35030	11544.4	22287.6	19047.6	High	High	High	High	High	High	High	High	1
FALSE	High	Master Protein	Q51567	Succinate--CoA ligase [ADP-forming] subunit alpha OS=Pseudomonas aeruginosa (strain ATCC 15692 / DSM 22644 / CIP 104116 / JCM 14847 / LMG 12228 / 1C / PRS 101 / PAO1) OX=208964 GN=sucD PE=1 SV=2	0	FALSE	63.727	51	10	81	10	295	30.2	6.14	25.45	10	0.131	0.0116628	0.189707	23.2	176.8	126.88	97.8	22036.1		51404	112882	441317	24423.6	1.23056e+06	363687	32129.3	6938.11	94378.4	327542	482906	38517.9	1.29027e+06	363687	High	High	High	High	High	High	High	High	1	Carbamidomethyl [C13; C78; C124; C133]; Oxidation [M245]
FALSE	High	Master Protein	Q9I4H8	Probable cold-shock protein OS=Pseudomonas aeruginosa (strain ATCC 15692 / DSM 22644 / CIP 104116 / JCM 14847 / LMG 12228 / 1C / PRS 101 / PAO1) OX=208964 GN=PA1159 PE=4 SV=1	0	FALSE	24.755	65	6	38	6	69	7.7	7.42	22.74	6	0.132	0.011796	0.189707	23.3	176.7	65.5	77.36	42553.4	10896.2	67020.7	36880.6	336245	65238.4	801416	1.12578e+06	50140.2	17084.2	118887	107014	367931	82779.5	840300	1.12578e+06	High	Peak Found	High	High	High	High	High	High	1
FALSE	High	Master Protein	Q9HV64	Uncharacterized protein OS=Pseudomonas aeruginosa (strain ATCC 15692 / DSM 22644 / CIP 104116 / JCM 14847 / LMG 12228 / 1C / PRS 101 / PAO1) OX=208964 GN=PA4735 PE=4 SV=1	0	FALSE	163.617	43	36	227	36	1088	118.5	5.48	74.13	36	0.133	0.0123641	0.196532	23.5	176.5	88.31	34.55			19533.4	18979.6	141142	93735.4	145672	61755.5	7131.26	8768.02	37611.3	58737.1	154443	121763	152740	63408.2	High	High	High	High	High	High	High	High	1	Oxidation [M189]
FALSE	High	Master Protein	Q820A5	Probable pyridoxamine 5'-phosphate oxidase OS=Pseudomonas aeruginosa (strain ATCC 15692 / DSM 22644 / CIP 104116 / JCM 14847 / LMG 12228 / 1C / PRS 101 / PAO1) OX=208964 GN=phzG2 PE=4 SV=1	0	FALSE	19.445	21	4	16	4	215	24.4	6.42	6.52	4	0.108	0.0128832	0.200129	19.4	180.6	30.04	45.97					111638	57639.1	63250.1	31892.3	9929.11	5295.33	9649.75	6308.37	122158	73137	71845.6	37118.8	High	High	High	n/a	High	High	High	High	1
FALSE	High	Master Protein	Q9HYP0	Gln-synt_C domain-containing protein OS=Pseudomonas aeruginosa (strain ATCC 15692 / DSM 22644 / CIP 104116 / JCM 14847 / LMG 12228 / 1C / PRS 101 / PAO1) OX=208964 GN=PA3356 PE=3 SV=1	0	FALSE	31.253	17	4	47	4	413	45.1	5.76	13.22	4	0.109	0.0132019	0.202776	19.7	180.3	25.64	78.52	5795.05				31909.7	89058.8	218596	58458.3	12865.7	7173.6	8733.08	8986.73	37230.3	113005	229202	58458.3	High	High	High	High	High	High	High	High	1	Carbamidomethyl [C64]
FALSE	High	Master Protein	Q9I7B5	Probable 2-OH-lauroyltransferase OS=Pseudomonas aeruginosa (strain ATCC 15692 / DSM 22644 / CIP 104116 / JCM 14847 / LMG 12228 / 1C / PRS 101 / PAO1) OX=208964 GN=PA0011 PE=4 SV=1	0.004	FALSE	5.184	7	2	6	2	295	33	9.38	2.26	2	3.423	0.0135315	0.203397	154.8	45.2	81.24	117.97	14662.8	6445	9799.99	16949.1	26328.6				16913.2	6932.41	17384	49180.2	28809.8	8072.67	3109.1	2203.3	Peak Found	Peak Found	Peak Found	High	High	High	High	High	1
FALSE	High	Master Protein	Q9HW32	Insulin-cleaving metalloproteinase outer membrane protein OS=Pseudomonas aeruginosa (strain ATCC 15692 / DSM 22644 / CIP 104116 / JCM 14847 / LMG 12228 / 1C / PRS 101 / PAO1) OX=208964 GN=icmP PE=4 SV=1	0	FALSE	95.87	38	18	207	18	446	47.2	4.86	90.24	18	3.3	0.0136674	0.203397	153.5	46.5	57.14	17.32	1.02206e+06	280251	877284	686041	481666	287113	424029	378975	1.17893e+06	301445	1.5562e+06	1.99064e+06	527057	364311	444603	378975	High	High	High	High	High	High	High	High	1	Oxidation [M399]
FALSE	High	Master Protein	Q9HUJ4	ADP-ribose diphosphatase OS=Pseudomonas aeruginosa (strain ATCC 15692 / DSM 22644 / CIP 104116 / JCM 14847 / LMG 12228 / 1C / PRS 101 / PAO1) OX=208964 GN=aspP PE=3 SV=1	0.003	FALSE	6.221	10	1	7	1	205	23.1	5.06	0.64	1	3.467	0.0136887	0.203397	155.2	44.8	101.71	39.28	43743.3			27428.2					50457.1	5324.07	6630.62	79586.6	2997.71	4559.84	7960.2	6105.64	High	n/a	High	High	High	High	High	n/a	1	Carbamidomethyl [C144]
FALSE	High	Master Protein	Q51507	Isochorismate pyruvate lyase OS=Pseudomonas aeruginosa (strain ATCC 15692 / DSM 22644 / CIP 104116 / JCM 14847 / LMG 12228 / 1C / PRS 101 / PAO1) OX=208964 GN=pchB PE=1 SV=2	0.003	FALSE	6.018	22	2	11	2	101	11.4	5.54	3	2	3.599	0.013893	0.204212	156.5	43.5	48.63	40.59	37057	11770.9	13732.7	14978		4424.38	12167.6		42744.5	12661.1	24360.2	43460.6	9184.03	8753.13	12758	4140.58	High	High	High	High	High	Peak Found	High	n/a	1
FALSE	High	Master Protein	Q9HUT3	Probable bacterioferritin OS=Pseudomonas aeruginosa (strain ATCC 15692 / DSM 22644 / CIP 104116 / JCM 14847 / LMG 12228 / 1C / PRS 101 / PAO1) OX=208964 GN=PA4880 PE=3 SV=1	0.002	FALSE	9.47	21	3	4	3	177	20.2	4.74	1.29	3	0.138	0.0144755	0.208785	24.3	175.7	112.03	62.98		67084.2			87651.4		113921	85871.6	10428.7	72157.5	13694.9	11469.2	95911.4	7386.15	119449	85871.6	n/a	Peak Found	n/a	n/a	High	n/a	Peak Found	High	1	Oxidation [M122]
FALSE	High	Master Protein	Q9HZ06	Probable sodium:solute symporter OS=Pseudomonas aeruginosa (strain ATCC 15692 / DSM 22644 / CIP 104116 / JCM 14847 / LMG 12228 / 1C / PRS 101 / PAO1) OX=208964 GN=PA3234 PE=3 SV=1	0	FALSE	18.019	9	5	22	5	551	58.7	9.28	10.69	5	0.113	0.0146495	0.208785	20.3	179.7	31.64	83.89	6073.53	3287.56	2623	1469.73	147273	103590	29971.5	7717.35	12795.1	6901.73	8736.71	6850.1	161151	131444	36027.1	13586.6	High	Peak Found	Peak Found	Peak Found	High	High	High	High	1
FALSE	High	Master Protein	Q9HUB6	Phosphoribosyl-ATP pyrophosphatase OS=Pseudomonas aeruginosa (strain ATCC 15692 / DSM 22644 / CIP 104116 / JCM 14847 / LMG 12228 / 1C / PRS 101 / PAO1) OX=208964 GN=hisE PE=3 SV=1	0.002	FALSE	8.543	19	2	11	2	111	12	5.24	3.88	2	3.513	0.0146811	0.208785	155.7	44.3	106.64	75.23	34812.3	19902.5	27485.1	69408.5	31667.3	12050.6			40155.3	21407.6	48755.3	201398	34651.5	15290.7	10376.7	6340.51	High	Peak Found	High	High	High	High	n/a	n/a	1
FALSE	High	Master Protein	Q9I0Z1	Probable oxidoreductase OS=Pseudomonas aeruginosa (strain ATCC 15692 / DSM 22644 / CIP 104116 / JCM 14847 / LMG 12228 / 1C / PRS 101 / PAO1) OX=208964 GN=PA2491 PE=4 SV=1	0	FALSE	18.288	14	4	20	4	339	36.8	5.55	5.09	4	3.533	0.0148605	0.208785	155.9	44.1	44.24	95.58	7572.66		10375.9	9035.3		14024.9			8734.9	13782.6	18405.6	26217.1	2517.89	17795.9	8071.2	2150.16	High	n/a	High	High	High	High	High	High	1
FALSE	High	Master Protein	Q9HX23	Ribosomal RNA large subunit methyltransferase H OS=Pseudomonas aeruginosa (strain ATCC 15692 / DSM 22644 / CIP 104116 / JCM 14847 / LMG 12228 / 1C / PRS 101 / PAO1) OX=208964 GN=rlmH PE=3 SV=1	0.003	FALSE	6.046	18	2	4	2	155	17.8	8.87	1.4	2	3.541	0.0149678	0.208785	156	44	89.91	42.53			30684.4	21663.8					5329.02	9762.25	54430.6	62860.4	5093.42	8318.39	4125.1	10648.8	High	n/a	High	High	n/a	n/a	n/a	n/a	1	Carbamidomethyl [C114]; Oxidation [M102]
FALSE	High	Master Protein	Q9I3I7	Probable transcriptional regulator OS=Pseudomonas aeruginosa (strain ATCC 15692 / DSM 22644 / CIP 104116 / JCM 14847 / LMG 12228 / 1C / PRS 101 / PAO1) OX=208964 GN=PA1526 PE=4 SV=1	0.003	FALSE	6.081	8	2	5	2	219	25.1	7.62	2.03	2	3.286	0.0151254	0.208853	153.3	46.7	75.83	62.85	26487.4		21353.1	27337.9	18214.7				30552.6	8462.04	37877.9	79324.6	19931.2	11097.5	3189.3	9659.26	High	n/a	High	High	High	n/a	n/a	n/a	1
FALSE	High	Master Protein	Q9I6C8	Probable coniferyl aldehyde dehydrogenase OS=Pseudomonas aeruginosa (strain ATCC 15692 / DSM 22644 / CIP 104116 / JCM 14847 / LMG 12228 / 1C / PRS 101 / PAO1) OX=208964 GN=calB PE=3 SV=1	0	FALSE	59.105	28	11	84	11	476	52.8	8.85	25.94	11	0.124	0.0155984	0.21323	22.1	177.9	69.51	28.01	11532.7		14937.7		98731.5	80119.9	162678	100824	18172.7	9364.95	33782.1	7571.19	108036	101662	170571	100824	High	High	High	High	High	High	High	High	1	Oxidation [M154; M240; M346]; Carbamidomethyl [C259]
FALSE	High	Master Protein	Q9HTN8	50S ribosomal protein L28 OS=Pseudomonas aeruginosa (strain ATCC 15692 / DSM 22644 / CIP 104116 / JCM 14847 / LMG 12228 / 1C / PRS 101 / PAO1) OX=208964 GN=rpmB PE=3 SV=1	0	FALSE	19.909	51	5	103	5	78	9.1	11.72	46.32	5	3.192	0.0157591	0.213294	152.3	47.7	67.24	28.18	2.1824e+06	482258	1.31563e+06	1.59395e+06	919143	532723	813596	510927	2.51735e+06	518730	2.33378e+06	4.62507e+06	1.00576e+06	675960	853071	510927	High	High	High	High	High	High	High	High	1	Carbamidomethyl [C5]
FALSE	High	Master Protein	Q9HV60	BON domain-containing protein OS=Pseudomonas aeruginosa (strain ATCC 15692 / DSM 22644 / CIP 104116 / JCM 14847 / LMG 12228 / 1C / PRS 101 / PAO1) OX=208964 GN=PA4739 PE=4 SV=1	0.001	FALSE	12.019	29	4	27	4	114	11.8	8.97	15.48	4	0.142	0.0162668	0.218007	24.9	175.1	63.46	67.03	65046.6	7744.62	34726.7	8485.53	456996	123749	173415	682800	78887.2	15165	63261	28953.7	500062	157022	181829	682800	High	High	High	High	High	High	High	High	1
FALSE	High	Master Protein	Q9NSB2	SWISS-PROT:Q9NSB2 Keratin, type II cuticular Hb4 (Hair keratin, type II Hb4) - Homo sapiens (Human).	0	TRUE	157.807	56	30	418	24	600	64.9	7.74	176.77	30	0.143	0.0166405	0.218726	25	175	130.83	86.66	158043	17861.7	10532.6	2757.52	26009.5	290991	385278	79896	185158	23557.8	26616.3	14969	30635.2	370668	403972	83076.2	High	Peak Found	High	Peak Found	High	High	High	High	1	Carbamidomethyl [C20; C38; C83; C371; C432; C477; C496; C596]; Oxidation [M23; M85; M363; M452]
FALSE	High	Master Protein	Q9HUM9	30S ribosomal protein S6 OS=Pseudomonas aeruginosa (strain ATCC 15692 / DSM 22644 / CIP 104116 / JCM 14847 / LMG 12228 / 1C / PRS 101 / PAO1) OX=208964 GN=rpsF PE=3 SV=1	0	FALSE	66.655	65	11	142	11	139	16.2	4.94	46.84	11	3.134	0.0170308	0.221725	151.6	48.4	74.15	33.13	1.919e+06	1.07602e+06	1.61182e+06	2.2869e+06	1.22011e+06	520903	792979	772008	2.21353e+06	1.1574e+06	2.85918e+06	6.63575e+06	1.33509e+06	660961	834739	772008	High	High	High	High	High	High	High	High	1	Carbamidomethyl [C66]; Oxidation [M62; M102]
FALSE	High	Master Protein	Q9HT53	Uncharacterized protein OS=Pseudomonas aeruginosa (strain ATCC 15692 / DSM 22644 / CIP 104116 / JCM 14847 / LMG 12228 / 1C / PRS 101 / PAO1) OX=208964 GN=PA5520 PE=4 SV=1	0.001	FALSE	15.289	16	3	17	3	247	26.2	5.44	5.56	3	0.133	0.0182585	0.235466	23.4	176.6	9.1	67.9					76900.5	42476.6	39349.8		6538.58	5983.99	5444.89	6666.25	84147.4	53897.5	41259	7530.48	n/a	High	n/a	High	High	High	High	High	1
FALSE	High	Master Protein	O54438	3-oxoacyl-[acyl-carrier-protein] reductase FabG OS=Pseudomonas aeruginosa (strain ATCC 15692 / DSM 22644 / CIP 104116 / JCM 14847 / LMG 12228 / 1C / PRS 101 / PAO1) OX=208964 GN=fabG PE=1 SV=1	0	FALSE	47.889	46	9	118	9	247	25.6	6.6	46.95	9	3.06	0.0188122	0.238441	150.7	49.3	56.34	98.53	374778	174027	349164	310461	680311	154175	114027	146155	432299	187188	619376	900844	744421	195629	119560	146155	High	High	High	High	High	High	High	High	1	Oxidation [M146; M191]
FALSE	High	Master Protein	Q9I541	Ribosomal protein S12 methylthiotransferase RimO OS=Pseudomonas aeruginosa (strain ATCC 15692 / DSM 22644 / CIP 104116 / JCM 14847 / LMG 12228 / 1C / PRS 101 / PAO1) OX=208964 GN=rimO PE=3 SV=1	0	FALSE	16.45	14	5	11	5	440	48.9	4.98	3.64	5	3.377	0.018838	0.238441	154.3	45.7	97.99	31.45	15212.2	17859	20581.7	44175.4			4914.13	4459.94	21759.1	20576.7	38706.1	128181	4492.46	8257.28	10422.6	8946.35	High	High	High	High	High	n/a	Peak Found	Peak Found	1	Carbamidomethyl [C294]
FALSE	High	Master Protein	Q9HVN5	Chaperone protein ClpB OS=Pseudomonas aeruginosa (strain ATCC 15692 / DSM 22644 / CIP 104116 / JCM 14847 / LMG 12228 / 1C / PRS 101 / PAO1) OX=208964 GN=clpB PE=3 SV=1	0	FALSE	102.708	32	24	123	20	854	94.9	5.48	41.42	24	3.038	0.0193909	0.243187	150.5	49.5	61.33	74.84	260265	35020.9	160485	57375.9	112508	31450.4	13270	137107	300210	39844.2	287477	166484	123110	42124.3	16302	138179	High	High	High	High	High	High	High	High	1	Oxidation [M242; M716]
FALSE	High	Master Protein	Q9HZ51	Probable ATP-binding component of ABC transporter OS=Pseudomonas aeruginosa (strain ATCC 15692 / DSM 22644 / CIP 104116 / JCM 14847 / LMG 12228 / 1C / PRS 101 / PAO1) OX=208964 GN=PA3187 PE=4 SV=1	0	FALSE	45.116	29	9	63	9	386	42.2	7.43	23.84	9	0.15	0.0205667	0.255588	26.1	173.9	113.55	51.65	19116.7		55135.9	4193.58	140171	147508	27136	131383	24186.8	5593.71	97804.7	18781.5	153381	187169	34758.7	131383	High	n/a	High	High	High	High	High	High	1
FALSE	High	Master Protein	Q9HXZ2	Acetyl-coenzyme A carboxylase carboxyl transferase subunit alpha OS=Pseudomonas aeruginosa (strain ATCC 15692 / DSM 22644 / CIP 104116 / JCM 14847 / LMG 12228 / 1C / PRS 101 / PAO1) OX=208964 GN=accA PE=1 SV=1	0	FALSE	16.035	16	4	25	4	316	34.9	5.48	7.4	4	0.126	0.0210875	0.259699	22.4	177.6	31.46	67.7					93859.5	42041.9		65807.3	11161.2	5802.45	9020	6172.95	102705	53346	8287.17	65807.3	High	n/a	High	High	High	High	High	High	1	Oxidation [M248]
FALSE	High	Master Protein	P48372	DNA gyrase subunit A OS=Pseudomonas aeruginosa (strain ATCC 15692 / DSM 22644 / CIP 104116 / JCM 14847 / LMG 12228 / 1C / PRS 101 / PAO1) OX=208964 GN=gyrA PE=3 SV=1	0	FALSE	64.015	16	14	131	14	923	101.1	4.97	53.9	14	0.152	0.0218026	0.266108	26.4	173.6	110.95	29.56		11746.7	61465.5	9722.35	152731	127934	112406	240603	6344.52	19067.3	110757	33001.8	167124	162333	117860	240603	High	High	High	High	High	High	High	High	1	Carbamidomethyl [C433]
FALSE	High	Master Protein	Q9HZ05	Uncharacterized protein OS=Pseudomonas aeruginosa (strain ATCC 15692 / DSM 22644 / CIP 104116 / JCM 14847 / LMG 12228 / 1C / PRS 101 / PAO1) OX=208964 GN=PA3235 PE=4 SV=1	0.008	FALSE	3.542	8	1	4	1	103	11.7	8.56	2.24	1	0.128	0.0236473	0.286069	22.8	177.2	93.61	33.19	22946.3		7898.1		62530.3	45993.4	53789.4	27690	26468.1	2754.18	14010.3	3877.16	68423	58359.9	56399.2	27690	Peak Found	n/a	Peak Found	n/a	High	High	High	Peak Found	1	Oxidation [M1]
FALSE	High	Master Protein	Q9HVY9	Uncharacterized protein OS=Pseudomonas aeruginosa (strain ATCC 15692 / DSM 22644 / CIP 104116 / JCM 14847 / LMG 12228 / 1C / PRS 101 / PAO1) OX=208964 GN=PA4426 PE=4 SV=1	0	FALSE	22.325	31	6	35	6	192	20.6	9.17	12.57	6	3.029	0.0241146	0.289164	150.4	49.6	97.74	42.18	16020.3	6735.45	106909	70195.1	24281.1	8511.73	8221.23	27453.8	23303.3	9958.45	189644	203681	32239.2	15236.7	14470.1	31617.8	High	High	High	High	High	High	High	High	1
FALSE	High	Master Protein	Q9I1Y9	ParB domain-containing protein OS=Pseudomonas aeruginosa (strain ATCC 15692 / DSM 22644 / CIP 104116 / JCM 14847 / LMG 12228 / 1C / PRS 101 / PAO1) OX=208964 GN=PA2126 PE=1 SV=1	0.01	FALSE	3.219	10	1	3	1	211	23.7	7.68	0.24	1	3.349	0.0243827	0.289836	154	46	82.08	31.05	12899.7	9331.05	15205.4	21252.6	4576.14		8482.94	4614.4	14879.5	10036.7	26972.7	61667.4	5007.38	7147.61	8894.53	4614.4	High	High	Peak Found	High	Peak Found	n/a	Peak Found	Peak Found	1
FALSE	Medium	Master Protein	Q9HX26	Probable transcriptional regulator OS=Pseudomonas aeruginosa (strain ATCC 15692 / DSM 22644 / CIP 104116 / JCM 14847 / LMG 12228 / 1C / PRS 101 / PAO1) OX=208964 GN=PA3995 PE=3 SV=1	0.021	FALSE	2.553	3	1	3	1	297	32.5	7.36	1.05	1	2.935	0.0253509	0.296357	149.2	50.8	92.12	64.2			14773.8	17774.8	13136.1				12312.8	2456.44	26206.9	51575.9	14374	4442.71	8430.41	3519.94	High	n/a	High	High	Peak Found	n/a	n/a	n/a	1
FALSE	High	Master Protein	Q9I508	Arsenate reductase OS=Pseudomonas aeruginosa (strain ATCC 15692 / DSM 22644 / CIP 104116 / JCM 14847 / LMG 12228 / 1C / PRS 101 / PAO1) OX=208964 GN=PA0950 PE=3 SV=1	0	FALSE	15.909	44	5	40	5	117	12.8	6.57	14.68	5	2.843	0.0253805	0.296357	148	52	81.92	82.74	78490.2	72498	115016	152228	161722	29115.8	32609.3	52305.2	94832.2	77980.8	204026	441709	176962	43454.2	41120.1	55070.6	High	High	High	High	High	High	High	High	1
FALSE	High	Master Protein	Q9HUC0	Ubiquinone/menaquinone biosynthesis C-methyltransferase UbiE OS=Pseudomonas aeruginosa (strain ATCC 15692 / DSM 22644 / CIP 104116 / JCM 14847 / LMG 12228 / 1C / PRS 101 / PAO1) OX=208964 GN=ubiE PE=3 SV=1	0.001	FALSE	12.201	13	3	30	3	256	28.2	9.03	12.93	3	2.954	0.0255817	0.296357	149.4	50.6	92.03	72.31	32810.6		63721.1	69518.9	38630.5			38602.2	39986.1	12816.5	113034	201718	46477.9	9057.22	11826.2	43800.4	High	High	High	High	High	High	High	High	1
FALSE	High	Master Protein	Q9X4G0	Homogentisate 1,2-dioxygenase OS=Pseudomonas aeruginosa (strain ATCC 15692 / DSM 22644 / CIP 104116 / JCM 14847 / LMG 12228 / 1C / PRS 101 / PAO1) OX=208964 GN=hmgA PE=3 SV=2	0	FALSE	39.391	24	8	37	8	432	47.8	6	13.08	8	0.16	0.0263399	0.298244	27.5	172.5	75.34	29.58	40274.4	3673.18	21504.9	2827.95	157500	115015	73058.6	134596	48977.8	6914.48	39207.3	12763.9	172342	145940	78947.4	134596	Peak Found	Peak Found	High	Peak Found	High	High	High	High	1	Carbamidomethyl [C162]; Oxidation [M116]
FALSE	High	Master Protein	Q9HUN0	30S ribosomal protein S18 OS=Pseudomonas aeruginosa (strain ATCC 15692 / DSM 22644 / CIP 104116 / JCM 14847 / LMG 12228 / 1C / PRS 101 / PAO1) OX=208964 GN=rpsR PE=3 SV=1	0	FALSE	16.897	38	3	101	3	76	8.9	10.48	46.08	3	2.817	0.026356	0.298244	147.6	52.4	69.25	37.1	3.31623e+06	1.74495e+06	2.64324e+06	3.51179e+06	2.36739e+06	1.33172e+06	1.12652e+06	1.33785e+06	3.8252e+06	1.87691e+06	4.68879e+06	1.01899e+07	2.59048e+06	1.68979e+06	1.18118e+06	1.33785e+06	High	High	High	High	High	High	High	High	1
FALSE	High	Master Protein	P48668	SWISS-PROT:P48668 Tax_Id=9606 Gene_Symbol=KRT6C Keratin, type II cytoskeletal 6C	0	TRUE	460.484	62	58	4828	2	564	60	8	2220.29	58	2.816	0.0263991	0.298244	147.6	52.4	77.06	88.01	638428	347930	257780		317290	104012	156002		736414	374243	457271	2795.42	347191	131979	163571	2834.03	High	High	High	n/a	High	High	High	High	1	Oxidation [M242; M279; M452]; Carbamidomethyl [C51; C77; C402; C474]
FALSE	High	Master Protein	Q9I0L1	High frequency lysogenization protein HflD homolog OS=Pseudomonas aeruginosa (strain ATCC 15692 / DSM 22644 / CIP 104116 / JCM 14847 / LMG 12228 / 1C / PRS 101 / PAO1) OX=208964 GN=hflD PE=3 SV=1	0	FALSE	17.431	26	5	14	5	206	23	10.35	4.4	5	3.074	0.0277865	0.311345	150.9	49.1	81.19	20.83	22673.6	7483.5	19774.1	29752.4					26153.6	11993.9	35076.9	86330.7	10426.8	9312.93	6735.9	11248.9	High	Peak Found	High	High	High	n/a	n/a	n/a	1
FALSE	High	Master Protein	Q9HVV7	Lipopolysaccharide export system protein LptA OS=Pseudomonas aeruginosa (strain ATCC 15692 / DSM 22644 / CIP 104116 / JCM 14847 / LMG 12228 / 1C / PRS 101 / PAO1) OX=208964 GN=lptA PE=1 SV=1	0	FALSE	40.154	50	9	83	9	175	19.1	9.09	43.12	9	0.163	0.0286506	0.317239	28	172	105.61	14.31			124477	84954.2	234763	266843	282354	359072	12140.6	9478.12	220807	246506	259681	338591	297826	361459	High	High	High	High	High	High	High	High	1	Oxidation [M166]
FALSE	High	Master Protein	Q7Z3Y8	SWISS-PROT:Q7Z3Y8 Tax_Id=9606 Gene_Symbol=KRT27 Keratin, type I cytoskeletal 27	0	TRUE	60.047	19	9	1966	4	459	49.8	5.14	1009.61	9	2.892	0.0291325	0.317239	148.6	51.4	124.55	44.42			115837	31637.9					2921.6	5940.31	205481	91801.6	12689.4	11011.5	4832.59	5919.54	High	High	High	High	High	n/a	High	High	1	Carbamidomethyl [C15]; Oxidation [M88]
FALSE	Low	Master Protein	Q9HX97	Molybdopterin synthase catalytic subunit OS=Pseudomonas aeruginosa (strain ATCC 15692 / DSM 22644 / CIP 104116 / JCM 14847 / LMG 12228 / 1C / PRS 101 / PAO1) OX=208964 GN=moaE PE=3 SV=1	0.052	FALSE	2.183	5	1	6	1	150	16.7	6.18	2.75	1	2.733	0.0297066	0.317239	146.4	53.6	81.92	74.68	372927	99572.9	341959	443519	302699		177313	187972	430164	107103	606596	1.28693e+06	331225	6689.3	185916	187972	High	High	Peak Found	High	High	n/a	High	High	1
FALSE	High	Master Protein	Q51485	Porin B OS=Pseudomonas aeruginosa (strain ATCC 15692 / DSM 22644 / CIP 104116 / JCM 14847 / LMG 12228 / 1C / PRS 101 / PAO1) OX=208964 GN=oprB PE=1 SV=1	0	FALSE	38.49	28	9	53	9	454	50.7	5.77	17.26	9	3.025	0.0298638	0.317239	150.3	49.7	65.95	118.24	60178.7		54153.1	23388.2	116086	27037.4		10731	69414.9	3832.98	96061.2	68670.8	127026	36004.5	8470.6	14470.5	High	n/a	High	High	High	High	High	High	1
FALSE	High	Master Protein	Q7DC82	Phospho-2-dehydro-3-deoxyheptonate aldolase OS=Pseudomonas aeruginosa (strain ATCC 15692 / DSM 22644 / CIP 104116 / JCM 14847 / LMG 12228 / 1C / PRS 101 / PAO1) OX=208964 GN=phzC1 PE=3 SV=1	0	FALSE	20.441	15	6	39	6	405	44.3	7.33	19.99	6	0.136	0.0299085	0.317239	23.9	176.1	139.63	60.16	79857.7		2209.59	969.954	102973	33511.9	98527.6	26232.2	92114.2	8294.73	10363.9	8317.63	112677	44153.4	105615	26232.2	High	n/a	Peak Found	Peak Found	High	High	High	High	1	Carbamidomethyl [C254]
FALSE	High	Master Protein	Q9HWE8	30S ribosomal protein S14 OS=Pseudomonas aeruginosa (strain ATCC 15692 / DSM 22644 / CIP 104116 / JCM 14847 / LMG 12228 / 1C / PRS 101 / PAO1) OX=208964 GN=rpsN PE=3 SV=1	0	FALSE	18.855	30	3	62	3	101	11.6	11.36	33.54	3	2.724	0.0300617	0.317239	146.3	53.7	65.62	52.5	3.15697e+06	1.73956e+06	2.4527e+06	3162561	2830175	1.06711e+06	1.5037e+06	1.00508e+06	3.6415e+06	1.87111e+06	4.35081e+06	9.1766e+06	3.09688e+06	1.35403e+06	1.57666e+06	1.00508e+06	High	High	High	High	High	High	High	High	1
FALSE	High	Master Protein	Q9I3F5	Aconitate hydratase A OS=Pseudomonas aeruginosa (strain ATCC 15692 / DSM 22644 / CIP 104116 / JCM 14847 / LMG 12228 / 1C / PRS 101 / PAO1) OX=208964 GN=acnA PE=3 SV=1	0	FALSE	57.092	16	13	49	13	910	99.1	5.64	20.08	13	0.134	0.030169	0.317239	23.6	176.4	28.35	69.61					95642.2	9562.08	34005.7	126500	10354.9	7110.95	6162.85	11283.5	104655	20984.3	39211.9	126500	High	High	High	Peak Found	High	High	High	High	1	Oxidation [M274]
FALSE	High	Master Protein	Q9HU72	Lactoylglutathione lyase OS=Pseudomonas aeruginosa (strain ATCC 15692 / DSM 22644 / CIP 104116 / JCM 14847 / LMG 12228 / 1C / PRS 101 / PAO1) OX=208964 GN=gloA PE=3 SV=1	0.002	FALSE	8.558	14	2	8	2	176	20.2	5.15	2.82	2	2.936	0.0304013	0.317241	149.2	50.8	127.83	149.77			35341.6	53913.1		50492.4			3729.17	3181.23	62691.9	156436	6245.42	64068.6	4342.22	4307.85	High	High	High	High	High	High	High	n/a	1
FALSE	High	Master Protein	Q9I405	Amino acid ABC transporter ATP binding protein OS=Pseudomonas aeruginosa (strain ATCC 15692 / DSM 22644 / CIP 104116 / JCM 14847 / LMG 12228 / 1C / PRS 101 / PAO1) OX=208964 GN=PA1339 PE=3 SV=1	0	FALSE	19.56	26	5	33	5	244	26.9	6.73	10.15	5	0.162	0.0323918	0.335452	27.8	172.2	28.8	54.48					34933.6	20363.7		30403.3	3888.53	2788.95	5437.28	5287.14	38225.7	25839.1	6079.73	30403.3	High	n/a	High	High	High	High	High	High	1	Carbamidomethyl [C33; C46; C218]
FALSE	High	Master Protein	Q9HWF6	50S ribosomal protein L36 OS=Pseudomonas aeruginosa (strain ATCC 15692 / DSM 22644 / CIP 104116 / JCM 14847 / LMG 12228 / 1C / PRS 101 / PAO1) OX=208964 GN=rpmJ PE=3 SV=1	0.006	FALSE	4.425	21	1	20	1	38	4.4	11.33	12.6	1	2.656	0.0331923	0.341157	145.3	54.7	54.57	48.35	1.70164e+06	607974	1.19256e+06	1.15442e+06	1.27094e+06	589611	400690	787044	1.96281e+06	653953	2.11545e+06	3.3497e+06	1.39071e+06	748144	420131	787044	High	High	High	High	High	High	High	High	1	Carbamidomethyl [C27]
FALSE	High	Master Protein	O30506	Arginine/ornithine transport ATP-binding protein AotP OS=Pseudomonas aeruginosa (strain ATCC 15692 / DSM 22644 / CIP 104116 / JCM 14847 / LMG 12228 / 1C / PRS 101 / PAO1) OX=208964 GN=aotP PE=3 SV=2	0.001	FALSE	9.971	12	3	15	3	254	27.9	7.71	5.55	3	2.648	0.0335745	0.34251	145.2	54.8	107.82	165.64			35915.1	39703.9	137815				4705.09	9445.51	63709.1	115206	150803	9129.73	9402.77	3851.45	High	High	High	High	High	High	High	High	1
FALSE	Medium	Master Protein	Q9HUF7	Lipopolysaccharide core heptose(I) kinase RfaP OS=Pseudomonas aeruginosa (strain ATCC 15692 / DSM 22644 / CIP 104116 / JCM 14847 / LMG 12228 / 1C / PRS 101 / PAO1) OX=208964 GN=rfaP PE=1 SV=1	0.019	FALSE	2.629	3	1	3	1	268	31.3	9.86	1.4	1	2.744	0.0338969	0.343238	146.6	53.4	27.76	104.96	82846.3	47348.6	48326.8	21667.1	98249.7	56538.2			95561.5	50929.4	85726.1	62870.1	107509	71740	2662.69	9980.08	High	Peak Found	High	Peak Found	High	Peak Found	n/a	n/a	1
FALSE	High	Master Protein	Q9HUW7	Probable two-component response regulator OS=Pseudomonas aeruginosa (strain ATCC 15692 / DSM 22644 / CIP 104116 / JCM 14847 / LMG 12228 / 1C / PRS 101 / PAO1) OX=208964 GN=PA4843 PE=4 SV=1	0.001	FALSE	14.793	10	5	21	5	542	61.6	6.38	10.3	5	2.81	0.034514	0.346916	147.5	52.5	85.52	104.28			29014.6	22349.7		26255.2			7315.47	11140.5	51468.5	64850.7	9185.1	38180.1	7907.14	4571.02	High	n/a	High	High	High	High	High	High	1
FALSE	High	Master Protein	Q9HT99	3'-phosphate/5'-hydroxy nucleic acid ligase OS=Pseudomonas aeruginosa (strain ATCC 15692 / DSM 22644 / CIP 104116 / JCM 14847 / LMG 12228 / 1C / PRS 101 / PAO1) OX=208964 GN=PA5471 PE=3 SV=1	0	FALSE	22.942	13	5	32	5	379	41	6.65	10.52	5	2.73	0.0362648	0.361854	146.4	53.6	66.77	115.15	50030	20832	54114.2	55694.7	155716	61310		6887.96	60987.9	27905.2	99330.7	165343	170390	78914.9	6904.39	10296.9	High	High	High	High	High	High	High	High	1
FALSE	High	Master Protein	Q00934	Response regulator protein PilR OS=Pseudomonas aeruginosa (strain ATCC 15692 / DSM 22644 / CIP 104116 / JCM 14847 / LMG 12228 / 1C / PRS 101 / PAO1) OX=208964 GN=pilR PE=1 SV=2	0.001	FALSE	11.018	7	3	18	3	445	49.7	6.07	5.21	3	2.843	0.0367561	0.362378	148	52	57.17	38.64	13341.8		16304.8	14605.2	2241.16			2480.07	19131.9	9044.36	28922.9	42379.1	4461.7	12221.1	8976.42	7629.16	High	n/a	High	High	High	High	High	High	1
FALSE	High	Master Protein	Q9HTY9	AmgR OS=Pseudomonas aeruginosa (strain ATCC 15692 / DSM 22644 / CIP 104116 / JCM 14847 / LMG 12228 / 1C / PRS 101 / PAO1) OX=208964 GN=amgR PE=4 SV=1	0	FALSE	24.23	30	7	42	7	247	27.9	6.64	20.32	7	2.855	0.0368475	0.362378	148.1	51.9	68.18	54.98	92344.4	3236.55	59495.4	62391.6	57980.9	22440.4	7479.2	34093.4	106517	12293.5	105538	181038	65118.3	33456.7	14010.4	41236	High	High	High	High	High	High	High	High	1	Oxidation [M46]
FALSE	High	Master Protein	P35818	Secretin XcpQ OS=Pseudomonas aeruginosa (strain ATCC 15692 / DSM 22644 / CIP 104116 / JCM 14847 / LMG 12228 / 1C / PRS 101 / PAO1) OX=208964 GN=xcpQ PE=1 SV=1	0	FALSE	62.354	28	14	63	14	658	69.9	6.1	21.09	14	0.145	0.0384521	0.370146	25.4	174.6	66.3	34.66	3071.71		5232.04	6572.39	57683	57066.2	99513.5	45359.7	7847.76	4720.83	12310.9	22831.5	63118.9	72410	104342	45359.7	High	High	High	High	High	High	High	High	1
FALSE	High	Master Protein	Q9I6J3	Probable glutamine synthetase OS=Pseudomonas aeruginosa (strain ATCC 15692 / DSM 22644 / CIP 104116 / JCM 14847 / LMG 12228 / 1C / PRS 101 / PAO1) OX=208964 GN=spuB PE=3 SV=1	0.001	FALSE	14.31	10	4	23	4	452	50.9	5.36	6.18	4	2.687	0.0385081	0.370146	145.8	54.2	65.41	61.66	54171.1	8879.54	39611.1	39859	50529.1	12715.6	21007.8	10243.1	62485.2	11786	70265.5	115656	55290.8	21140.5	28762.1	13238.3	High	High	High	High	High	High	High	High	1
FALSE	High	Master Protein	Q9I662	Probable cold-shock protein OS=Pseudomonas aeruginosa (strain ATCC 15692 / DSM 22644 / CIP 104116 / JCM 14847 / LMG 12228 / 1C / PRS 101 / PAO1) OX=208964 GN=PA0456 PE=4 SV=1	0.002	FALSE	9.189	26	2	24	2	69	7.7	8.57	15.42	2	0.176	0.0385415	0.370146	29.9	170.1	95.77	88.53	116825	83758.8	92669.2	206433	1.49144e+06	344941	140754	2.23162e+06	134756	90093.2	164384	598993	1.63199e+06	437687	147583	2.23162e+06	High	High	High	High	High	High	High	High	1
FALSE	High	Master Protein	P13982	Carbamate kinase OS=Pseudomonas aeruginosa (strain ATCC 15692 / DSM 22644 / CIP 104116 / JCM 14847 / LMG 12228 / 1C / PRS 101 / PAO1) OX=208964 GN=arcC PE=3 SV=1	0	FALSE	22.27	18	5	38	5	310	33.1	5.35	15.99	5	0.176	0.0387205	0.370146	30	170	79.71	39.9	15923.7		28470.9	27942.3	157169	48244.7	174150	188315	19330.8	11200.3	50504	82859.3	171981	61216.6	182600	188315	High	High	High	High	High	High	High	High	1	Oxidation [M262]
FALSE	High	Master Protein	Q9R0H5	SWISS-PROT:Q9R0H5 Tax_Id=10090 Gene_Symbol=Krt71 Keratin, type II cytoskeletal 6G	0	TRUE	91.669	21	14	2042	3	524	57.3	6.99	623.5	14	2.614	0.0393445	0.372049	144.7	55.3	84.03	62.08	11371.2	21100.3	50187.8	12520.3	19538.8				13116.5	22696.1	89027.2	36329.5	21380.1	12783.3	9439.54	3798.08	Peak Found	High	High	Peak Found	High	High	High	n/a	1	Carbamidomethyl [C442]
FALSE	High	Master Protein	P45684	RNA polymerase sigma factor RpoS OS=Pseudomonas aeruginosa (strain ATCC 15692 / DSM 22644 / CIP 104116 / JCM 14847 / LMG 12228 / 1C / PRS 101 / PAO1) OX=208964 GN=rpoS PE=3 SV=1	0	FALSE	18.325	16	5	16	5	334	38.2	5.39	3.74	5	2.587	0.0396146	0.372049	144.2	55.8	56.97	70.93	89194.9	20837.8	25812.5	24769.2	12434.9	28489.3	55498	13177.1	102884	22413.7	45788.3	71871.2	13606.8	36149.5	58190.7	13177.1	High	High	High	High	High	High	High	High	1
FALSE	High	Master Protein	Q9I283	Probable transcriptional regulator OS=Pseudomonas aeruginosa (strain ATCC 15692 / DSM 22644 / CIP 104116 / JCM 14847 / LMG 12228 / 1C / PRS 101 / PAO1) OX=208964 GN=PA2032 PE=3 SV=1	0.008	FALSE	3.609	3	1	2	1	474	52.3	8.21	0.24	1	2.765	0.039736	0.372049	146.9	53.1	41.54	41.55	8644.56		8215.07	6247.75	3898.32	2970.94	8088.96	4454.54	9971.33	6498.88	14572.6	18128.7	4265.68	3769.76	8481.44	4454.54	Peak Found	n/a	High	Peak Found	Peak Found	Peak Found	High	Peak Found	1
FALSE	High	Master Protein	Q9HVM1	30S ribosomal protein S20 OS=Pseudomonas aeruginosa (strain ATCC 15692 / DSM 22644 / CIP 104116 / JCM 14847 / LMG 12228 / 1C / PRS 101 / PAO1) OX=208964 GN=rpsT PE=1 SV=3	0.001	FALSE	14.031	23	2	25	2	91	9.9	11.14	12.65	2	2.519	0.0405532	0.377118	143.2	56.8	70.6	16.35	379600	204432	491045	476860	243204	147143	215564	265937	437860	219892	871056	1.38367e+06	268848	186706	226023	265937	High	High	High	High	High	High	High	High	1
FALSE	High	Master Protein	G3XCV0	Transcriptional regulator FleQ OS=Pseudomonas aeruginosa (strain ATCC 15692 / DSM 22644 / CIP 104116 / JCM 14847 / LMG 12228 / 1C / PRS 101 / PAO1) OX=208964 GN=fleQ PE=1 SV=1	0	FALSE	25.668	17	8	59	8	490	55.2	5.38	25.01	8	2.493	0.0421307	0.385203	142.7	57.3	65.7	51.08	120484	25029.1	111747	102430	78449.9	26739.8	43126.8	125143	138975	34646.1	198225	297215	91303.6	41474.5	48534.5	125143	High	High	High	High	High	High	High	High	1	Carbamidomethyl [C54]; Oxidation [M375]
FALSE	High	Master Protein	Q9HXN0	Uncharacterized protein OS=Pseudomonas aeruginosa (strain ATCC 15692 / DSM 22644 / CIP 104116 / JCM 14847 / LMG 12228 / 1C / PRS 101 / PAO1) OX=208964 GN=PA3765 PE=4 SV=1	0.003	FALSE	6.203	9	2	3	2	194	20.9	6.35	1.25	2	0.178	0.0424837	0.385203	30.2	169.8	87.59	58.75					38612.9	19094.5	13783.1		2545.2	2726.42	12649.1	4070.95	42251.7	24228.6	14451.8	12207.8	n/a	n/a	n/a	n/a	High	Peak Found	Peak Found	High	1
FALSE	High	Master Protein	Q9HUK8	Phosphatidylserine decarboxylase proenzyme OS=Pseudomonas aeruginosa (strain ATCC 15692 / DSM 22644 / CIP 104116 / JCM 14847 / LMG 12228 / 1C / PRS 101 / PAO1) OX=208964 GN=psd PE=3 SV=1	0.001	FALSE	11.377	9	2	16	2	289	32	7.81	5.11	2	2.527	0.0425499	0.385203	143.3	56.7	86.46	73.81	21373.2	16403.6	26878.1	47501.5	4727.04	31091.4	16746.8	9441.83	30738.2	23748.4	51101.3	137832	6640.23	39451.2	22607.1	10878.3	High	High	High	High	High	High	Peak Found	High	1	Carbamidomethyl [C30]
FALSE	High	Master Protein	P53593	Succinate--CoA ligase [ADP-forming] subunit beta OS=Pseudomonas aeruginosa (strain ATCC 15692 / DSM 22644 / CIP 104116 / JCM 14847 / LMG 12228 / 1C / PRS 101 / PAO1) OX=208964 GN=sucC PE=1 SV=2	0	FALSE	122.268	62	21	170	21	388	41.5	6.21	60.03	21	0.183	0.0448078	0.402975	31	169	102.79	104.82		17384.9	94214.2	81175.9	208490	11123.1	1.12777e+06	498641	7368.89	23114.3	167125	236424	230395	19450.8	1.18249e+06	498641	High	High	High	High	High	High	High	High	1	Oxidation [M124; M232; M327]; Carbamidomethyl [C35; C101; C211; C325]
FALSE	High	Master Protein	Q9HWG9	5-methylphenazine-1-carboxylate 1-monooxygenase OS=Pseudomonas aeruginosa (strain ATCC 15692 / DSM 22644 / CIP 104116 / JCM 14847 / LMG 12228 / 1C / PRS 101 / PAO1) OX=208964 GN=phzS PE=1 SV=1	0	FALSE	17.931	11	4	33	4	402	43.6	6.05	15.4	4	0.153	0.0457167	0.405796	26.6	173.4	58.95	86.25	9437.32				140601	19694	39662.4	39054.6	17347.4	6894.47	6616.36	6008.17	153851	27586.7	48123.1	40351.1	High	Peak Found	High	High	High	High	High	High	1
FALSE	High	Master Protein	Q9HTY1	CYTH domain-containing protein OS=Pseudomonas aeruginosa (strain ATCC 15692 / DSM 22644 / CIP 104116 / JCM 14847 / LMG 12228 / 1C / PRS 101 / PAO1) OX=208964 GN=PA5209 PE=4 SV=1	0.002	FALSE	8.921	7	3	8	3	454	52	8.81	2.17	3	2.698	0.0458715	0.405796	145.9	54.1	80.59	52.75			21376.2	19588.9					6244.61	13765.3	37918.8	56839.7	12284.9	2861.45	10973.5	6535.31	High	n/a	High	High	n/a	n/a	n/a	n/a	1
FALSE	High	Master Protein	Q51422	Aspartate--tRNA(Asp/Asn) ligase OS=Pseudomonas aeruginosa (strain ATCC 15692 / DSM 22644 / CIP 104116 / JCM 14847 / LMG 12228 / 1C / PRS 101 / PAO1) OX=208964 GN=aspS PE=1 SV=2	0	FALSE	73.21	36	18	139	18	591	66.2	5.55	43.96	18	2.515	0.0460896	0.405796	143.1	56.9	58.23	88.71	115361	22497.2	78222	68870.1	184674	25434.7	69763.2	37190.8	133067	25651.6	138757	199836	202077	36293.8	73148	39896.6	High	High	High	High	High	High	High	High	1	Oxidation [M205; M332; M477]; Carbamidomethyl [C406; C458]
FALSE	High	Master Protein	Q9I4F5	C4-dicarboxylate transport protein 2 OS=Pseudomonas aeruginosa (strain ATCC 15692 / DSM 22644 / CIP 104116 / JCM 14847 / LMG 12228 / 1C / PRS 101 / PAO1) OX=208964 GN=dctA2 PE=2 SV=1	0.001	FALSE	9.697	7	2	11	2	436	46	8.06	2.54	2	2.475	0.0463089	0.405796	142.4	57.6	46.57	96.88	20112.1		10146.8	11797	28891.2			12535.5	23198.9	10427.7	17999.2	34230.5	31613.8	5438.64	3443.95	12535.5	High	n/a	Peak Found	High	High	High	High	High	1
FALSE	Medium	Master Protein	P26995	Transcriptional anti-antiactivator ExsC OS=Pseudomonas aeruginosa (strain ATCC 15692 / DSM 22644 / CIP 104116 / JCM 14847 / LMG 12228 / 1C / PRS 101 / PAO1) OX=208964 GN=exsC PE=1 SV=1	0.035	FALSE	2.351	6	1	7	1	145	16.2	4.75	3.27	1	2.566	0.0470385	0.409564	143.9	56.1	103.19	92.43	33159.5		53778.1	73149.1		41658.4		81905.4	38248.8	5905.13	95396	212252	8397.8	52859.4	10482.4	81905.4	High	n/a	High	High	High	High	n/a	Peak Found	1
FALSE	High	Master Protein	Q9HUK9	Thiosulfate sulfurtransferase OS=Pseudomonas aeruginosa (strain ATCC 15692 / DSM 22644 / CIP 104116 / JCM 14847 / LMG 12228 / 1C / PRS 101 / PAO1) OX=208964 GN=rhdA PE=1 SV=1	0.005	FALSE	4.818	8	1	6	1	271	29.4	5.57	0.4	1	2.463	0.0486727	0.417289	142.3	57.7	97.44	69.33	21330.6	13014	45816.8	57279.9	37223.7			29362.4	24604.5	13998.2	81273.6	166205	40731.5	11224.5	7949.4	29362.4	High	Peak Found	High	High	High	n/a	High	High	1
FALSE	High	Master Protein	Q9HTL0	DNA-binding protein HU-alpha OS=Pseudomonas aeruginosa (strain ATCC 15692 / DSM 22644 / CIP 104116 / JCM 14847 / LMG 12228 / 1C / PRS 101 / PAO1) OX=208964 GN=hupA PE=3 SV=1	0.008	FALSE	3.402	10	1	6	1	90	9.7	10.49	1.83	1	2.395	0.0488113	0.417289	141.1	58.9	65.88	178		22813.1						154054	12059.4	24538.3	3771.58	11721.4	3050.55	7620.55	3232.61	154054	High	Peak Found	n/a	High	High	High	n/a	High	1
FALSE	High	Master Protein	Q9HW02	UDP-N-acetylmuramate--L-alanine ligase OS=Pseudomonas aeruginosa (strain ATCC 15692 / DSM 22644 / CIP 104116 / JCM 14847 / LMG 12228 / 1C / PRS 101 / PAO1) OX=208964 GN=murC PE=1 SV=1	0	FALSE	31.492	21	7	38	7	480	51.9	6.18	12.19	7	0.156	0.0488415	0.417289	27	173	108.78	91.93	7449.16		4422.43	17527.8	99012.6	31098.6	191726	3195.49	13691.2	7482.81	8857.02	57103.6	109684	45443.2	201029	9449.16	High	High	High	High	High	High	High	High	1	Carbamidomethyl [C453]
FALSE	High	Master Protein	Q9I1M0	Lipoamide acyltransferase component of branched-chain alpha-keto acid dehydrogenase complex OS=Pseudomonas aeruginosa (strain ATCC 15692 / DSM 22644 / CIP 104116 / JCM 14847 / LMG 12228 / 1C / PRS 101 / PAO1) OX=208964 GN=bkdB PE=1 SV=1	0	FALSE	123.987	52	17	352	17	428	45.7	6.21	106.4	17	0.189	0.0500628	0.425068	31.8	168.2	75.68	38.66	428567	26597.8	219551	60474.1	1.39296e+06	988887	1.70476e+06	619149	494343	35181.7	389458	175474	1.52423e+06	1.25478e+06	1.78748e+06	619149	High	High	High	High	High	High	High	High	1	Oxidation [M68; M264; M304; M380; M406]
FALSE	High	Master Protein	Q9HYZ1	Probable transcriptional regulator OS=Pseudomonas aeruginosa (strain ATCC 15692 / DSM 22644 / CIP 104116 / JCM 14847 / LMG 12228 / 1C / PRS 101 / PAO1) OX=208964 GN=PA3249 PE=4 SV=1	0.01	FALSE	3.24	4	1	7	1	238	26.8	8.32	2.07	1	2.575	0.0508689	0.426722	144.1	55.9	54.96	39.51	19208.1			8603.24					22156.1	10901.1	6450.8	24963.5	4783.15	5438.16	6697.56	10899.9	High	n/a	High	High	High	n/a	n/a	n/a	1
FALSE	High	Master Protein	Q9HUK1	DNA topoisomerase 4 subunit A OS=Pseudomonas aeruginosa (strain ATCC 15692 / DSM 22644 / CIP 104116 / JCM 14847 / LMG 12228 / 1C / PRS 101 / PAO1) OX=208964 GN=parC PE=3 SV=1	0	FALSE	36.698	19	10	46	10	754	83.3	6.09	13.57	10	0.159	0.050882	0.426722	27.4	172.6	120.3	42.3			21316.4		14698	30756.7	46055.2	53737.8	9466.3	5026.41	37812.8	2213.44	16083.1	39026.5	48289.8	53737.8	High	n/a	High	High	High	High	High	High	1	Oxidation [M502]
FALSE	High	Master Protein	Q9HU24	dTDP-glucose 4,6-dehydratase OS=Pseudomonas aeruginosa (strain ATCC 15692 / DSM 22644 / CIP 104116 / JCM 14847 / LMG 12228 / 1C / PRS 101 / PAO1) OX=208964 GN=rmlB PE=3 SV=1	0	FALSE	24.294	19	5	30	5	352	39.5	6	7.78	5	0.171	0.0513581	0.428088	29.2	170.8	40.34	31.38	7144.89	1987.09	1932.15	1553.82	40859.8	16327.2	43637.7	49289.9	15204.4	7703.41	7249.21	7758.92	44710.3	21577.5	45755	49289.9	High	Peak Found	Peak Found	Peak Found	High	High	High	High	1
FALSE	High	Master Protein	Q9HV96	APH domain-containing protein OS=Pseudomonas aeruginosa (strain ATCC 15692 / DSM 22644 / CIP 104116 / JCM 14847 / LMG 12228 / 1C / PRS 101 / PAO1) OX=208964 GN=PA4701 PE=4 SV=1	0	FALSE	38.439	23	9	46	9	520	58.3	6.07	17.81	9	0.164	0.0537956	0.44385	28.1	171.9	120.48	81.99			15969	30273.4	227430	40650.9	34773.9	118465	5584.6	4923.39	30946.3	87842.3	248862	53890.3	41316.3	119633	High	High	High	High	High	High	High	High	1
FALSE	High	Master Protein	P02535-1	SWISS-PROT:P02535-1 Tax_Id=10090 Gene_Symbol=Krt10 Isoform 1 of Keratin, type I cytoskeletal 10	0	TRUE	214.202	22	15	3694	2	570	57.7	5.11	1940.89	15	2.329	0.053984	0.44385	139.9	60.1	48.79	62.82	1.15911e+06	1.6045e+06	616605	138794	310278	209081	1.04408e+06	793836	1.33701e+06	1.72584e+06	1.09379e+06	402729	339518	265298	1.09473e+06	793836	High	High	High	High	High	High	High	High	1	Carbamidomethyl [C425]; Oxidation [M148]
FALSE	High	Master Protein	Q9I291	UTP--glucose-1-phosphate uridylyltransferase OS=Pseudomonas aeruginosa (strain ATCC 15692 / DSM 22644 / CIP 104116 / JCM 14847 / LMG 12228 / 1C / PRS 101 / PAO1) OX=208964 GN=galU PE=3 SV=1	0	FALSE	20.378	24	5	33	5	279	31.2	5.45	10.76	5	2.455	0.0543486	0.44385	142.1	57.9	72.23	94.89	32481.2	6909.03	38797.4	40155.5	87565.8	12587.5	14451.2	14870.3	39511.7	15654.6	68822.1	116517	95817.8	22157.6	20364.8	19848.7	High	High	High	High	High	High	High	High	1	Carbamidomethyl [C5; C95; C242]; Oxidation [M188; M235]
FALSE	Medium	Master Protein	Q9I5G0	Inhibitor of cysteine peptidase OS=Pseudomonas aeruginosa (strain ATCC 15692 / DSM 22644 / CIP 104116 / JCM 14847 / LMG 12228 / 1C / PRS 101 / PAO1) OX=208964 GN=icp PE=1 SV=1	0.014	FALSE	2.866	15	1	2	1	134	14.6	4.94	0.21	1	2.527	0.0545692	0.44385	143.3	56.7	69.05	46.43			11427.9	7862.75					2039.89	10245.2	20271.8	22814.8	2359.43	7273.54	4471.49	7814.1	High	n/a	Peak Found	High	n/a	n/a	n/a	n/a	1
FALSE	High	Master Protein	Q9I5I4	Probable enoyl-CoA hydratase/isomerase OS=Pseudomonas aeruginosa (strain ATCC 15692 / DSM 22644 / CIP 104116 / JCM 14847 / LMG 12228 / 1C / PRS 101 / PAO1) OX=208964 GN=PA0745 PE=1 SV=1	0	FALSE	25.344	22	6	39	6	272	29.9	6.42	17.34	6	0.157	0.0548725	0.44385	27.1	172.9	28.26	54.21	10101.7	4546.85			136945	26851.5	66203	87797.1	18109.3	13647.6	9744.95	10963.8	149850	38733.5	69415.2	87797.1	High	Peak Found	High	Peak Found	High	High	High	High	1
FALSE	High	Master Protein	Q9HYQ4	Probable transcriptional regulator OS=Pseudomonas aeruginosa (strain ATCC 15692 / DSM 22644 / CIP 104116 / JCM 14847 / LMG 12228 / 1C / PRS 101 / PAO1) OX=208964 GN=PA3341 PE=1 SV=1	0.001	FALSE	12.654	29	4	24	4	144	16.1	8.27	8.85	4	2.313	0.0553495	0.445075	139.6	60.4	77.72	18.87	78792.8	44525.3	104167	116567	59127.4	45047.4	38304.6	48414.5	90885.9	47892.6	184780	338234	66421.7	61192	42888.8	51294	High	High	High	High	High	Peak Found	High	High	1
FALSE	High	Master Protein	Q9HZ76	UDP-2-acetamido-2-deoxy-3-oxo-D-glucuronate aminotransferase OS=Pseudomonas aeruginosa (strain ATCC 15692 / DSM 22644 / CIP 104116 / JCM 14847 / LMG 12228 / 1C / PRS 101 / PAO1) OX=208964 GN=wbpE PE=1 SV=1	0	FALSE	60.129	43	12	123	12	359	38.9	6.11	41.58	12	2.306	0.0559607	0.447358	139.5	60.5	62.52	74.22	231147	68338.6	253087	190453	450333	108454	140749	149824	266624	75558.5	448948	552625	492771	140062	150248	149824	High	High	High	High	High	High	High	High	1	Carbamidomethyl [C136]; Oxidation [M1]
FALSE	High	Master Protein	Q9HXW4	Probable Resistance-Nodulation-Cell Division (RND) efflux transporter OS=Pseudomonas aeruginosa (strain ATCC 15692 / DSM 22644 / CIP 104116 / JCM 14847 / LMG 12228 / 1C / PRS 101 / PAO1) OX=208964 GN=PA3676 PE=4 SV=1	0	FALSE	68.83	20	18	101	18	1025	113.2	6.89	44.94	18	2.29	0.0573453	0.455761	139.2	60.8	62.29	31.17	100246	55319.5	103968	105172	56842.6	26903.6	80627.1	56694.9	119328	62858.5	184427	306985	69431.1	39811.1	88184.4	60436.3	High	High	High	High	High	High	High	High	1
FALSE	High	Master Protein	Q9HX05	Probable aldehyde dehydrogenase OS=Pseudomonas aeruginosa (strain ATCC 15692 / DSM 22644 / CIP 104116 / JCM 14847 / LMG 12228 / 1C / PRS 101 / PAO1) OX=208964 GN=PA4022 PE=3 SV=1	0	FALSE	75.644	40	13	99	13	506	54.9	5.72	27.46	13	0.198	0.0594179	0.467712	33.1	166.9	65.66	26.77	42609.4		30101	5685.27	130530	163070	105079	188242	49149.1	10218.6	59377.3	21518.3	142831	206916	111113	188242	High	n/a	High	High	High	High	High	High	1	Carbamidomethyl [C251; C301; C303]; Oxidation [M276; M318]
FALSE	High	Master Protein	Q9HWE5	50S ribosomal protein L14 OS=Pseudomonas aeruginosa (strain ATCC 15692 / DSM 22644 / CIP 104116 / JCM 14847 / LMG 12228 / 1C / PRS 101 / PAO1) OX=208964 GN=rplN PE=3 SV=1	0	FALSE	31.987	57	8	150	8	122	13.4	10.76	69.9	8	2.266	0.0595332	0.467712	138.8	61.2	58.74	34.68	1.61483e+06	554603	1.35148e+06	1.23547e+06	1.42905e+06	581893	934518	887597	1.86268e+06	596546	2.39736e+06	3.58487e+06	1.56372e+06	738351	979860	887597	High	High	High	High	High	High	High	High	1	Oxidation [M1; M7; M58]
FALSE	High	Master Protein	P52111	Glycerol-3-phosphate dehydrogenase OS=Pseudomonas aeruginosa (strain ATCC 15692 / DSM 22644 / CIP 104116 / JCM 14847 / LMG 12228 / 1C / PRS 101 / PAO1) OX=208964 GN=glpD PE=3 SV=2	0.001	FALSE	13.551	10	4	24	4	512	57.1	8.31	7.45	4	2.295	0.0610872	0.476859	139.3	60.7	118.6	79.46	15165.1		32877.6	62289.1		19739		31702	20556.7	7082.77	58321	180740	7325.48	31059.9	4654.29	33105.5	High	High	High	High	High	High	High	High	1
FALSE	High	Master Protein	Q9I4S5	Pyridoxine/pyridoxamine 5'-phosphate oxidase OS=Pseudomonas aeruginosa (strain ATCC 15692 / DSM 22644 / CIP 104116 / JCM 14847 / LMG 12228 / 1C / PRS 101 / PAO1) OX=208964 GN=pdxH PE=3 SV=1	0.004	FALSE	5.04	12	2	8	2	215	24.8	6.81	2.28	2	2.298	0.0614298	0.476859	139.4	60.6	62.79	65.88	37125.2	13971.8	36816.3	33205.9		28726.1	13851.5	52225	42823.1	15028.5	65307.8	96351.5	12259.2	36449.9	14523.5	52225	High	Peak Found	High	Peak Found	High	Peak Found	High	High	1
FALSE	High	Master Protein	Q9HXI3	Rick_17kDa_Anti domain-containing protein OS=Pseudomonas aeruginosa (strain ATCC 15692 / DSM 22644 / CIP 104116 / JCM 14847 / LMG 12228 / 1C / PRS 101 / PAO1) OX=208964 GN=PA3819 PE=4 SV=1	0	FALSE	42.684	45	8	64	8	182	19	8.98	24.97	8	0.201	0.061744	0.476859	33.4	166.6	50.66	59.42	55544.9	25163.8	64772.3	23448.5	254672	318309	763121	240344	65112.5	31277.2	118810	69502.1	278671	403895	800148	240344	High	High	High	High	High	High	High	High	1	Carbamidomethyl [C129]; Oxidation [M116]
FALSE	Medium	Master Protein	Q04633	Adenine phosphoribosyltransferase OS=Pseudomonas aeruginosa (strain ATCC 15692 / DSM 22644 / CIP 104116 / JCM 14847 / LMG 12228 / 1C / PRS 101 / PAO1) OX=208964 GN=apt PE=3 SV=1	0.012	FALSE	2.987	5	1	5	1	182	19.8	4.98	1.53	1	2.294	0.0635224	0.487721	139.3	60.7	69.01	56.3	18244.2		18568.7	17976.9	20663.8				21044.3	6274.29	32938.7	52162.4	22611.1	13988.8	5724.72	9417.48	High	n/a	High	High	High	n/a	n/a	High	1
FALSE	High	Master Protein	Q9HTQ4	Cytochrome c5 OS=Pseudomonas aeruginosa (strain ATCC 15692 / DSM 22644 / CIP 104116 / JCM 14847 / LMG 12228 / 1C / PRS 101 / PAO1) OX=208964 GN=cycB PE=4 SV=1	0	FALSE	24.552	44	5	31	5	136	13.5	7.15	11.91	5	0.17	0.063864	0.487721	29	171	31	80.57		3797.02	5669.84	4461.88	106485	28584.5	21183.8	190711	9161.56	9041.43	15799.9	15760.1	116520	42920.5	25442.4	190711	High	Peak Found	High	High	High	High	High	High	1	Oxidation [M112]; Carbamidomethyl [C42; C118; C121]
FALSE	High	Master Protein	Q51468	Flagellar biosynthetic protein FliP OS=Pseudomonas aeruginosa (strain ATCC 15692 / DSM 22644 / CIP 104116 / JCM 14847 / LMG 12228 / 1C / PRS 101 / PAO1) OX=208964 GN=fliP PE=3 SV=2	0.004	FALSE	5.244	4	1	4	1	255	27.6	5.48	2.09	1	0.198	0.0651747	0.494966	33.1	166.9	65.98	20.63					18655.9	24211	29165.8	22503.4	5836.74	3017.79	12890.7	4640.07	20413.9	30720.7	30580.9	22503.4	n/a	n/a	n/a	n/a	High	High	High	High	1
FALSE	High	Master Protein	Q9HUD0	50S ribosomal protein L31 OS=Pseudomonas aeruginosa (strain ATCC 15692 / DSM 22644 / CIP 104116 / JCM 14847 / LMG 12228 / 1C / PRS 101 / PAO1) OX=208964 GN=rpmE PE=1 SV=1	0.001	FALSE	10.665	41	2	44	2	71	7.9	8.62	20.38	2	2.196	0.066376	0.49715	137.4	62.6	86.98	47.41	1.94043e+06	376726	1.25403e+06	2.08368e+06	1.32614e+06	286317	1.07517e+06	915673	2.23824e+06	405216	2.2245e+06	6.04607e+06	1.45111e+06	363302	1.12733e+06	915673	High	High	High	High	High	High	High	High	1	Carbamidomethyl [C16; C18]
FALSE	High	Master Protein	Q9I2W7	Putative 4-hydroxy-4-methyl-2-oxoglutarate aldolase OS=Pseudomonas aeruginosa (strain ATCC 15692 / DSM 22644 / CIP 104116 / JCM 14847 / LMG 12228 / 1C / PRS 101 / PAO1) OX=208964 GN=PA1772 PE=1 SV=1	0.001	FALSE	10.062	27	3	14	3	162	17.4	4.96	4.68	3	2.275	0.0666307	0.49715	138.9	61.1	104.93	27.16			42744.9	29726					3328.7	4796.74	75824.5	86254	6997.8	12446	9365.09	7503.36	High	n/a	High	High	High	High	High	High	1
FALSE	High	Master Protein	Q9HXI9	Iron-sulfur cluster assembly scaffold protein IscU OS=Pseudomonas aeruginosa (strain ATCC 15692 / DSM 22644 / CIP 104116 / JCM 14847 / LMG 12228 / 1C / PRS 101 / PAO1) OX=208964 GN=iscU PE=3 SV=1	0	FALSE	23.574	32	4	27	4	128	13.7	5.97	11.48	4	2.192	0.0667852	0.49715	137.3	62.7	84.64	58.16	138093	76305.1	92839.5	186008	149501	36100.6	53605.5	91508.4	164245	88116.8	168047	539727	167919	47531.3	60836.3	94397.7	High	High	High	High	High	High	High	High	1	Carbamidomethyl [C106]
FALSE	High	Master Protein	Q9I243	Uncharacterized protein OS=Pseudomonas aeruginosa (strain ATCC 15692 / DSM 22644 / CIP 104116 / JCM 14847 / LMG 12228 / 1C / PRS 101 / PAO1) OX=208964 GN=PA2072 PE=4 SV=1	0.001	FALSE	11.508	5	3	8	3	864	95.1	6.02	2.37	3	0.19	0.0669171	0.49715	32	168	49.12	35.6					53222.5	28236.5	48014.9	24484.3	4879.85	13136.5	12165.5	5376.27	58238.1	35828.7	50344.5	24484.3	n/a	n/a	n/a	n/a	High	High	High	Peak Found	1
FALSE	High	Master Protein	Q9HVL5	Octaprenyl-diphosphate synthase OS=Pseudomonas aeruginosa (strain ATCC 15692 / DSM 22644 / CIP 104116 / JCM 14847 / LMG 12228 / 1C / PRS 101 / PAO1) OX=208964 GN=ispB PE=3 SV=1	0	FALSE	28.939	23	6	52	6	322	34.8	5	14.32	6	2.176	0.0685123	0.50625	137	63	64.07	52.14	118724	73765.1	110740	127176	154217	49341.4	54907.5	90479.9	136945	79343.7	196440	369019	168750	62608.1	62788.1	90479.9	High	High	High	High	High	High	High	High	1	Carbamidomethyl [C297]
FALSE	High	Master Protein	Q9I5D1	AmpDh3 OS=Pseudomonas aeruginosa (strain ATCC 15692 / DSM 22644 / CIP 104116 / JCM 14847 / LMG 12228 / 1C / PRS 101 / PAO1) OX=208964 GN=ampDh3 PE=1 SV=1	0	FALSE	31.344	26	6	48	6	255	28.7	6.32	19.67	6	0.207	0.0689214	0.506535	34.3	165.7	71.13	44.3	15951.8	24320.4	7578.31	26168.6	204844	101106	127605	74055.2	25106.1	29490.6	20138.6	79083.8	224148	129152	133797	74055.2	High	High	High	High	High	High	High	High	1
FALSE	High	Master Protein	Q9I299	Biotin carboxylase OS=Pseudomonas aeruginosa (strain ATCC 15692 / DSM 22644 / CIP 104116 / JCM 14847 / LMG 12228 / 1C / PRS 101 / PAO1) OX=208964 GN=liuD PE=1 SV=1	0	FALSE	115.871	36	18	175	18	655	71.2	5.81	60.17	18	0.207	0.0693498	0.506958	34.4	165.6	78.05	48.09	194930	10379.5	121902	24008.1	573781	439715	966044	288360	224848	19906.3	216239	69662.9	627852	557944	1.01292e+06	288360	High	High	High	High	High	High	High	High	1	Oxidation [M129; M413; M508]
FALSE	High	Master Protein	Q9I1M2	2-oxoisovalerate dehydrogenase subunit alpha OS=Pseudomonas aeruginosa (strain ATCC 15692 / DSM 22644 / CIP 104116 / JCM 14847 / LMG 12228 / 1C / PRS 101 / PAO1) OX=208964 GN=bkdA1 PE=3 SV=1	0	FALSE	108.449	49	15	166	15	410	45.2	6.04	56.22	15	0.208	0.0705439	0.511159	34.5	165.5	66.74	31.43	316534	53667.9	154533	43235.5	950088	600215	1.01838e+06	503995	365115	62234.4	274123	125454	1.03962e+06	761599	1.06779e+06	503995	High	High	High	High	High	High	High	High	1	Carbamidomethyl [C20; C129; C267]; Oxidation [M128; M169; M389]
FALSE	High	Master Protein	Q9HV76	Aminotransferase OS=Pseudomonas aeruginosa (strain ATCC 15692 / DSM 22644 / CIP 104116 / JCM 14847 / LMG 12228 / 1C / PRS 101 / PAO1) OX=208964 GN=PA4722 PE=3 SV=1	0.001	FALSE	15.165	11	4	21	4	390	42.5	5.86	6.25	4	2.412	0.0706723	0.511159	141.4	58.6	117.79	48.88				16247.8					6179.31	9309.55	5663.48	47145.3	2493.91	6527.28	3871.1	2553.48	High	High	High	High	High	High	High	High	1
FALSE	High	Master Protein	Q9HU41	Imidazoleglycerol-phosphate dehydratase OS=Pseudomonas aeruginosa (strain ATCC 15692 / DSM 22644 / CIP 104116 / JCM 14847 / LMG 12228 / 1C / PRS 101 / PAO1) OX=208964 GN=hisB PE=3 SV=1	0.001	FALSE	10.109	13	3	33	3	197	21.9	6.52	15.84	3	0.21	0.0722253	0.518902	34.7	165.3	97.89	12.21			58473.8	34191.2	143497	97380.2	146020	127758	8102.94	8682.73	103726	99210.5	157019	123564	153105	127758	High	n/a	High	High	High	High	High	High	1	Oxidation [M178]
FALSE	High	Master Protein	Q9I6C0	Cell division ATP-binding protein FtsE OS=Pseudomonas aeruginosa (strain ATCC 15692 / DSM 22644 / CIP 104116 / JCM 14847 / LMG 12228 / 1C / PRS 101 / PAO1) OX=208964 GN=ftsE PE=3 SV=1	0.001	FALSE	11.452	18	3	20	3	223	24.6	10.15	4.26	3	2.206	0.0726217	0.518902	137.6	62.4	86.8	60.63	12796.4		21889.1	24606.6	24990.3	7217.66		7006.73	16724.9	6051.93	38828.7	71399.5	27345.3	12588.7	7532.06	10601	High	n/a	High	High	High	High	High	High	1
FALSE	High	Master Protein	Q9HVW4	Uncharacterized protein OS=Pseudomonas aeruginosa (strain ATCC 15692 / DSM 22644 / CIP 104116 / JCM 14847 / LMG 12228 / 1C / PRS 101 / PAO1) OX=208964 GN=PA4453 PE=1 SV=1	0.001	FALSE	13.625	19	4	29	4	215	23.7	9.14	8.76	4	0.176	0.0732007	0.518902	30	170	137.1	70.52		5795.84		26116.2	63430.9		22367.9	86601.6	7469.38	7799.29	8125.07	75779.8	69408.5	11606.8	29308.7	86601.6	High	Peak Found	High	High	High	High	High	High	1	Oxidation [M135; M182]
FALSE	High	Master Protein	Q9I6V6	Aerotaxis transducer Aer2 OS=Pseudomonas aeruginosa (strain ATCC 15692 / DSM 22644 / CIP 104116 / JCM 14847 / LMG 12228 / 1C / PRS 101 / PAO1) OX=208964 GN=aer2 PE=1 SV=1	0	FALSE	34.719	19	9	28	9	679	72.5	5.2	9.78	9	0.195	0.0734017	0.518902	32.6	167.4	35.89	34.24					58606.9	23672.3	33882.5	51508.5	4221.7	7196.02	10571.2	9627.22	64129.9	30037.2	35526.4	51508.5	n/a	n/a	High	High	High	High	High	High	1
FALSE	High	Master Protein	Q32MB2	TREMBL:Q32MB2;Q86Y46 Tax_Id=9606 Gene_Symbol=KRT73 Keratin-73	0	TRUE	78.717	18	13	924	1	540	58.9	7.23	379.43	13	2.13	0.0736408	0.518902	136.1	63.9	35.62	75	930974	958486	767851	176113	111609	623039	993683	308542	1.07386e+06	1.03097e+06	1.36208e+06	511016	122127	790560	1.0419e+06	308542	High	High	High	High	High	High	High	High	1	Carbamidomethyl [C443]
FALSE	High	Master Protein	Q9I5G7	Signal peptidase I OS=Pseudomonas aeruginosa (strain ATCC 15692 / DSM 22644 / CIP 104116 / JCM 14847 / LMG 12228 / 1C / PRS 101 / PAO1) OX=208964 GN=lepB PE=3 SV=1	0.001	FALSE	13.442	18	4	29	4	284	32.1	8.48	12.35	4	2.134	0.0746245	0.523137	136.2	63.8	84.52	75.18	17204.6		36978.4	34034.7	40241.7			29053.5	22656.9	8245.04	65595.4	98756.2	45247.1	9789.65	8232.19	33344.9	High	High	High	High	High	High	High	High	1
FALSE	High	Master Protein	Q9I203	5-oxoprolinase subunit A 2 OS=Pseudomonas aeruginosa (strain ATCC 15692 / DSM 22644 / CIP 104116 / JCM 14847 / LMG 12228 / 1C / PRS 101 / PAO1) OX=208964 GN=pxpA2 PE=3 SV=1	0.002	FALSE	8.471	11	2	4	2	247	26.3	6.15	1.16	2	0.208	0.0766422	0.530968	34.5	165.5	59.78	76.26					26180.3	12594.2	60699.1	13251.3	8938.46	2101.89	5998.86	3307.49	28647.5	15980.5	63644.2	13251.3	n/a	n/a	n/a	n/a	High	Peak Found	High	Peak Found	1
FALSE	High	Master Protein	Q9I4U0	Uncharacterized protein OS=Pseudomonas aeruginosa (strain ATCC 15692 / DSM 22644 / CIP 104116 / JCM 14847 / LMG 12228 / 1C / PRS 101 / PAO1) OX=208964 GN=PA1034 PE=4 SV=1	0.005	FALSE	4.656	15	1	17	1	66	7.4	7.66	7.5	1	2.104	0.0768344	0.530968	135.6	64.4	46.61	47.24	746079	473059	463890	531422	653071	368061	220963	342598	860587	508835	822886	1.54199e+06	714615	467025	231684	342598	High	High	High	High	High	High	High	High	1	Carbamidomethyl [C52; C54]
FALSE	High	Master Protein	Q9I6B9	Cell division protein FtsX OS=Pseudomonas aeruginosa (strain ATCC 15692 / DSM 22644 / CIP 104116 / JCM 14847 / LMG 12228 / 1C / PRS 101 / PAO1) OX=208964 GN=ftsX PE=3 SV=1	0	FALSE	19.68	14	4	31	4	335	36.9	5.54	9.76	4	2.183	0.0769068	0.530968	137.2	62.8	74.73	28.29	34445.7	2632.62	36880.3	38873.5	12548.5	16235.5	29463.9	14557.5	40688.9	10548.5	68593.6	112797	21730.9	26958.2	36242.5	19659.4	High	High	High	High	High	High	High	High	1
FALSE	High	Master Protein	Q9HTY2	Uncharacterized protein OS=Pseudomonas aeruginosa (strain ATCC 15692 / DSM 22644 / CIP 104116 / JCM 14847 / LMG 12228 / 1C / PRS 101 / PAO1) OX=208964 GN=PA5208 PE=3 SV=1	0.003	FALSE	5.431	8	2	11	2	225	25.6	5.52	4.95	2	2.239	0.0778706	0.53492	138.2	61.8	106.55	101.84			55850.7	57574.5	69164.4	8102.66		24559.3	6635.45	13581	99072.6	167060	75682.2	10281.3	10930.2	24559.3	High	n/a	High	High	High	Peak Found	High	High	1
FALSE	High	Master Protein	Q9I0K4	Isocitrate lyase OS=Pseudomonas aeruginosa (strain ATCC 15692 / DSM 22644 / CIP 104116 / JCM 14847 / LMG 12228 / 1C / PRS 101 / PAO1) OX=208964 GN=PA2634 PE=1 SV=1	0	FALSE	23.845	11	6	32	6	531	58.9	6.04	11.99	6	0.206	0.0786646	0.537672	34.2	165.8	58.66	21.61	11580.8		20498.3	10239.1	126722	68729.5	99283.2	142450	19160.8	7404.15	40520.5	32089.5	138664	90334.7	104100	142450	High	n/a	High	High	High	High	High	High	1
FALSE	High	Master Protein	Q9I2Z5	Probable amidotransferase OS=Pseudomonas aeruginosa (strain ATCC 15692 / DSM 22644 / CIP 104116 / JCM 14847 / LMG 12228 / 1C / PRS 101 / PAO1) OX=208964 GN=PA1742 PE=4 SV=1	0.001	FALSE	9.878	19	3	8	3	240	27.3	5.34	2.07	3	2.135	0.0798005	0.53839	136.2	63.8	64	92.36	20704.3	3950.54	16484.2	14819.6	4224.19	21433.8	41552.7	5632.79	23882	4249.31	29241	43001.1	4622.27	27196.9	43568.8	5632.79	High	Peak Found	Peak Found	High	High	High	High	Peak Found	1	Carbamidomethyl [C6]
FALSE	High	Master Protein	Q9HUK5	Probable phosphoserine phosphatase OS=Pseudomonas aeruginosa (strain ATCC 15692 / DSM 22644 / CIP 104116 / JCM 14847 / LMG 12228 / 1C / PRS 101 / PAO1) OX=208964 GN=PA4960 PE=4 SV=1	0.004	FALSE	5.135	6	2	9	2	429	46.4	5.26	2.85	2	2.122	0.0802795	0.53839	135.9	64.1	97.14	29.71	27173.3	10385.3	13054.7	34894.3				13016.3	31343.8	11170.7	23157.5	101250	6188.61	12555.3	12834.6	13016.3	High	Peak Found	Peak Found	High	High	n/a	n/a	High	1
FALSE	High	Master Protein	Q9I1H3	AmbE OS=Pseudomonas aeruginosa (strain ATCC 15692 / DSM 22644 / CIP 104116 / JCM 14847 / LMG 12228 / 1C / PRS 101 / PAO1) OX=208964 GN=ambE PE=4 SV=1	0	FALSE	180.445	25	41	195	41	2124	228.9	5.19	69.22	41	0.177	0.0804993	0.53839	30	170	67.15	29.11	29315.3			4454.87	92489.5	56607.9	109410	60112.3	35818.6	7616.97	11219.2	20243.7	101205	71828.5	114719	60112.3	High	Peak Found	High	High	High	High	High	High	1	Carbamidomethyl [C555; C687; C834]; Oxidation [M1212]
FALSE	High	Master Protein	Q9HWK5	Peptidylprolyl isomerase OS=Pseudomonas aeruginosa (strain ATCC 15692 / DSM 22644 / CIP 104116 / JCM 14847 / LMG 12228 / 1C / PRS 101 / PAO1) OX=208964 GN=ppiC2 PE=4 SV=1	0.002	FALSE	9.164	25	2	18	2	93	10	6.28	6.34	2	0.217	0.0806124	0.53839	35.6	164.4	110.77	77.9	30865.1			31161.8	152666	49206.5		135985	35602.2	11211.6	4069.12	90420.2	167053	62437	6522.96	135985	High	High	High	High	High	High	High	High	1
FALSE	High	Master Protein	Q9I028	Acyl-coenzyme A dehydrogenase OS=Pseudomonas aeruginosa (strain ATCC 15692 / DSM 22644 / CIP 104116 / JCM 14847 / LMG 12228 / 1C / PRS 101 / PAO1) OX=208964 GN=PA2815 PE=3 SV=1	0	FALSE	77.349	19	15	155	15	815	88.7	6.04	55.03	15	0.217	0.0807388	0.53839	35.7	164.3	90.39	39.58	48426.7		102173	24878.1	323907	155807	475448	262775	58322.8	7888.59	181242	75144.7	354431	198672	498516	262775	High	High	High	High	High	High	High	High	1	Oxidation [M152; M480; M510]
FALSE	High	Master Protein	Q9HZP5	Electron transfer flavoprotein-ubiquinone oxidoreductase OS=Pseudomonas aeruginosa (strain ATCC 15692 / DSM 22644 / CIP 104116 / JCM 14847 / LMG 12228 / 1C / PRS 101 / PAO1) OX=208964 GN=PA2953 PE=1 SV=1	0	FALSE	28.383	19	8	35	8	551	59.9	5.8	10.44	8	2.093	0.0829039	0.550144	135.3	64.7	87.14	82.39	20078.4	15129.7	40174.6	47450.6	52587.1	9722.36	3673.25	18833	24988.2	18494	71265.1	137684	57542.8	15543.5	7411.61	26165	High	High	High	High	High	High	High	High	1	Carbamidomethyl [C496; C520; C523]
FALSE	High	Master Protein	G3XD72	Probable purine-binding chemotaxis protein OS=Pseudomonas aeruginosa (strain ATCC 15692 / DSM 22644 / CIP 104116 / JCM 14847 / LMG 12228 / 1C / PRS 101 / PAO1) OX=208964 GN=PA1464 PE=4 SV=1	0	FALSE	39.705	57	7	49	7	159	17.5	4.41	21.9	7	0.22	0.0847986	0.559998	36.1	163.9	105.75	57.17	55267.8		99505.4	8441.51	63909.7	217286	132639	327407	64552.3	11225.8	177255	28937.8	75405.8	275709	139779	327407	High	High	High	High	High	High	High	High	1	Carbamidomethyl [C132]; Oxidation [M31]
FALSE	High	Master Protein	Q9X6W6	Bifunctional protein PyrR OS=Pseudomonas aeruginosa (strain ATCC 15692 / DSM 22644 / CIP 104116 / JCM 14847 / LMG 12228 / 1C / PRS 101 / PAO1) OX=208964 GN=pyrR PE=3 SV=1	0.001	FALSE	12.774	23	3	14	3	170	18.7	5.86	4.95	3	0.188	0.0856261	0.562745	31.7	168.3	27.25	68.32					111850	48236.4	12147.6	49596.6	9399.71	11430.7	6612.57	12988.7	122390	61206.1	19610.4	49596.6	n/a	High	High	High	High	High	High	High	1
FALSE	High	Master Protein	Q9I4D6	Probable hydrolase OS=Pseudomonas aeruginosa (strain ATCC 15692 / DSM 22644 / CIP 104116 / JCM 14847 / LMG 12228 / 1C / PRS 101 / PAO1) OX=208964 GN=PA1202 PE=1 SV=1	0.005	FALSE	4.52	5	1	5	1	205	22.5	5.22	2.12	1	0.189	0.0873987	0.571646	31.8	168.2	46.38	92.22					66266.4			62912.7	2184.02	7543.35	4319.51	6488.48	72511.1	12473.1	3490	62912.7	n/a	n/a	High	n/a	High	High	n/a	High	1
FALSE	High	Master Protein	Q9HXJ7	Outer membrane protein assembly factor BamB OS=Pseudomonas aeruginosa (strain ATCC 15692 / DSM 22644 / CIP 104116 / JCM 14847 / LMG 12228 / 1C / PRS 101 / PAO1) OX=208964 GN=bamB PE=1 SV=1	0	FALSE	40.277	32	11	81	11	380	40.4	5.5	38.14	11	2.007	0.0897334	0.578611	133.5	66.5	91.61	27.42	652422	198234	1.44676e+06	311306	317760	456412	457522	322666	752555	213226	2.56639e+06	903296	351635	579131	479721	322666	High	High	High	High	High	High	High	High	1
FALSE	Medium	Master Protein	Q9HTI9	Choline transporter BetT OS=Pseudomonas aeruginosa (strain ATCC 15692 / DSM 22644 / CIP 104116 / JCM 14847 / LMG 12228 / 1C / PRS 101 / PAO1) OX=208964 GN=betT1 PE=3 SV=1	0.013	FALSE	2.928	2	1	9	1	516	56.1	6.8	4.33	1	0.226	0.0923523	0.589933	36.9	163.1	79.29	122.67				8457.9	221686			97649.4	7176.48	5358.06	7942.46	24541.7	242577	11430	7293.69	97649.4	n/a	n/a	High	High	High	High	n/a	High	1
FALSE	High	Master Protein	Q9HW47	HTH arsR-type domain-containing protein OS=Pseudomonas aeruginosa (strain ATCC 15692 / DSM 22644 / CIP 104116 / JCM 14847 / LMG 12228 / 1C / PRS 101 / PAO1) OX=208964 GN=PA4354 PE=4 SV=1	0.006	FALSE	4.461	17	1	2	1	100	11.6	6.3	0.26	1	1.98	0.0955534	0.603987	132.9	67.1	64.41	56.69	24460.4			15659.1			18572.6		28214.6	12492.1	12082.3	45437.1	5382.21	7246.59	19473.7	12403.7	High	n/a	n/a	Peak Found	n/a	n/a	High	n/a	1
FALSE	High	Master Protein	Q9I2D5	Uncharacterized protein OS=Pseudomonas aeruginosa (strain ATCC 15692 / DSM 22644 / CIP 104116 / JCM 14847 / LMG 12228 / 1C / PRS 101 / PAO1) OX=208964 GN=PA1969 PE=4 SV=1	0	FALSE	20.761	33	4	44	4	130	13.3	8.72	19.13	4	1.969	0.09559	0.603987	132.6	67.4	47.75	39.42	366746	169167	279540	242682	394422	156186	198493	260062	423034	181961	495872	704174	431592	198180	208124	260062	High	High	High	High	High	High	High	High	1	Carbamidomethyl [C66]
FALSE	High	Master Protein	Q9HZL7	Lipoprotein-releasing system ATP-binding protein LolD OS=Pseudomonas aeruginosa (strain ATCC 15692 / DSM 22644 / CIP 104116 / JCM 14847 / LMG 12228 / 1C / PRS 101 / PAO1) OX=208964 GN=lolD PE=3 SV=1	0.004	FALSE	5.084	8	2	6	2	227	24.6	6.64	2.48	2	2.193	0.0958779	0.603987	137.4	62.6	115.31	45.47				15391.6					6091.13	2794.27	12933.9	44660.7	5474.69	2991.5	2092.74	5950.12	n/a	n/a	High	High	High	n/a	n/a	High	1
FALSE	High	Master Protein	Q9HTF1	Low specificity L-threonine aldolase OS=Pseudomonas aeruginosa (strain ATCC 15692 / DSM 22644 / CIP 104116 / JCM 14847 / LMG 12228 / 1C / PRS 101 / PAO1) OX=208964 GN=ltaE PE=3 SV=1	0	FALSE	29.593	22	7	64	7	346	38.2	5.35	24.47	7	1.963	0.0964292	0.604673	132.5	67.5	82.11	34.44	113205	16545.2	105034	125029	129202	60098.8	76421.8	73408.1	130579	18996.6	186318	362788	141378	76258	82766.9	73408.1	High	High	High	High	High	High	High	High	1	Carbamidomethyl [C164; C202]
FALSE	High	Master Protein	Q9HW14	Uncharacterized protein OS=Pseudomonas aeruginosa (strain ATCC 15692 / DSM 22644 / CIP 104116 / JCM 14847 / LMG 12228 / 1C / PRS 101 / PAO1) OX=208964 GN=PA4390 PE=4 SV=1	0.002	FALSE	7.051	10	3	8	3	335	38.1	5.63	2.8	3	1.986	0.0991466	0.618874	133	67	70.21	61.62	32613.7		31403.5	25394.4	34092.9		24828.6	20401.9	37619.3	3540.22	55706.1	73685.3	37305.8	4602.79	26033.3	20401.9	Peak Found	n/a	High	Peak Found	High	High	High	Peak Found	1
FALSE	High	Master Protein	Q9I6X4	Probable Resistance-Nodulation-Cell Division (RND) efflux transporter OS=Pseudomonas aeruginosa (strain ATCC 15692 / DSM 22644 / CIP 104116 / JCM 14847 / LMG 12228 / 1C / PRS 101 / PAO1) OX=208964 GN=PA0158 PE=4 SV=1	0	FALSE	42.685	15	13	52	13	1015	111.9	6.1	20.99	13	0.217	0.0999759	0.621214	35.6	164.4	48.06	32.84	12140.9				29172.4	27788.1	46808.1	21658.7	14004.2	4684.74	7015.23	7532	31921.6	35259.7	49079.2	21658.7	High	High	High	High	High	High	High	High	1
FALSE	High	Master Protein	Q9I6W7	Uncharacterized protein OS=Pseudomonas aeruginosa (strain ATCC 15692 / DSM 22644 / CIP 104116 / JCM 14847 / LMG 12228 / 1C / PRS 101 / PAO1) OX=208964 GN=PA0165 PE=3 SV=1	0.003	FALSE	5.889	10	2	11	2	278	31.4	5.31	2.27	2	1.935	0.100998	0.624189	131.9	68.1	95.69	78.87			23000.4	25435.6	21782.8				8459.19	8037.72	40800.1	73804.8	23835.5	2450.45	9911.2	9297.13	High	n/a	High	High	High	High	High	High	1
FALSE	High	Master Protein	Q9HVY4	Ubiquinol-cytochrome c reductase iron-sulfur subunit OS=Pseudomonas aeruginosa (strain ATCC 15692 / DSM 22644 / CIP 104116 / JCM 14847 / LMG 12228 / 1C / PRS 101 / PAO1) OX=208964 GN=PA4431 PE=3 SV=1	0	FALSE	24.989	33	5	65	5	197	20.8	6.54	28.42	5	0.233	0.101368	0.624189	37.7	162.3	119.22	95.96			253039	85351	8236.3	62407.2	469465	511224	8678.41	8326.87	448862	247658	15047.7	80436	493756	511224	High	High	High	High	High	High	High	High	1	Oxidation [M81]
FALSE	High	Master Protein	Q9I1M1	2-oxoisovalerate dehydrogenase subunit beta OS=Pseudomonas aeruginosa (strain ATCC 15692 / DSM 22644 / CIP 104116 / JCM 14847 / LMG 12228 / 1C / PRS 101 / PAO1) OX=208964 GN=bkdA2 PE=3 SV=1	0	FALSE	45.846	31	8	90	8	350	38.3	5.63	30.07	8	0.234	0.103029	0.631575	37.9	162.1	66.25	46.61	87123.7	8324.77	46074.9	13908.3	236255	159462	484226	233368	100495	14034.4	81731.5	40356.8	258518	202337	507721	233368	High	High	High	High	High	High	High	High	1	Carbamidomethyl [C174; C283]; Oxidation [M27; M30; M126; M160]
FALSE	High	Master Protein	Q9HZ62	N-acetylmuramic acid 6-phosphate phosphatase OS=Pseudomonas aeruginosa (strain ATCC 15692 / DSM 22644 / CIP 104116 / JCM 14847 / LMG 12228 / 1C / PRS 101 / PAO1) OX=208964 GN=mupP PE=1 SV=1	0.001	FALSE	14.265	21	4	24	4	226	25	5.36	8.29	4	1.906	0.105743	0.640501	131.2	68.8	75.22	60.59	24089.3		19557.1	26033.5	28794	5596.86		21893.5	27786.5	9771.57	34692	75539.6	31507.4	12122.6	6722.77	21893.5	High	High	High	High	High	High	High	High	1	Carbamidomethyl [C138; C156]
FALSE	High	Master Protein	O82851	Elongation factor Ts OS=Pseudomonas aeruginosa (strain ATCC 15692 / DSM 22644 / CIP 104116 / JCM 14847 / LMG 12228 / 1C / PRS 101 / PAO1) OX=208964 GN=tsf PE=3 SV=1	0	FALSE	65.246	53	14	128	14	289	30.6	5.29	57.06	14	0.236	0.105888	0.640501	38.2	161.8	61.77	87.15	42268.4	18053.3	58097.3	41313.1	776296	58764.8	138793	699525	54083.6	21211	106122	123626	849452	80892.3	147103	701401	High	High	High	High	High	High	High	High	1	Oxidation [M8; M219]
FALSE	High	Master Protein	Q9HVD7	Ferrochelatase OS=Pseudomonas aeruginosa (strain ATCC 15692 / DSM 22644 / CIP 104116 / JCM 14847 / LMG 12228 / 1C / PRS 101 / PAO1) OX=208964 GN=hemH PE=3 SV=1	0.001	FALSE	10.93	10	4	17	4	340	38.5	6.86	7.73	4	1.94	0.106578	0.640501	132	68	59.16	45.96	30948.3	14303.5	13999.1	22596.4	31813.7	9473.15	11818.7	15249.3	35698.3	15385.2	27716.6	65566.5	34811.8	15607.7	16842.4	15249.3	High	Peak Found	High	High	High	Peak Found	High	High	1	Carbamidomethyl [C223]
FALSE	High	Master Protein	Q9I558	Acetyl-coenzyme A synthetase 1 OS=Pseudomonas aeruginosa (strain ATCC 15692 / DSM 22644 / CIP 104116 / JCM 14847 / LMG 12228 / 1C / PRS 101 / PAO1) OX=208964 GN=acsA1 PE=3 SV=1	0	FALSE	38.374	14	8	52	8	651	71.7	6.35	22.51	8	0.215	0.107414	0.640501	35.3	164.7	56.03	67.19	23790.2	2121.34	18475.9	3346.35	172787	9224.17	125186	84319.6	31420.5	8483.7	36192.1	16220.9	189070	20566.9	131260	84319.6	High	High	High	High	High	High	High	High	1	Carbamidomethyl [C248]
FALSE	High	Master Protein	Q9HUN3	Replicative DNA helicase OS=Pseudomonas aeruginosa (strain ATCC 15692 / DSM 22644 / CIP 104116 / JCM 14847 / LMG 12228 / 1C / PRS 101 / PAO1) OX=208964 GN=dnaB PE=3 SV=1	0	FALSE	31.509	21	8	42	8	464	51.6	5.08	14.28	8	1.887	0.107414	0.640501	130.7	69.3	73.69	81.63	28817.1	1590.31	9780.52	18121.9	33149.4		12524.1		33239.9	5242.88	18909.5	52583.2	40340.8	6528.7	15580.8	11334.2	High	High	High	High	High	High	High	High	1
FALSE	High	Master Protein	G3XD23	UDP-N-acetyl-2-amino-2-deoxy-D-glucuronate oxidase OS=Pseudomonas aeruginosa (strain ATCC 15692 / DSM 22644 / CIP 104116 / JCM 14847 / LMG 12228 / 1C / PRS 101 / PAO1) OX=208964 GN=wbpB PE=1 SV=1	0	FALSE	30.801	25	7	73	7	316	35.7	6.58	28.13	7	1.898	0.107436	0.640501	131	69	59.5	49.28	182857	89643.9	113013	147399	178444	43093.6	104205	107460	210922	96423.4	200472	427697	195260	56148.3	109261	107460	High	High	High	High	High	High	High	High	1	Carbamidomethyl [C287]
FALSE	High	Master Protein	Q9HUG1	Probable glycosyl transferase OS=Pseudomonas aeruginosa (strain ATCC 15692 / DSM 22644 / CIP 104116 / JCM 14847 / LMG 12228 / 1C / PRS 101 / PAO1) OX=208964 GN=PA5004 PE=4 SV=1	0	FALSE	26.5	20	7	58	7	378	42.2	8.4	21.11	7	1.985	0.108197	0.640501	133	67	63.86	45.19	54697.6	40082.5	68908.3	67744.8	80651	38756.6	32154.2	33814	64349.1	45961.4	123147	199315	88251.3	52615.3	38215.6	35556.3	High	High	High	High	High	High	High	High	1
FALSE	High	Master Protein	Q9I520	Uncharacterized protein OS=Pseudomonas aeruginosa (strain ATCC 15692 / DSM 22644 / CIP 104116 / JCM 14847 / LMG 12228 / 1C / PRS 101 / PAO1) OX=208964 GN=PA0938 PE=4 SV=1	0	FALSE	60.17	29	11	92	11	442	49.2	9.01	37.05	11	0.238	0.108234	0.640501	38.4	161.6	75.08	33.32	22310.7	11234.9	65650	27583.8	184962	165562	228380	95384	29964.7	17524	116455	80038.3	202393	210078	239461	96726.6	High	High	High	High	High	High	High	High	1
FALSE	High	Master Protein	Q9HV48	ATP-dependent zinc metalloprotease FtsH OS=Pseudomonas aeruginosa (strain ATCC 15692 / DSM 22644 / CIP 104116 / JCM 14847 / LMG 12228 / 1C / PRS 101 / PAO1) OX=208964 GN=ftsH PE=3 SV=1	0	FALSE	95.609	36	18	135	18	639	69.9	5.87	44.26	18	0.238	0.109582	0.645685	38.5	161.5	114.07	79.88	24633.4	5961.88	58959.5	101883	167781	288219	462690	3487.46	35718.2	11302.6	108624	295626	186601	365714	485140	7981.45	High	High	High	High	High	High	High	High	1	Carbamidomethyl [C469; C559]; Oxidation [M192; M449; M519; M596]
FALSE	High	Master Protein	G3XCX8	Uncharacterized protein OS=Pseudomonas aeruginosa (strain ATCC 15692 / DSM 22644 / CIP 104116 / JCM 14847 / LMG 12228 / 1C / PRS 101 / PAO1) OX=208964 GN=PA0900 PE=4 SV=1	0.001	FALSE	10.472	31	2	10	2	96	10.6	4.16	3.1	2	1.867	0.110617	0.646621	130.2	69.8	117.41	65.56	23588.1	6845.04		36478.5	19966.6				27208.4	11756.7	9969.1	105847	24178.2	8204.32	11186.1	6036.92	High	High	High	Peak Found	High	n/a	High	High	1	Carbamidomethyl [C21]
FALSE	High	Master Protein	P08280	Protein RecA OS=Pseudomonas aeruginosa (strain ATCC 15692 / DSM 22644 / CIP 104116 / JCM 14847 / LMG 12228 / 1C / PRS 101 / PAO1) OX=208964 GN=recA PE=3 SV=1	0	FALSE	55.688	36	10	101	10	346	36.9	5.52	35.13	10	1.88	0.110687	0.646621	130.5	69.5	66.17	76.97	255128	69508	246102	225417	135148	30460.2	427658	241896	294285	78428.9	436556	654079	150304	46847.4	448408	241896	High	High	High	High	High	High	High	High	1	Oxidation [M158; M170]; Carbamidomethyl [C89]
FALSE	High	Master Protein	Q9HWP9	HTH gntR-type domain-containing protein OS=Pseudomonas aeruginosa (strain ATCC 15692 / DSM 22644 / CIP 104116 / JCM 14847 / LMG 12228 / 1C / PRS 101 / PAO1) OX=208964 GN=PA4132 PE=3 SV=1	0	FALSE	23.545	14	7	35	7	471	52.2	8.07	16.57	7	1.923	0.111779	0.650066	131.6	68.4	41.64	125.02	52982.1	16757.7	36591.4	20977	179667	26077.9	8114.31	22933.9	61113.8	19488	64908.9	60867.6	196599	37600.4	13717.4	26752	High	High	High	Peak Found	High	High	High	High	1	Oxidation [M136; M145]
FALSE	Medium	Master Protein	Q9I7C1	Lysophosphatidic acid acyltransferase, LptA OS=Pseudomonas aeruginosa (strain ATCC 15692 / DSM 22644 / CIP 104116 / JCM 14847 / LMG 12228 / 1C / PRS 101 / PAO1) OX=208964 GN=lptA PE=4 SV=1	0.031	FALSE	2.478	3	1	9	1	257	28.6	9.72	5.21	1	1.931	0.11267	0.650066	131.8	68.2	67.31	89.42	31415		25718.9	24129.2	69348.2			37235.9	36236.6	5832.92	45622.4	70014.1	75883.4	11910	11082.6	37235.9	High	High	High	High	High	High	High	High	1
FALSE	High	Master Protein	P33641	Outer membrane protein assembly factor BamD OS=Pseudomonas aeruginosa (strain ATCC 15692 / DSM 22644 / CIP 104116 / JCM 14847 / LMG 12228 / 1C / PRS 101 / PAO1) OX=208964 GN=bamD PE=3 SV=2	0	FALSE	29.271	27	8	49	8	341	38.6	5.1	18.53	8	1.913	0.113467	0.650066	131.3	68.7	48.24	21.59	70292.8	52869.1	86642.2	59781.3	37024.8	53002.9	45911.7	72892.8	81081.3	56867.4	153693	173463	46340.5	67254.2	50618.7	72892.8	High	High	High	High	High	High	High	High	1	Oxidation [M82]
FALSE	High	Master Protein	Q9I576	4-hydroxyphenylpyruvate dioxygenase OS=Pseudomonas aeruginosa (strain ATCC 15692 / DSM 22644 / CIP 104116 / JCM 14847 / LMG 12228 / 1C / PRS 101 / PAO1) OX=208964 GN=hpd PE=3 SV=1	0	FALSE	70.694	39	11	106	11	357	39.9	5.24	32.75	11	0.241	0.113924	0.650066	38.9	161.1	81.98	106.7	114915	22959.5	21789.3	12167.4	728225	88333.1	135870	171315	132552	29305.6	39460.3	36994.4	796851	113290	146191	171315	High	High	High	Peak Found	High	High	High	High	1	Oxidation [M269]
FALSE	High	Master Protein	Q9I6V2	Chemotactic transducer for trichloroethylene [positive chemotaxis], CttP OS=Pseudomonas aeruginosa (strain ATCC 15692 / DSM 22644 / CIP 104116 / JCM 14847 / LMG 12228 / 1C / PRS 101 / PAO1) OX=208964 GN=cttP PE=4 SV=1	0	FALSE	27.271	20	7	60	6	390	42.7	6.01	31.76	7	0.218	0.113952	0.650066	35.9	164.1	86.74	10.33		10275.8	35501	14284.6	104750	80958.5	87813.3	93472.7	6859.34	11052.9	62974.6	41448.7	114621	102726	92074	93472.7	High	Peak Found	High	High	High	High	High	High	1
FALSE	High	Master Protein	P95458	Uroporphyrinogen decarboxylase OS=Pseudomonas aeruginosa (strain ATCC 15692 / DSM 22644 / CIP 104116 / JCM 14847 / LMG 12228 / 1C / PRS 101 / PAO1) OX=208964 GN=hemE PE=1 SV=2	0.003	FALSE	6.209	8	2	6	2	355	38.8	6.37	1.35	2	2.069	0.11413	0.650066	134.8	65.2	41.31	73.02					11835.2				10753.1	12253.1	8021.79	4009.49	12950.6	6157.54	3272.03	2991.33	n/a	n/a	n/a	n/a	High	n/a	High	High	1	Oxidation [M293]
FALSE	High	Master Protein	Q9I752	Uncharacterized protein OS=Pseudomonas aeruginosa (strain ATCC 15692 / DSM 22644 / CIP 104116 / JCM 14847 / LMG 12228 / 1C / PRS 101 / PAO1) OX=208964 GN=PA0080 PE=1 SV=1	0.002	FALSE	8.447	16	3	22	3	154	16.9	6.57	9.76	3	1.888	0.11469	0.650547	130.8	69.2	65.35	77.6	31998.9	20579.1	32370.6	36265.6	58345	5545.53	13729.6	33790.8	36910.1	22135.4	57421.6	105229	63843.3	9108.48	17589.2	33790.8	High	High	High	High	High	High	High	High	1
FALSE	High	Master Protein	Q9HVL2	Peptidyl-prolyl cis-trans isomerase OS=Pseudomonas aeruginosa (strain ATCC 15692 / DSM 22644 / CIP 104116 / JCM 14847 / LMG 12228 / 1C / PRS 101 / PAO1) OX=208964 GN=fklB PE=3 SV=1	0.001	FALSE	9.663	14	3	15	3	205	21.8	4.86	5.73	3	0.208	0.11602	0.655369	34.5	165.5	126.96	91.22				19124.2	94583.2	26053.3		44878.6	11558.1	4245.05	5562.14	55491.6	103496	33058.5	3113.46	44878.6	High	n/a	High	High	High	High	High	High	1
FALSE	High	Master Protein	P26993	HTH-type transcriptional regulator ExsA OS=Pseudomonas aeruginosa (strain ATCC 15692 / DSM 22644 / CIP 104116 / JCM 14847 / LMG 12228 / 1C / PRS 101 / PAO1) OX=208964 GN=exsA PE=1 SV=2	0.003	FALSE	5.665	6	2	5	2	278	31.6	8.35	1.67	2	1.998	0.11812	0.661071	133.3	66.7	72.89	22.27	14724.8	4341.72	14938.9	15457				9915.68	16984.8	4670.07	26499.8	44850.6	8244.5	13958.2	11368.4	9915.68	Peak Found	Peak Found	High	High	High	n/a	n/a	High	1	Carbamidomethyl [C261]
FALSE	High	Master Protein	Q9HUZ8	Formate dehydrogenase iron-sulfur subunit OS=Pseudomonas aeruginosa (strain ATCC 15692 / DSM 22644 / CIP 104116 / JCM 14847 / LMG 12228 / 1C / PRS 101 / PAO1) OX=208964 GN=fdnH PE=4 SV=1	0	FALSE	16.593	17	5	35	5	309	33.8	6.04	13.22	5	0.212	0.118378	0.661071	35	165	79.93	36.14	39741.1		15956.7		58178.7	51365.9	92081.4	132179	45840.5	7358.81	33281.6	8488.52	63661.3	65177	96549.1	132179	High	High	High	High	High	High	High	High	1	Carbamidomethyl [C108; C156; C159; C171; C175]; Oxidation [M16; M167]
FALSE	High	Master Protein	Q9HUT4	AsmA domain-containing protein OS=Pseudomonas aeruginosa (strain ATCC 15692 / DSM 22644 / CIP 104116 / JCM 14847 / LMG 12228 / 1C / PRS 101 / PAO1) OX=208964 GN=PA4879 PE=4 SV=1	0.002	FALSE	6.58	5	3	5	3	689	74.4	9.01	1.67	3	0.251	0.119169	0.661071	40.1	159.9	48.95	46.66					18685.8	14234.6		16239.2	3780.14	4258.03	9437.93	4331.73	20446.7	18062	4791.48	16239.2	n/a	n/a	n/a	n/a	High	High	High	High	1
FALSE	High	Master Protein	P09785	Anthranilate synthase component 1, pyocyanine specific OS=Pseudomonas aeruginosa (strain ATCC 15692 / DSM 22644 / CIP 104116 / JCM 14847 / LMG 12228 / 1C / PRS 101 / PAO1) OX=208964 GN=phnA PE=1 SV=2	0	FALSE	18.578	13	6	20	6	530	58.6	6	7.73	6	1.846	0.120098	0.661071	129.7	70.3	62.66	73.7	32903		13616.6	13344.9	41987.3	12769.2		16607.6	37952.9	3717.95	24154.3	38721.9	45944	16202.5	9479.13	16607.6	High	n/a	High	High	High	High	High	High	1	Carbamidomethyl [C92; C98]
FALSE	High	Master Protein	Q9HUE2	Uncharacterized protein OS=Pseudomonas aeruginosa (strain ATCC 15692 / DSM 22644 / CIP 104116 / JCM 14847 / LMG 12228 / 1C / PRS 101 / PAO1) OX=208964 GN=PA5027 PE=3 SV=1	0	FALSE	16.093	14	3	20	3	271	29.8	6.8	7.29	3	1.821	0.120341	0.661071	129.1	70.9	104.37	72.23	13441.9	9411.75	52667.6	67880.3	64673.6	8148.93	27563.5	12647.1	22299.7	13015.4	93426.1	196964	70768.2	16237.9	33373.3	18826.2	High	High	High	High	High	High	High	High	1
FALSE	High	Master Protein	Q9I3N3	Cytochrome c-type biogenesis protein CcmE OS=Pseudomonas aeruginosa (strain ATCC 15692 / DSM 22644 / CIP 104116 / JCM 14847 / LMG 12228 / 1C / PRS 101 / PAO1) OX=208964 GN=ccmE PE=3 SV=1	0.002	FALSE	7.254	11	2	19	2	162	17.2	6.8	9.7	2	1.829	0.120495	0.661071	129.3	70.7	77.56	23.72	276260	175268	280255	385291	201230	197544	205128	136334	318660	188523	497140	1.11797e+06	220193	250659	215080	136334	High	High	High	High	High	High	High	High	1
FALSE	High	Master Protein	Q9I3G7	Uncharacterized protein OS=Pseudomonas aeruginosa (strain ATCC 15692 / DSM 22644 / CIP 104116 / JCM 14847 / LMG 12228 / 1C / PRS 101 / PAO1) OX=208964 GN=PA1550 PE=4 SV=1	0	FALSE	32.364	31	6	42	6	179	20.3	5.44	14.28	6	0.207	0.120977	0.661071	34.3	165.7	102.67	33.61			11517.3	25642.1	32685.8	71220.9	67339.1	88066.1	11443.1	9409.44	24256.3	75589.1	37645.9	90370.5	73672.9	88066.1	High	High	High	High	High	High	High	High	1
FALSE	High	Master Protein	Q9HW98	TadA ATPase OS=Pseudomonas aeruginosa (strain ATCC 15692 / DSM 22644 / CIP 104116 / JCM 14847 / LMG 12228 / 1C / PRS 101 / PAO1) OX=208964 GN=tadA PE=3 SV=1	0.001	FALSE	9.507	8	4	12	4	421	46.8	5.77	4.33	4	0.243	0.121314	0.661071	39.1	160.9	8	60.48							25945		3065.74	2814.18	2519.57	2774.42	7563.83	12819.5	27203.8	10310.3	High	n/a	High	n/a	High	High	High	High	1
FALSE	High	Master Protein	Q9I296	Putative isovaleryl-CoA dehydrogenase OS=Pseudomonas aeruginosa (strain ATCC 15692 / DSM 22644 / CIP 104116 / JCM 14847 / LMG 12228 / 1C / PRS 101 / PAO1) OX=208964 GN=liuA PE=3 SV=1	0	FALSE	29.096	24	7	24	7	387	42.2	5.77	7.28	7	0.223	0.121642	0.661071	36.5	163.5	20.98	66.58					44882.7		51962.1	19533.2	5029.19	7693.54	8535.97	7329.88	49112.3	7120.78	54483.3	23093.3	High	n/a	High	n/a	High	High	High	High	1	Carbamidomethyl [C99; C311]; Oxidation [M241]
FALSE	High	Master Protein	Q9HY77	Glutaredoxin OS=Pseudomonas aeruginosa (strain ATCC 15692 / DSM 22644 / CIP 104116 / JCM 14847 / LMG 12228 / 1C / PRS 101 / PAO1) OX=208964 GN=PA3533 PE=3 SV=1	0	FALSE	24.465	49	5	33	5	108	11.8	4.88	11.06	5	1.835	0.122258	0.661071	129.5	70.5	73.83	47.71	45636.1		40120.1	41134.4	39663.7	5793.17	27326.1	33404.6	53468.7	7185.25	71168.4	119357	46444.9	11404.4	29701.3	38052.5	High	High	High	High	High	High	High	High	1	Carbamidomethyl [C29; C42]; Oxidation [M1; M40]
FALSE	High	Master Protein	Q9HX46	AMP nucleosidase OS=Pseudomonas aeruginosa (strain ATCC 15692 / DSM 22644 / CIP 104116 / JCM 14847 / LMG 12228 / 1C / PRS 101 / PAO1) OX=208964 GN=amn PE=3 SV=1	0	FALSE	24.268	17	8	38	8	499	56.2	6.84	12.97	8	1.877	0.122349	0.661071	130.5	69.5	68.12	74.78	28620.2	7335.5	28462.8	31081.5	48675.9		22707.1	18311.3	41642	10715.8	51488.2	91266.7	57359.3	6647.91	28080.9	21676.8	High	High	High	High	High	High	High	High	1	Carbamidomethyl [C74]; Oxidation [M244]
FALSE	High	Master Protein	Q9HYR5	Probable short chain dehydrogenase OS=Pseudomonas aeruginosa (strain ATCC 15692 / DSM 22644 / CIP 104116 / JCM 14847 / LMG 12228 / 1C / PRS 101 / PAO1) OX=208964 GN=PA3330 PE=4 SV=1	0	FALSE	29.88	24	7	46	7	304	32	8.63	16.44	7	1.852	0.123121	0.662621	129.9	70.1	46.59	58.96	82245.7	17327.9	53032.7	25765	84147.2	21057.7	72279	22799.3	94868.8	23115.6	94073.9	78839.4	92077	28518.9	75786	27423	High	High	High	High	High	High	High	High	1	Carbamidomethyl [C56]
FALSE	High	Master Protein	Q9HY41	Glycerol kinase 1 OS=Pseudomonas aeruginosa (strain ATCC 15692 / DSM 22644 / CIP 104116 / JCM 14847 / LMG 12228 / 1C / PRS 101 / PAO1) OX=208964 GN=glpK1 PE=3 SV=1	0.001	FALSE	11.725	10	4	12	4	494	54.2	5.85	2.89	4	1.951	0.124848	0.669282	132.2	67.8	92.44	32.97		13980	14200.9	23346.7		5831.21	15035.4	10432.3	7958.95	15037.3	25190.7	67743.7	9542.88	7399.09	15764.9	10432.3	High	High	High	High	High	High	High	Peak Found	1
FALSE	High	Master Protein	Q9HVL8	GTPase Obg OS=Pseudomonas aeruginosa (strain ATCC 15692 / DSM 22644 / CIP 104116 / JCM 14847 / LMG 12228 / 1C / PRS 101 / PAO1) OX=208964 GN=obg PE=3 SV=1	0.002	FALSE	8.34	6	3	9	3	406	44.3	4.94	4.75	3	1.822	0.128247	0.684276	129.1	70.9	74.28	58.32		6238.16	17865.1	19185				17030.2	11062.3	13125.9	31690.6	55667.7	5758.3	9562.16	13105.1	23320.8	High	Peak Found	High	High	High	n/a	High	High	1	Oxidation [M285]
FALSE	Medium	Master Protein	Q9I6V1	Probable transcriptional regulator OS=Pseudomonas aeruginosa (strain ATCC 15692 / DSM 22644 / CIP 104116 / JCM 14847 / LMG 12228 / 1C / PRS 101 / PAO1) OX=208964 GN=PA0181 PE=3 SV=1	0.018	FALSE	2.711	3	1	4	1	310	34	7.9	1.19	1	1.79	0.128646	0.684276	128.3	71.7	36.59	59.15	137640	283519	156937	50374.2	274881	97550	98009.5	111433	158765	304961	278389	146167	300785	123779	102765	111433	High	High	Peak Found	Peak Found	Peak Found	Peak Found	Peak Found	Peak Found	1
FALSE	High	Master Protein	Q9HX51	Probable transcriptional regulator OS=Pseudomonas aeruginosa (strain ATCC 15692 / DSM 22644 / CIP 104116 / JCM 14847 / LMG 12228 / 1C / PRS 101 / PAO1) OX=208964 GN=PA3965 PE=4 SV=1	0.001	FALSE	15.368	25	5	14	5	169	19.3	5.9	6.65	5	0.233	0.130941	0.692339	37.8	162.2	9.33	55.96			5816.06	2517.93	107090	39638.3	34866.4	38655.9	11734.5	9724.54	11710.6	10306.7	117182	50296.2	43527.5	44252.5	n/a	n/a	Peak Found	Peak Found	High	High	High	High	1	Carbamidomethyl [C47]
FALSE	High	Master Protein	Q9HV58	30S ribosomal protein S15 OS=Pseudomonas aeruginosa (strain ATCC 15692 / DSM 22644 / CIP 104116 / JCM 14847 / LMG 12228 / 1C / PRS 101 / PAO1) OX=208964 GN=rpsO PE=3 SV=1	0.001	FALSE	12.064	34	2	37	2	89	10.1	10.07	11.66	2	1.775	0.131942	0.692339	127.9	72.1	59.31	65.27	173189	74595	226581	148719	252657	68910.1	86929.6	348904	203256	82679.3	401928	431527	276466	87438.5	93775	348904	High	High	High	High	High	High	High	High	1
FALSE	High	Master Protein	O69754	Trans-2,3-dihydro-3-hydroxyanthranilate isomerase OS=Pseudomonas aeruginosa (strain ATCC 15692 / DSM 22644 / CIP 104116 / JCM 14847 / LMG 12228 / 1C / PRS 101 / PAO1) OX=208964 GN=phzF1 PE=3 SV=2	0	FALSE	44.898	35	6	98	6	278	30.3	6.44	31.28	6	0.253	0.132012	0.692339	40.4	159.6	97.96	69.09	163421	14073.2	38035.9	11564.9	220368	125692	490307	111864	188503	18725.1	67471.2	37181.1	242898	160906	514096	115455	High	High	High	High	High	High	High	High	1	Carbamidomethyl [C177; C186]; Oxidation [M41; M98]
FALSE	High	Master Protein	Q9I5F5	Sodium/proline symporter OS=Pseudomonas aeruginosa (strain ATCC 15692 / DSM 22644 / CIP 104116 / JCM 14847 / LMG 12228 / 1C / PRS 101 / PAO1) OX=208964 GN=putP PE=3 SV=1	0	FALSE	20.255	11	4	30	4	506	54.4	7.8	10.78	4	0.217	0.132188	0.692339	35.7	164.3	23.89	55.45	8184.27		4841.38	3618.82	37492.5	60925.3	135854	55800.4	15037.8	9456.18	13498.3	17293.6	43100	77306.7	142445	55800.4	High	High	High	High	High	High	High	High	1
FALSE	High	Master Protein	Q9I2W9	Phosphoenolpyruvate synthase OS=Pseudomonas aeruginosa (strain ATCC 15692 / DSM 22644 / CIP 104116 / JCM 14847 / LMG 12228 / 1C / PRS 101 / PAO1) OX=208964 GN=ppsA PE=3 SV=1	0	FALSE	129.186	37	24	143	24	791	85.8	5.16	59.55	24	0.254	0.133307	0.695536	40.5	159.5	56.1	107.62	34830.8	10031	26900.9	26425.2	197766	43438.8	705991	137131	40176.6	15385.4	47719	76676.4	216403	55118.5	740246	137131	High	High	High	High	High	High	High	High	1	Carbamidomethyl [C417; C618; C623; C738; C748]; Oxidation [M601]
FALSE	High	Master Protein	Q9I4T3	Probable outer membrane protein OS=Pseudomonas aeruginosa (strain ATCC 15692 / DSM 22644 / CIP 104116 / JCM 14847 / LMG 12228 / 1C / PRS 101 / PAO1) OX=208964 GN=PA1041 PE=3 SV=1	0	FALSE	51.929	31	8	157	8	210	21.7	5.39	73.65	8	0.256	0.135986	0.706819	40.7	159.3	48.32	28.71	1.29357e+06	388713	941058	358427	4.87497e+06	3.5019e+06	6.92067e+06	3.8204e+06	1.49211e+06	418110	1.66933e+06	1.04002e+06	5.33437e+06	4.44348e+06	7.25645e+06	3.8204e+06	High	High	High	High	High	High	High	High	1
FALSE	High	Master Protein	Q9I5H1	HDOD domain-containing protein OS=Pseudomonas aeruginosa (strain ATCC 15692 / DSM 22644 / CIP 104116 / JCM 14847 / LMG 12228 / 1C / PRS 101 / PAO1) OX=208964 GN=PA0758 PE=4 SV=1	0.001	FALSE	12.972	14	4	25	4	278	30.9	5.12	11.69	4	1.743	0.136947	0.7084	127.1	72.9	97.67	43.22	23700.7		28542.8	46629.2	29195.9	16584.6	17302.4		29248.1	7963.05	55596.8	135301	34644.4	26296.8	20363.7	10965.5	High	High	High	High	High	High	High	High	1	Carbamidomethyl [C129]
FALSE	High	Master Protein	O33877	3-hydroxydecanoyl-[acyl-carrier-protein] dehydratase OS=Pseudomonas aeruginosa (strain ATCC 15692 / DSM 22644 / CIP 104116 / JCM 14847 / LMG 12228 / 1C / PRS 101 / PAO1) OX=208964 GN=fabA PE=1 SV=1	0	FALSE	21.865	37	5	39	5	171	18.7	6.92	15.13	5	0.258	0.139863	0.7084	41.1	158.9	136.4	86.12	40621.1	12770.5	9633.62	91296.3	310248	24590	68714.9	185119	46855.6	18257.4	19307	264909	339485	35690.5	73246.9	185119	High	High	High	High	High	High	High	High	1	Oxidation [M33; M35]
FALSE	High	Master Protein	Q51480	Protein NirF OS=Pseudomonas aeruginosa (strain ATCC 15692 / DSM 22644 / CIP 104116 / JCM 14847 / LMG 12228 / 1C / PRS 101 / PAO1) OX=208964 GN=nirF PE=1 SV=1	0	FALSE	32.662	25	8	43	8	392	43.3	6.55	16.93	8	1.899	0.140109	0.7084	131	69	80.41	17.9	19554.8	6169.04	8287.38	24394.2	8654.54	7348.79	13768	7261.11	28398.4	13016.5	18281	70783	10847.2	11011.4	15697.7	13072.2	High	High	High	High	High	High	High	High	1
FALSE	Medium	Master Protein	Q9HV40	SsrA-binding protein OS=Pseudomonas aeruginosa (strain ATCC 15692 / DSM 22644 / CIP 104116 / JCM 14847 / LMG 12228 / 1C / PRS 101 / PAO1) OX=208964 GN=smpB PE=3 SV=1	0.018	FALSE	2.684	7	1	5	1	159	18	9.76	1.65	1	1.891	0.140115	0.7084	130.8	69.2	96.55	74.19			13673.3	12660.6					3229.19	3746.38	24254.9	36736.6	7426.16	2733.69	3421.94	13805.1	High	n/a	Peak Found	High	High	High	n/a	High	1
FALSE	High	Master Protein	G3XD24	Methyl-accepting chemotaxis protein PctA OS=Pseudomonas aeruginosa (strain ATCC 15692 / DSM 22644 / CIP 104116 / JCM 14847 / LMG 12228 / 1C / PRS 101 / PAO1) OX=208964 GN=pctA PE=1 SV=1	0	FALSE	116.083	40	21	196	6	629	68	5.33	84.29	21	0.223	0.141494	0.7084	36.5	163.5	79.92	8.99	1406.39		24329.1	9385.89	52401.6	56397.6	68577.2	70338.1	7953.25	6916.6	43157	32295.9	60432.3	71561.6	71904.5	74539.9	High	High	High	High	High	High	High	High	1	Carbamidomethyl [C446; C610]; Oxidation [M311; M435; M518; M533]
FALSE	High	Master Protein	Q9I3G6	Probable ferredoxin OS=Pseudomonas aeruginosa (strain ATCC 15692 / DSM 22644 / CIP 104116 / JCM 14847 / LMG 12228 / 1C / PRS 101 / PAO1) OX=208964 GN=PA1551 PE=4 SV=1	0	FALSE	37.357	19	7	69	7	471	53.6	8.48	24.77	7	0.259	0.14156	0.7084	41.2	158.8	111.73	14.97	81782	12334.1	40708.3	125734	299338	254126	409908	324348	95139.4	18094.8	75108.7	364835	327546	322454	429797	324348	High	High	High	High	High	High	High	High	1
FALSE	High	Master Protein	P42807	Glutamyl-tRNA reductase OS=Pseudomonas aeruginosa (strain ATCC 15692 / DSM 22644 / CIP 104116 / JCM 14847 / LMG 12228 / 1C / PRS 101 / PAO1) OX=208964 GN=hemA PE=3 SV=3	0.003	FALSE	6.113	4	2	11	2	422	46.1	5.82	4.73	2	1.753	0.14244	0.7084	127.3	72.7	70.73	70.23	18883.2	11044.4	21384.8	23613.9	33733.3			25673.8	21781.4	11879.7	37934.1	68518.9	36912.2	10477.9	6636.86	25673.8	High	Peak Found	High	High	High	High	High	High	1
FALSE	High	Master Protein	Q9I4H2	4'-phosphopantetheinyl transferase EntD OS=Pseudomonas aeruginosa (strain ATCC 15692 / DSM 22644 / CIP 104116 / JCM 14847 / LMG 12228 / 1C / PRS 101 / PAO1) OX=208964 GN=pcpS PE=3 SV=1	0.01	FALSE	3.287	4	1	4	1	242	26.7	6.95	1.09	1	1.891	0.142587	0.7084	130.8	69.2	63.61	40.24			8505.64	11173.6				7122.64	11529.5	8410.9	15088	32421.7	6831.11	5591.35	12909	7122.64	n/a	n/a	High	High	High	n/a	n/a	Peak Found	1
FALSE	High	Master Protein	Q9HU62	DUF4124 domain-containing protein OS=Pseudomonas aeruginosa (strain ATCC 15692 / DSM 22644 / CIP 104116 / JCM 14847 / LMG 12228 / 1C / PRS 101 / PAO1) OX=208964 GN=PA5122 PE=4 SV=1	0.006	FALSE	4.059	8	1	4	1	173	18.4	6.38	0.91	1	0.22	0.142683	0.7084	36.1	163.9	97.53	56.74				15865.1	65701.9		63733.7	47574.3	4748.4	11434.2	13474.7	46034.6	71893.5	10385.8	66826	47574.3	n/a	n/a	n/a	Peak Found	High	n/a	High	High	1
FALSE	High	Master Protein	Q0IIK2	TREMBL:Q0IIK2 (Bos taurus) Transferrin	0.001	TRUE	14.618	4	3	29	3	704	77.7	7.08	12.8	3	0.26	0.143061	0.7084	41.3	158.7	102.37	60.42	75470.7		49506.9		70557.9		97761.6	89920.9	87053.9	5112.95	87819.5	5402.5	77207	8449.95	102505	89920.9	High	High	High	n/a	High	High	High	High	1	Carbamidomethyl [C424; C473]
FALSE	High	Master Protein	Q9HY65	UDP-4-amino-4-deoxy-L-arabinose--oxoglutarate aminotransferase OS=Pseudomonas aeruginosa (strain ATCC 15692 / DSM 22644 / CIP 104116 / JCM 14847 / LMG 12228 / 1C / PRS 101 / PAO1) OX=208964 GN=arnB PE=3 SV=1	0.004	FALSE	5.182	5	2	5	2	382	41.8	7.9	1.75	2	1.718	0.143367	0.7084	126.4	73.6	95.22	56.83	20950.1		27099.7	36847.4		16565.4	24523	18719.6	24165.5	5746.02	48071.8	106918	3199.04	21019.5	25712.8	18719.6	High	n/a	High	High	n/a	Peak Found	Peak Found	High	1	Carbamidomethyl [C303]
FALSE	High	Master Protein	G3XD13	Beta_elim_lyase domain-containing protein OS=Pseudomonas aeruginosa (strain ATCC 15692 / DSM 22644 / CIP 104116 / JCM 14847 / LMG 12228 / 1C / PRS 101 / PAO1) OX=208964 GN=PA0902 PE=3 SV=1	0	FALSE	22.093	22	6	19	6	334	35.4	6.46	8.13	6	0.245	0.143419	0.7084	39.4	160.6	52.11	28.41					53671.4	33711.9	41583.3	28534.7	9521.87	13145.5	2365.72	11757.7	58729.2	42776.3	43600.9	28534.7	High	n/a	n/a	n/a	High	High	High	High	1	Oxidation [M18]
FALSE	High	Master Protein	Q9HYH1	Uncharacterized protein PA3435 OS=Pseudomonas aeruginosa (strain ATCC 15692 / DSM 22644 / CIP 104116 / JCM 14847 / LMG 12228 / 1C / PRS 101 / PAO1) OX=208964 GN=PA3435 PE=1 SV=1	0.001	FALSE	9.976	27	3	13	3	150	15.9	4.61	3.8	3	0.247	0.143546	0.7084	39.6	160.4	77.85	35.83	13538.5				28205.1	12912.1	21608.8	38730.9	15616.3	2180.7	11821.5	3603.71	30863	16383.9	22657.2	38730.9	Peak Found	Peak Found	High	High	High	High	High	High	1
FALSE	High	Master Protein	Q9I505	Probable thioredoxin OS=Pseudomonas aeruginosa (strain ATCC 15692 / DSM 22644 / CIP 104116 / JCM 14847 / LMG 12228 / 1C / PRS 101 / PAO1) OX=208964 GN=PA0953 PE=4 SV=1	0	FALSE	18.528	37	5	40	5	154	16.9	5.2	13.76	5	1.738	0.144865	0.71142	126.9	73.1	78.47	92.22	14631.9	8306.49	20573	27062.3	57496.9	9151.23		15460.1	21114.8	12428.3	37423.1	78525	62915.3	13751.8	10534.6	19026.1	High	High	High	High	High	High	High	High	1
FALSE	High	Master Protein	Q9I3B2	Beta-ketoacyl-ACP synthase I OS=Pseudomonas aeruginosa (strain ATCC 15692 / DSM 22644 / CIP 104116 / JCM 14847 / LMG 12228 / 1C / PRS 101 / PAO1) OX=208964 GN=fabB PE=3 SV=1	0	FALSE	30.004	23	6	41	6	405	42.8	5.59	18.36	6	1.719	0.145199	0.71142	126.4	73.6	52.27	45.81	194796	98780	159936	150493	251739	83472.7	110797	185711	224694	106250	283707	436676	275462	105917	116173	185711	High	High	High	High	High	High	High	High	1	Oxidation [M42; M113; M385]
FALSE	Medium	Master Protein	Q9HVE7	Probable purine/pyrimidine phosphoribosyl transferase OS=Pseudomonas aeruginosa (strain ATCC 15692 / DSM 22644 / CIP 104116 / JCM 14847 / LMG 12228 / 1C / PRS 101 / PAO1) OX=208964 GN=PA4645 PE=4 SV=1	0.013	FALSE	2.883	4	1	2	1	185	20.6	5.81	1.57	1	1.749	0.146047	0.71142	127.3	72.7	65.65	85.52	66986.4		53898	49822.2	117125	44809.6	40487.1		77267.4	13302.6	95608.7	144566	128162	56857.8	42451.6	8356.37	Peak Found	n/a	Peak Found	High	High	Peak Found	Peak Found	n/a	1
FALSE	High	Master Protein	Q9I0A0	Translation initiation factor IF-3 OS=Pseudomonas aeruginosa (strain ATCC 15692 / DSM 22644 / CIP 104116 / JCM 14847 / LMG 12228 / 1C / PRS 101 / PAO1) OX=208964 GN=infC PE=3 SV=1	0	FALSE	26.343	27	4	42	4	183	20.9	9.6	12.1	4	1.714	0.146387	0.71142	126.3	73.7	62.39	59.22	116689	37972.5	137426	97419.2	207245	53990.8	64166.8	162998	134598	40844.2	243777	282675	226775	68507.7	67280.2	162998	High	High	High	High	High	High	High	High	1
FALSE	High	Master Protein	Q9I6Z1	Polyphosphate:ADP/GDP phosphotransferase OS=Pseudomonas aeruginosa (strain ATCC 15692 / DSM 22644 / CIP 104116 / JCM 14847 / LMG 12228 / 1C / PRS 101 / PAO1) OX=208964 GN=ppk2 PE=1 SV=2	0.001	FALSE	11.357	8	4	32	4	357	40.8	9.36	19.66	4	1.713	0.14676	0.71142	126.3	73.7	65.71	50.77	87453.1	41258.6	93719.9	91306.6	54825.9	15904.8	82299.5	111678	100875	44378.8	166248	264938	66253.7	24815.6	86292.6	111678	High	High	High	High	High	High	High	High	1
FALSE	High	Master Protein	Q9I0Q7	Tryptophan 2,3-dioxygenase OS=Pseudomonas aeruginosa (strain ATCC 15692 / DSM 22644 / CIP 104116 / JCM 14847 / LMG 12228 / 1C / PRS 101 / PAO1) OX=208964 GN=kynA PE=3 SV=1	0.003	FALSE	6.318	9	2	5	2	288	32.9	6.52	1.41	2	1.719	0.148562	0.714717	126.4	73.6	49.99	97.97	16104.8	12357.4	12465.9	13942.3	39950.6				18576.5	13291.9	22113	40455.4	43715.4	4350.19	12732.7	10915	High	Peak Found	High	High	High	n/a	n/a	n/a	1
FALSE	High	Master Protein	Q9I587	Fumarate hydratase class II 1 OS=Pseudomonas aeruginosa (strain ATCC 15692 / DSM 22644 / CIP 104116 / JCM 14847 / LMG 12228 / 1C / PRS 101 / PAO1) OX=208964 GN=fumC1 PE=3 SV=1	0.001	FALSE	13.209	12	4	7	4	464	49.1	6.14	2.14	4	0.263	0.149371	0.714717	41.6	158.4	9.9	56.08					23351.1	10865.2		23468	4647.97	5662.54	4640.84	4799.92	25551.6	13786.6	4942.81	23468	n/a	n/a	High	n/a	High	High	n/a	High	1
FALSE	High	Master Protein	Q7Z3Z0	SWISS-PROT:Q7Z3Z0 Tax_Id=9606 Gene_Symbol=KRT25 Keratin, type I cytoskeletal 25	0	TRUE	54.749	22	8	1946	3	450	49.3	5.08	1006.64	8	1.697	0.150783	0.714717	125.8	74.2	51.42	87.33	152890	337221	89300.6	44122.9	286183	37848.2	37639.5	202010	176355	362724	158409	128028	313152	48024.7	39465.7	202010	High	High	High	Peak Found	High	High	High	Peak Found	1	Oxidation [M83]
FALSE	High	Master Protein	O82850	30S ribosomal protein S2 OS=Pseudomonas aeruginosa (strain ATCC 15692 / DSM 22644 / CIP 104116 / JCM 14847 / LMG 12228 / 1C / PRS 101 / PAO1) OX=208964 GN=rpsB PE=3 SV=2	0	FALSE	58.121	47	10	180	10	246	27.3	8.53	71.07	10	1.696	0.151005	0.714717	125.8	74.2	71.77	38.88	2.57861e+06	1.21142e+06	1.69539e+06	2.57904e+06	2.39327e+06	735633	1.69446e+06	1.75021e+06	2.97437e+06	1.30304e+06	3.00743e+06	7.48343e+06	2.61881e+06	933428	1.77667e+06	1.75021e+06	High	High	High	High	High	High	High	High	1	Oxidation [M49; M89; M154; M217]; Carbamidomethyl [C87]
FALSE	High	Master Protein	Q9HWD9	30S ribosomal protein S19 OS=Pseudomonas aeruginosa (strain ATCC 15692 / DSM 22644 / CIP 104116 / JCM 14847 / LMG 12228 / 1C / PRS 101 / PAO1) OX=208964 GN=rpsS PE=3 SV=1	0	FALSE	16.019	47	4	87	4	91	10.4	10.62	50.68	4	1.695	0.151382	0.714717	125.8	74.2	65.98	37.85	454515	94202.2	317038	338956	484515	310933	245568	242118	524274	105360	562388	983526	536167	394536	260230	245076	High	High	High	High	High	High	High	High	1	Oxidation [M39; M44]
FALSE	High	Master Protein	Q9HVF2	Uncharacterized protein OS=Pseudomonas aeruginosa (strain ATCC 15692 / DSM 22644 / CIP 104116 / JCM 14847 / LMG 12228 / 1C / PRS 101 / PAO1) OX=208964 GN=PA4639 PE=4 SV=1	0	FALSE	31.537	51	8	47	8	195	20.7	9.45	16.26	8	1.694	0.151576	0.714717	125.8	74.2	67.08	84.31	59342.9	47667	97538.9	91016.1	139818		54258.4	76054.8	77325.5	55748.2	174828	264096	156034	3788.85	60683.9	77641.3	High	High	High	High	High	High	High	High	1	Oxidation [M160]
FALSE	High	Master Protein	Q9I2A8	Acetyl-CoA acetyltransferase OS=Pseudomonas aeruginosa (strain ATCC 15692 / DSM 22644 / CIP 104116 / JCM 14847 / LMG 12228 / 1C / PRS 101 / PAO1) OX=208964 GN=atoB PE=3 SV=1	0	FALSE	16.925	18	5	20	5	393	40.4	6.43	6.41	5	0.247	0.151622	0.714717	39.6	160.4	22.77	81.85	8432.11			2010.33	100485	19827.7	17679.9	49789.3	9726.26	6615.39	7828.71	11157.7	109955	25158.9	18537.8	49789.3	Peak Found	Peak Found	Peak Found	Peak Found	High	High	High	High	1	Oxidation [M289]; Carbamidomethyl [C356]
FALSE	High	Master Protein	Q9I4W2	Uncharacterized protein OS=Pseudomonas aeruginosa (strain ATCC 15692 / DSM 22644 / CIP 104116 / JCM 14847 / LMG 12228 / 1C / PRS 101 / PAO1) OX=208964 GN=PA1011 PE=4 SV=1	0	FALSE	17.817	15	5	42	5	396	43	5.05	13.87	5	1.657	0.153565	0.720104	124.7	75.3	111.23	47.74	25040.1	12949.9	23557.8	60586	30772.6	14122.5	7105.48	18508.3	30477.8	16265.8	42778.1	175799	34405	19408.5	9302.93	24463.5	High	High	High	High	High	High	High	High	1
FALSE	High	Master Protein	Q9HWX1	Transcriptional repressor NrdR OS=Pseudomonas aeruginosa (strain ATCC 15692 / DSM 22644 / CIP 104116 / JCM 14847 / LMG 12228 / 1C / PRS 101 / PAO1) OX=208964 GN=nrdR PE=3 SV=1	0.003	FALSE	5.523	11	2	19	2	154	17.9	7.84	8.04	2	1.677	0.153819	0.720104	125.3	74.7	88.57	95.4	13020.1		39055.2	13321	27405.6	37980.3			15018.4	5474.24	69279.3	38652.7	29988.2	48192.3	3234.22	6885.81	High	High	High	High	High	High	High	High	1
FALSE	High	Master Protein	Q9I4F9	Two-component response regulator PhoP OS=Pseudomonas aeruginosa (strain ATCC 15692 / DSM 22644 / CIP 104116 / JCM 14847 / LMG 12228 / 1C / PRS 101 / PAO1) OX=208964 GN=phoP PE=1 SV=1	0	FALSE	21.258	41	7	23	7	225	25.6	5.52	5.72	7	1.685	0.155375	0.721944	125.5	74.5	78.28	71.23	15720.5	1123.06	23857.1	23557.7	17627.3		41454.4	11094	21469	5960.86	42319.6	68355.8	19288.5	7275.34	43465.7	16588	High	High	High	High	High	High	High	High	1	Carbamidomethyl [C204]
FALSE	High	Master Protein	Q9HWV0	Probable nonribosomal peptide synthetase OS=Pseudomonas aeruginosa (strain ATCC 15692 / DSM 22644 / CIP 104116 / JCM 14847 / LMG 12228 / 1C / PRS 101 / PAO1) OX=208964 GN=PA4078 PE=4 SV=1	0.001	FALSE	12.434	6	4	8	4	991	110.3	6.93	1.8	4	1.84	0.156056	0.721944	129.6	70.4	33.65	69.38					9573.13				11136.3	5048.16	9218.74	12248.3	10475.3	12195	2895.27	2866.13	High	n/a	n/a	n/a	High	High	High	High	1
FALSE	High	Master Protein	Q9HXI2	Protein translocase subunit SecF OS=Pseudomonas aeruginosa (strain ATCC 15692 / DSM 22644 / CIP 104116 / JCM 14847 / LMG 12228 / 1C / PRS 101 / PAO1) OX=208964 GN=secF PE=3 SV=1	0	FALSE	64.416	29	9	110	9	306	33	4.98	22.66	9	0.268	0.156334	0.721944	42.3	157.7	111.23	45.73	39505.9	18342.3	132190	180956	348651	337346	816084	364100	50553.1	21976.9	234490	525068	384718	428051	855680	366778	High	High	High	High	High	High	High	High	1	Oxidation [M11; M89]
FALSE	High	Master Protein	Q59643	Delta-aminolevulinic acid dehydratase OS=Pseudomonas aeruginosa (strain ATCC 15692 / DSM 22644 / CIP 104116 / JCM 14847 / LMG 12228 / 1C / PRS 101 / PAO1) OX=208964 GN=hemB PE=1 SV=1	0	FALSE	55.678	32	9	112	9	337	37	5.21	42.95	9	0.269	0.156752	0.721944	42.3	157.7	75.13	21.23	225760	26469.4	249547	60217.2	585164	776187	880700	683248	260409	33328.2	442667	174728	640309	984886	923431	683248	High	High	High	High	High	High	High	High	1	Oxidation [M57; M177; M178]
FALSE	High	Master Protein	Q9I5R7	S-adenosylmethionine decarboxylase proenzyme OS=Pseudomonas aeruginosa (strain ATCC 15692 / DSM 22644 / CIP 104116 / JCM 14847 / LMG 12228 / 1C / PRS 101 / PAO1) OX=208964 GN=speD PE=3 SV=1	0.001	FALSE	13.827	19	4	28	4	264	30.5	4.87	10.46	4	1.674	0.156853	0.721944	125.2	74.8	63.23	31.05	127900	60917.5	94694.5	118144	130035	68860.8	92485.1	70523.5	147530	69483.7	169461	342812	144931	91997.6	96972.5	70523.5	High	High	High	High	High	High	High	High	1	Oxidation [M203]; Carbamidomethyl [C141]
FALSE	High	Master Protein	P13981	Arginine deiminase OS=Pseudomonas aeruginosa (strain ATCC 15692 / DSM 22644 / CIP 104116 / JCM 14847 / LMG 12228 / 1C / PRS 101 / PAO1) OX=208964 GN=arcA PE=1 SV=2	0	FALSE	78.624	38	15	121	15	418	46.4	5.76	42.34	15	0.269	0.157393	0.722001	42.4	157.6	50.63	79.16	55157.4	9429.41	19300.8	21045.3	335086	37091	86488.4	386010	63622.9	16174	37796.6	63740.4	366664	51557.7	90684.8	386010	High	High	High	High	High	High	High	High	1	Carbamidomethyl [C23]; Oxidation [M21]
FALSE	High	Master Protein	Q9HU73	Fructose-1,6-bisphosphatase class 1 OS=Pseudomonas aeruginosa (strain ATCC 15692 / DSM 22644 / CIP 104116 / JCM 14847 / LMG 12228 / 1C / PRS 101 / PAO1) OX=208964 GN=fbp PE=3 SV=1	0	FALSE	23.418	22	7	40	7	336	37.2	6.01	18.34	7	1.712	0.158135	0.722563	126.2	73.8	77.21	76.23	74364	48645	59520	95676.1	98964.6	22534.1	8136.03	98506.6	85777.3	52323.8	105582	277617	108291	31378.5	12597.3	98506.6	High	High	High	High	High	High	High	High	1	Oxidation [M53]
FALSE	High	Master Protein	P20581	2-aminobenzoylacetyl-CoA thioesterase OS=Pseudomonas aeruginosa (strain ATCC 15692 / DSM 22644 / CIP 104116 / JCM 14847 / LMG 12228 / 1C / PRS 101 / PAO1) OX=208964 GN=pqsE PE=1 SV=1	0	FALSE	33.043	34	8	33	8	301	34.3	5.54	7.32	8	0.251	0.158573	0.722563	40.2	159.8	77.7	54.21	8310.26		3845.73	9665.23	67078.7	27129.2	37411.2	17698.4	10677.8	5775.96	8566.15	28899.5	73400	34423.7	42108.9	18990.8	High	n/a	High	High	High	High	High	High	1	Carbamidomethyl [C53; C127; C241]; Oxidation [M254; M289]
FALSE	High	Master Protein	Q9I205	AHS2 domain-containing protein OS=Pseudomonas aeruginosa (strain ATCC 15692 / DSM 22644 / CIP 104116 / JCM 14847 / LMG 12228 / 1C / PRS 101 / PAO1) OX=208964 GN=PA2110 PE=4 SV=1	0.001	FALSE	11.755	14	4	15	4	313	33	7.37	3.41	4	1.703	0.161281	0.732464	126	74	28.59	94.87			6151		22879.7				13193.2	6243.6	10911.2	10113.3	25035.9	6533.52	4069.79	5825.48	High	n/a	High	High	High	High	High	High	1	Carbamidomethyl [C284]
FALSE	High	Master Protein	O43790	SWISS-PROT:O43790 Keratin, type II cuticular Hb6 (Hair keratin, type II Hb6) (ghHb6) - Homo sapiens (Human).	0	TRUE	156.312	64	32	348	5	486	53.5	5.66	152.65	32	1.655	0.161991	0.733252	124.7	75.3	154.53	189.58	170678	7997.81	8474.17					631196	199105	13041	22462.1	5876.62	9955.97	10736.9	4987.41	631196	High	Peak Found	High	n/a	High	High	High	High	1	Carbamidomethyl [C3; C7; C14; C18; C25; C26; C168; C217; C273; C384; C418; C427; C437; C441; C470; C479; C483]; Oxidation [M271; M382; M393]
FALSE	High	Master Protein	Q9I6C2	Probable zinc protease OS=Pseudomonas aeruginosa (strain ATCC 15692 / DSM 22644 / CIP 104116 / JCM 14847 / LMG 12228 / 1C / PRS 101 / PAO1) OX=208964 GN=PA0372 PE=1 SV=1	0	FALSE	62.327	32	13	87	13	465	51.9	6.58	31.2	13	0.273	0.164595	0.741896	42.9	157.1	73.39	23.79	11821.1	14335.7	50570.3	28236	131421	116060	198538	122085	19285.6	19234.3	89705.8	81930.5	143806	147266	208171	122085	High	High	High	High	High	High	High	High	1	Oxidation [M138; M143]
FALSE	High	Master Protein	Q9HUX1	Biosynthetic arginine decarboxylase OS=Pseudomonas aeruginosa (strain ATCC 15692 / DSM 22644 / CIP 104116 / JCM 14847 / LMG 12228 / 1C / PRS 101 / PAO1) OX=208964 GN=speA PE=3 SV=1	0	FALSE	17.923	9	6	23	6	636	70.6	5.49	7.58	6	1.748	0.165236	0.741896	127.2	72.8	70.98	33.99	13756.8	10959.1	14781.1	20634.5	17735	3494.5	8674.21	11505.2	18488.7	11787.9	29693.1	59873.9	21816	11010.4	11170.7	16081.7	High	Peak Found	High	High	High	Peak Found	High	High	1	Carbamidomethyl [C508]
FALSE	High	Master Protein	Q9I2S7	Lysine decarboxylase LdcA OS=Pseudomonas aeruginosa (strain ATCC 15692 / DSM 22644 / CIP 104116 / JCM 14847 / LMG 12228 / 1C / PRS 101 / PAO1) OX=208964 GN=ldcA PE=1 SV=1	0	FALSE	52.379	24	13	75	13	751	82.7	6.14	33.11	13	0.274	0.165529	0.741896	43	157	49	41.95	29423.2	15415.1	17142.7	24594.2	73479.3	123071	209063	113023	38653.2	23688.6	34204	71363.4	81160.9	156162	219206	113023	High	High	High	High	High	High	High	High	1	Carbamidomethyl [C335; C596]
FALSE	Medium	Master Protein	Q9I1N1	PslH OS=Pseudomonas aeruginosa (strain ATCC 15692 / DSM 22644 / CIP 104116 / JCM 14847 / LMG 12228 / 1C / PRS 101 / PAO1) OX=208964 GN=pslH PE=4 SV=1	0.031	FALSE	2.482	2	1	4	1	402	44.6	7.01	1.03	1	1.643	0.167503	0.746816	124.3	75.7	66.5	73.13	16381.7		10077.9	11331.7	28621.9				18895.9	3224.3	17877	32880.6	31319.1	6654.99	12407.1	10090.3	Peak Found	n/a	High	High	High	n/a	High	n/a	1
FALSE	Medium	Master Protein	Q9HXT6	CheW-like domain-containing protein OS=Pseudomonas aeruginosa (strain ATCC 15692 / DSM 22644 / CIP 104116 / JCM 14847 / LMG 12228 / 1C / PRS 101 / PAO1) OX=208964 GN=wspD PE=4 SV=1	0.044	FALSE	2.264	4	1	1	1	229	24.9	5.58	0.5	1	0.272	0.167719	0.746816	42.8	157.2	34.96	10.12					27607.3	23879.5	33834	28099.1	8427.3	3370.8	8057.5	8419.9	30209	30300.2	35475.6	28099.1	n/a	n/a	n/a	n/a	Peak Found	High	Peak Found	Peak Found	1
FALSE	High	Master Protein	Q9HUF1	Peptide methionine sulfoxide reductase MsrA OS=Pseudomonas aeruginosa (strain ATCC 15692 / DSM 22644 / CIP 104116 / JCM 14847 / LMG 12228 / 1C / PRS 101 / PAO1) OX=208964 GN=msrA PE=3 SV=1	0.001	FALSE	10.742	16	3	14	3	215	23.5	5.33	5.16	3	1.662	0.168915	0.748063	124.9	75.1	73.9	101.57	22332		30741.3	29569.7	86294	14752.7	20454.6		32597.3	8217.32	57152	89022	94426.1	24462	27557.7	6038.53	High	High	High	High	High	High	High	High	1
FALSE	High	Master Protein	Q9HVL9	Glutamate 5-kinase OS=Pseudomonas aeruginosa (strain ATCC 15692 / DSM 22644 / CIP 104116 / JCM 14847 / LMG 12228 / 1C / PRS 101 / PAO1) OX=208964 GN=proB PE=3 SV=1	0	FALSE	27.259	19	6	37	6	372	39.8	7.24	11.81	6	1.631	0.169094	0.748063	124	76	78.81	46.86	105218	8624.26	121315	112967	110935	64694.5	106905	26987.2	121366	14100.9	215199	327790	121389	87627.2	112092	29884.7	High	High	High	High	High	Peak Found	High	High	1
FALSE	High	Master Protein	Q9I649	Uncharacterized protein OS=Pseudomonas aeruginosa (strain ATCC 15692 / DSM 22644 / CIP 104116 / JCM 14847 / LMG 12228 / 1C / PRS 101 / PAO1) OX=208964 GN=PA0469 PE=4 SV=1	0.003	FALSE	5.36	7	2	10	2	285	32.1	5.1	3.32	2	0.242	0.170708	0.750716	38.9	161.1	93.62	60.73				14684.9	111473	22980.7	54493.6	53260.3	3304.14	13116	13534.9	42610.3	121978	29159.7	57137.6	53260.3	n/a	n/a	n/a	Peak Found	High	High	High	High	1
FALSE	High	Master Protein	Q9HVY2	50S ribosomal protein L13 OS=Pseudomonas aeruginosa (strain ATCC 15692 / DSM 22644 / CIP 104116 / JCM 14847 / LMG 12228 / 1C / PRS 101 / PAO1) OX=208964 GN=rplM PE=3 SV=1	0	FALSE	22.22	33	4	28	4	142	16	9.83	10.26	4	1.625	0.170792	0.750716	123.8	76.2	72.33	67.19	239338	104360	171959	246996	429294	102089	113288	239907	276071	115860	306836	716693	469749	133727	119762	239907	High	High	High	High	High	High	High	High	1
FALSE	High	Master Protein	Q9HXW6	Uncharacterized protein OS=Pseudomonas aeruginosa (strain ATCC 15692 / DSM 22644 / CIP 104116 / JCM 14847 / LMG 12228 / 1C / PRS 101 / PAO1) OX=208964 GN=PA3674 PE=4 SV=1	0	FALSE	26.808	60	6	72	6	132	14.4	7.44	31.99	6	1.622	0.17164	0.752025	123.7	76.3	54.11	70.54	176883	70555.3	158992	129465	208294	86501.4	189091	9754.18	204031	75891.1	282033	375661	227923	109760	199256	13132.7	High	High	High	High	High	High	High	High	1
FALSE	High	Master Protein	Q9HU42	Imidazole glycerol phosphate synthase subunit HisH 1 OS=Pseudomonas aeruginosa (strain ATCC 15692 / DSM 22644 / CIP 104116 / JCM 14847 / LMG 12228 / 1C / PRS 101 / PAO1) OX=208964 GN=hisH1 PE=3 SV=1	0.003	FALSE	6.346	10	2	12	2	213	23.7	6.33	3.84	2	1.627	0.175291	0.765569	123.9	76.1	74.4	119.07	14675.7		13264.5		35807.7				16928.1	2427.04	23529.7	7706.72	39182.2	2165.3	4146.36	11887.6	High	n/a	High	High	High	High	High	High	1
FALSE	High	Master Protein	Q9HTB5	Uncharacterized protein OS=Pseudomonas aeruginosa (strain ATCC 15692 / DSM 22644 / CIP 104116 / JCM 14847 / LMG 12228 / 1C / PRS 101 / PAO1) OX=208964 GN=PA5455 PE=4 SV=1	0.001	FALSE	11.17	5	3	17	3	542	61	5.25	6.2	3	1.773	0.177178	0.771345	127.9	72.1	38.26	94.5					15612.6				6687.65	12444.3	8119.7	5249.57	17083.9	4528.8	2919.81	3814.17	High	n/a	High	High	High	High	High	High	1
FALSE	High	Master Protein	G3XD20	Periplasmic serine endoprotease DegP-like OS=Pseudomonas aeruginosa (strain ATCC 15692 / DSM 22644 / CIP 104116 / JCM 14847 / LMG 12228 / 1C / PRS 101 / PAO1) OX=208964 GN=mucD PE=3 SV=1	0	FALSE	26.653	16	7	32	7	474	50.3	7.58	12.42	7	0.281	0.178296	0.772103	43.9	156.1	47.54	33.59	62622.7	16655.5	39352.5	17600.5	273391	136693	248291	141675	72234	17915.1	69806.8	51070.2	299155	173447	260338	141675	High	High	High	Peak Found	High	High	High	High	1
FALSE	Medium	Master Protein	Q9HXD2	Anaerobic and virulence modulator AnvM OS=Pseudomonas aeruginosa (strain ATCC 15692 / DSM 22644 / CIP 104116 / JCM 14847 / LMG 12228 / 1C / PRS 101 / PAO1) OX=208964 GN=anvM PE=4 SV=1	0.035	FALSE	2.363	5	1	7	1	131	14.4	7.27	4.49	1	1.601	0.179673	0.772103	123.1	76.9	73.41	40.84	22590.2		20101.4	22648.7	25883.6		19523.9	17718.2	26057.3	6678.83	35657.5	65718.4	28322.8	9511.9	20471.2	17718.2	High	n/a	High	High	High	n/a	Peak Found	Peak Found	1
FALSE	High	Master Protein	Q9I352	Bacteriohemerythrin OS=Pseudomonas aeruginosa (strain ATCC 15692 / DSM 22644 / CIP 104116 / JCM 14847 / LMG 12228 / 1C / PRS 101 / PAO1) OX=208964 GN=PA1673 PE=3 SV=1	0.001	FALSE	9.528	15	2	22	2	153	17.8	6.21	7.37	2	1.636	0.179774	0.772103	124.1	75.9	148.83	58.88				35735.1					10124.1	7984.83	6552.17	103690	9446.89	3198.48	2950.77	9488.52	High	High	High	High	High	High	High	High	1
FALSE	High	Master Protein	P00106	Cytochrome c4 OS=Pseudomonas aeruginosa (strain ATCC 15692 / DSM 22644 / CIP 104116 / JCM 14847 / LMG 12228 / 1C / PRS 101 / PAO1) OX=208964 GN=cc4 PE=1 SV=3	0	FALSE	17.411	23	4	44	4	201	20.7	7.5	15.33	4	0.265	0.180754	0.772103	41.9	158.1	72.09	36.85	38612.6	13930.5	41815.3	4287.38	56815.1	74604.4	153879	119010	46061.2	17637.3	77796.5	17603.4	64635.4	96294	161345	119897	High	Peak Found	High	High	High	High	High	High	1	Oxidation [M101; M105; M178]
FALSE	High	Master Protein	Q9HWF3	50S ribosomal protein L30 OS=Pseudomonas aeruginosa (strain ATCC 15692 / DSM 22644 / CIP 104116 / JCM 14847 / LMG 12228 / 1C / PRS 101 / PAO1) OX=208964 GN=rpmD PE=1 SV=3	0.001	FALSE	10.636	24	1	14	1	58	6.5	10.11	2.95	1	1.592	0.181029	0.772103	122.8	77.2	86.81	65.99	194122	95969.8	111434	238990	165716	87443.3	150190		223916	103228	197670	693463	181333	110955	157477	9949.48	High	High	High	High	High	High	High	High	1
FALSE	High	Master Protein	Q9I129	Uncharacterized protein OS=Pseudomonas aeruginosa (strain ATCC 15692 / DSM 22644 / CIP 104116 / JCM 14847 / LMG 12228 / 1C / PRS 101 / PAO1) OX=208964 GN=PA2453 PE=4 SV=1	0.002	FALSE	9.141	32	3	14	3	73	8.1	8.18	5.1	3	1.588	0.182013	0.772103	122.7	77.3	65.47	39.55	75545.3	45001.5	89418.7	87302.8	127478	49926.6	74260.6	67873.2	88454.1	48404.8	158618	253321	139492	63350.7	77863.7	71410.7	High	High	High	High	High	High	High	High	1
FALSE	High	Master Protein	P50601	Tol-Pal system protein TolB OS=Pseudomonas aeruginosa (strain ATCC 15692 / DSM 22644 / CIP 104116 / JCM 14847 / LMG 12228 / 1C / PRS 101 / PAO1) OX=208964 GN=tolB PE=3 SV=2	0	FALSE	30.143	25	9	30	9	432	47.7	8.94	8.87	9	1.588	0.182048	0.772103	122.7	77.3	100.02	121.31				15640.8	38334.4				5103.01	8996.19	13996	45383.9	41946.9	3488.23	8203.03	6086.91	High	High	High	High	High	n/a	High	High	1	Oxidation [M164; M316]
FALSE	High	Master Protein	Q9HVX7	Cell division protein ZapE OS=Pseudomonas aeruginosa (strain ATCC 15692 / DSM 22644 / CIP 104116 / JCM 14847 / LMG 12228 / 1C / PRS 101 / PAO1) OX=208964 GN=zapE PE=3 SV=1	0	FALSE	16.59	18	6	19	6	364	42	6.23	6.71	6	1.571	0.182128	0.772103	122.2	77.8	78.66	26.34	24506.1	7369.33	26458.8	32276.1	23638.7	11565.3	30552.2	17333.5	28267.3	11495.9	46934.9	93653.5	25866.4	17522.9	32034.6	20778.1	High	High	High	High	High	High	High	High	1	Oxidation [M296]
FALSE	High	Master Protein	Q9I623	AHS1 domain-containing protein OS=Pseudomonas aeruginosa (strain ATCC 15692 / DSM 22644 / CIP 104116 / JCM 14847 / LMG 12228 / 1C / PRS 101 / PAO1) OX=208964 GN=PA0495 PE=4 SV=1	0.003	FALSE	5.829	7	2	5	2	292	32.9	5.21	1.44	2	1.684	0.182435	0.772103	125.5	74.5	32.43	77.29				5394.01	17359.8				14011.7	10657.9	6992.69	15651.5	18995.7	4050.34	3148.19	13008.6	n/a	n/a	n/a	Peak Found	High	High	High	High	1
FALSE	High	Master Protein	Q9HWD1	30S ribosomal protein S7 OS=Pseudomonas aeruginosa (strain ATCC 15692 / DSM 22644 / CIP 104116 / JCM 14847 / LMG 12228 / 1C / PRS 101 / PAO1) OX=208964 GN=rpsG PE=3 SV=1	0	FALSE	43.145	47	8	170	8	156	17.5	10.24	78.58	8	1.585	0.183055	0.772336	122.6	77.4	68	39.74	1.03439e+06	223060	1.10859e+06	900956	1.477e+06	690942	1.01569e+06	637261	1.19315e+06	241543	1.9665e+06	2.61425e+06	1.61619e+06	876720	1.06497e+06	637261	High	High	High	High	High	High	High	High	1
FALSE	High	Master Protein	Q9HTZ0	Histidine kinase OS=Pseudomonas aeruginosa (strain ATCC 15692 / DSM 22644 / CIP 104116 / JCM 14847 / LMG 12228 / 1C / PRS 101 / PAO1) OX=208964 GN=amgS PE=4 SV=1	0.002	FALSE	6.731	6	2	4	2	439	48.8	6.29	0.68	2	0.282	0.183763	0.772936	44	156	84.24	54.61		5171.44	11908.1		18628.4	16648.6		24624.5	4552.19	5562.54	21123.5	6163	20383.9	21125	3417.64	24624.5	n/a	Peak Found	High	n/a	High	Peak Found	High	Peak Found	1
FALSE	High	Master Protein	Q9HUK0	Uncharacterized protein OS=Pseudomonas aeruginosa (strain ATCC 15692 / DSM 22644 / CIP 104116 / JCM 14847 / LMG 12228 / 1C / PRS 101 / PAO1) OX=208964 GN=PA4965 PE=4 SV=1	0.002	FALSE	6.883	13	2	6	2	174	18.8	9.95	1.39	2	1.747	0.185082	0.775404	127.2	72.8	18.32	95.53						15476.2			8560.2	9085.78	6472.27	10231.9	3902.69	19637.4	2638.4	6526.74	n/a	n/a	n/a	High	n/a	High	High	High	1
FALSE	High	Master Protein	Q9I1M9	PslJ OS=Pseudomonas aeruginosa (strain ATCC 15692 / DSM 22644 / CIP 104116 / JCM 14847 / LMG 12228 / 1C / PRS 101 / PAO1) OX=208964 GN=pslJ PE=4 SV=1	0.001	FALSE	7.871	7	3	8	3	478	52.5	10.81	2.16	3	0.285	0.185856	0.775404	44.4	155.6	21.64	67.93					18968.9	16325	36253.9		5238.4	5077.19	7946.59	6678.97	20756.4	20714.4	38012.9	3493.83	n/a	n/a	n/a	n/a	High	High	High	High	1
FALSE	High	Master Protein	Q9I2Y8	N-acetyltransferase domain-containing protein OS=Pseudomonas aeruginosa (strain ATCC 15692 / DSM 22644 / CIP 104116 / JCM 14847 / LMG 12228 / 1C / PRS 101 / PAO1) OX=208964 GN=PA1749 PE=4 SV=1	0.002	FALSE	6.671	15	2	15	2	161	17.7	9.74	6.83	2	1.548	0.186052	0.775404	121.5	78.5	50	27.06	59730.7	13993	24822.7	17880.9	27815.7	24683.9	10182.3	33132	68898.2	15051.2	44032.6	51883.8	30437	31320.9	16698.9	33132	High	High	High	High	High	High	High	High	1
FALSE	High	Master Protein	Q9I0V3	Uncharacterized protein OS=Pseudomonas aeruginosa (strain ATCC 15692 / DSM 22644 / CIP 104116 / JCM 14847 / LMG 12228 / 1C / PRS 101 / PAO1) OX=208964 GN=PA2530 PE=4 SV=1	0.004	FALSE	5.221	7	2	4	2	441	48.9	5.88	0.75	2	1.72	0.189728	0.788321	126.5	73.5	69.21	52.49			8022.63	11687.4					13546.9	6447.15	14231.2	33912.7	12739.1	9498.96	6861.7	2834.85	High	High	Peak Found	High	n/a	n/a	n/a	n/a	1
FALSE	High	Master Protein	Q9HWD0	30S ribosomal protein S12 OS=Pseudomonas aeruginosa (strain ATCC 15692 / DSM 22644 / CIP 104116 / JCM 14847 / LMG 12228 / 1C / PRS 101 / PAO1) OX=208964 GN=rpsL PE=3 SV=1	0	FALSE	30.38	40	7	92	7	123	13.8	11	51.41	7	1.556	0.192773	0.798548	121.7	78.3	57.73	31.84	2.80536e+06	983581	2.13747e+06	2.07141e+06	3.53527e+06	1.67084e+06	2.06389e+06	2.34228e+06	3.23592e+06	1.05797e+06	3.79162e+06	6.01048e+06	3.86842e+06	2.12009e+06	2.16403e+06	2.34228e+06	High	High	High	High	High	High	High	High	1	Carbamidomethyl [C27]; Oxidation [M15]
FALSE	High	Master Protein	Q9I5Z1	FAD-binding FR-type domain-containing protein OS=Pseudomonas aeruginosa (strain ATCC 15692 / DSM 22644 / CIP 104116 / JCM 14847 / LMG 12228 / 1C / PRS 101 / PAO1) OX=208964 GN=PA0545 PE=4 SV=1	0.002	FALSE	7.059	4	2	9	2	434	48.1	9.16	2.94	2	1.531	0.194072	0.798911	121	79	80.89	68.43		10018	17278.1	21009.9				25085.1	12652.3	10775.6	30649.3	60963	2713.19	13154.9	12569.5	25085.1	n/a	Peak Found	High	High	High	High	High	High	1
FALSE	Medium	Master Protein	Q9HZ91	Probable transcriptional regulator OS=Pseudomonas aeruginosa (strain ATCC 15692 / DSM 22644 / CIP 104116 / JCM 14847 / LMG 12228 / 1C / PRS 101 / PAO1) OX=208964 GN=PA3133 PE=1 SV=1	0.031	FALSE	2.46	7	1	1	1	180	19.2	6.34	0.21	1	1.712	0.194271	0.798911	126.3	73.7	84.62	29.71				15598.1					9933.79	13655.6	11119.9	45260.1	4627.42	7694.09	6733.29	9786.52	n/a	n/a	n/a	High	n/a	n/a	n/a	n/a	1
FALSE	High	Master Protein	Q9HY81	Thioredoxin peroxidase OS=Pseudomonas aeruginosa (strain ATCC 15692 / DSM 22644 / CIP 104116 / JCM 14847 / LMG 12228 / 1C / PRS 101 / PAO1) OX=208964 GN=PA3529 PE=3 SV=1	0	FALSE	33.875	36	8	91	8	200	21.8	5.6	45.34	8	1.55	0.194873	0.798911	121.6	78.4	80.04	96.61	285405	47091.4	319002	327624	678357	81712	78871.8	1.05271e+06	329209	53596.8	565873	950645	742283	104505	87365.2	1.05271e+06	High	High	High	High	High	High	High	High	1	Oxidation [M151; M182]
FALSE	High	Master Protein	Q9HZM2	Uncharacterized protein OS=Pseudomonas aeruginosa (strain ATCC 15692 / DSM 22644 / CIP 104116 / JCM 14847 / LMG 12228 / 1C / PRS 101 / PAO1) OX=208964 GN=PA2982 PE=3 SV=1	0	FALSE	16.979	34	3	17	3	146	15.7	5.86	3.76	3	0.29	0.195198	0.798911	45	155	155.36	113.32				43771.4	182064			125976	11479.5	8597.01	5548.03	127009	199221	2246.14	9293.63	125976	High	High	n/a	High	High	High	High	High	1
FALSE	High	Master Protein	Q9HZ07	Uncharacterized protein OS=Pseudomonas aeruginosa (strain ATCC 15692 / DSM 22644 / CIP 104116 / JCM 14847 / LMG 12228 / 1C / PRS 101 / PAO1) OX=208964 GN=PA3233 PE=4 SV=1	0	FALSE	16.147	8	4	14	4	599	66.5	6.32	4.07	4	0.288	0.196238	0.800767	44.8	155.2	41.13	45.28					27808.1	23235.6	32314.5		11734.7	8464.32	3628.05	9812.46	36279.8	29483.1	33882.4	9221.05	n/a	n/a	n/a	n/a	High	High	High	High	1
FALSE	High	Master Protein	Q9I4W4	Glycine cleavage system transcriptional repressor OS=Pseudomonas aeruginosa (strain ATCC 15692 / DSM 22644 / CIP 104116 / JCM 14847 / LMG 12228 / 1C / PRS 101 / PAO1) OX=208964 GN=PA1009 PE=4 SV=1	0.006	FALSE	4.194	5	1	11	1	185	20.6	5.76	4.43	1	1.538	0.198837	0.808959	121.2	78.8	84.33	37.46	79820.3	47220.8	75660.3	119308	105970	37443.2	75122.6	66297.6	92071	50791.9	134212	346189	115956	47510.9	78767.6	66297.6	Peak Found	High	High	High	High	High	High	Peak Found	1
FALSE	High	Master Protein	Q9I5F6	Bifunctional protein PutA OS=Pseudomonas aeruginosa (strain ATCC 15692 / DSM 22644 / CIP 104116 / JCM 14847 / LMG 12228 / 1C / PRS 101 / PAO1) OX=208964 GN=putA PE=3 SV=1	0	FALSE	135.686	33	30	189	30	1060	115.6	6.15	72.92	30	0.293	0.200236	0.812233	45.3	154.7	73.31	62.43	54619.7	8693.62	27404	44076.2	321997	48445.3	252318	142798	63002.7	14759.6	51500.4	127893	352341	62586	264560	142798	High	High	High	High	High	High	High	High	1	Carbamidomethyl [C672; C777]; Oxidation [M854; M975]
FALSE	High	Master Protein	Q9I5V8	30S ribosomal protein S21 OS=Pseudomonas aeruginosa (strain ATCC 15692 / DSM 22644 / CIP 104116 / JCM 14847 / LMG 12228 / 1C / PRS 101 / PAO1) OX=208964 GN=rpsU PE=1 SV=3	0	FALSE	35.663	46	6	117	6	71	8.5	10.77	60.62	6	1.523	0.204345	0.82645	120.7	79.3	75.89	20.68	2.06385e+06	935983	1.61298e+06	2.33075e+06	2.13051e+06	1.46647e+06	1.50542e+06	1.50007e+06	2.38061e+06	1.00677e+06	2.86123e+06	6.76299e+06	2.33128e+06	1.86077e+06	1.57847e+06	1.50007e+06	High	High	High	High	High	High	High	High	1
FALSE	High	Master Protein	Q9I0B7	Probable chaperone OS=Pseudomonas aeruginosa (strain ATCC 15692 / DSM 22644 / CIP 104116 / JCM 14847 / LMG 12228 / 1C / PRS 101 / PAO1) OX=208964 GN=PA2725 PE=4 SV=1	0.002	FALSE	6.701	3	2	3	2	627	68.8	6.3	1.05	2	0.292	0.205466	0.828531	45.3	154.7	77.62	44.4	2758.88		6211.46	4919.36	28357.1	11412.9	27000.6	12174.9	3182.31	2122.05	11018.4	14274.2	31029.4	14481.5	28310.6	12174.9	Peak Found	n/a	Peak Found	Peak Found	High	Peak Found	High	Peak Found	1
FALSE	High	Master Protein	Q9I521	Uncharacterized protein OS=Pseudomonas aeruginosa (strain ATCC 15692 / DSM 22644 / CIP 104116 / JCM 14847 / LMG 12228 / 1C / PRS 101 / PAO1) OX=208964 GN=PA0937 PE=4 SV=1	0	FALSE	23.333	31	6	56	6	179	20.8	9.09	25.67	6	1.516	0.206922	0.831032	120.5	79.5	61.76	43.59	383704	56371.8	192112	203624	443097	194456	177034	264904	442595	64218.3	340784	590843	484854	247812	189822	264904	High	High	High	High	High	High	High	High	1
FALSE	Medium	Master Protein	Q9HVU8	UPF0307 protein PA4473 OS=Pseudomonas aeruginosa (strain ATCC 15692 / DSM 22644 / CIP 104116 / JCM 14847 / LMG 12228 / 1C / PRS 101 / PAO1) OX=208964 GN=PA4473 PE=3 SV=2	0.014	FALSE	2.836	6	1	4	1	174	20.2	8.21	0.96	1	1.676	0.207395	0.831032	125.3	74.7	96.6	60.46				15341.3					13884.1	6389.5	8608.82	44514.8	12958.9	4867.13	2887.81	8739.65	n/a	n/a	n/a	High	High	n/a	n/a	High	1
FALSE	High	Master Protein	G3XCU6	Transcriptional regulator CysB OS=Pseudomonas aeruginosa (strain ATCC 15692 / DSM 22644 / CIP 104116 / JCM 14847 / LMG 12228 / 1C / PRS 101 / PAO1) OX=208964 GN=cysB PE=3 SV=1	0.001	FALSE	12.521	11	3	15	3	324	36.1	6.99	3.73	3	1.531	0.20791	0.831032	121	79	131.9	147.84				25783.4	73646.3				10991.6	4039.78	10948.7	74814.2	80586.5	4642.11	4138.14	11066.9	n/a	n/a	High	High	High	n/a	High	High	1
FALSE	High	Master Protein	Q9XCX8	GTPase Era OS=Pseudomonas aeruginosa (strain ATCC 15692 / DSM 22644 / CIP 104116 / JCM 14847 / LMG 12228 / 1C / PRS 101 / PAO1) OX=208964 GN=era PE=3 SV=2	0.003	FALSE	6.276	9	2	8	2	305	34.5	6.64	2.83	2	1.527	0.209205	0.83377	120.9	79.1	60.44	64.46	13301.5		10260	11435.4	23803.8			16340.1	15343	6564.22	18200	33181.4	26047	7330.15	6716.85	16340.1	High	n/a	High	High	High	High	High	High	1
FALSE	High	Master Protein	G3XD94	UDP-N-acetyl-D-glucosamine 6-dehydrogenase OS=Pseudomonas aeruginosa (strain ATCC 15692 / DSM 22644 / CIP 104116 / JCM 14847 / LMG 12228 / 1C / PRS 101 / PAO1) OX=208964 GN=wbpA PE=1 SV=1	0	FALSE	65.997	49	17	125	17	436	48.1	5.54	50.48	17	1.505	0.211015	0.834399	120.2	79.8	79.95	67.71	171025	9593.45	139613	160410	346351	70654.1	187997	106060	197274	15626.6	247657	465453	378990	91448.6	197118	109461	High	High	High	High	High	High	High	High	1	Oxidation [M1; M235; M305; M314]; Carbamidomethyl [C59; C89; C95]
FALSE	High	Master Protein	Q9HW94	Type IVb pilin, Flp OS=Pseudomonas aeruginosa (strain ATCC 15692 / DSM 22644 / CIP 104116 / JCM 14847 / LMG 12228 / 1C / PRS 101 / PAO1) OX=208964 GN=flp PE=4 SV=1	0.008	FALSE	3.548	13	1	6	1	72	7.3	4.82	2.96	1	1.495	0.211393	0.834399	119.8	80.2	86.06	129.82			24811.4	8234.76	86532.3	27445.8			5484.23	8554.59	44012.6	23894.3	94686.9	34825.3	2625.44	2035.91	High	n/a	High	Peak Found	High	High	High	High	1
FALSE	High	Master Protein	Q9HYQ5	Uncharacterized protein OS=Pseudomonas aeruginosa (strain ATCC 15692 / DSM 22644 / CIP 104116 / JCM 14847 / LMG 12228 / 1C / PRS 101 / PAO1) OX=208964 GN=PA3340 PE=4 SV=1	0	FALSE	49.794	19	12	69	12	682	73.3	4.94	26.93	12	0.259	0.213634	0.834399	41.1	158.9	32.92	42.91	7073.99	4008.79	8842.85	6537.33	50847.4	51336.5	105838	43359.7	13200.6	8608.86	18382.9	18968.9	55639.2	65139.7	110973	43359.7	High	Peak Found	High	Peak Found	High	High	High	High	1
FALSE	High	Master Protein	Q9HYP8	STAS domain-containing protein OS=Pseudomonas aeruginosa (strain ATCC 15692 / DSM 22644 / CIP 104116 / JCM 14847 / LMG 12228 / 1C / PRS 101 / PAO1) OX=208964 GN=PA3347 PE=4 SV=1	0.001	FALSE	12.027	50	3	7	3	101	11.2	5.87	1.13	3	0.297	0.213809	0.834399	45.8	154.2	38.32	43.46					34642.4		18143.5	28934.5	6846.45	7020.98	13488.8	6907.9	37907	13509.7	19023.8	28934.5	n/a	n/a	n/a	n/a	High	High	High	High	1	Carbamidomethyl [C81]
FALSE	High	Master Protein	Q9I5J4	Uncharacterized protein OS=Pseudomonas aeruginosa (strain ATCC 15692 / DSM 22644 / CIP 104116 / JCM 14847 / LMG 12228 / 1C / PRS 101 / PAO1) OX=208964 GN=PA0735 PE=4 SV=1	0.001	FALSE	12.648	14	3	5	3	271	30.8	9.73	1.87	3	0.282	0.214151	0.834399	44	156	43.82	62.35					41148.1	29996.5	73921.9		10550.9	12956.8	3772.62	13484.6	45025.8	38061.8	77508.5	12101.2	n/a	n/a	High	n/a	Peak Found	High	High	n/a	1
FALSE	High	Master Protein	Q9HWJ1	Probable FAD-dependent monooxygenase OS=Pseudomonas aeruginosa (strain ATCC 15692 / DSM 22644 / CIP 104116 / JCM 14847 / LMG 12228 / 1C / PRS 101 / PAO1) OX=208964 GN=pqsL PE=1 SV=1	0	FALSE	28.007	20	8	47	8	398	43.9	6.39	18.94	8	1.463	0.214816	0.834399	118.8	81.2	71.85	75.43	25058.1		22016.2	27600.6	64775.5	14866	5882.1	29073.6	32759.8	9488.09	41207.1	80086.9	72429	20256.1	14660	31151.8	High	High	High	High	High	High	High	High	1
FALSE	High	Master Protein	Q9HTQ0	D-amino acid dehydrogenase 1 OS=Pseudomonas aeruginosa (strain ATCC 15692 / DSM 22644 / CIP 104116 / JCM 14847 / LMG 12228 / 1C / PRS 101 / PAO1) OX=208964 GN=dadA1 PE=1 SV=1	0	FALSE	49.177	27	14	133	14	432	47.1	7.42	65.04	14	1.495	0.21484	0.834399	119.8	80.2	66.21	32.59	159797	117557	202116	203515	240882	128713	116301	181123	184323	126447	358531	590527	263582	163321	121944	181123	High	High	High	High	High	High	High	High	1	Carbamidomethyl [C200]
FALSE	High	Master Protein	Q9HYK2	HlyD_D23 domain-containing protein OS=Pseudomonas aeruginosa (strain ATCC 15692 / DSM 22644 / CIP 104116 / JCM 14847 / LMG 12228 / 1C / PRS 101 / PAO1) OX=208964 GN=PA3402 PE=4 SV=1	0	FALSE	32.499	22	6	40	6	323	36.2	6.3	14.68	6	0.258	0.214887	0.834399	41	159	83.2	47.82			22744.1	17295.6	26298.5	55055	113759	76718.1	6895.74	8659.84	43173.3	50185.6	31716.8	69858	119278	80296.1	High	Peak Found	High	High	High	High	High	High	1
FALSE	High	Master Protein	Q9HWB6	RecBCD enzyme subunit RecB OS=Pseudomonas aeruginosa (strain ATCC 15692 / DSM 22644 / CIP 104116 / JCM 14847 / LMG 12228 / 1C / PRS 101 / PAO1) OX=208964 GN=recB PE=3 SV=1	0.001	FALSE	10.774	3	4	6	4	1245	139.3	5.71	3.01	4	1.494	0.21526	0.834399	119.8	80.2	64.94	37.19	104407	38410.3	110698	102463	175830	74364.8	83852.3	111291	126500	43752.8	200118	299485	192400	96987.9	92409.1	117006	Peak Found	Peak Found	Peak Found	High	High	High	Peak Found	Peak Found	1
FALSE	High	Master Protein	Q9HVF5	PlsC domain-containing protein OS=Pseudomonas aeruginosa (strain ATCC 15692 / DSM 22644 / CIP 104116 / JCM 14847 / LMG 12228 / 1C / PRS 101 / PAO1) OX=208964 GN=PA4636 PE=4 SV=1	0.001	FALSE	9.959	8	3	12	3	386	43.8	7.34	4.17	3	1.482	0.215467	0.834399	119.4	80.6	95.6	91.74	19578.1		18305.2	32090.3	51905.4		23594.9		22582.9	8189.17	32471.2	93114.4	56796.9	13498.6	24739.7	4503.22	High	n/a	High	High	High	n/a	High	High	1
FALSE	High	Master Protein	Q9I167	L-sorbosone dehydrogenase OS=Pseudomonas aeruginosa (strain ATCC 15692 / DSM 22644 / CIP 104116 / JCM 14847 / LMG 12228 / 1C / PRS 101 / PAO1) OX=208964 GN=PA2414 PE=4 SV=1	0.003	FALSE	6.108	5	2	9	2	439	46.8	7.66	3.34	2	0.278	0.219099	0.846069	43.5	156.5	94.08	102.63			16759.6		107694			79971.9	9138.67	8102.25	29729.5	3093.55	117843	11976.9	3937.3	79971.9	n/a	n/a	High	n/a	High	High	High	High	1
FALSE	High	Master Protein	Q9HZ66	Phosphoserine aminotransferase OS=Pseudomonas aeruginosa (strain ATCC 15692 / DSM 22644 / CIP 104116 / JCM 14847 / LMG 12228 / 1C / PRS 101 / PAO1) OX=208964 GN=serC PE=1 SV=1	0	FALSE	52.063	35	11	111	11	361	39.9	5.1	39.13	11	1.476	0.222183	0.851018	119.2	80.8	99.72	71.19	108483	8976.81	87619.3	157691	197179	65940.5	21966.7	110231	128121	15242.7	156795	457562	217222	83670.4	30404.8	110231	High	High	High	High	High	High	High	High	1	Carbamidomethyl [C9; C221]; Oxidation [M224]
FALSE	High	Master Protein	Q9HXE4	NAD(P)H-dependent anabolic L-arginine dehydrogenase DauB OS=Pseudomonas aeruginosa (strain ATCC 15692 / DSM 22644 / CIP 104116 / JCM 14847 / LMG 12228 / 1C / PRS 101 / PAO1) OX=208964 GN=dauB PE=1 SV=1	0.001	FALSE	13.536	17	3	19	3	315	33.9	5.86	2.94	3	1.569	0.223037	0.851018	122.2	77.8	63.66	29.32	13528	9147.03	13886.5	15190.3	8230.63	5758.5	11751.1		15604.3	9838.79	24632.9	44076.6	9006.26	14047.3	17783.9	11111	High	Peak Found	High	High	High	High	High	High	1	Carbamidomethyl [C130]
FALSE	High	Master Protein	Q9HTQ6	Xanthine phosphoribosyltransferase OS=Pseudomonas aeruginosa (strain ATCC 15692 / DSM 22644 / CIP 104116 / JCM 14847 / LMG 12228 / 1C / PRS 101 / PAO1) OX=208964 GN=xpt PE=3 SV=1	0.001	FALSE	15.271	17	3	17	3	190	20.6	6.64	5.69	3	1.506	0.223173	0.851018	120.2	79.8	105.98	101.17			54053.1	45241.8	56093.6		56931.7		6378.25	6358.01	95883.8	131275	67567.6	4410.46	61106.5	4267.79	High	n/a	High	High	High	High	High	High	1
FALSE	High	Master Protein	P19012	SWISS-PROT:P19012 Tax_Id=9606 Gene_Symbol=KRT15 Keratin, type I cytoskeletal 15	0	TRUE	141.633	37	20	3317	6	456	49.1	4.77	1854.87	20	1.487	0.223644	0.851018	119.6	80.4	61.98	113.04		24567.8	8165.52	6133.43	58480.3		8897.2		3226.4	26425.8	14484.7	17797	63991.3	11799.9	9328.89	9885.36	High	High	High	Peak Found	High	High	Peak Found	High	1	Oxidation [M64; M109; M168; M285; M314; M329; M342]
FALSE	High	Master Protein	Q9HU36	Probable Fe(2+)-trafficking protein OS=Pseudomonas aeruginosa (strain ATCC 15692 / DSM 22644 / CIP 104116 / JCM 14847 / LMG 12228 / 1C / PRS 101 / PAO1) OX=208964 GN=PA5148 PE=1 SV=1	0.003	FALSE	5.838	21	2	3	2	90	10.6	6.55	1.59	2	1.52	0.223941	0.851018	120.6	79.4	21.66	160.31								84917.5	8783.73	7881.43	9615.84	12743.2	2723.56	5343.59	6845.03	84917.5	n/a	n/a	n/a	n/a	High	n/a	n/a	High	1
FALSE	High	Master Protein	P00711	SWISS-PROT:P00711 Alpha-lactalbumin - Bos taurus (Bovine).	0.001	TRUE	9.723	32	3	11	3	123	14.2	5	2.18	3	0.28	0.224526	0.851018	43.7	156.3	47.7	70.43	29979.3	23197.1	9938.29		44990	154610	33171.7	154246	36121.8	28531.7	21993.8	9162.17	52000.8	198630	38518.3	154246	Peak Found	Peak Found	Peak Found	n/a	High	High	Peak Found	High	1	Carbamidomethyl [C73; C77; C91; C120]; Oxidation [M90]
FALSE	High	Master Protein	Q9HYR8	Probable non-ribosomal peptide synthetase OS=Pseudomonas aeruginosa (strain ATCC 15692 / DSM 22644 / CIP 104116 / JCM 14847 / LMG 12228 / 1C / PRS 101 / PAO1) OX=208964 GN=PA3327 PE=4 SV=1	0	FALSE	54.139	8	16	54	16	2352	259.2	5.72	18.06	16	0.313	0.224759	0.851018	47.7	152.3	10.78	40.56					36944.4	8470.68	21671.2	22607.9	6995.08	8860.32	8124.19	7295.66	40426	15088.7	26705.2	22607.9	High	Peak Found	Peak Found	n/a	High	High	High	High	1
FALSE	High	Master Protein	Q9HVK4	Riboflavin biosynthesis intermediates N-glycosidase OS=Pseudomonas aeruginosa (strain ATCC 15692 / DSM 22644 / CIP 104116 / JCM 14847 / LMG 12228 / 1C / PRS 101 / PAO1) OX=208964 GN=PA4580 PE=4 SV=1	0.003	FALSE	5.444	11	2	6	2	184	20.5	7.97	1.47	2	1.458	0.225361	0.851018	118.6	81.4	24.07	62.77	23329.4	16441	16411	11266.3	43102.9	17251.1	12119.5	16835.3	26910	17684.4	29111.1	32690.6	47164.7	21889.5	12707.5	16835.3	Peak Found	Peak Found	High	High	High	Peak Found	High	High	1
FALSE	High	Master Protein	Q9I718	SenC OS=Pseudomonas aeruginosa (strain ATCC 15692 / DSM 22644 / CIP 104116 / JCM 14847 / LMG 12228 / 1C / PRS 101 / PAO1) OX=208964 GN=senC PE=3 SV=1	0	FALSE	17.854	23	4	19	4	211	23	8	3.6	4	0.307	0.226516	0.853022	47	153	42.87	56.52					10656.2	28305.5	47195.1	13961.5	8517.65	6431.92	11443.1	3798.72	15316.6	35916.1	49485	16192.1	High	High	High	n/a	High	High	High	High	1
FALSE	High	Master Protein	Q9HT11	Chromosome partitioning protein Soj OS=Pseudomonas aeruginosa (strain ATCC 15692 / DSM 22644 / CIP 104116 / JCM 14847 / LMG 12228 / 1C / PRS 101 / PAO1) OX=208964 GN=soj PE=4 SV=1	0.001	FALSE	12.214	15	3	18	3	262	28.6	6.23	7.4	3	1.456	0.230145	0.862024	118.6	81.4	71.81	107.52	33681.4		33257.9	29856.8			139104	95518.9	38850.8	5603.85	58995.7	86633.6	3085.81	11316.4	145853	95518.9	High	n/a	High	Peak Found	High	High	High	High	1
FALSE	High	Master Protein	Q9HVT0	Uncharacterized protein OS=Pseudomonas aeruginosa (strain ATCC 15692 / DSM 22644 / CIP 104116 / JCM 14847 / LMG 12228 / 1C / PRS 101 / PAO1) OX=208964 GN=PA4491 PE=4 SV=1	0	FALSE	80.31	35	15	135	15	589	64.2	5.25	47.77	15	0.28	0.230167	0.862024	43.8	156.2	58.36	71.25	15205.8		26157.5	11868.2	83681.7	87488.2	258817	47843	23416	9431.18	49965	35709.5	93768.5	113515	271375	55175.3	High	High	High	High	High	High	High	High	1	Oxidation [M540]
FALSE	High	Master Protein	Q9HVT2	Alpha-2-macroglobulin homolog OS=Pseudomonas aeruginosa (strain ATCC 15692 / DSM 22644 / CIP 104116 / JCM 14847 / LMG 12228 / 1C / PRS 101 / PAO1) OX=208964 GN=PA4489 PE=3 SV=1	0	FALSE	246.315	39	45	348	45	1516	167.3	5.62	128.98	45	0.313	0.238467	0.890667	47.7	152.3	57.5	34.01	81163.4	10408.9	57616.6	48011.1	319498	238723	316442	136371	93620.4	17971.5	105201	139311	349607	302911	331796	140699	High	High	High	High	High	High	High	High	1	Oxidation [M73]
FALSE	High	Master Protein	Q9HWW1	Outer membrane protein OprG OS=Pseudomonas aeruginosa (strain ATCC 15692 / DSM 22644 / CIP 104116 / JCM 14847 / LMG 12228 / 1C / PRS 101 / PAO1) OX=208964 GN=oprG PE=1 SV=1	0	FALSE	38.331	33	8	97	8	232	25.2	5.12	44.39	8	1.435	0.239282	0.891221	117.8	82.2	60.91	28.81	1.43827e+06	725515	1.659e+06	1.39674e+06	2.23361e+06	1.05736e+06	1.43944e+06	1.57198e+06	1.65901e+06	780383	2.94287e+06	4.05284e+06	2.4441e+06	1.34165e+06	1.50929e+06	1.57198e+06	High	High	High	High	High	High	High	High	1	Oxidation [M163]
FALSE	High	Master Protein	Q9HV15	DUF4136 domain-containing protein OS=Pseudomonas aeruginosa (strain ATCC 15692 / DSM 22644 / CIP 104116 / JCM 14847 / LMG 12228 / 1C / PRS 101 / PAO1) OX=208964 GN=PA4793 PE=4 SV=1	0	FALSE	20.778	26	6	25	6	187	21.3	8.09	13.42	6	1.432	0.241287	0.891221	117.8	82.2	48.69	46.61	94040.6	32550.4	65110.3	55094.8	137595	75772.1	48576.6	62260.5	108474	36044.4	119224	159865	150561	96145.5	55171.6	65593.1	High	High	High	High	High	High	High	High	1
FALSE	High	Master Protein	Q9HV43	Chaperone protein DnaK OS=Pseudomonas aeruginosa (strain ATCC 15692 / DSM 22644 / CIP 104116 / JCM 14847 / LMG 12228 / 1C / PRS 101 / PAO1) OX=208964 GN=dnaK PE=3 SV=1	0	FALSE	165.714	59	32	363	32	637	68.4	4.92	131.57	32	1.429	0.241585	0.891221	117.7	82.3	34.79	8.07	1.33597e+06	886708	1.00602e+06	809194	1.07846e+06	782077	1.13592e+06	1.14202e+06	1.54252e+06	956264	1.78456e+06	2.34799e+06	1.18009e+06	994193	1.19103e+06	1.14202e+06	High	High	High	High	High	High	High	High	1	Oxidation [M88; M110; M259; M515; M588; M602]; Carbamidomethyl [C15]
FALSE	High	Master Protein	P30720	10 kDa chaperonin OS=Pseudomonas aeruginosa (strain ATCC 15692 / DSM 22644 / CIP 104116 / JCM 14847 / LMG 12228 / 1C / PRS 101 / PAO1) OX=208964 GN=groS PE=3 SV=1	0	FALSE	31.835	57	5	87	5	97	10.3	5.24	40.41	5	0.315	0.24233	0.891221	47.9	152.1	59.43	67.01	232474	204711	363767	283955	1.87634e+06	676895	535291	2.83061e+06	271165	222402	645280	823933	2.05316e+06	858897	561263	2.83061e+06	High	High	High	High	High	High	High	High	1
FALSE	High	Master Protein	Q9HXZ5	Enolase OS=Pseudomonas aeruginosa (strain ATCC 15692 / DSM 22644 / CIP 104116 / JCM 14847 / LMG 12228 / 1C / PRS 101 / PAO1) OX=208964 GN=eno PE=3 SV=1	0	FALSE	46.148	31	10	82	9	429	45.2	5.2	33.26	10	1.427	0.242563	0.891221	117.6	82.4	65.54	78.72	93117.5	51301.3	90682.3	99602.3	166127	43041.8		138686	107409	55181.1	160860	289010	181782	61185.2	9825.15	138686	High	High	High	High	High	High	High	High	1	Oxidation [M94]; Carbamidomethyl [C247]
FALSE	High	Master Protein	Q9I3X2	DNA helicase OS=Pseudomonas aeruginosa (strain ATCC 15692 / DSM 22644 / CIP 104116 / JCM 14847 / LMG 12228 / 1C / PRS 101 / PAO1) OX=208964 GN=PA1372 PE=4 SV=1	0	FALSE	49.084	16	11	122	11	711	79.8	5.78	50.07	11	0.315	0.242939	0.891221	47.9	152.1	67.75	30.36	27752.5	4837.82	46547.5	19895.3	126374	49331.8	133619	143096	33364.5	12163.5	87043.2	57729	138283	66525.3	140102	143096	High	High	High	High	High	High	High	High	1	Carbamidomethyl [C365]
FALSE	High	Master Protein	Q9I342	Methylthioribulose-1-phosphate dehydratase OS=Pseudomonas aeruginosa (strain ATCC 15692 / DSM 22644 / CIP 104116 / JCM 14847 / LMG 12228 / 1C / PRS 101 / PAO1) OX=208964 GN=mtnB PE=3 SV=1	0.001	FALSE	14.047	27	4	21	4	205	22.9	6.52	5.76	4	1.403	0.244541	0.891221	116.8	83.2	70.72	66.74	32231.6	10393.2	27766.9	31465.8	62409.3	25002.1		29333.8	37178.5	11179.2	49255.3	91302.2	68290.6	31724.6	12159.7	29333.8	High	High	High	High	High	High	High	High	1
FALSE	High	Master Protein	Q9I152	HlyD_D23 domain-containing protein OS=Pseudomonas aeruginosa (strain ATCC 15692 / DSM 22644 / CIP 104116 / JCM 14847 / LMG 12228 / 1C / PRS 101 / PAO1) OX=208964 GN=PA2430 PE=4 SV=1	0	FALSE	31.858	31	9	28	9	334	36.7	9.69	10.44	9	0.304	0.244805	0.891221	46.6	153.4	24.83	47.09	5401.88	1702.57	4219.63	2796.48	20792.2	46909.1	57525	26045.5	10878.2	7612.3	13794.3	13321.8	25175.4	61408.5	60316.1	26045.5	High	Peak Found	Peak Found	Peak Found	High	High	High	High	1
FALSE	High	Master Protein	P05384	DNA-binding protein HU-beta OS=Pseudomonas aeruginosa (strain ATCC 15692 / DSM 22644 / CIP 104116 / JCM 14847 / LMG 12228 / 1C / PRS 101 / PAO1) OX=208964 GN=hupB PE=1 SV=3	0	FALSE	31.713	63	5	75	5	90	9.1	9.99	23.93	5	1.42	0.245771	0.891221	117.3	82.7	57.76	70.69	249936	130786	315409	224805	310614	132310	224577	759749	288296	140677	559498	652303	339885	167885	235473	759749	High	High	High	High	High	High	High	High	1
FALSE	High	Master Protein	Q9HUN2	50S ribosomal protein L9 OS=Pseudomonas aeruginosa (strain ATCC 15692 / DSM 22644 / CIP 104116 / JCM 14847 / LMG 12228 / 1C / PRS 101 / PAO1) OX=208964 GN=rplI PE=3 SV=1	0	FALSE	62.42	78	10	112	10	148	15.5	5.58	47.46	10	0.317	0.246116	0.891221	48.1	151.9	53.83	44.74	226869	66627.4	118041	125954	638294	178301	745019	876367	261688	71666.2	209391	365472	698445	226242	781167	876367	High	High	High	High	High	High	High	High	1	Oxidation [M1]
FALSE	High	Master Protein	Q9HZI9	Universal stress protein OS=Pseudomonas aeruginosa (strain ATCC 15692 / DSM 22644 / CIP 104116 / JCM 14847 / LMG 12228 / 1C / PRS 101 / PAO1) OX=208964 GN=PA3017 PE=3 SV=1	0.001	FALSE	15.096	26	3	24	3	145	15.8	6.32	7.21	3	1.417	0.246734	0.891221	117.3	82.7	64.61	83.63	26974.9		24462.2	20162.3	70177.7	38836.4			31115	5575.75	43393.1	58503.6	76791.1	49278.6	13640	10733	High	n/a	High	High	High	High	High	High	1	Carbamidomethyl [C105]
FALSE	High	Master Protein	Q9I3D9	Uncharacterized protein OS=Pseudomonas aeruginosa (strain ATCC 15692 / DSM 22644 / CIP 104116 / JCM 14847 / LMG 12228 / 1C / PRS 101 / PAO1) OX=208964 GN=PA1578 PE=4 SV=1	0.001	FALSE	7.737	9	2	7	2	251	27.6	9.8	2.12	2	1.398	0.246958	0.891221	116.6	83.4	45.52	114.15				8605.55	53366.1		28760		9203.7	13932.6	12265.7	24970.2	58395.2	2169.73	30155.4	2899.16	n/a	Peak Found	High	Peak Found	High	High	High	High	1
FALSE	High	Master Protein	Q9HZQ8	Aminopeptidase OS=Pseudomonas aeruginosa (strain ATCC 15692 / DSM 22644 / CIP 104116 / JCM 14847 / LMG 12228 / 1C / PRS 101 / PAO1) OX=208964 GN=lap PE=1 SV=1	0	FALSE	23.957	16	7	24	7	536	57.5	5.14	8.31	7	1.542	0.247557	0.891221	121.3	78.7	92.52	117.2	53839.9		7806.36	6112.44	66723.9	3178.65	6781.56	3361.14	62103.2	5035.66	17791.3	21748.9	73011.7	13020.8	12497	7574.46	High	High	High	Peak Found	High	High	High	High	1	Carbamidomethyl [C61]
FALSE	Medium	Master Protein	Q9I2E4	CSD_1 domain-containing protein OS=Pseudomonas aeruginosa (strain ATCC 15692 / DSM 22644 / CIP 104116 / JCM 14847 / LMG 12228 / 1C / PRS 101 / PAO1) OX=208964 GN=PA1960 PE=4 SV=1	0.031	FALSE	2.456	5	1	1	1	240	27.1	10.48	0.39	1	1.556	0.248025	0.891221	121.7	78.3	28.25	112.65					10284.8	25067.3			11607.4	8261.82	6450.58	12124.6	11254	31807.4	3520.02	2071.73	n/a	n/a	n/a	n/a	High	Peak Found	n/a	n/a	1
FALSE	High	Master Protein	Q9HVW2	Intermembrane phospholipid transport system permease protein MlaE OS=Pseudomonas aeruginosa (strain ATCC 15692 / DSM 22644 / CIP 104116 / JCM 14847 / LMG 12228 / 1C / PRS 101 / PAO1) OX=208964 GN=PA4455 PE=3 SV=1	0.002	FALSE	8.254	11	2	10	2	265	28.4	7.34	3.27	2	1.551	0.24856	0.891221	121.6	78.4	81.11	36.02				11679.4		2413.35	7218.29	4522.04	5751.63	13063.4	10543.4	35295.3	8474.4	4742.47	11418.1	6758.2	High	n/a	High	High	High	High	High	High	1	Oxidation [M138]
FALSE	High	Master Protein	Q9HY84	Argininosuccinate synthase OS=Pseudomonas aeruginosa (strain ATCC 15692 / DSM 22644 / CIP 104116 / JCM 14847 / LMG 12228 / 1C / PRS 101 / PAO1) OX=208964 GN=argG PE=3 SV=1	0	FALSE	35.511	20	9	57	9	405	45.3	5.58	23.81	9	1.407	0.251393	0.891221	116.9	83.1	53.58	51.2	72937.4	37751.5	74246.5	61486.4	132908	34956.1	59171.4	86349.1	84131.8	43099.5	131705	178411	145432	44355	64809	86349.1	High	High	High	High	High	High	High	High	1
FALSE	Low	Master Protein	Q9HWH1	Phenazine biosynthesis protein PhzA1 OS=Pseudomonas aeruginosa (strain ATCC 15692 / DSM 22644 / CIP 104116 / JCM 14847 / LMG 12228 / 1C / PRS 101 / PAO1) OX=208964 GN=phzA1 PE=2 SV=1	0.053	FALSE	2.162	6	1	3	1	162	19.2	7.87	1.14	1	1.389	0.251715	0.891221	116.3	83.7	75.48	79.11	32397.7				21982				37370	11221.4	10553.2	10968.1	24053.6	4467.13	13211.5	4829.81	High	n/a	n/a	n/a	High	n/a	n/a	n/a	1
FALSE	High	Master Protein	P22567	Amino-acid acetyltransferase OS=Pseudomonas aeruginosa (strain ATCC 15692 / DSM 22644 / CIP 104116 / JCM 14847 / LMG 12228 / 1C / PRS 101 / PAO1) OX=208964 GN=argA PE=1 SV=2	0	FALSE	45.932	30	11	61	11	432	47.8	6.48	23.24	11	0.309	0.251793	0.891221	47.2	152.8	75.04	41.01	18508.9	4321.68	43466.7	18579.3	161514	83575.7	124783	60317.1	24625.7	8003.27	77104.8	53910.3	176735	106047	130838	60317.1	High	High	High	High	High	High	High	High	1	Carbamidomethyl [C91; C248]
FALSE	High	Master Protein	Q9I730	Carbonic anhydrase OS=Pseudomonas aeruginosa (strain ATCC 15692 / DSM 22644 / CIP 104116 / JCM 14847 / LMG 12228 / 1C / PRS 101 / PAO1) OX=208964 GN=PA0102 PE=3 SV=1	0.001	FALSE	14.205	22	4	29	4	242	26.6	6.68	9.48	4	0.314	0.251894	0.891221	47.8	152.2	106.63	74.41			53666	41487.2	139437	71505.6	79028.3		2464.8	7783.16	95197.2	120381	152577	90731.8	82862.7	3222.75	High	n/a	High	High	High	High	High	High	1
FALSE	High	Master Protein	Q9I2A0	3-hydroxy-3-isohexenylglutaryl-CoA/hydroxy-methylglutaryl-CoA lyase OS=Pseudomonas aeruginosa (strain ATCC 15692 / DSM 22644 / CIP 104116 / JCM 14847 / LMG 12228 / 1C / PRS 101 / PAO1) OX=208964 GN=liuE PE=1 SV=1	0	FALSE	21.157	23	6	24	6	300	31.8	6.15	8.23	6	0.278	0.252306	0.891221	43.5	156.5	93.08	41.88			18977.7	12926.6	66369.7	36842.2	39767	25531.5	3308.46	4475.13	33664.1	37508.4	72624.1	46748.3	41696.4	25531.5	High	n/a	High	High	High	High	High	High	1
FALSE	High	Master Protein	Q9X2N2	6-phosphogluconolactonase OS=Pseudomonas aeruginosa (strain ATCC 15692 / DSM 22644 / CIP 104116 / JCM 14847 / LMG 12228 / 1C / PRS 101 / PAO1) OX=208964 GN=pgl PE=3 SV=2	0.002	FALSE	8.866	15	3	9	3	238	25.6	6.54	4.1	3	0.282	0.253825	0.894274	44	156	78.89	59.5			27618.9	14863.9	173714	76745.1	48336.9	73286.9	4995.07	13146.4	48992.6	43129.7	190085	97380.1	50682.2	73286.9	n/a	n/a	High	Peak Found	High	High	Peak Found	High	1
FALSE	High	Master Protein	Q9HVK1	3'-phosphate/5'-hydroxy nucleic acid ligase OS=Pseudomonas aeruginosa (strain ATCC 15692 / DSM 22644 / CIP 104116 / JCM 14847 / LMG 12228 / 1C / PRS 101 / PAO1) OX=208964 GN=PA4583 PE=3 SV=1	0.002	FALSE	9.249	6	2	9	2	404	44.4	8.19	2.12	2	1.472	0.255353	0.897345	119.1	80.9	109.09	57.87	29344			22194.5					33847.7	3464.98	4365.81	64400.4	12227.9	3297.6	13644.9	5580.14	High	High	High	High	High	High	High	High	1
FALSE	High	Master Protein	Q9I0T1	Probable acyl-CoA thiolase OS=Pseudomonas aeruginosa (strain ATCC 15692 / DSM 22644 / CIP 104116 / JCM 14847 / LMG 12228 / 1C / PRS 101 / PAO1) OX=208964 GN=PA2553 PE=3 SV=1	0	FALSE	49.716	43	13	65	13	396	41.4	6.07	22.58	13	0.297	0.257949	0.900988	45.8	154.2	51.8	85.62	20561.1	7103.09	16469.5	3313.31	136865	26090.5		94234.2	23716.8	10303.4	32919.6	13101.4	149763	37300.3	9627.08	94234.2	High	High	High	Peak Found	High	High	High	High	1	Oxidation [M17; M262]; Carbamidomethyl [C58; C84]
FALSE	High	Master Protein	Q9I2Z1	Macro domain-containing protein OS=Pseudomonas aeruginosa (strain ATCC 15692 / DSM 22644 / CIP 104116 / JCM 14847 / LMG 12228 / 1C / PRS 101 / PAO1) OX=208964 GN=PA1746 PE=4 SV=1	0.001	FALSE	11.886	21	3	15	3	168	18.2	6.64	4.3	3	1.491	0.258099	0.900988	119.7	80.3	88.26	36.2				12686.3				9218.61	11027.4	12677.9	4114.08	36810.9	3366.79	7735.78	8134.59	9218.61	n/a	n/a	High	High	High	High	High	Peak Found	1	Carbamidomethyl [C74]; Oxidation [M83]
FALSE	Medium	Master Protein	Q9HTJ0	HTH-type transcriptional regulator BetI OS=Pseudomonas aeruginosa (strain ATCC 15692 / DSM 22644 / CIP 104116 / JCM 14847 / LMG 12228 / 1C / PRS 101 / PAO1) OX=208964 GN=betI PE=3 SV=1	0.019	FALSE	2.633	4	1	4	1	197	21.8	8.73	1.93	1	1.389	0.259971	0.900988	116.3	83.7	88.83	30.34	104707	68626.5	86165.1	163883	98183.3	71395.5	47488.9	105681	120778	73816.5	152847	475529	107436	90592.2	49793	105681	High	Peak Found	High	High	High	Peak Found	Peak Found	Peak Found	1
FALSE	High	Master Protein	Q9I589	Chitin-binding protein CbpD OS=Pseudomonas aeruginosa (strain ATCC 15692 / DSM 22644 / CIP 104116 / JCM 14847 / LMG 12228 / 1C / PRS 101 / PAO1) OX=208964 GN=cbpD PE=1 SV=1	0	FALSE	37.035	24	8	29	8	389	41.9	6.86	12.29	8	0.324	0.260323	0.900988	48.9	151.1	73.32	92.6	7847.14	3743.81	32363.5	11516	184725	23608.3		170369	16395	9088.83	58443.3	37601.5	202133	34471.4	9236.99	170369	High	High	High	High	High	High	High	High	1	Carbamidomethyl [C39; C176]; Oxidation [M174]
FALSE	High	Master Protein	Q9HUG8	Lipid A export ATP-binding/permease protein MsbA OS=Pseudomonas aeruginosa (strain ATCC 15692 / DSM 22644 / CIP 104116 / JCM 14847 / LMG 12228 / 1C / PRS 101 / PAO1) OX=208964 GN=msbA PE=3 SV=1	0	FALSE	36.492	18	8	39	8	603	66.4	6.99	10.57	8	0.284	0.260374	0.900988	44.3	155.7	86.36	47.49	14445.8	2194.04	32079	6816.38	68315.4	50155.1	88810.8	19716.9	18791.1	5673.32	56904.4	20454.1	74753.3	63640.6	93119.8	22079.8	High	High	High	High	High	High	High	High	1	Oxidation [M216; M565]
FALSE	High	Master Protein	Q9HT28	PKS_MT domain-containing protein OS=Pseudomonas aeruginosa (strain ATCC 15692 / DSM 22644 / CIP 104116 / JCM 14847 / LMG 12228 / 1C / PRS 101 / PAO1) OX=208964 GN=PA5546 PE=3 SV=1	0.001	FALSE	9.973	7	3	10	3	394	44.1	5.9	3.71	3	0.282	0.260798	0.900988	44	156	59.2	96.92					68728			40041.2	5639.31	13031.6	4004.77	5114.49	75204.8	7421.73	9079.96	40041.2	n/a	n/a	High	n/a	High	High	High	High	1
FALSE	High	Master Protein	Q9I348	Isochorismatase domain-containing protein OS=Pseudomonas aeruginosa (strain ATCC 15692 / DSM 22644 / CIP 104116 / JCM 14847 / LMG 12228 / 1C / PRS 101 / PAO1) OX=208964 GN=PA1677 PE=4 SV=1	0.002	FALSE	8.832	25	3	9	3	198	21	6.52	1.06	3	1.504	0.261295	0.900988	120.1	79.9	48.74	39.08			7497.68	4850.98	7427.9	8402.51		7237.3	10004.7	3217.91	13300	14075.8	8127.88	10661.8	3654.08	7237.3	High	n/a	High	Peak Found	High	Peak Found	High	High	1
FALSE	High	Master Protein	Q9I0V4	Uncharacterized protein OS=Pseudomonas aeruginosa (strain ATCC 15692 / DSM 22644 / CIP 104116 / JCM 14847 / LMG 12228 / 1C / PRS 101 / PAO1) OX=208964 GN=PA2529 PE=3 SV=1	0.001	FALSE	11.495	10	4	13	4	477	52.6	5.85	3.53	4	1.504	0.263146	0.900988	120.1	79.9	114.12	29.54	6947.26			22310.4					14175.8	5764.5	11308.6	64736.8	9178.23	4316.34	8889.53	7969.61	High	High	High	High	High	n/a	n/a	n/a	1
FALSE	High	Master Protein	Q9HYX7	Recombination-associated protein RdgC OS=Pseudomonas aeruginosa (strain ATCC 15692 / DSM 22644 / CIP 104116 / JCM 14847 / LMG 12228 / 1C / PRS 101 / PAO1) OX=208964 GN=rdgC PE=1 SV=1	0	FALSE	60.778	59	15	58	15	306	34	5.11	16.49	15	1.407	0.263321	0.900988	116.9	83.1	72.62	96.48	57097.3	27555.1	58896.3	68015.5	51697.3	23676.6	220597	57616	65860.6	29638.9	104475	197356	60295.6	31166.6	231300	57616	High	High	High	High	High	High	High	High	1	Carbamidomethyl [C34; C195]; Oxidation [M96]
FALSE	High	Master Protein	Q9HVT4	DUF2135 domain-containing protein OS=Pseudomonas aeruginosa (strain ATCC 15692 / DSM 22644 / CIP 104116 / JCM 14847 / LMG 12228 / 1C / PRS 101 / PAO1) OX=208964 GN=PA4487 PE=4 SV=1	0	FALSE	31.439	35	6	43	6	263	28.1	5.31	12.96	6	0.28	0.263965	0.900988	43.8	156.2	53.45	46.22	12021.3	3004.88	16895.7	4622.82	48012.2	51086.5	109141	43052.8	18084.7	7438.31	29971.1	14774.1	52536.7	64822.6	114436	43052.8	High	High	High	High	High	High	High	High	1
FALSE	High	Master Protein	Q9I1F5	Probable glyceraldehyde-3-phosphate dehydrogenase OS=Pseudomonas aeruginosa (strain ATCC 15692 / DSM 22644 / CIP 104116 / JCM 14847 / LMG 12228 / 1C / PRS 101 / PAO1) OX=208964 GN=PA2323 PE=4 SV=1	0	FALSE	31.818	16	8	68	8	541	59.9	6.43	26.56	8	1.381	0.264275	0.900988	116	84	89.42	59.31	27181.5	14013.8	58603.3	61468.7	88714.1	15565	38684.4	39284.8	33567.9	15788.1	103955	178360	97074.3	26091.2	41723.6	43882.8	High	High	High	High	High	High	High	High	1	Carbamidomethyl [C476]
FALSE	High	Master Protein	Q9I1N3	PslF OS=Pseudomonas aeruginosa (strain ATCC 15692 / DSM 22644 / CIP 104116 / JCM 14847 / LMG 12228 / 1C / PRS 101 / PAO1) OX=208964 GN=pslF PE=4 SV=1	0.001	FALSE	11.788	12	4	9	4	395	42.7	8.47	2.95	4	1.497	0.264299	0.900988	119.9	80.1	46.52	31.21	9059.17		10334.6	6750.63	10924.9			7286.85	10449.6	6308.1	18332.4	19587.9	11954.4	11738.7	6391.02	7286.85	Peak Found	n/a	High	High	High	High	High	High	1
FALSE	High	Master Protein	Q9I384	Uncharacterized protein OS=Pseudomonas aeruginosa (strain ATCC 15692 / DSM 22644 / CIP 104116 / JCM 14847 / LMG 12228 / 1C / PRS 101 / PAO1) OX=208964 GN=PA1641 PE=4 SV=1	0.001	FALSE	7.665	23	2	16	2	92	10	8.62	6	2	1.359	0.265394	0.902472	115.2	84.8	61.01	20.52	25868.7	6724.7	37570	23959.6	44128.3	23624.7	27784.3	30601.5	32895.2	12187.9	66644.8	69522.1	49554	35099.8	33274.9	33802.6	High	High	High	Peak Found	High	High	High	High	1
FALSE	High	Master Protein	Q9HVS6	Uncharacterized protein OS=Pseudomonas aeruginosa (strain ATCC 15692 / DSM 22644 / CIP 104116 / JCM 14847 / LMG 12228 / 1C / PRS 101 / PAO1) OX=208964 GN=PA4495 PE=4 SV=1	0	FALSE	45.229	41	7	77	7	236	24.9	6.07	33.23	7	0.327	0.266061	0.902495	49.3	150.7	58.09	22.52	186821	42129.4	145674	43617.4	388457	484886	612723	419055	215494	46302.2	259606	129626	425064	615260	642452	423600	High	High	High	High	High	High	High	High	1	Oxidation [M135; M138; M197]
FALSE	High	Master Protein	P43335	Pterin-4-alpha-carbinolamine dehydratase OS=Pseudomonas aeruginosa (strain ATCC 15692 / DSM 22644 / CIP 104116 / JCM 14847 / LMG 12228 / 1C / PRS 101 / PAO1) OX=208964 GN=phhB PE=3 SV=1	0.001	FALSE	12.484	31	3	15	3	118	13.3	6.4	4.26	3	0.301	0.267533	0.905242	46.3	153.7	42.7	36.76	20754.8	10123.7	14427.3	15644.5	123117	39503.6	90942.8	96147.2	26634.1	14890.7	31247.7	45394.6	134720	50125.2	95355.3	96147.2	High	Peak Found	High	Peak Found	High	High	High	High	1	Oxidation [M103]; Carbamidomethyl [C9; C12]
FALSE	High	Master Protein	Q9HU11	Uncharacterized protein OS=Pseudomonas aeruginosa (strain ATCC 15692 / DSM 22644 / CIP 104116 / JCM 14847 / LMG 12228 / 1C / PRS 101 / PAO1) OX=208964 GN=PA5178 PE=4 SV=1	0	FALSE	121.275	82	12	380	12	145	15.5	5.55	150.02	12	0.33	0.272461	0.910375	49.6	150.4	45.87	46.05	1.85136e+06	546990	1.25809e+06	555984	5.20827e+06	4.37602e+06	9.82927e+06	3.47851e+06	2.13551e+06	588357	2.23171e+06	1.61326e+06	5.69908e+06	5.55263e+06	1.03062e+07	3.47851e+06	High	High	High	High	High	High	High	High	1	Oxidation [M119; M128]
FALSE	Medium	Master Protein	G3XD58	ABC subunit of A-band LPS efflux transporter OS=Pseudomonas aeruginosa (strain ATCC 15692 / DSM 22644 / CIP 104116 / JCM 14847 / LMG 12228 / 1C / PRS 101 / PAO1) OX=208964 GN=wzt PE=4 SV=1	0.013	FALSE	2.952	2	1	1	1	421	47.1	6.21	0.35	1	1.479	0.272552	0.910375	119.3	80.7	145.72	43.28	6770.03		6945.02	45407.7	15059.2	6526.67		6489.14	7809.09	13638.3	12319.7	131757	16478.4	8281.55	9278.4	6489.14	Peak Found	n/a	Peak Found	Peak Found	High	Peak Found	n/a	Peak Found	1
FALSE	High	Master Protein	Q9HZ35	Uncharacterized protein OS=Pseudomonas aeruginosa (strain ATCC 15692 / DSM 22644 / CIP 104116 / JCM 14847 / LMG 12228 / 1C / PRS 101 / PAO1) OX=208964 GN=PA3205 PE=3 SV=1	0.002	FALSE	9.265	16	3	15	3	146	16.7	9.76	8.01	3	1.353	0.272697	0.910375	115	85	134.22	39.08				33033.8					9840.15	11629.1	9933.46	95851.9	10233.5	3654.35	9233.5	6836.86	High	High	High	High	High	n/a	High	High	1
FALSE	Medium	Master Protein	Q9I4U9	Probable porin OS=Pseudomonas aeruginosa (strain ATCC 15692 / DSM 22644 / CIP 104116 / JCM 14847 / LMG 12228 / 1C / PRS 101 / PAO1) OX=208964 GN=PA1025 PE=1 SV=1	0.018	FALSE	2.642	2	1	3	1	416	46.5	7.09	1.25	1	1.347	0.273392	0.910375	114.8	85.2	66.92	22.67	29908.6	23486.9	23528.2	34408.4	24939.9	29548.2	20673.1	29077.9	34498.9	25263.2	41736.2	99840.7	27290.2	37493	21676.1	29077.9	Peak Found	Peak Found	High	Peak Found	Peak Found	Peak Found	Peak Found	High	1
FALSE	High	Master Protein	Q51342	Amidophosphoribosyltransferase OS=Pseudomonas aeruginosa (strain ATCC 15692 / DSM 22644 / CIP 104116 / JCM 14847 / LMG 12228 / 1C / PRS 101 / PAO1) OX=208964 GN=purF PE=3 SV=3	0	FALSE	31.44	18	8	46	8	501	55.3	6.8	20.54	8	1.383	0.273509	0.910375	116.1	83.9	75.61	56.43	54743	24861.8	59093.9	68811.1	130583	48232.8	52345.5	49756.6	63145	26742	104826	199665	142889	61201.4	56511.4	49756.6	High	High	High	High	High	High	High	High	1	Carbamidomethyl [C37; C392]; Oxidation [M335; M362]
FALSE	High	Master Protein	Q9I0U4	Uncharacterized protein OS=Pseudomonas aeruginosa (strain ATCC 15692 / DSM 22644 / CIP 104116 / JCM 14847 / LMG 12228 / 1C / PRS 101 / PAO1) OX=208964 GN=PA2540 PE=4 SV=1	0	FALSE	34.932	16	8	49	8	586	65.4	8.38	17.45	8	0.29	0.273643	0.910375	45	155	59.91	49.53	14410.4	23307.6	5554.58	20192.5	93766.6	56018	118393	23893.6	23953.4	28333.2	15133.8	58591.3	104610	77151.9	124138	28635.1	High	High	High	High	High	High	High	High	1	Carbamidomethyl [C302; C362]
FALSE	High	Master Protein	G3XCU9	Probable transcriptional regulator OS=Pseudomonas aeruginosa (strain ATCC 15692 / DSM 22644 / CIP 104116 / JCM 14847 / LMG 12228 / 1C / PRS 101 / PAO1) OX=208964 GN=PA2020 PE=4 SV=1	0.006	FALSE	3.856	4	1	2	1	210	23.7	7.03	0.72	1	1.501	0.273712	0.910375	120	80	49.58	30.37			3963.84		6621.58		4297.46	8669.83	3676.29	11768.3	7031.39	13415.8	7245.58	5066.06	4505.97	8669.83	n/a	n/a	Peak Found	n/a	High	n/a	Peak Found	High	1
FALSE	High	Master Protein	Q9HX41	Phosphomethylpyrimidine kinase OS=Pseudomonas aeruginosa (strain ATCC 15692 / DSM 22644 / CIP 104116 / JCM 14847 / LMG 12228 / 1C / PRS 101 / PAO1) OX=208964 GN=thiD PE=4 SV=1	0.001	FALSE	12.962	15	3	15	3	265	28	6.25	5.16	3	1.325	0.275634	0.914544	114	86	167.42	70.73				46307.2					12119.9	3778.95	3030.54	134367	6058.82	3181.29	13947.6	4308.71	High	High	High	High	High	High	High	High	1	Carbamidomethyl [C161]
FALSE	High	Master Protein	Q9HXF3	Probable transferase OS=Pseudomonas aeruginosa (strain ATCC 15692 / DSM 22644 / CIP 104116 / JCM 14847 / LMG 12228 / 1C / PRS 101 / PAO1) OX=208964 GN=PA3853 PE=4 SV=1	0.002	FALSE	8.261	14	3	13	3	229	25.6	9.5	3.02	3	1.49	0.277513	0.914742	119.7	80.3	59.71	43.86	1941.07			6905.68	4592.7			3950.69	7387.03	12986.9	6425.91	22452.4	11710.8	4690.33	8493.14	5088.96	High	High	High	High	High	High	High	High	1
FALSE	High	Master Protein	Q9HXY4	Outer membrane protein assembly factor BamA OS=Pseudomonas aeruginosa (strain ATCC 15692 / DSM 22644 / CIP 104116 / JCM 14847 / LMG 12228 / 1C / PRS 101 / PAO1) OX=208964 GN=opr86 PE=3 SV=1	0	FALSE	26.384	11	7	27	7	797	88.2	5.2	8.5	7	1.328	0.278461	0.914742	114.1	85.9	61.78	10	29037	19012	38085.2	32353.4	31650.1	29310	35351.8	29775.9	33493.6	20449.8	67558.8	93877.8	34632.7	37190.8	37067.1	29775.9	High	High	High	High	High	High	High	High	1
FALSE	High	Master Protein	Q9I451	Str_synth domain-containing protein OS=Pseudomonas aeruginosa (strain ATCC 15692 / DSM 22644 / CIP 104116 / JCM 14847 / LMG 12228 / 1C / PRS 101 / PAO1) OX=208964 GN=PA1293 PE=4 SV=1	0	FALSE	17.032	18	4	27	4	353	38.8	6.15	7.64	4	1.321	0.279036	0.914742	113.8	86.2	84.44	20.29	15601.3		43215.6	38974.6	36460.7	19794.6	27332.7	25204.4	23640	11182.5	76659.4	113090	42301.9	29265.8	35508.9	27191.4	High	High	High	High	High	High	High	High	1
FALSE	High	Master Protein	Q9I2L7	Probable oxidoreductase OS=Pseudomonas aeruginosa (strain ATCC 15692 / DSM 22644 / CIP 104116 / JCM 14847 / LMG 12228 / 1C / PRS 101 / PAO1) OX=208964 GN=PA1880 PE=4 SV=1	0.001	FALSE	13.719	8	4	13	4	731	77.6	7.34	3.99	4	1.368	0.279882	0.914742	115.5	84.5	53.13	99.39							26701.8		12164.4	6934.55	2922.49	12540.2	3478.02	9300.61	27997.3	4849.78	n/a	n/a	n/a	n/a	High	High	High	High	1
FALSE	High	Master Protein	Q9HVI3	Uncharacterized protein OS=Pseudomonas aeruginosa (strain ATCC 15692 / DSM 22644 / CIP 104116 / JCM 14847 / LMG 12228 / 1C / PRS 101 / PAO1) OX=208964 GN=PA4606 PE=3 SV=1	0	FALSE	28.309	10	5	23	5	688	73.4	7.61	7.55	5	0.291	0.279977	0.914742	45.1	154.9	59.74	116.58	8456.78		4351.02	6525.87	41953	15394	247715	45964.3	15965.2	3915.92	12121.6	24061.4	48376.3	23874.5	259734	47258.2	Peak Found	n/a	High	Peak Found	High	High	High	High	1	Oxidation [M64]
FALSE	High	Master Protein	Q9HWE6	50S ribosomal protein L24 OS=Pseudomonas aeruginosa (strain ATCC 15692 / DSM 22644 / CIP 104116 / JCM 14847 / LMG 12228 / 1C / PRS 101 / PAO1) OX=208964 GN=rplX PE=3 SV=1	0.001	FALSE	13.087	37	3	47	3	104	11.5	10.17	19.01	3	1.348	0.280154	0.914742	114.8	85.2	78.7	85.4	75578.1	38182.6	182082	127291	154695	58552.5	87241.3	435513	88357.4	47101.2	325903	369351	169273	78013.2	93687.3	435513	High	High	High	High	High	High	High	High	1
FALSE	Medium	Master Protein	Q9HX71	N-acetyltransferase domain-containing protein OS=Pseudomonas aeruginosa (strain ATCC 15692 / DSM 22644 / CIP 104116 / JCM 14847 / LMG 12228 / 1C / PRS 101 / PAO1) OX=208964 GN=PA3945 PE=4 SV=1	0.016	FALSE	2.753	4	1	3	1	196	22.4	5.85	2.02	1	0.331	0.280378	0.914742	49.7	150.3	59.4	98.11					51523.1	14888.3			11292.7	5847.74	2747.83	4734.86	56378.5	18891.4	4481.7	13397.3	n/a	n/a	n/a	n/a	High	Peak Found	n/a	High	1
FALSE	High	Master Protein	Q9HV42	Protein GrpE OS=Pseudomonas aeruginosa (strain ATCC 15692 / DSM 22644 / CIP 104116 / JCM 14847 / LMG 12228 / 1C / PRS 101 / PAO1) OX=208964 GN=grpE PE=3 SV=1	0	FALSE	38.065	59	8	60	8	186	20.7	4.58	17.42	8	0.336	0.285859	0.928398	50.3	149.7	82.27	63.95	20818.9	7796.87	41214.6	42720.3	141161	88575.5	59645.8	301220	26879.2	15921.2	73109.9	123959	154464	112391	66829.2	301220	High	High	High	High	High	High	High	High	1	Oxidation [M44; M87; M98; M102]
FALSE	High	Master Protein	O82853	Ribosome-recycling factor OS=Pseudomonas aeruginosa (strain ATCC 15692 / DSM 22644 / CIP 104116 / JCM 14847 / LMG 12228 / 1C / PRS 101 / PAO1) OX=208964 GN=frr PE=3 SV=1	0	FALSE	31.167	39	7	57	7	185	20.5	6.11	21.49	7	0.311	0.285922	0.928398	47.4	152.6	87.61	73.04	10949.5	6606.54	30067.4	34707.8	134931	54303.6	11273.4	189517	17067.4	12540.9	57541.7	100709	147647	68904.7	17392.5	189517	High	High	High	High	High	High	High	High	1	Oxidation [M74; M83; M102]
FALSE	High	Master Protein	Q9I020	DUF815 domain-containing protein OS=Pseudomonas aeruginosa (strain ATCC 15692 / DSM 22644 / CIP 104116 / JCM 14847 / LMG 12228 / 1C / PRS 101 / PAO1) OX=208964 GN=PA2823 PE=4 SV=1	0	FALSE	31.645	31	8	56	8	296	33.8	5.86	22.03	8	0.337	0.286842	0.929177	50.4	149.6	80.08	23.97	16267.4	2992.37	42251	27188.6	113020	109589	120374	75335.1	23331.1	6964.79	77175.7	82771.9	125676	141862	126214	76876.9	High	High	High	High	High	High	High	High	1
FALSE	High	Master Protein	P42512	Fe(3+)-pyochelin receptor OS=Pseudomonas aeruginosa (strain ATCC 15692 / DSM 22644 / CIP 104116 / JCM 14847 / LMG 12228 / 1C / PRS 101 / PAO1) OX=208964 GN=fptA PE=1 SV=1	0	FALSE	95.907	29	18	188	18	720	79.9	6.23	80.1	18	0.338	0.290003	0.936911	50.6	149.4	64.42	68	260488	38415.7	93419.8	48804.6	636019	236534	785828	116891	303481	45235.2	168508	143704	695956	303771	823956	118063	High	High	High	High	High	High	High	High	1
FALSE	High	Master Protein	Q9I4W3	4-hydroxy-tetrahydrodipicolinate synthase OS=Pseudomonas aeruginosa (strain ATCC 15692 / DSM 22644 / CIP 104116 / JCM 14847 / LMG 12228 / 1C / PRS 101 / PAO1) OX=208964 GN=dapA PE=1 SV=1	0	FALSE	22.89	22	6	26	6	292	31.4	6.43	10.4	6	0.318	0.291777	0.936911	48.3	151.7	76.36	98.55			13191	11016.4	143194	17776.4		100957	3071.84	9855.89	23399.3	31965.5	156688	22556.1	5553.69	100957	High	High	High	High	High	High	High	High	1
FALSE	High	Master Protein	Q9I3D2	Dihydrolipoyllysine-residue succinyltransferase component of 2-oxoglutarate dehydrogenase complex OS=Pseudomonas aeruginosa (strain ATCC 15692 / DSM 22644 / CIP 104116 / JCM 14847 / LMG 12228 / 1C / PRS 101 / PAO1) OX=208964 GN=sucB PE=3 SV=1	0	FALSE	165.766	41	19	471	19	409	42.9	5.55	156.22	19	1.324	0.292267	0.936911	114	86	30.33	15.59	7.60243e+07	5.67036e+07	3.05559e+07	1.51205e+07	4.03516e+07	3.36424e+07	3.02451e+07	4.59313e+07	8.76925e+07	6.09919e+07	5.42025e+07	4.38741e+07	4.41542e+07	4.26881e+07	3.17126e+07	4.59313e+07	High	High	High	High	High	High	High	High	1	Oxidation [M239; M294]
FALSE	High	Master Protein	Q9HU22	Glucose-1-phosphate thymidylyltransferase OS=Pseudomonas aeruginosa (strain ATCC 15692 / DSM 22644 / CIP 104116 / JCM 14847 / LMG 12228 / 1C / PRS 101 / PAO1) OX=208964 GN=rmlA PE=1 SV=1	0	FALSE	20.702	24	6	26	6	293	32.4	5.38	8.28	6	1.337	0.292479	0.936911	114.4	85.6	75.81	73.26	34643		6474.36	16532.1	46514.2	8252.67	14068.3	14391.8	39960	5856.56	13432.5	47970	50897.6	11963.7	18432.5	16289	High	High	High	High	High	High	High	High	1	Carbamidomethyl [C252]
FALSE	High	Master Protein	Q9HYF0	tRNA 5-methylaminomethyl-2-thiouridine biosynthesis bifunctional protein MnmC OS=Pseudomonas aeruginosa (strain ATCC 15692 / DSM 22644 / CIP 104116 / JCM 14847 / LMG 12228 / 1C / PRS 101 / PAO1) OX=208964 GN=mnmC PE=3 SV=1	0.001	FALSE	11.931	7	4	15	4	654	70.5	7.17	3.41	4	1.452	0.292656	0.936911	118.4	81.6	92.06	29.44	6561.15		9867.69	19323.9	6529.64			5953.49	14514.8	5954.36	19466.4	56070.8	12306.6	6311.25	10890.6	13583.8	High	n/a	High	High	High	High	High	High	1
FALSE	High	Master Protein	Q9HWF8	30S ribosomal protein S11 OS=Pseudomonas aeruginosa (strain ATCC 15692 / DSM 22644 / CIP 104116 / JCM 14847 / LMG 12228 / 1C / PRS 101 / PAO1) OX=208964 GN=rpsK PE=3 SV=1	0	FALSE	57.297	60	8	99	8	129	13.6	10.83	47.94	8	1.317	0.296128	0.945812	113.7	86.3	88.33	28.17	1.80002e+06	265825	1.21955e+06	1.95318e+06	1.85597e+06	764402	1.55348e+06	1.58937e+06	2.07628e+06	288276	2.16334e+06	5.66743e+06	2.03087e+06	969932	1.62885e+06	1.58937e+06	High	High	High	High	High	High	High	High	1	Carbamidomethyl [C103]
FALSE	High	Master Protein	Q9HY54	Catabolite repressor/activator OS=Pseudomonas aeruginosa (strain ATCC 15692 / DSM 22644 / CIP 104116 / JCM 14847 / LMG 12228 / 1C / PRS 101 / PAO1) OX=208964 GN=fruR PE=4 SV=1	0.001	FALSE	11.479	12	3	21	3	329	36.4	6.46	6.63	3	1.304	0.297626	0.948379	113.2	86.8	99.85	61.09				15511.1	17841.5				6127.99	11221	10035.2	45007.7	19522.9	5407.77	8930.66	7411.22	High	High	High	High	High	n/a	High	High	1
FALSE	High	Master Protein	Q9HX76	Probable DNA binding protein OS=Pseudomonas aeruginosa (strain ATCC 15692 / DSM 22644 / CIP 104116 / JCM 14847 / LMG 12228 / 1C / PRS 101 / PAO1) OX=208964 GN=PA3940 PE=3 SV=1	0	FALSE	17.171	53	4	20	4	93	9.9	8.47	5.73	4	1.288	0.300412	0.955031	112.6	87.4	91.34	48.36	15281.7	5567.68	61157	47893.6	15387.2	21230.1	52649.9	42027.2	21472.4	10104.6	108485	138970	16837.2	33422.2	61512.1	42027.2	High	High	High	High	High	High	High	High	1
FALSE	High	Master Protein	Q9I2K7	Probable glutathione S-transferase OS=Pseudomonas aeruginosa (strain ATCC 15692 / DSM 22644 / CIP 104116 / JCM 14847 / LMG 12228 / 1C / PRS 101 / PAO1) OX=208964 GN=PA1890 PE=4 SV=1	0.001	FALSE	7.46	9	2	29	2	207	23.4	6.95	11.55	2	1.268	0.302762	0.960269	111.8	88.2	104.94	73.61	32281.3		33514.3	65351.7	75171.1	30193.6	34262.3		37235.8	13622.6	59450.5	189627	82255	38312	35924.7	8759.53	High	High	High	High	High	High	High	High	1
FALSE	High	Master Protein	Q9HWM7	SH3b domain-containing protein OS=Pseudomonas aeruginosa (strain ATCC 15692 / DSM 22644 / CIP 104116 / JCM 14847 / LMG 12228 / 1C / PRS 101 / PAO1) OX=208964 GN=PA4154 PE=4 SV=1	0	FALSE	29.849	41	9	47	9	222	24.1	9.5	19.07	9	0.321	0.303584	0.960647	48.6	151.4	70.12	83.25			10761	13530.1	103997		99603.4	19200.8	11409.7	7393.32	23735.3	39259.4	113798	11137.7	104436	25149.5	High	High	High	High	High	High	High	High	1
FALSE	High	Master Protein	Q9I6M5	Glutarate-semialdehyde dehydrogenase OS=Pseudomonas aeruginosa (strain ATCC 15692 / DSM 22644 / CIP 104116 / JCM 14847 / LMG 12228 / 1C / PRS 101 / PAO1) OX=208964 GN=davD PE=1 SV=1	0.002	FALSE	9.066	10	3	6	3	483	51.6	5.76	1.25	3	0.357	0.305356	0.960858	52.6	147.4	63.52	35.3			4440.07		9205.75	9929.58	16274.5	22607.4	10413.5	3470.35	7876.16	2236.28	10073.3	12599.4	17064.1	22607.4	n/a	n/a	Peak Found	n/a	High	Peak Found	High	High	1
FALSE	High	Master Protein	Q9I4D2	Uncharacterized protein OS=Pseudomonas aeruginosa (strain ATCC 15692 / DSM 22644 / CIP 104116 / JCM 14847 / LMG 12228 / 1C / PRS 101 / PAO1) OX=208964 GN=PA1206 PE=1 SV=1	0.003	FALSE	5.632	13	2	6	2	157	17.7	4.75	1.75	2	0.35	0.305675	0.960858	51.8	148.2	62.91	56.35					20085.5	13504.3		21030.2	3826.94	13554.8	3712.8	11517.5	21978.3	17135.3	2811.08	21030.2	High	n/a	n/a	n/a	High	High	n/a	High	1
FALSE	High	Master Protein	Q9HVW8	ATP phosphoribosyltransferase OS=Pseudomonas aeruginosa (strain ATCC 15692 / DSM 22644 / CIP 104116 / JCM 14847 / LMG 12228 / 1C / PRS 101 / PAO1) OX=208964 GN=hisG PE=3 SV=1	0	FALSE	25.801	32	5	44	5	211	22.8	8.92	12.91	5	1.262	0.305965	0.960858	111.6	88.4	70.68	15.46	17264.9	7091.67	35588.5	24090.5	23330.4	18701.2	32300.8	29327.1	23324.4	10048.6	63129.9	69901.9	28186.4	27560.9	38114.5	32826.8	High	High	High	High	High	High	High	High	1
FALSE	High	Master Protein	G3XCY2	O-antigen chain length regulator OS=Pseudomonas aeruginosa (strain ATCC 15692 / DSM 22644 / CIP 104116 / JCM 14847 / LMG 12228 / 1C / PRS 101 / PAO1) OX=208964 GN=wzz PE=4 SV=1	0	FALSE	79.624	50	14	170	14	348	39.2	6.43	66.6	14	0.346	0.306559	0.960858	51.4	148.6	67.8	37.57	53501.4	26598.5	101389	64650	281232	260207	535790	252699	66493.2	32656.3	183276	187591	307735	330170	561787	252699	High	High	High	High	High	High	High	High	1	Oxidation [M178; M259]
FALSE	High	Master Protein	Q9HTP9	Uncharacterized protein OS=Pseudomonas aeruginosa (strain ATCC 15692 / DSM 22644 / CIP 104116 / JCM 14847 / LMG 12228 / 1C / PRS 101 / PAO1) OX=208964 GN=PA5305 PE=4 SV=1	0.002	FALSE	6.659	11	1	2	1	114	11.5	9.58	0.72	1	0.328	0.309274	0.960858	49.4	150.6	47.46	86.48					41456.4	7370.76		72760.4	8681.28	6685.96	3376.79	12121.2	45363.2	9352.59	11903.3	72760.4	n/a	n/a	n/a	n/a	High	Peak Found	n/a	High	1
FALSE	High	Master Protein	Q9HYI7	Leucine dehydrogenase OS=Pseudomonas aeruginosa (strain ATCC 15692 / DSM 22644 / CIP 104116 / JCM 14847 / LMG 12228 / 1C / PRS 101 / PAO1) OX=208964 GN=ldh PE=3 SV=1	0	FALSE	22.784	21	6	20	6	341	35.6	6	6.71	6	0.355	0.310078	0.960858	52.4	147.6	4.39	52.81				1653.31	49715.2	17422.7	19794.8	12259.7	8516.66	9202.47	8579.93	9242.07	54400.3	24929.2	25070.4	18120	n/a	n/a	High	Peak Found	High	High	High	High	1	Carbamidomethyl [C41; C247]
FALSE	High	Master Protein	P29365	Homoserine dehydrogenase OS=Pseudomonas aeruginosa (strain ATCC 15692 / DSM 22644 / CIP 104116 / JCM 14847 / LMG 12228 / 1C / PRS 101 / PAO1) OX=208964 GN=hom PE=3 SV=2	0	FALSE	42.825	31	11	38	11	434	46.2	5.41	15.56	11	1.284	0.310784	0.960858	112.4	87.6	79.44	101.73	2525.58	2537.19	17378	15759.5	29838.5	1488.56	68868.5		5093.94	11733.7	35387.5	47031.7	35927.6	6768.49	72209.9	7009.02	High	High	High	High	High	High	High	High	1	Oxidation [M319; M396]
FALSE	High	Master Protein	Q9I502	Proline--tRNA ligase OS=Pseudomonas aeruginosa (strain ATCC 15692 / DSM 22644 / CIP 104116 / JCM 14847 / LMG 12228 / 1C / PRS 101 / PAO1) OX=208964 GN=proS PE=1 SV=1	0	FALSE	22.191	15	6	27	6	571	63.1	5.43	7.71	6	1.295	0.31079	0.960858	112.9	87.1	67.64	80.93	23118.5	9493.26	16148	25411.3	64092.4	8353.99	7232.23	39871.5	31171.6	13349.8	32818.7	73734.2	70132.3	14914.2	10294.2	40886	High	High	High	High	High	High	High	High	1	Carbamidomethyl [C345]
FALSE	High	Master Protein	P00761 SWISS-PROT:P00761	Trypsin - Sus scrofa (Pig).	0	TRUE	213.959	47	8	7005	7	231	24.4	7.18	2932.11	8	1.29	0.311151	0.960858	112.7	87.3	58.17	17.51	1.03524e+09	1.12714e+09	1.42268e+09	1.33878e+09	1.19765e+09	1.41821e+09	1.33749e+09	1.23397e+09	1.19413e+09	1.21239e+09	2.52366e+09	3.88465e+09	1.31051e+09	1.79954e+09	1.40239e+09	1.23397e+09	High	High	High	High	High	High	High	High	1	Carbamidomethyl [C117; C124; C156; C218]; Oxidation [M94]
FALSE	Medium	Master Protein	Q9I1B6	Uncharacterized protein OS=Pseudomonas aeruginosa (strain ATCC 15692 / DSM 22644 / CIP 104116 / JCM 14847 / LMG 12228 / 1C / PRS 101 / PAO1) OX=208964 GN=PA2363 PE=4 SV=1	0.014	FALSE	2.775	2	1	3	1	443	47.7	5.5	0.67	1	0.382	0.311388	0.960858	55.3	144.7	65.75	29.39					11577.2				4495.86	8476.42	2352.06	2307.22	12668.2	6846.75	9963.51	7269.28	n/a	n/a	n/a	n/a	High	n/a	High	High	1
FALSE	High	Master Protein	Q9HXH4	Lipopolysaccharide export system permease protein LptF OS=Pseudomonas aeruginosa (strain ATCC 15692 / DSM 22644 / CIP 104116 / JCM 14847 / LMG 12228 / 1C / PRS 101 / PAO1) OX=208964 GN=PA3828 PE=1 SV=1	0	FALSE	46.146	31	10	84	10	372	41.3	9.45	33.97	10	0.349	0.311615	0.960858	51.7	148.3	64.31	39.91	66010.5	39730.4	90700.5	78858.1	373024	208548	408878	160099	80124.7	44312.8	163924	228818	408176	264621	428717	161662	High	High	High	High	High	High	High	High	1	Oxidation [M238]
FALSE	High	Master Protein	Q9HU56	Protein-export protein SecB OS=Pseudomonas aeruginosa (strain ATCC 15692 / DSM 22644 / CIP 104116 / JCM 14847 / LMG 12228 / 1C / PRS 101 / PAO1) OX=208964 GN=secB PE=3 SV=1	0.002	FALSE	6.731	10	2	21	2	163	18.1	4.59	10.83	2	1.288	0.312501	0.960858	112.6	87.4	61.18	42.3	157718	66255.3	117881	132271	248239	91717.9	112170	194996	181924	71265.9	209108	383803	271633	116379	117613	194996	High	High	High	High	High	High	High	High	1
FALSE	High	Master Protein	Q9I4Q6	Probable heat shock protein (Hsp90 family) OS=Pseudomonas aeruginosa (strain ATCC 15692 / DSM 22644 / CIP 104116 / JCM 14847 / LMG 12228 / 1C / PRS 101 / PAO1) OX=208964 GN=PA1068 PE=3 SV=1	0.001	FALSE	12.852	5	3	15	3	636	70.6	5.86	4.45	3	0.357	0.313008	0.960858	52.6	147.4	52.36	40.78	7341.83		5532.73		18216.2	11573	26095.9	10235.6	8468.65	4399.18	9814.41	2751.15	19932.8	14684.8	27362.1	10235.6	High	n/a	Peak Found	n/a	High	High	High	High	1
FALSE	High	Master Protein	Q9HYX3	Probable TonB-dependent receptor OS=Pseudomonas aeruginosa (strain ATCC 15692 / DSM 22644 / CIP 104116 / JCM 14847 / LMG 12228 / 1C / PRS 101 / PAO1) OX=208964 GN=PA3268 PE=3 SV=1	0.003	FALSE	6.428	5	2	6	2	721	79.3	5.27	1.04	2	1.284	0.314745	0.960858	112.4	87.6	41.06	24.62	4.41925e+06	3.44857e+06	2.20497e+06	542075	2.59853e+06	1.61658e+06	2.95159e+06	3.81206e+06	5.09752e+06	3.70937e+06	3.91137e+06	1.5729e+06	2.84341e+06	2.05124e+06	3.0948e+06	3.81206e+06	Peak Found	Peak Found	High	Peak Found	High	Peak Found	High	High	1
FALSE	High	Master Protein	Q9I5E6	2-methylcitrate dehydratase OS=Pseudomonas aeruginosa (strain ATCC 15692 / DSM 22644 / CIP 104116 / JCM 14847 / LMG 12228 / 1C / PRS 101 / PAO1) OX=208964 GN=prpD PE=3 SV=1	0.001	FALSE	11.17	7	3	10	3	494	54.8	6.62	4.01	3	0.305	0.314959	0.960858	46.7	153.3	55.5	50.68			11460.8	5294.59	55259.9	43818.4		41332.4	13901.1	3010.64	20330.1	15363	60467.5	55600.1	12574.3	41332.4	n/a	n/a	High	Peak Found	High	High	High	High	1	Carbamidomethyl [C474]
FALSE	High	Master Protein	Q9HWD7	50S ribosomal protein L23 OS=Pseudomonas aeruginosa (strain ATCC 15692 / DSM 22644 / CIP 104116 / JCM 14847 / LMG 12228 / 1C / PRS 101 / PAO1) OX=208964 GN=rplW PE=3 SV=1	0.001	FALSE	15.477	27	4	46	4	99	10.9	10.05	24.31	4	1.283	0.315527	0.960858	112.4	87.6	63.5	48.09	324725	130284	293821	299795	542223	134750	353331	320280	374563	146078	521204	869896	593320	170981	370474	320280	High	High	High	High	High	High	High	High	1
FALSE	High	Master Protein	Q9HUW8	Uncharacterized protein OS=Pseudomonas aeruginosa (strain ATCC 15692 / DSM 22644 / CIP 104116 / JCM 14847 / LMG 12228 / 1C / PRS 101 / PAO1) OX=208964 GN=PA4842 PE=4 SV=1	0	FALSE	22.386	17	6	56	6	356	40	5.39	22.47	6	1.304	0.3156	0.960858	113.2	86.8	79.4	21.04	44484.2	16350.3	79789.5	68671.8	75090.2	47037.1	44707.4	67211.2	53103.5	19545.6	141537	199260	84141.4	63875.7	50127.2	69243.9	High	High	High	High	High	High	High	High	1
FALSE	High	Master Protein	G3XCZ5	Arginine/ornithine transport protein AotM OS=Pseudomonas aeruginosa (strain ATCC 15692 / DSM 22644 / CIP 104116 / JCM 14847 / LMG 12228 / 1C / PRS 101 / PAO1) OX=208964 GN=aotM PE=3 SV=1	0.005	FALSE	4.99	8	2	3	2	232	26.1	9.44	0.99	2	1.374	0.316413	0.961191	115.8	84.2	53.44	82.33					21793.1				13659	12982.5	2117.56	11413	23846.8	7017.57	11179.5	2532.12	n/a	n/a	n/a	n/a	High	High	n/a	n/a	1
FALSE	High	Master Protein	Q9HVW3	MlaD domain-containing protein OS=Pseudomonas aeruginosa (strain ATCC 15692 / DSM 22644 / CIP 104116 / JCM 14847 / LMG 12228 / 1C / PRS 101 / PAO1) OX=208964 GN=PA4454 PE=4 SV=1	0	FALSE	51.182	64	9	103	9	157	16.5	5.1	39.52	9	0.351	0.317425	0.961405	52	148	91.71	40.19	104240	38939.7	379228	256537	953823	501873	1.09364e+06	452180	122034	45361.2	672706	744377	1.04371e+06	636815	1.14671e+06	452180	High	High	High	High	High	High	High	High	1
FALSE	High	Master Protein	Q9HTI8	Probable ATP-binding component of ABC transporter OS=Pseudomonas aeruginosa (strain ATCC 15692 / DSM 22644 / CIP 104116 / JCM 14847 / LMG 12228 / 1C / PRS 101 / PAO1) OX=208964 GN=PA5376 PE=4 SV=1	0.001	FALSE	10.636	9	3	8	3	392	43.7	7.46	2.64	3	1.414	0.318518	0.961405	117.2	82.8	93.02	14.24				10633.9					3897.66	11631.8	6233.99	30855.8	7015.06	5189.85	5508.57	6581.23	High	n/a	n/a	High	High	n/a	High	High	1
FALSE	High	Master Protein	Q7Z794	SWISS-PROT:Q7Z794 Tax_Id=9606 Gene_Symbol=KRT77 Keratin 77	0	TRUE	235.277	52	36	2904	29	578	61.8	5.85	1017.22	36	1.277	0.318622	0.961405	112.2	87.8	20.93	33.81	2.17764e+06	2.75917e+06	1.19459e+06	631092	2.61999e+06	1.19522e+06	1.34662e+06	2.15088e+06	2.51187e+06	2.96784e+06	2.11906e+06	1.8312e+06	2.86689e+06	1.51659e+06	1.41196e+06	2.15088e+06	High	High	High	High	High	High	High	High	1	Oxidation [M75; M169; M234; M243; M380; M406; M452]; Carbamidomethyl [C38; C83]
FALSE	High	Master Protein	Q9I1S0	PKS_ER domain-containing protein OS=Pseudomonas aeruginosa (strain ATCC 15692 / DSM 22644 / CIP 104116 / JCM 14847 / LMG 12228 / 1C / PRS 101 / PAO1) OX=208964 GN=PA2197 PE=4 SV=1	0.001	FALSE	11.892	15	3	9	3	345	37.1	6.35	3.17	3	0.308	0.319296	0.961405	47.1	152.9	85.44	108.96				8598.51	121603		16568.3	51398.6	2112.77	13601.2	6231.86	24949.7	133062	7473.89	17372.2	51398.6	n/a	n/a	n/a	High	High	High	Peak Found	High	1	Oxidation [M58; M74]
FALSE	High	Master Protein	Q9HUC3	Polyhydroxyalkanoate synthesis protein PhaF OS=Pseudomonas aeruginosa (strain ATCC 15692 / DSM 22644 / CIP 104116 / JCM 14847 / LMG 12228 / 1C / PRS 101 / PAO1) OX=208964 GN=phaF PE=4 SV=1	0	FALSE	59.781	49	12	121	12	309	30.6	10.3	50.49	12	0.353	0.321391	0.963636	52.2	147.8	75.45	38	502958	83708.7	865280	455702	1.60877e+06	1.87418e+06	4.0053e+06	2.58919e+06	581251	93772.7	1.53491e+06	1.32228e+06	1.7644e+06	2.3781e+06	4.19963e+06	2.58919e+06	High	High	High	High	High	High	High	High	1
FALSE	High	Master Protein	Q9HYD5	NAD-dependent malic enzyme OS=Pseudomonas aeruginosa (strain ATCC 15692 / DSM 22644 / CIP 104116 / JCM 14847 / LMG 12228 / 1C / PRS 101 / PAO1) OX=208964 GN=maeA PE=3 SV=1	0.001	FALSE	10.488	5	3	13	3	564	62.4	5.5	7.44	3	0.307	0.32238	0.963636	47	153	76.42	59.93	6525.49	12578.7	38910.7	14194	133187	56507.7	18049	86763.3	14272.4	13529.9	69023.1	41185.7	145739	71701.3	25898.1	86763.3	High	Peak Found	High	Peak Found	High	High	High	High	1
FALSE	High	Master Protein	Q9HTL9	Uncharacterized protein OS=Pseudomonas aeruginosa (strain ATCC 15692 / DSM 22644 / CIP 104116 / JCM 14847 / LMG 12228 / 1C / PRS 101 / PAO1) OX=208964 GN=PA5339 PE=3 SV=1	0	FALSE	38.045	59	5	40	5	126	13.6	5.15	9.55	5	1.245	0.322417	0.963636	110.9	89.1	87.54	77.71	13408.3	3769.5	55620.9	29946.4	79139.2	20798.3	31485.9	3722.17	21644.2	5329.04	98665.1	86893.6	86597.1	30782.9	39441.9	9939.03	High	High	High	High	High	High	High	High	1
FALSE	High	Master Protein	O68822	Cytosol aminopeptidase OS=Pseudomonas aeruginosa (strain ATCC 15692 / DSM 22644 / CIP 104116 / JCM 14847 / LMG 12228 / 1C / PRS 101 / PAO1) OX=208964 GN=pepA PE=3 SV=1	0	FALSE	134.183	54	27	252	27	495	52.3	8.48	98.09	27	0.354	0.322857	0.963636	52.3	147.7	79.85	32.37	138901	82933.2	293827	249750	479228	565716	892434	1.14863e+06	162285	91964.2	521215	724684	524389	721381	935735	1.14863e+06	High	High	High	High	High	High	High	High	1	Carbamidomethyl [C196; C356; C448]; Oxidation [M182; M230]
FALSE	High	Master Protein	Q9I512	Uncharacterized protein OS=Pseudomonas aeruginosa (strain ATCC 15692 / DSM 22644 / CIP 104116 / JCM 14847 / LMG 12228 / 1C / PRS 101 / PAO1) OX=208964 GN=PA0946 PE=4 SV=1	0.002	FALSE	9.313	8	3	20	3	345	36.8	5.08	7.47	3	1.26	0.323673	0.963969	111.5	88.5	55.72	70.1	41256.4	19734.1	45206.9	34196	68863.4	34299		55218.5	47588.4	21226.6	80191.8	99224.4	75352.9	43521.2	2137	55218.5	High	Peak Found	High	High	High	High	High	High	1
FALSE	High	Master Protein	Q9I404	Amino acid ABC transporter membrane protein OS=Pseudomonas aeruginosa (strain ATCC 15692 / DSM 22644 / CIP 104116 / JCM 14847 / LMG 12228 / 1C / PRS 101 / PAO1) OX=208964 GN=PA1340 PE=3 SV=1	0.002	FALSE	6.943	8	2	21	2	222	24.6	9.47	10.12	2	0.338	0.324529	0.964414	50.6	149.4	89.96	64.05			37775.7	23143.7	88879.4	95572.1		80113.1	3782.48	13313.3	67009.7	67154.7	97255.1	121269	7496.53	80113.1	High	High	High	High	High	High	High	High	1
FALSE	High	Master Protein	Q3SX09	TREMBL:Q3SX09 (Bos taurus) similar to HBG protein	0.002	TRUE	9.083	15	3	17	3	201	22	9.39	6.28	3	0.314	0.326786	0.969015	47.8	152.2	81.2	54.04	15178.8	18943.2	35459	1877.41	39755.7	41838.5	89719.2	142022	24119.5	20375.9	62900.1	8604.15	43502.2	53087.9	94072.3	142022	High	High	High	High	High	High	High	High	1
FALSE	High	Master Protein	Q59638	Dihydrolipoyllysine-residue acetyltransferase component of pyruvate dehydrogenase complex OS=Pseudomonas aeruginosa (strain ATCC 15692 / DSM 22644 / CIP 104116 / JCM 14847 / LMG 12228 / 1C / PRS 101 / PAO1) OX=208964 GN=aceF PE=2 SV=2	0	FALSE	197.259	49	22	614	22	547	56.7	5.35	242.99	22	0.357	0.328563	0.969015	52.6	147.4	75.88	19.04	652861	284027	1.22528e+06	912375	3.50277e+06	2.65079e+06	4.53668e+06	3.13451e+06	754470	309933	2.1735e+06	2.64738e+06	3.83286e+06	3.36352e+06	4.75679e+06	3.13451e+06	High	High	High	High	High	High	High	High	1	Oxidation [M139; M324; M328; M497; M511]
FALSE	High	Master Protein	P15275	Transcriptional regulatory protein AlgQ OS=Pseudomonas aeruginosa (strain ATCC 15692 / DSM 22644 / CIP 104116 / JCM 14847 / LMG 12228 / 1C / PRS 101 / PAO1) OX=208964 GN=algQ PE=3 SV=1	0.001	FALSE	13.637	15	2	20	2	160	18	4.91	6.93	2	1.248	0.330035	0.969015	111	89	71.82	29.05	39730.5		32987.3	37869.6	51849	24444.7	32457.3	50571.7	45828.3	11984.8	58515.7	109884	56735.1	31017.4	34032.1	50571.7	High	High	High	High	High	High	High	High	1	Carbamidomethyl [C118]
FALSE	High	Master Protein	Q9HYC6	Uncharacterized protein OS=Pseudomonas aeruginosa (strain ATCC 15692 / DSM 22644 / CIP 104116 / JCM 14847 / LMG 12228 / 1C / PRS 101 / PAO1) OX=208964 GN=PA3483 PE=4 SV=1	0	FALSE	30.325	34	7	49	7	266	28.6	6.8	16.2	7	0.315	0.331367	0.969015	47.9	152.1	66.33	32.44	18843.3		16856.2	1860.94	52878	34202.5	76229.4	36237.3	25427.8	6672.73	32988.3	10155.7	60124.8	43398.8	79928	40475.6	High	High	High	High	High	High	High	High	1	Oxidation [M156]; Carbamidomethyl [C77]
FALSE	High	Master Protein	O33407	Esterase EstA OS=Pseudomonas aeruginosa (strain ATCC 15692 / DSM 22644 / CIP 104116 / JCM 14847 / LMG 12228 / 1C / PRS 101 / PAO1) OX=208964 GN=estA PE=1 SV=1	0	FALSE	16.546	11	6	21	6	646	69.6	4.89	6.02	6	1.242	0.331652	0.969015	110.8	89.2	58.92	15.26	18675.3	10719.7	21934.8	18287.7	22737.7	15205.6	20838.3	27486.8	21541.6	11530.4	38909.8	53064.1	24880.4	19294.1	21849.4	27486.8	High	Peak Found	High	High	High	High	High	High	1
FALSE	High	Master Protein	Q9HWX5	6,7-dimethyl-8-ribityllumazine synthase OS=Pseudomonas aeruginosa (strain ATCC 15692 / DSM 22644 / CIP 104116 / JCM 14847 / LMG 12228 / 1C / PRS 101 / PAO1) OX=208964 GN=ribH PE=3 SV=1	0	FALSE	59.732	55	6	102	6	158	16.4	5.94	36.79	6	0.359	0.333862	0.969015	52.8	147.2	74.45	24.23	216115	111698	454821	304661	1.14531e+06	991875	1.83874e+06	1.21829e+06	252119	123402	806800	884015	1.25324e+06	1.25857e+06	1.92795e+06	1.21829e+06	High	High	High	High	High	High	High	High	1	Carbamidomethyl [C98]
FALSE	High	Master Protein	P07477	SWISS-PROT:P07477 Tax_Id=9606 Gene_Symbol=PRSS1 Trypsin-1 precursor	0	TRUE	21.891	15	3	139	2	247	26.5	6.51	67.77	3	1.251	0.33455	0.969015	111.2	88.8	55.66	58.55	2.60999e+07	3.27308e+07	4.13763e+07	3.46066e+07	1.16121e+07	4.45965e+07	6.04719e+07	2.91778e+07	3.01057e+07	3.52061e+07	7.33967e+07	1.00416e+08	1.27064e+07	5.65874e+07	6.3406e+07	2.91778e+07	High	High	High	High	High	High	High	High	1	Oxidation [M109]
FALSE	High	Master Protein	Q9I3J2	Guanine deaminase OS=Pseudomonas aeruginosa (strain ATCC 15692 / DSM 22644 / CIP 104116 / JCM 14847 / LMG 12228 / 1C / PRS 101 / PAO1) OX=208964 GN=PA1521 PE=3 SV=1	0.003	FALSE	6.394	6	2	5	2	434	48.3	5.52	0.63	2	0.375	0.33637	0.969015	54.6	145.4	53.41	50.82					22323.4	10780.3		15344.1	10550.6	3971.44	3260.89	7448.46	24427.1	13678.9	6021.81	15344.1	n/a	n/a	High	n/a	High	Peak Found	High	High	1
FALSE	High	Master Protein	Q9I762	Gly-zipper_Omp domain-containing protein OS=Pseudomonas aeruginosa (strain ATCC 15692 / DSM 22644 / CIP 104116 / JCM 14847 / LMG 12228 / 1C / PRS 101 / PAO1) OX=208964 GN=PA0070 PE=4 SV=1	0	FALSE	60.089	45	11	162	11	304	31.7	8.72	66.68	11	1.247	0.336821	0.969015	111	89	49.14	40.16	526938	322743	446309	417230	929287	471895	492614	438024	607813	347150	791700	1.21065e+06	1.01686e+06	598776	516515	438024	High	High	High	High	High	High	High	High	1	Carbamidomethyl [C50; C153]; Oxidation [M113; M283]
FALSE	High	Master Protein	Q9HWD2	Elongation factor G 1 OS=Pseudomonas aeruginosa (strain ATCC 15692 / DSM 22644 / CIP 104116 / JCM 14847 / LMG 12228 / 1C / PRS 101 / PAO1) OX=208964 GN=fusA PE=1 SV=1	0	FALSE	146.003	48	25	247	18	706	77.7	5.16	71.95	25	0.361	0.336864	0.969015	53	147	69.77	41.3	70828.6	19963	117955	70757.2	525833	173721	282562	465402	86107.7	24424.4	209238	208111	575386	220431	296272	465402	High	High	High	High	High	High	High	High	1	Oxidation [M388; M409; M594; M602; M620; M631; M635; M648; M666; M685]; Carbamidomethyl [C259; C266; C398]
FALSE	High	Master Protein	Q9I1W4	Alpha-1,4-glucan:maltose-1-phosphate maltosyltransferase OS=Pseudomonas aeruginosa (strain ATCC 15692 / DSM 22644 / CIP 104116 / JCM 14847 / LMG 12228 / 1C / PRS 101 / PAO1) OX=208964 GN=glgE PE=3 SV=1	0	FALSE	36.058	13	7	29	7	664	76.3	6.13	7.76	7	0.354	0.337848	0.969015	52.2	147.8	31.45	65.64	12582		4597.88		33578	16152.4	51425.6	4761.12	14513	7977.34	13835.3	8271.28	36742.3	24917.1	53920.7	6361.45	High	n/a	Peak Found	n/a	High	High	High	High	1	Carbamidomethyl [C153; C163]
FALSE	High	Master Protein	Q9I347	50S ribosomal protein L3 glutamine methyltransferase OS=Pseudomonas aeruginosa (strain ATCC 15692 / DSM 22644 / CIP 104116 / JCM 14847 / LMG 12228 / 1C / PRS 101 / PAO1) OX=208964 GN=prmB PE=3 SV=1	0	FALSE	17.566	17	5	42	5	304	34.2	4.74	12.69	5	1.247	0.337917	0.969015	111	89	60.03	19.25	48471.8	12058.7	37100	33527.2	61177.8	35562.4	48968.9	46112.6	55911.2	12970.7	65811.1	97283.7	66943	45124.3	51344.9	46112.6	High	High	High	High	High	High	High	High	1
FALSE	High	Master Protein	Q9HT68	Probable TonB-dependent receptor OS=Pseudomonas aeruginosa (strain ATCC 15692 / DSM 22644 / CIP 104116 / JCM 14847 / LMG 12228 / 1C / PRS 101 / PAO1) OX=208964 GN=PA5505 PE=1 SV=1	0.001	FALSE	13.233	27	4	5	4	260	28	8.16	1.08	4	1.215	0.338819	0.969015	109.7	90.3	69.72	104.22			16496.7	13963	41823.2			65303.9	8430.9	10363.6	29263.2	40515.4	45764.5	3110.67	4491.62	65303.9	n/a	n/a	High	Peak Found	High	n/a	n/a	High	1	Oxidation [M187]
FALSE	High	Master Protein	Q9HWF4	50S ribosomal protein L15 OS=Pseudomonas aeruginosa (strain ATCC 15692 / DSM 22644 / CIP 104116 / JCM 14847 / LMG 12228 / 1C / PRS 101 / PAO1) OX=208964 GN=rplO PE=3 SV=1	0	FALSE	31.421	42	6	73	6	144	15.2	10.96	31.34	6	1.243	0.339311	0.969015	110.8	89.2	73.77	44.47	295487	68240.9	426867	318029	482986	146545	301254	553982	340838	75318.1	757213	922803	528501	185947	315871	553982	High	High	High	High	High	High	High	High	1	Oxidation [M1]
FALSE	Medium	Master Protein	Q9HXY1	Methionine aminopeptidase OS=Pseudomonas aeruginosa (strain ATCC 15692 / DSM 22644 / CIP 104116 / JCM 14847 / LMG 12228 / 1C / PRS 101 / PAO1) OX=208964 GN=map PE=1 SV=1	0.037	FALSE	2.334	3	1	2	1	261	29.1	6.32	0.7	1	1.202	0.3403	0.969015	109.2	90.8	67.79	70.57	19662.8		21875	14722.6			49061.9	49674.9	22680.6	2860.61	38803.8	42719.5	12175.3	12252.7	51442.3	49674.9	Peak Found	n/a	Peak Found	Peak Found	High	n/a	Peak Found	High	1
FALSE	High	Master Protein	Q9I1L9	Dihydrolipoyl dehydrogenase OS=Pseudomonas aeruginosa (strain ATCC 15692 / DSM 22644 / CIP 104116 / JCM 14847 / LMG 12228 / 1C / PRS 101 / PAO1) OX=208964 GN=lpdV PE=1 SV=1	0	FALSE	18.291	13	4	18	4	464	48.6	6.61	4.35	4	0.345	0.340327	0.969015	51.3	148.7	15.87	57.44	5862.59					9768.41	31937.8	30060.5	6762.38	6992.74	4807.98	6541.39	9275.07	12394.9	33487.4	30060.5	High	n/a	n/a	n/a	High	High	High	High	1
FALSE	High	Master Protein	Q9HV17	DUF4136 domain-containing protein OS=Pseudomonas aeruginosa (strain ATCC 15692 / DSM 22644 / CIP 104116 / JCM 14847 / LMG 12228 / 1C / PRS 101 / PAO1) OX=208964 GN=PA4791 PE=4 SV=1	0.002	FALSE	7.95	13	3	10	3	206	22.3	8.59	5.5	3	0.337	0.341201	0.969015	50.4	149.6	48.17	45.36	23591.7	14552.7	25479.7	18311.6	99369.6	78617.3	180079	64805.4	27212.5	15653.3	45198	53133.6	108734	99755.7	188816	64805.4	Peak Found	Peak Found	Peak Found	High	Peak Found	High	High	High	1
FALSE	High	Master Protein	Q9HZP7	Electron transfer flavoprotein subunit alpha OS=Pseudomonas aeruginosa (strain ATCC 15692 / DSM 22644 / CIP 104116 / JCM 14847 / LMG 12228 / 1C / PRS 101 / PAO1) OX=208964 GN=etfA PE=3 SV=1	0	FALSE	30.658	26	6	50	6	309	31.4	5.14	22.83	6	0.363	0.342398	0.969015	53.3	146.7	86.22	52.71	42619	19356.3	70867	80783.6	324926	117774	94289.4	318398	51063.5	24653.7	125710	234405	355546	152950	104635	318398	High	High	High	High	High	High	High	High	1	Oxidation [M240]
FALSE	High	Master Protein	Q9I2S0	Uncharacterized protein OS=Pseudomonas aeruginosa (strain ATCC 15692 / DSM 22644 / CIP 104116 / JCM 14847 / LMG 12228 / 1C / PRS 101 / PAO1) OX=208964 GN=PA1825 PE=4 SV=1	0.001	FALSE	7.662	9	2	12	2	214	23.9	8.16	4.75	2	1.237	0.343312	0.969015	110.6	89.4	183.95	16.95				177424					11718.6	8132.95	13140.7	514821	12102.1	11282.4	8592.82	8918.86	High	High	High	High	High	n/a	n/a	High	1
FALSE	High	Master Protein	Q9I2U8	Glutamine--tRNA ligase OS=Pseudomonas aeruginosa (strain ATCC 15692 / DSM 22644 / CIP 104116 / JCM 14847 / LMG 12228 / 1C / PRS 101 / PAO1) OX=208964 GN=glnS PE=1 SV=1	0	FALSE	30.27	15	7	21	7	556	62.9	5.85	7.43	7	0.344	0.344546	0.969015	51.2	148.8	33.96	74.49					31053.4			40734.2	6650.03	12739.6	6683.11	7936.41	33979.8	4234.86	13196.5	40734.2	n/a	n/a	n/a	n/a	High	High	High	High	1	Carbamidomethyl [C437]
FALSE	High	Master Protein	Q9I5I5	Probable enoyl-CoA hydratase/isomerase OS=Pseudomonas aeruginosa (strain ATCC 15692 / DSM 22644 / CIP 104116 / JCM 14847 / LMG 12228 / 1C / PRS 101 / PAO1) OX=208964 GN=PA0744 PE=4 SV=1	0.001	FALSE	15.658	14	5	12	5	367	40.6	5.47	4.35	5	0.379	0.345194	0.969015	55	145	30.01	97.32			3329.36	1913.85	54156.9	6703.72		15150.2	5967.51	5426	7138.58	10252.5	59260.5	14227	4399.56	20846.1	n/a	n/a	Peak Found	Peak Found	High	High	High	High	1	Carbamidomethyl [C65]
FALSE	High	Master Protein	Q9HZZ2	Elongation factor P OS=Pseudomonas aeruginosa (strain ATCC 15692 / DSM 22644 / CIP 104116 / JCM 14847 / LMG 12228 / 1C / PRS 101 / PAO1) OX=208964 GN=efp PE=1 SV=1	0	FALSE	38.765	34	6	55	6	188	21	4.92	19.13	6	0.365	0.345953	0.969015	53.4	146.6	64.89	42.92	60254	10114.1	71028.8	51286.6	329718	119944	174041	366011	69501.7	17969.5	125997	148815	360790	152194	182485	366011	High	High	High	High	High	High	High	High	1
FALSE	High	Master Protein	Q9I5F7	Uncharacterized protein OS=Pseudomonas aeruginosa (strain ATCC 15692 / DSM 22644 / CIP 104116 / JCM 14847 / LMG 12228 / 1C / PRS 101 / PAO1) OX=208964 GN=PA0781 PE=3 SV=1	0.006	FALSE	4.308	3	1	1	1	687	74.2	5.08	0.09	1	1.339	0.346709	0.969015	114.5	85.5	24.15	74.72							12411.7		6652.85	10533	6619.41	9600.65	2047.2	3269.7	13014	10895.1	n/a	n/a	n/a	n/a	n/a	n/a	High	n/a	1
FALSE	High	Master Protein	Q9HYX0	Histidine kinase OS=Pseudomonas aeruginosa (strain ATCC 15692 / DSM 22644 / CIP 104116 / JCM 14847 / LMG 12228 / 1C / PRS 101 / PAO1) OX=208964 GN=PA3271 PE=3 SV=1	0	FALSE	17.172	6	5	15	5	1159	127.4	8.12	5.22	5	0.342	0.346907	0.969015	51	149	77.54	53.54			11586.9	9245.39	55555.4	31455.1		32636.6	2849.85	7412.2	20553.9	26826.7	60790.8	39912.6	13287.5	32636.6	High	n/a	High	High	High	High	High	High	1
FALSE	High	Master Protein	G3XD80	SUMT OS=Pseudomonas aeruginosa (strain ATCC 15692 / DSM 22644 / CIP 104116 / JCM 14847 / LMG 12228 / 1C / PRS 101 / PAO1) OX=208964 GN=PA0510 PE=3 SV=1	0.001	FALSE	9.979	14	3	16	2	279	29.6	7.06	3.9	3	1.227	0.346956	0.969015	110.2	89.8	113.08	41.67			10008.2	28834.9	21670.6			11305.9	8002.56	12556.2	20790.4	83668.5	23712.8	10752.1	10041.8	16124.2	High	High	High	High	High	High	High	High	1	Carbamidomethyl [C155]
FALSE	High	Master Protein	Q5D862	SWISS-PROT:Q5D862 Tax_Id=9606 Gene_Symbol=FLG2 Filaggrin-2	0	TRUE	186.044	21	32	514	32	2391	247.9	8.31	158.71	32	1.231	0.347163	0.969015	110.4	89.6	45.6	14.03	7.78343e+06	6.61977e+06	3.62888e+06	785105	5.22961e+06	3.26053e+06	5.14047e+06	5.61134e+06	8.97803e+06	7.1204e+06	6.4372e+06	2.27809e+06	5.72244e+06	4.13721e+06	5.38989e+06	5.61134e+06	High	High	High	High	High	High	High	High	1	Carbamidomethyl [C25; C85; C267; C317; C366]; Oxidation [M58; M60; M83]
FALSE	High	Master Protein	G3XD84	Type 4 fimbrial biogenesis protein PilV OS=Pseudomonas aeruginosa (strain ATCC 15692 / DSM 22644 / CIP 104116 / JCM 14847 / LMG 12228 / 1C / PRS 101 / PAO1) OX=208964 GN=pilV PE=4 SV=1	0	FALSE	18.696	23	4	13	4	185	20	8.24	4.71	4	0.347	0.347294	0.969015	51.5	148.5	89.92	76.03			43860.8	23557.8	70008		149896	82389.1	7513.74	11120.3	77803.9	68356.1	76605.3	6902.94	157169	82389.1	High	n/a	High	High	High	High	High	High	1	Carbamidomethyl [C100]
FALSE	High	Master Protein	P0DP44	Polyphosphate kinase OS=Pseudomonas aeruginosa (strain ATCC 15692 / DSM 22644 / CIP 104116 / JCM 14847 / LMG 12228 / 1C / PRS 101 / PAO1) OX=208964 GN=ppk PE=1 SV=1	0	FALSE	82.304	33	19	110	19	690	78.2	8.79	37.8	19	0.366	0.3481	0.969015	53.6	146.4	86.58	65.49	32877.4	11440.5	41158.4	55786.8	211182	46005.7	281948	94349.3	39514.5	17820.6	73785.7	161873	231083	60091.8	295628	94349.3	High	High	High	High	High	High	High	High	1	Carbamidomethyl [C270; C625]
FALSE	High	Master Protein	Q9I5G6	Uncharacterized protein OS=Pseudomonas aeruginosa (strain ATCC 15692 / DSM 22644 / CIP 104116 / JCM 14847 / LMG 12228 / 1C / PRS 101 / PAO1) OX=208964 GN=PA0769 PE=4 SV=1	0.001	FALSE	11.631	26	3	19	3	125	14.5	8.37	10.68	3	1.218	0.348478	0.969015	109.8	90.2	146.64	38.1				33053.1					7740.34	12376.1	4121.58	95908.1	7437.79	8681.18	4864.34	12532.4	High	n/a	High	High	High	High	High	High	1
FALSE	High	Master Protein	G3XD12	Hydrogen cyanide synthase subunit HcnC OS=Pseudomonas aeruginosa (strain ATCC 15692 / DSM 22644 / CIP 104116 / JCM 14847 / LMG 12228 / 1C / PRS 101 / PAO1) OX=208964 GN=hcnC PE=1 SV=1	0	FALSE	34.305	26	9	53	9	417	45.3	6.6	21.94	9	1.229	0.348563	0.969015	110.3	89.7	56.77	39.85	138632	14464.1	94041.4	46961.3	128308	37892.9	150547	103990	159909	19883.5	170038	139968	141120	55749.9	160558	105024	High	High	High	High	High	High	High	High	1	Carbamidomethyl [C327]
FALSE	High	Master Protein	A3EZ82	TREMBL:A3EZ82;Q32W66 Tax_Id=9606 Gene_Symbol=DMKN Dermokine	0	TRUE	30.839	12	5	45	2	476	47.1	7.28	15.24	5	0.366	0.348738	0.969015	53.6	146.4	46.19	48.29	158049	115753	165131	38919.8	513393	284540	447644	134086	182306	124507	292923	112931	561773	361047	469364	134086	High	High	High	High	High	High	High	High	1
FALSE	High	Master Protein	P02754	SWISS-PROT:P02754 Beta-lactoglobulin - Bos taurus (Bovine).	0	TRUE	68.936	56	10	139	10	162	18.3	4.92	57.24	10	0.366	0.34876	0.969015	53.6	146.4	40.98	65.33	480945	676007	193666	104050	714534	2.16807e+06	627724	1.81973e+06	554760	727131	343542	301914	781869	2.75101e+06	658181	1.81973e+06	High	High	High	High	High	High	High	High	1	Oxidation [M7; M145]; Carbamidomethyl [C66; C160]
FALSE	High	Master Protein	P49988	RNA polymerase sigma-54 factor OS=Pseudomonas aeruginosa (strain ATCC 15692 / DSM 22644 / CIP 104116 / JCM 14847 / LMG 12228 / 1C / PRS 101 / PAO1) OX=208964 GN=rpoN PE=1 SV=2	0.001	FALSE	10.737	6	3	17	3	497	56	4.81	6.85	3	1.227	0.349603	0.969385	110.2	89.8	43.62	45.88	370114	301786	163528	41926.3	317243	76835.4	201348	296117	426919	324609	290080	121655	347139	97494.7	211117	296117	High	High	High	High	High	High	High	High	1
FALSE	High	Master Protein	Q9HV22	Probable short-chain dehydrogenase OS=Pseudomonas aeruginosa (strain ATCC 15692 / DSM 22644 / CIP 104116 / JCM 14847 / LMG 12228 / 1C / PRS 101 / PAO1) OX=208964 GN=PA4786 PE=4 SV=1	0	FALSE	67.467	43	15	91	15	451	47.2	9.33	37.96	15	0.342	0.35223	0.972763	50.9	149.1	42.78	41.63	24717	4740.49	22064.4	12773.3	90731.3	79483.8	166311	65766.4	31549.3	11705.7	40804.1	37063.5	99281.6	100855	174380	65766.4	High	High	High	High	High	High	High	High	1
FALSE	High	Master Protein	Q9HUM6	Adenylosuccinate synthetase OS=Pseudomonas aeruginosa (strain ATCC 15692 / DSM 22644 / CIP 104116 / JCM 14847 / LMG 12228 / 1C / PRS 101 / PAO1) OX=208964 GN=purA PE=3 SV=1	0	FALSE	46.474	26	10	51	10	430	46.8	6.06	17.21	10	1.314	0.352876	0.972763	113.6	86.4	75.6	18.42			10452.1	13823	8034.98		9597.46	7522.74	9540.11	8928.28	22152	42499.2	9841.06	9610.45	12431.4	13989.3	High	High	High	High	High	High	High	High	1	Carbamidomethyl [C104; C329]
FALSE	High	Master Protein	Q9HXR1	Uncharacterized protein OS=Pseudomonas aeruginosa (strain ATCC 15692 / DSM 22644 / CIP 104116 / JCM 14847 / LMG 12228 / 1C / PRS 101 / PAO1) OX=208964 GN=PA3731 PE=3 SV=1	0	FALSE	84.406	67	13	181	13	231	24.9	7.27	71.75	13	0.368	0.352956	0.972763	53.8	146.2	70.11	45.58	90869.6	72237.4	79563.3	118537	544677	296440	290620	192567	108841	81449.4	144684	343951	596006	376146	309280	196068	High	High	High	High	High	High	High	High	1	Oxidation [M53; M152; M186]
FALSE	High	Master Protein	Q9I2P3	Uncharacterized protein OS=Pseudomonas aeruginosa (strain ATCC 15692 / DSM 22644 / CIP 104116 / JCM 14847 / LMG 12228 / 1C / PRS 101 / PAO1) OX=208964 GN=PA1852 PE=4 SV=1	0.003	FALSE	6.154	33	2	9	2	91	10	5.29	1.74	2	1.207	0.355072	0.976626	109.4	90.6	32.38	15.6	27186.2		14467.5	9866.26	24680.9	15547.1	23826	20198.5	31358.7	13231	25663.7	28628.3	27006.7	19727.4	24982	20198.5	High	n/a	Peak Found	High	High	Peak Found	High	High	1
FALSE	High	Master Protein	Q9HYR9	ATP-dependent Clp protease proteolytic subunit 2 OS=Pseudomonas aeruginosa (strain ATCC 15692 / DSM 22644 / CIP 104116 / JCM 14847 / LMG 12228 / 1C / PRS 101 / PAO1) OX=208964 GN=clpP2 PE=3 SV=1	0	FALSE	42.439	44	7	69	7	201	22.1	5.67	25.13	7	0.37	0.356972	0.97846	54	146	71.31	25.66	88373.1	44145.5	131727	115586	527923	264557	469288	360654	104281	49425.8	233668	335388	577673	335690	492057	362200	High	High	High	High	High	High	High	High	1	Oxidation [M90]
FALSE	High	Master Protein	P26276	Phosphomannomutase/phosphoglucomutase OS=Pseudomonas aeruginosa (strain ATCC 15692 / DSM 22644 / CIP 104116 / JCM 14847 / LMG 12228 / 1C / PRS 101 / PAO1) OX=208964 GN=algC PE=1 SV=4	0	FALSE	79.613	36	16	159	16	463	50.3	5.34	59.84	16	1.216	0.35717	0.97846	109.7	90.3	63.72	41.72	135552	43005.4	123794	115362	210988	60130.5	155445	140367	156357	46257.8	219596	334737	230871	76298.3	165491	140367	High	High	High	High	High	High	High	High	1	Carbamidomethyl [C50]; Oxidation [M265]
FALSE	High	Master Protein	Q9HZH0	Probable porin OS=Pseudomonas aeruginosa (strain ATCC 15692 / DSM 22644 / CIP 104116 / JCM 14847 / LMG 12228 / 1C / PRS 101 / PAO1) OX=208964 GN=PA3038 PE=1 SV=1	0	FALSE	24.583	16	6	19	6	421	46.7	7.08	5.3	6	0.334	0.358022	0.978833	50.1	149.9	29.26	110.2					63615		133540		9198.06	9426.53	6482.49	13313.6	69609.9	6192.75	140019	11172.6	High	n/a	n/a	n/a	High	High	High	High	1	Oxidation [M376]
FALSE	High	Master Protein	P04259	SWISS-PROT:P04259 Tax_Id=9606 Gene_Symbol=KRT6B Keratin, type II cytoskeletal 6B	0	TRUE	456.494	62	57	4777	2	564	60	8	2192.27	57	1.21	0.360875	0.984664	109.5	90.5	34.24	45.83	3.73672e+06	3.35683e+06	3.82107e+06	1.17424e+06	2.48505e+06	3.07959e+06	1.96234e+06	5.85318e+06	4.31023e+06	3.61069e+06	6.77813e+06	3.40721e+06	2.71923e+06	3.90762e+06	2.05755e+06	5.85318e+06	High	High	High	High	High	High	High	High	1	Oxidation [M242; M279; M452]; Carbamidomethyl [C51; C77; C402; C474]
FALSE	High	Master Protein	Q9HVH0	Probable oxidoreductase OS=Pseudomonas aeruginosa (strain ATCC 15692 / DSM 22644 / CIP 104116 / JCM 14847 / LMG 12228 / 1C / PRS 101 / PAO1) OX=208964 GN=PA4621 PE=4 SV=1	0.003	FALSE	6.304	2	2	8	2	943	103.7	7.28	2.54	2	0.371	0.362092	0.985554	54.1	145.9	54.95	13.52					26271.6	24413.3	21389.7	26268.6	10471.2	13771.3	2043.03	9902.23	28747.4	30977.5	22427.6	26268.6	n/a	n/a	n/a	n/a	High	High	High	High	1	Oxidation [M754]
FALSE	High	Master Protein	Q9I0J9	NADH-quinone oxidoreductase subunit C/D OS=Pseudomonas aeruginosa (strain ATCC 15692 / DSM 22644 / CIP 104116 / JCM 14847 / LMG 12228 / 1C / PRS 101 / PAO1) OX=208964 GN=nuoC PE=3 SV=1	0	FALSE	83.128	32	18	226	18	593	68.3	6.7	101.12	18	1.207	0.362972	0.985554	109.4	90.6	56.45	47.85	300989	129015	311398	243836	682843	266827	370752	274921	348868	139771	556425	707524	747193	339676	392199	278944	High	High	High	High	High	High	High	High	1	Carbamidomethyl [C428; C477]; Oxidation [M67; M97; M481]
FALSE	High	Master Protein	Q9I1Z4	Probable transcriptional regulator OS=Pseudomonas aeruginosa (strain ATCC 15692 / DSM 22644 / CIP 104116 / JCM 14847 / LMG 12228 / 1C / PRS 101 / PAO1) OX=208964 GN=PA2121 PE=3 SV=1	0.005	FALSE	4.563	8	2	3	2	301	33.5	9.39	0.71	2	1.312	0.364016	0.985554	113.5	86.5	19.06	61.62					7486.08		20576.5		12395.6	8413.36	13297.9	12763.3	8191.55	5219.17	21574.9	11213.4	n/a	n/a	n/a	High	Peak Found	n/a	High	n/a	1
FALSE	High	Master Protein	Q9HXU0	Lysine--tRNA ligase OS=Pseudomonas aeruginosa (strain ATCC 15692 / DSM 22644 / CIP 104116 / JCM 14847 / LMG 12228 / 1C / PRS 101 / PAO1) OX=208964 GN=lysS PE=3 SV=1	0	FALSE	40.914	26	12	47	12	501	57.3	5.38	18.14	12	1.19	0.364173	0.985554	108.7	91.3	42.23	102.39	12813.1		4505.11	5147.86	52568.2			15415.8	17730.8	5453.35	13542.6	17422.3	57522.1	7800.24	6372.33	21346.1	High	n/a	High	High	High	High	High	High	1	Oxidation [M480]
FALSE	High	Master Protein	Q9HUG5	Alpha-1,3-rhamnosyltransferase WapR OS=Pseudomonas aeruginosa (strain ATCC 15692 / DSM 22644 / CIP 104116 / JCM 14847 / LMG 12228 / 1C / PRS 101 / PAO1) OX=208964 GN=wapR PE=4 SV=1	0.002	FALSE	8.522	9	3	29	3	294	33.6	7.44	11.43	3	1.212	0.365089	0.985554	109.6	90.4	65.98	69.78	15962.1		19221.8	18193.8	42991.3	14395.3		17449.3	20653.2	8216.58	34097.3	52791.9	47042.7	22543.9	6142.43	21280.5	High	n/a	High	High	High	High	High	High	1
FALSE	High	Master Protein	Q9I6H4	FAD-binding PCMH-type domain-containing protein OS=Pseudomonas aeruginosa (strain ATCC 15692 / DSM 22644 / CIP 104116 / JCM 14847 / LMG 12228 / 1C / PRS 101 / PAO1) OX=208964 GN=PA0317 PE=4 SV=1	0	FALSE	31.025	15	7	62	7	464	51.3	5.25	26.35	7	1.171	0.366778	0.985554	107.9	92.1	89.6	75.18	15091.2		40387	39972.3	98993.2	14661.7	20467.1	47818.5	23543.6	7423.62	75650.8	117129	108322	24956.2	24424.9	52075.5	High	High	High	High	High	High	High	High	1	Carbamidomethyl [C109]
FALSE	High	Master Protein	Q9HVX5	Thioesterase domain-containing protein OS=Pseudomonas aeruginosa (strain ATCC 15692 / DSM 22644 / CIP 104116 / JCM 14847 / LMG 12228 / 1C / PRS 101 / PAO1) OX=208964 GN=PA4440 PE=4 SV=1	0.002	FALSE	7.006	9	2	15	2	209	22.3	6.2	5.28	2	1.213	0.367011	0.985554	109.6	90.4	103.04	109.17			87671.9	49714.8	110748		21684.6	43470.8	7229.89	10074.5	155520	144254	121185	2645.75	22736.7	43470.8	High	n/a	High	High	High	High	High	High	1
FALSE	High	Master Protein	Q9I3D8	Uncharacterized protein PA1579 OS=Pseudomonas aeruginosa (strain ATCC 15692 / DSM 22644 / CIP 104116 / JCM 14847 / LMG 12228 / 1C / PRS 101 / PAO1) OX=208964 GN=PA1579 PE=4 SV=1	0.001	FALSE	14.153	22	4	10	4	202	22.1	7.94	3.44	4	1.163	0.368293	0.985554	107.5	92.5	21.36	116.96	13327.5		7806.29	5078.1				58032.7	15373	9122.47	13847.4	14734.8	2532.93	11103.1	13596	58032.7	Peak Found	n/a	Peak Found	Peak Found	High	n/a	High	High	1
FALSE	High	Master Protein	Q9I363	Probable ClpA/B-type protease OS=Pseudomonas aeruginosa (strain ATCC 15692 / DSM 22644 / CIP 104116 / JCM 14847 / LMG 12228 / 1C / PRS 101 / PAO1) OX=208964 GN=PA1662 PE=3 SV=1	0	FALSE	57.787	23	16	65	16	877	95.7	5.73	22.32	16	1.209	0.368396	0.985554	109.4	90.6	15.13	26.73	55164.7	53787.4	30516.8	27248.2	45615.7	26429.2	62603.6	51730.2	66462.2	62064.5	55470	79064.5	51181.3	35571.7	70033.8	55173.9	High	High	High	High	High	High	High	High	1	Carbamidomethyl [C405; C546]
FALSE	High	Master Protein	Q9HVL7	50S ribosomal protein L27 OS=Pseudomonas aeruginosa (strain ATCC 15692 / DSM 22644 / CIP 104116 / JCM 14847 / LMG 12228 / 1C / PRS 101 / PAO1) OX=208964 GN=rpmA PE=1 SV=3	0	FALSE	19.386	39	4	106	4	85	9	10.68	51.07	4	1.199	0.368411	0.985554	109.1	90.9	63.42	42.88	2.08481e+06	687409	1.55935e+06	1.69345e+06	3.63003e+06	1.58265e+06	1.48184e+06	2.30359e+06	2.40478e+06	739395	2.76611e+06	4.91379e+06	3.97212e+06	2.00818e+06	1.55374e+06	2.30359e+06	High	High	High	High	High	High	High	High	1
FALSE	High	Master Protein	Q9HXQ2	50S ribosomal protein L19 OS=Pseudomonas aeruginosa (strain ATCC 15692 / DSM 22644 / CIP 104116 / JCM 14847 / LMG 12228 / 1C / PRS 101 / PAO1) OX=208964 GN=rplS PE=3 SV=1	0	FALSE	42.019	62	6	131	6	116	13	10.4	49.8	6	1.198	0.369378	0.985606	109	91	58.11	32.7	771059	333700	671760	638836	1.06849e+06	437106	679238	1.03734e+06	889401	358937	1.19162e+06	1.85367e+06	1.16918e+06	554634	712195	1.03734e+06	High	High	High	High	High	High	High	High	1	Oxidation [M14]
FALSE	High	Master Protein	G3XD39	Probable bacteriophage protein OS=Pseudomonas aeruginosa (strain ATCC 15692 / DSM 22644 / CIP 104116 / JCM 14847 / LMG 12228 / 1C / PRS 101 / PAO1) OX=208964 GN=PA0622 PE=1 SV=1	0	FALSE	29.326	16	4	26	4	386	41.2	5.47	6.75	4	1.208	0.370477	0.985606	109.4	90.6	121.09	152.29	64987.9			4377.64	110846				74962.3	8105.53	8323.48	15463.5	121291	10476	8420.24	7554.59	High	High	n/a	Peak Found	High	High	High	High	1	Carbamidomethyl [C245]
FALSE	High	Master Protein	P13646-1	SWISS-PROT:P13646-1 Tax_Id=9606 Gene_Symbol=KRT13 Isoform 1 of Keratin, type I cytoskeletal 13	0	TRUE	199.271	57	28	1013	15	458	49.6	4.96	460.18	28	1.208	0.370594	0.985606	109.4	90.6	83.45	190.17	59103.7	172224	30936.5	6011.75	21464.8	7443.22	99460.9	3.89055e+06	70530.4	187748	63173.1	21116.4	28151	13061.7	108448	3.89055e+06	High	High	High	High	High	High	High	High	1	Carbamidomethyl [C21; C32; C354]; Oxidation [M108; M262; M284; M313; M416]
FALSE	High	Master Protein	Q9I2V5	Aconitate hydratase B OS=Pseudomonas aeruginosa (strain ATCC 15692 / DSM 22644 / CIP 104116 / JCM 14847 / LMG 12228 / 1C / PRS 101 / PAO1) OX=208964 GN=acnB PE=3 SV=1	0	FALSE	114.705	31	25	238	25	869	93.6	5.38	106.37	25	0.377	0.37311	0.990001	54.8	145.2	54.65	51.18	176135	59453.7	103065	110697	810565	175666	465331	535309	203169	63949.9	182826	321203	886951	222899	487909	535309	High	High	High	High	High	High	High	High	1	Carbamidomethyl [C273; C393; C407; C610]; Oxidation [M839]
FALSE	High	Master Protein	Q9I0B2	Uncharacterized protein OS=Pseudomonas aeruginosa (strain ATCC 15692 / DSM 22644 / CIP 104116 / JCM 14847 / LMG 12228 / 1C / PRS 101 / PAO1) OX=208964 GN=PA2730 PE=4 SV=1	0.001	FALSE	14.593	12	3	15	3	317	36.5	6.29	2.61	3	1.229	0.373695	0.990001	110.3	89.7	54.32	25.26	15608.4		20408.4	6025.48	19211.3	8958.52	10800.3	10799.5	20196.1	8449.7	36202.1	19333.3	23266.3	17621.7	13492.7	14680	High	n/a	High	Peak Found	High	High	High	High	1
FALSE	High	Master Protein	Q9HXM5	Inosine-5'-monophosphate dehydrogenase OS=Pseudomonas aeruginosa (strain ATCC 15692 / DSM 22644 / CIP 104116 / JCM 14847 / LMG 12228 / 1C / PRS 101 / PAO1) OX=208964 GN=guaB PE=1 SV=1	0	FALSE	137.14	53	19	276	19	489	51.7	6.68	108.14	19	0.378	0.374992	0.991517	54.9	145.1	57.1	17.01	283268	75841.2	309461	156768	1.11321e+06	752429	1.03928e+06	815412	326744	83293.2	548948	454884	1.21811e+06	954740	1.0897e+06	815412	High	High	High	High	High	High	High	High	1	Oxidation [M49; M61; M74; M112; M152; M170; M182; M437; M469]; Carbamidomethyl [C304]
FALSE	High	Master Protein	Q03268	Uncharacterized protein PA2604 OS=Pseudomonas aeruginosa (strain ATCC 15692 / DSM 22644 / CIP 104116 / JCM 14847 / LMG 12228 / 1C / PRS 101 / PAO1) OX=208964 GN=PA2604 PE=3 SV=1	0.003	FALSE	5.441	7	1	7	1	222	24.1	8.37	1.61	1	0.375	0.378757	0.999537	54.6	145.4	62.87	20.31	33429.6		25909.3	14396.5	96014.8	62039.6	125167	108860	38560.3	2171.71	45960	41773.4	105063	78720.6	131240	108860	High	n/a	High	Peak Found	High	High	High	High	1	Oxidation [M1]
FALSE	High	Master Protein	Q06198	RNA polymerase sigma-H factor OS=Pseudomonas aeruginosa (strain ATCC 15692 / DSM 22644 / CIP 104116 / JCM 14847 / LMG 12228 / 1C / PRS 101 / PAO1) OX=208964 GN=algU PE=1 SV=1	0.001	FALSE	7.384	13	2	8	2	193	22.2	5.67	2.09	2	1.151	0.38113	0.999759	107	93	72.58	46.9	21357.2		18080.2	21593.4	26385.8	6739.58	36464.2	20672.6	24635.1	7561.1	32072.1	62656.1	28872.3	11059.8	38233.4	20672.6	High	n/a	High	High	High	Peak Found	High	High	1
FALSE	Low	Master Protein	Q9I0A8	Uncharacterized protein OS=Pseudomonas aeruginosa (strain ATCC 15692 / DSM 22644 / CIP 104116 / JCM 14847 / LMG 12228 / 1C / PRS 101 / PAO1) OX=208964 GN=PA2734 PE=4 SV=1	0.051	FALSE	2.207	2	1	5	1	431	48.7	6.2	3.32	1	1.151	0.381428	0.999759	107	93	44.81	52.68	27029.3	13549.8	21399.9	17487.9	56237.5	14930.7	31261.4	27241	31177.8	14574.5	37961	50743.6	61537.2	18945.2	32778.2	27241	Peak Found	Peak Found	High	High	High	Peak Found	High	High	1
FALSE	High	Master Protein	Q9HXL0	Uncharacterized protein OS=Pseudomonas aeruginosa (strain ATCC 15692 / DSM 22644 / CIP 104116 / JCM 14847 / LMG 12228 / 1C / PRS 101 / PAO1) OX=208964 GN=PA3785 PE=4 SV=1	0	FALSE	17.188	31	5	16	5	158	17	6.8	6.03	5	0.381	0.381778	0.999759	55.2	144.8	66.24	111.52			10282.3	8396.55	106369			213170	10674.1	3856.91	21698.4	26982.1	116393	13705.1	6820.7	213170	High	High	High	Peak Found	High	High	High	High	1
FALSE	High	Master Protein	Q9I6B4	Thiazole synthase OS=Pseudomonas aeruginosa (strain ATCC 15692 / DSM 22644 / CIP 104116 / JCM 14847 / LMG 12228 / 1C / PRS 101 / PAO1) OX=208964 GN=thiG PE=1 SV=1	0	FALSE	25.884	33	8	32	8	265	28.2	5.14	14.02	8	1.179	0.382558	0.999759	108.2	91.8	17.5	30.2	123547	106932	93697.9	40951.1	162861	80265.1	114086	96438.9	142509	115019	166209	118825	178208	101847	119621	96438.9	High	High	High	High	High	High	High	High	1	Carbamidomethyl [C83]
FALSE	High	Master Protein	P02663	SWISS-PROT:P02663 Alpha-S2-casein [Contains: Casocidin-1 - Bos taurus (Bovine).	0	TRUE	31.661	28	7	91	7	207	24.3	8.27	46.96	7	0.382	0.383321	0.999759	55.3	144.7	79.84	104.68	332729	1.62598e+06	212424	250398	611584	4.88399e+06	970579	1.88029e+06	383796	1.74895e+06	380665	726564	669217	6.19719e+06	1.01767e+06	1.88029e+06	High	High	High	High	High	High	High	High	1	Carbamidomethyl [C36; C40]
FALSE	High	Master Protein	Q9X6V9	Octanoyltransferase OS=Pseudomonas aeruginosa (strain ATCC 15692 / DSM 22644 / CIP 104116 / JCM 14847 / LMG 12228 / 1C / PRS 101 / PAO1) OX=208964 GN=lipB PE=3 SV=2	0.006	FALSE	3.836	8	1	6	1	217	23.8	6.11	2.02	1	1.278	0.384566	0.999759	112.2	87.8	40.97	53.53	14636		8480.8	6631.19	7224.87	14873.2	22515.2	8238.15	16882.3	5885.77	15044	19241.3	7905.72	18872.2	23607.6	8238.15	High	n/a	High	High	High	Peak Found	High	High	1
FALSE	High	Master Protein	Q3SX28	TREMBL:Q3SX28;Q5KR48 (Bos taurus) Tropomyosin 2	0	TRUE	17.425	11	5	42	5	284	33	4.69	21.53	5	1.175	0.385731	0.999759	108	92	28.42	48.63	359634	279559	232921	74975.7	411006	344079	192290	155686	414830	300701	413175	217552	449738	436594	206279	158068	High	High	High	High	High	High	High	High	1
FALSE	High	Master Protein	Q9I4T4	Uncharacterized protein OS=Pseudomonas aeruginosa (strain ATCC 15692 / DSM 22644 / CIP 104116 / JCM 14847 / LMG 12228 / 1C / PRS 101 / PAO1) OX=208964 GN=PA1040 PE=4 SV=1	0.008	FALSE	3.625	7	1	2	1	165	18.7	6.06	0.3	1	1.273	0.386874	0.999759	112	88	49.88	43.98	9880.65		6143.35	5401.36	6860.59	8047.64	13838.5	4948.21	11397.1	3298.11	10897.6	15672.8	7507.11	10211.5	14509.9	4948.21	High	n/a	Peak Found	Peak Found	Peak Found	High	Peak Found	Peak Found	1
FALSE	High	Master Protein	Q9I6Y4	Adenine deaminase OS=Pseudomonas aeruginosa (strain ATCC 15692 / DSM 22644 / CIP 104116 / JCM 14847 / LMG 12228 / 1C / PRS 101 / PAO1) OX=208964 GN=PA0148 PE=1 SV=1	0.002	FALSE	9.286	9	3	14	3	316	36.1	5.22	4.11	3	1.296	0.387303	0.999759	112.9	87.1	91.7	52.18	11965.3			11941.9					13801.7	7084.48	4305.26	34651.1	11053.6	3483.68	5270.2	11673	High	n/a	High	High	High	High	High	High	1
FALSE	High	Master Protein	Q9I0L6	Cold shock-like protein CspD OS=Pseudomonas aeruginosa (strain ATCC 15692 / DSM 22644 / CIP 104116 / JCM 14847 / LMG 12228 / 1C / PRS 101 / PAO1) OX=208964 GN=cspD PE=4 SV=1	0	FALSE	18.923	46	3	29	3	90	9.6	5.81	9.65	3	0.384	0.387947	0.999759	55.5	144.5	77.65	69.75	26573.9	7359.85	61138.5	38281.5	115981	16257.2	173520	278431	31930.5	12383.6	108453	111079	126911	23018.6	185209	278431	High	High	High	High	High	High	High	High	1	Oxidation [M36]
FALSE	High	Master Protein	Q9HZP8	Enoyl-[acyl-carrier-protein] reductase [NADH] OS=Pseudomonas aeruginosa (strain ATCC 15692 / DSM 22644 / CIP 104116 / JCM 14847 / LMG 12228 / 1C / PRS 101 / PAO1) OX=208964 GN=fabV PE=1 SV=1	0	FALSE	35.33	28	10	39	10	398	43.5	5.14	15.74	10	0.34	0.388654	0.999759	50.8	149.2	69.82	90.53				9420.34	65546		2736.3	71816.5	7735.9	11829.2	7180.62	27334.4	75419.4	11015	6937.69	71816.5	n/a	n/a	n/a	High	High	High	High	High	1	Carbamidomethyl [C12; C20]
FALSE	High	Master Protein	Q9I0T9	Exodeoxyribonuclease III OS=Pseudomonas aeruginosa (strain ATCC 15692 / DSM 22644 / CIP 104116 / JCM 14847 / LMG 12228 / 1C / PRS 101 / PAO1) OX=208964 GN=xthA PE=3 SV=1	0.002	FALSE	7.996	10	3	10	3	270	31	6.46	4.26	3	0.385	0.390947	0.999759	55.6	144.4	77.24	46.73	192372		103198	28530.4	328680	466416	270859	201752	221897	10156.7	183061	82784.8	359654	591824	284001	201752	High	n/a	Peak Found	High	High	Peak Found	High	High	1
FALSE	High	Master Protein	Q9I2K8	Uncharacterized protein OS=Pseudomonas aeruginosa (strain ATCC 15692 / DSM 22644 / CIP 104116 / JCM 14847 / LMG 12228 / 1C / PRS 101 / PAO1) OX=208964 GN=PA1889 PE=4 SV=1	0	FALSE	16.249	13	3	20	3	327	34.7	7.56	5.49	3	0.339	0.392925	0.999759	50.6	149.4	32.83	98.26						66625.1	107845		10248.6	5369.87	12922.7	11571.7	6236.89	84539.1	113077	12204.8	High	n/a	High	High	High	High	High	High	1	Carbamidomethyl [C226]
FALSE	High	Master Protein	Q9HXU9	DUF4398 domain-containing protein OS=Pseudomonas aeruginosa (strain ATCC 15692 / DSM 22644 / CIP 104116 / JCM 14847 / LMG 12228 / 1C / PRS 101 / PAO1) OX=208964 GN=PA3691 PE=4 SV=1	0.001	FALSE	15.324	15	2	26	2	134	14.5	8.13	9.71	2	0.387	0.394365	0.999759	55.8	144.2	67.96	46.08	183366	43951.1	69234.1	20244.3	374412	116428	246119	186923	211509	48451.2	122813	58741.5	409696	147733	258061	186923	High	High	High	High	High	High	High	High	1	Oxidation [M122]
FALSE	Medium	Master Protein	Q9I2J4	Ferric-mycobactin receptor, FemA OS=Pseudomonas aeruginosa (strain ATCC 15692 / DSM 22644 / CIP 104116 / JCM 14847 / LMG 12228 / 1C / PRS 101 / PAO1) OX=208964 GN=femA PE=3 SV=1	0.027	FALSE	2.528	1	1	14	1	804	86.4	6.34	5.23	1	1.162	0.394835	0.999759	107.5	92.5	34.97	18.62	199825	210467	100810	32172.1	131995	167388	146011	195812	230494	226384	178825	93351.7	144434	212394	153095	195812	Peak Found	Peak Found	High	High	Peak Found	High	High	High	1
FALSE	High	Master Protein	Q9I2A2	Fumarylacetoacetase OS=Pseudomonas aeruginosa (strain ATCC 15692 / DSM 22644 / CIP 104116 / JCM 14847 / LMG 12228 / 1C / PRS 101 / PAO1) OX=208964 GN=fahA PE=3 SV=1	0.001	FALSE	15.592	10	4	11	4	432	46.3	6.07	5.1	4	0.343	0.395355	0.999759	51.1	148.9	26.57	86.78	4995.6				72502.5	7543.3		49145.4	10102.5	5767.89	7150.98	10207.7	79335	12508.8	10480.2	49145.4	High	n/a	High	n/a	High	High	High	High	1	Carbamidomethyl [C419]
FALSE	High	Master Protein	Q9HV49	Dihydropteroate synthase OS=Pseudomonas aeruginosa (strain ATCC 15692 / DSM 22644 / CIP 104116 / JCM 14847 / LMG 12228 / 1C / PRS 101 / PAO1) OX=208964 GN=folP PE=3 SV=1	0.002	FALSE	8.013	7	2	13	2	283	30.5	5.68	3.92	2	1.128	0.395678	0.999759	106	94	86.21	86.62			20687.4	25073.1	46296.3			27011.7	12341.4	11585.9	36697	72753	50659.1	3559.77	13180.2	27011.7	High	n/a	High	High	High	High	High	High	1
FALSE	High	Master Protein	Q9I234	Kynurenine formamidase OS=Pseudomonas aeruginosa (strain ATCC 15692 / DSM 22644 / CIP 104116 / JCM 14847 / LMG 12228 / 1C / PRS 101 / PAO1) OX=208964 GN=kynB PE=1 SV=1	0	FALSE	20.796	17	3	24	3	213	23.1	5.5	7.22	3	0.388	0.397722	0.999759	55.9	144.1	40.16	85.35	41961.4	11667.2	26170.6	18948.7	345318	67023.8	173534	41254.2	50414.6	17595.7	48758.9	56022	377860	89631.1	181954	43900.6	High	High	High	High	High	High	High	High	1	Carbamidomethyl [C38]
FALSE	Medium	Master Protein	P95435	Type III export protein PscG OS=Pseudomonas aeruginosa (strain ATCC 15692 / DSM 22644 / CIP 104116 / JCM 14847 / LMG 12228 / 1C / PRS 101 / PAO1) OX=208964 GN=pscG PE=1 SV=1	0.013	FALSE	2.894	7	1	3	1	115	12.4	5.17	1.16	1	1.124	0.397903	0.999759	105.8	94.2	110.92	35.93		6872.11	24580	36645.1		15777.1	15894.9	19311.8	9323.59	7391.82	43602.1	106331	7608.74	20019.3	16666.1	19311.8	High	Peak Found	Peak Found	High	High	Peak Found	Peak Found	Peak Found	1
FALSE	High	Master Protein	Q9I6M1	CMD domain-containing protein OS=Pseudomonas aeruginosa (strain ATCC 15692 / DSM 22644 / CIP 104116 / JCM 14847 / LMG 12228 / 1C / PRS 101 / PAO1) OX=208964 GN=PA0269 PE=1 SV=1	0	FALSE	19.976	38	4	31	4	145	16.2	5.54	9.43	4	1.154	0.398984	0.999759	107.1	92.9	34.02	12.09	51520.3	34395.4	49116.5	26399.1	42428.4	45289.2	60059.7	55422.6	59427.6	36996.6	87127	78787.1	47620.3	60382.4	63690.8	58264.2	High	High	High	High	High	High	High	High	1	Oxidation [M18]; Carbamidomethyl [C73]
FALSE	High	Master Protein	Q9HV67	Glucose-6-phosphate isomerase OS=Pseudomonas aeruginosa (strain ATCC 15692 / DSM 22644 / CIP 104116 / JCM 14847 / LMG 12228 / 1C / PRS 101 / PAO1) OX=208964 GN=pgi PE=3 SV=1	0	FALSE	52.446	22	12	110	12	554	61.9	6.57	46.93	12	0.389	0.399525	0.999759	56	144	76.43	34.21	67774.9		116472	57216	240015	264741	390194	168103	81040.8	8803.02	206608	166020	264619	335924	409126	172389	High	High	High	High	High	High	High	High	1	Oxidation [M120]
FALSE	High	Master Protein	Q9HZ78	LPS biosynthesis protein WbpG OS=Pseudomonas aeruginosa (strain ATCC 15692 / DSM 22644 / CIP 104116 / JCM 14847 / LMG 12228 / 1C / PRS 101 / PAO1) OX=208964 GN=wbpG PE=4 SV=1	0	FALSE	20.009	11	4	48	4	377	43.5	8.12	21.05	4	1.155	0.4004	0.999759	107.2	92.8	44.92	63.87	175026	84798.3	162599	51239	221774	248102	88165.3	72537.6	201889	93735.5	288432	151196	242674	314811	94353.2	75148.8	High	High	High	High	High	High	High	High	1
FALSE	High	Master Protein	P48247	Glutamate-1-semialdehyde 2,1-aminomutase OS=Pseudomonas aeruginosa (strain ATCC 15692 / DSM 22644 / CIP 104116 / JCM 14847 / LMG 12228 / 1C / PRS 101 / PAO1) OX=208964 GN=hemL PE=1 SV=2	0	FALSE	43.535	30	9	59	9	427	45.4	5.77	13.97	9	1.154	0.401121	0.999759	107.1	92.9	55.46	45.2	109540	31520.3	95312.4	73581.2	105807	109259	225840	86244.1	126352	36253.5	169073	213506	115778	138636	236797	86244.1	High	High	High	High	High	High	High	High	1	Oxidation [M111; M120; M271]
FALSE	High	Master Protein	G3XD29	Na(+)/H(+) antiporter NhaP OS=Pseudomonas aeruginosa (strain ATCC 15692 / DSM 22644 / CIP 104116 / JCM 14847 / LMG 12228 / 1C / PRS 101 / PAO1) OX=208964 GN=nhaP PE=1 SV=1	0.003	FALSE	6.115	5	2	15	2	424	45.5	6.54	4.69	2	0.39	0.401868	0.999759	56.1	143.9	67.8	20.52	44166.3		59017.5	33995.2	200163	125981	197021	140757	50945	9400.85	104690	98641.6	219026	159854	206581	140757	High	High	Peak Found	High	High	High	High	High	1
FALSE	High	Master Protein	Q9I2X2	Uncharacterized protein OS=Pseudomonas aeruginosa (strain ATCC 15692 / DSM 22644 / CIP 104116 / JCM 14847 / LMG 12228 / 1C / PRS 101 / PAO1) OX=208964 GN=PA1767 PE=4 SV=1	0	FALSE	43.89	17	7	73	7	508	56.8	8.81	24.94	7	0.39	0.402121	0.999759	56.1	143.9	97	76.16	49940	16669.9	65828.6	101502	254533	127553	599077	121072	58485.2	23230.8	120539	294523	278519	166233	628144	125996	High	High	High	High	High	High	High	High	1	Oxidation [M183; M281]
FALSE	High	Master Protein	Q9HWC4	Transcription termination/antitermination protein NusG OS=Pseudomonas aeruginosa (strain ATCC 15692 / DSM 22644 / CIP 104116 / JCM 14847 / LMG 12228 / 1C / PRS 101 / PAO1) OX=208964 GN=nusG PE=3 SV=1	0.002	FALSE	9.233	19	3	20	3	177	20.1	6	7.61	3	0.403	0.402335	0.999759	57.5	142.5	79.52	35.78	2416.17		2815.74	6393.79	18996.9	7010.78	11150.7	23486.8	6237.01	4316.75	10101.2	23960.1	26389	11048.7	16480.3	23486.8	Peak Found	n/a	High	High	High	High	High	High	1
FALSE	High	Master Protein	O68282	Glucose-6-phosphate 1-dehydrogenase OS=Pseudomonas aeruginosa (strain ATCC 15692 / DSM 22644 / CIP 104116 / JCM 14847 / LMG 12228 / 1C / PRS 101 / PAO1) OX=208964 GN=zwf PE=1 SV=1	0	FALSE	18.551	11	5	28	5	489	55.6	5.88	10.89	5	0.344	0.402676	0.999759	51.2	148.8	63.99	62.23	10289.4		12549.5	6734.65	46428.3	30351		74579.4	11868.6	2295.34	22261.3	19541.5	50803.5	38511.7	9685.32	74579.4	High	n/a	High	Peak Found	High	High	High	High	1
FALSE	High	Master Protein	Q9HWH2	Phenazine-1-carboxylate N-methyltransferase OS=Pseudomonas aeruginosa (strain ATCC 15692 / DSM 22644 / CIP 104116 / JCM 14847 / LMG 12228 / 1C / PRS 101 / PAO1) OX=208964 GN=phzM PE=1 SV=1	0	FALSE	49.323	39	12	86	12	334	36.3	5.14	34.63	12	1.15	0.403547	0.999759	107	93	75.32	95.76	280376	31364.7	99234.5	38909.1	212543	50269.6	394015	24856	323408	35542.3	176030	112900	232573	64564.5	413133	27553.2	High	High	High	High	High	High	High	High	1	Carbamidomethyl [C24]; Oxidation [M1; M324]
FALSE	High	Master Protein	Q9I5A2	Glutathione peroxidase OS=Pseudomonas aeruginosa (strain ATCC 15692 / DSM 22644 / CIP 104116 / JCM 14847 / LMG 12228 / 1C / PRS 101 / PAO1) OX=208964 GN=PA0838 PE=3 SV=1	0.002	FALSE	9.004	20	3	10	3	160	17.3	5.25	4.09	3	0.379	0.403731	0.999759	55	145	36.4	68.76					32725	15820.4		42085.1	4420.25	10566.4	9764.71	12173.5	35809	20074.2	3207.31	42085.1	n/a	n/a	n/a	n/a	High	High	High	High	1
FALSE	High	Master Protein	Q9HU70	Uncharacterized protein OS=Pseudomonas aeruginosa (strain ATCC 15692 / DSM 22644 / CIP 104116 / JCM 14847 / LMG 12228 / 1C / PRS 101 / PAO1) OX=208964 GN=PA5114 PE=4 SV=1	0.002	FALSE	8.734	2	2	5	2	1201	128.2	9.09	1.83	2	0.35	0.404924	0.999759	51.8	148.2	94.37	67.7			22895.2		45901.6		55129.9	24083.6	3583.57	12607.8	40613.5	11737.4	50227.2	6893.75	57804.8	24083.6	n/a	n/a	Peak Found	n/a	High	High	High	Peak Found	1
FALSE	High	Master Protein	Q9I249	DUF218 domain-containing protein OS=Pseudomonas aeruginosa (strain ATCC 15692 / DSM 22644 / CIP 104116 / JCM 14847 / LMG 12228 / 1C / PRS 101 / PAO1) OX=208964 GN=PA2066 PE=4 SV=1	0.001	FALSE	9.598	15	3	8	3	212	23.8	6.42	2.52	3	0.394	0.40664	0.999759	56.6	143.4	52.08	64.99	8341.05				22079.1	11447.6			9621.23	4207.9	3267.99	4727.02	24159.8	14525.5	4609.36	8799.04	Peak Found	n/a	n/a	n/a	High	High	High	n/a	1
FALSE	High	Master Protein	Q8N1N4-2	SWISS-PROT:Q8N1N4-2 Tax_Id=9606 Gene_Symbol=KRT78 Isoform 2 of Keratin, type II cytoskeletal 78	0	TRUE	204.794	49	34	1169	29	521	56.9	6.02	545	34	1.146	0.406914	0.999759	106.8	93.2	15.37	16.3	4.69962e+06	4.87773e+06	2.62378e+06	1.30717e+06	4.01754e+06	3.33319e+06	3.45365e+06	5.35286e+06	5.42092e+06	5.24662e+06	4.65428e+06	3.79293e+06	4.39614e+06	4.22941e+06	3.62122e+06	5.35286e+06	High	High	High	High	High	High	High	High	1	Carbamidomethyl [C47; C395; C423; C468; C469]
FALSE	High	Master Protein	Q9HZL1	Na(+)-translocating NADH-quinone reductase subunit F OS=Pseudomonas aeruginosa (strain ATCC 15692 / DSM 22644 / CIP 104116 / JCM 14847 / LMG 12228 / 1C / PRS 101 / PAO1) OX=208964 GN=nqrF PE=3 SV=1	0	FALSE	43.415	25	9	119	9	407	45.4	5.14	54.14	9	0.392	0.406957	0.999759	56.4	143.6	100.47	59.88	67720.5	10377.9	388112	189868	314240	654128	828501	203329	79758.8	16958.4	688465	550926	343853	830008	868699	206247	High	High	High	High	High	High	High	High	1	Carbamidomethyl [C111; C172]; Oxidation [M389]
FALSE	Medium	Master Protein	Q9HUB4	Sec-independent protein translocase protein TatB OS=Pseudomonas aeruginosa (strain ATCC 15692 / DSM 22644 / CIP 104116 / JCM 14847 / LMG 12228 / 1C / PRS 101 / PAO1) OX=208964 GN=tatB PE=3 SV=1	0.047	FALSE	2.231	6	1	2	1	141	14.9	5.91	1.11	1	0.366	0.40823	0.999759	53.6	146.4	84.13	32.28			34850.7	24730	109793	43170.2	74289.5	82645.7	13929.8	7746.6	61821.1	71757.4	120139	54777.7	77894	82645.7	n/a	n/a	Peak Found	Peak Found	Peak Found	High	Peak Found	High	1
FALSE	High	Master Protein	Q9HWE7	50S ribosomal protein L5 OS=Pseudomonas aeruginosa (strain ATCC 15692 / DSM 22644 / CIP 104116 / JCM 14847 / LMG 12228 / 1C / PRS 101 / PAO1) OX=208964 GN=rplE PE=3 SV=1	0	FALSE	64.23	66	14	260	14	179	20.4	9.69	115.2	14	1.144	0.408792	0.999759	106.7	93.3	61.75	14.81	754367	322376	844705	698239	1.00085e+06	619278	1.02392e+06	928665	870146	346756	1.49841e+06	2.02604e+06	1.09517e+06	785787	1.0736e+06	928665	High	High	High	High	High	High	High	High	1	Oxidation [M26; M38; M96; M130]
FALSE	High	Master Protein	Q9I4E6	tRNA-cytidine(32) 2-sulfurtransferase OS=Pseudomonas aeruginosa (strain ATCC 15692 / DSM 22644 / CIP 104116 / JCM 14847 / LMG 12228 / 1C / PRS 101 / PAO1) OX=208964 GN=ttcA PE=3 SV=1	0.002	FALSE	8.083	11	3	19	3	274	31.2	6.57	7.41	3	1.243	0.40945	0.999759	110.9	89.1	117.39	5.42	5855.48	3162.53	6264.99	29093.3	10892.9	9611.72	6904.55	11416.4	12576.8	8896.22	16728.3	84418.1	11919.4	12196.1	10768.4	11416.4	High	Peak Found	High	High	High	High	High	High	1
FALSE	High	Master Protein	Q9I4X3	Anthranilate--CoA ligase OS=Pseudomonas aeruginosa (strain ATCC 15692 / DSM 22644 / CIP 104116 / JCM 14847 / LMG 12228 / 1C / PRS 101 / PAO1) OX=208964 GN=pqsA PE=1 SV=1	0	FALSE	21.422	13	6	26	6	517	56.6	6.21	9.37	6	0.393	0.409589	0.999759	56.5	143.5	39.63	62.33					22623.7		37454		7440.67	2537.92	7762.8	6816	24755.6	13238.9	39271.3	9233.15	High	n/a	n/a	High	High	High	High	High	1
FALSE	High	Master Protein	G3XD68	Uncharacterized protein OS=Pseudomonas aeruginosa (strain ATCC 15692 / DSM 22644 / CIP 104116 / JCM 14847 / LMG 12228 / 1C / PRS 101 / PAO1) OX=208964 GN=PA0634 PE=4 SV=1	0.001	FALSE	15.188	37	4	22	4	115	12.9	5.11	6.9	4	0.375	0.409636	0.999759	54.6	145.4	68.76	93.53	25844.6	6721.95	1877.3	7441.63	120149	23617.8	43541.1	10247.2	32549	8107.91	7341.5	25575.8	131471	29968	49154.1	13435.2	High	Peak Found	Peak Found	High	High	High	High	High	1
FALSE	High	Master Protein	Q9I0J0	NADH-quinone oxidoreductase subunit M OS=Pseudomonas aeruginosa (strain ATCC 15692 / DSM 22644 / CIP 104116 / JCM 14847 / LMG 12228 / 1C / PRS 101 / PAO1) OX=208964 GN=nuoM PE=3 SV=1	0.002	FALSE	8.14	5	2	16	2	509	55.7	7.66	6.77	2	0.431	0.409766	0.999759	60.2	139.8	64.58	48.73						11328.3	14695.7	6243.43	2574.99	8894.91	2124.73	6472.12	5910.03	14374.2	15408.8	6243.43	High	n/a	High	n/a	High	High	High	High	1
FALSE	High	Master Protein	Q9HVS8	RoxR OS=Pseudomonas aeruginosa (strain ATCC 15692 / DSM 22644 / CIP 104116 / JCM 14847 / LMG 12228 / 1C / PRS 101 / PAO1) OX=208964 GN=roxR PE=4 SV=1	0.002	FALSE	7.909	14	2	4	2	186	20.6	5.6	1.06	2	1.107	0.410856	0.999759	105.1	94.9	74.92	77.39	30216.9		31158.5	33728.3	104256	22138.5	46275.3	18035.3	34854.5	10176.4	55271.5	97867.2	114081	32405.6	48520.6	20611.3	Peak Found	n/a	High	Peak Found	High	Peak Found	Peak Found	High	1	Oxidation [M66]
FALSE	High	Master Protein	Q9I0K1	NADH-quinone oxidoreductase subunit A 2 OS=Pseudomonas aeruginosa (strain ATCC 15692 / DSM 22644 / CIP 104116 / JCM 14847 / LMG 12228 / 1C / PRS 101 / PAO1) OX=208964 GN=nuoA2 PE=3 SV=1	0.008	FALSE	3.664	12	1	6	1	137	15	9.98	1.53	1	0.35	0.411064	0.999759	51.9	148.1	84.05	85.6	53864.2	9971.2		13082.7		41725.4	128411	62716.3	62131.3	10725.3	9090.96	37961.1	3097.2	52944.5	134642	62716.3	High	Peak Found	High	Peak Found	High	High	High	High	1
FALSE	High	Master Protein	Q9HY15	Uncharacterized protein OS=Pseudomonas aeruginosa (strain ATCC 15692 / DSM 22644 / CIP 104116 / JCM 14847 / LMG 12228 / 1C / PRS 101 / PAO1) OX=208964 GN=PA3611 PE=1 SV=1	0.003	FALSE	6.322	13	2	13	2	136	15	8.65	7.14	2	0.352	0.41123	0.999759	52.1	147.9	77.71	56.34	30146.9	8440.35	24876.4		65718.2	27949.6	20882.1	86983.8	34773.8	9078.66	44127.8	7202.66	71911.3	35464.6	21895.3	86983.8	High	Peak Found	High	n/a	High	High	High	High	1
FALSE	High	Master Protein	P40882	Uncharacterized protein PA3753 OS=Pseudomonas aeruginosa (strain ATCC 15692 / DSM 22644 / CIP 104116 / JCM 14847 / LMG 12228 / 1C / PRS 101 / PAO1) OX=208964 GN=PA3753 PE=3 SV=2	0.001	FALSE	14.746	34	4	16	4	174	18.5	6.95	2.73	4	1.13	0.411263	0.999759	106.1	93.9	141.7	53.72				31092.9	10142			3529.57	4345.49	10070	11030.2	90220.4	16819	12161.8	4504.05	7155.84	n/a	n/a	High	High	High	High	High	Peak Found	1	Oxidation [M133]; Carbamidomethyl [C112]
FALSE	High	Master Protein	P02533	SWISS-PROT:P02533 Tax_Id=9606 Gene_Symbol=KRT14 Keratin, type I cytoskeletal 14	0	TRUE	512.935	71	50	7264	16	472	51.6	5.16	3457.8	50	1.136	0.414577	0.999759	106.4	93.6	25.56	17.64	2.13478e+07	1.97426e+07	1.19984e+07	4.37138e+06	1.30677e+07	1.39201e+07	1.89084e+07	2.19037e+07	2.46243e+07	2.12356e+07	2.12837e+07	1.26841e+07	1.42991e+07	1.76629e+07	1.98258e+07	2.19037e+07	High	High	High	High	High	High	High	High	1	Oxidation [M14; M119; M212; M237; M257; M272; M338; M351; M391; M453]; Carbamidomethyl [C18; C40; C389]
FALSE	High	Master Protein	Q9I0R3	Probable chemotaxis transducer OS=Pseudomonas aeruginosa (strain ATCC 15692 / DSM 22644 / CIP 104116 / JCM 14847 / LMG 12228 / 1C / PRS 101 / PAO1) OX=208964 GN=PA2573 PE=4 SV=1	0	FALSE	69.226	36	14	134	12	535	57.7	5.29	56.17	14	0.396	0.414598	0.999759	56.7	143.3	65.04	23.63	45850.5	14998.2	61259	18686.7	129707	170997	134483	138506	55030.7	17523.9	113293	56973.2	141931	216974	141008	140885	High	High	High	High	High	High	High	High	1	Oxidation [M341]
FALSE	High	Master Protein	Q9I0A4	Phenylalanine--tRNA ligase beta subunit OS=Pseudomonas aeruginosa (strain ATCC 15692 / DSM 22644 / CIP 104116 / JCM 14847 / LMG 12228 / 1C / PRS 101 / PAO1) OX=208964 GN=pheT PE=1 SV=1	0	FALSE	115.828	39	23	170	23	792	86.7	5.43	65.1	23	0.396	0.415999	0.999759	56.8	143.2	81.06	35.07	48883.7	35297.2	138088	41209.8	91359.7	180510	250793	192217	57862.4	37966.6	244951	119576	102763	229045	262962	192217	High	High	High	High	High	High	High	High	1	Oxidation [M93; M316]; Carbamidomethyl [C65; C78; C168]
FALSE	High	Master Protein	Q9HWH3	Probable outer membrane protein OS=Pseudomonas aeruginosa (strain ATCC 15692 / DSM 22644 / CIP 104116 / JCM 14847 / LMG 12228 / 1C / PRS 101 / PAO1) OX=208964 GN=opmD PE=3 SV=1	0.001	FALSE	9.901	6	3	8	3	487	52.9	5.91	3.37	3	0.41	0.416891	0.999759	58.1	141.9	35.85	81.67					37165.9	12120.6			7886.58	3121.5	5840.77	5110.32	40668.3	15379.5	11570.8	6645.98	n/a	n/a	n/a	n/a	High	High	High	n/a	1
FALSE	High	Master Protein	Q9HZN4	50S ribosomal protein L32 OS=Pseudomonas aeruginosa (strain ATCC 15692 / DSM 22644 / CIP 104116 / JCM 14847 / LMG 12228 / 1C / PRS 101 / PAO1) OX=208964 GN=rpmF PE=1 SV=3	0	FALSE	21.258	38	3	61	3	60	6.8	9.7	23.11	3	1.133	0.416966	0.999759	106.2	93.8	93.41	55.45	271723	152931	390619	555213	639222	450005	167449	290642	313427	164496	692913	1.61102e+06	699460	571002	175573	296278	High	High	High	High	High	High	High	High	1
FALSE	High	Master Protein	Q9HXT3	Probable chemotaxis transducer OS=Pseudomonas aeruginosa (strain ATCC 15692 / DSM 22644 / CIP 104116 / JCM 14847 / LMG 12228 / 1C / PRS 101 / PAO1) OX=208964 GN=wspA PE=4 SV=1	0	FALSE	61.313	29	11	53	11	542	59	5.01	21.26	11	0.356	0.41706	0.999759	52.5	147.5	67.61	26.92	44130	2682.55	10974.5	14867.8	71837.6	83048.1	108449	59727.9	55022.3	6142.29	23439.8	44798.5	78607.4	105378	116669	63088.2	High	High	High	High	High	High	High	High	1	Oxidation [M320; M431]
FALSE	High	Master Protein	Q9I6X5	Probable Resistance-Nodulation-Cell Division (RND) efflux membrane fusion protein OS=Pseudomonas aeruginosa (strain ATCC 15692 / DSM 22644 / CIP 104116 / JCM 14847 / LMG 12228 / 1C / PRS 101 / PAO1) OX=208964 GN=PA0157 PE=3 SV=1	0	FALSE	54.91	47	13	77	13	356	38.3	8.66	24.97	13	0.399	0.417371	0.999759	57	143	62.04	65.25	4907.41	2471.28	16529.1	3149.22	9395.11	23403.8	70611.9	22346.3	10098.2	8416.56	29320.6	13723.3	18416	32512.3	74038	26785.4	High	Peak Found	High	High	High	High	High	High	1
FALSE	High	Master Protein	Q9I0M6	Serine--tRNA ligase OS=Pseudomonas aeruginosa (strain ATCC 15692 / DSM 22644 / CIP 104116 / JCM 14847 / LMG 12228 / 1C / PRS 101 / PAO1) OX=208964 GN=serS PE=3 SV=1	0	FALSE	26.644	21	9	46	9	426	47.2	5.57	22.11	9	1.103	0.417842	0.999759	104.9	95.1	63.85	64.74	35887.2	15017	30966.6	33649.3	68451.3	13329.3	70281	25357.2	41395.2	17234.4	54931.1	97637.9	74902	16913.3	73691	25357.2	High	High	High	High	High	High	High	High	1
FALSE	High	Master Protein	O86428	Branched-chain-amino-acid aminotransferase OS=Pseudomonas aeruginosa (strain ATCC 15692 / DSM 22644 / CIP 104116 / JCM 14847 / LMG 12228 / 1C / PRS 101 / PAO1) OX=208964 GN=ilvE PE=1 SV=2	0	FALSE	22.085	22	6	35	6	307	34.1	6.24	16.43	6	0.397	0.418389	0.999759	56.9	143.1	42.01	41.26	43162.1	21727.7	42844	24310.7	160158	99955.6	66626.3	206597	49786.6	24847.6	76000.3	70540.7	175251	126831	69859	206597	High	High	High	High	High	High	High	High	1	Carbamidomethyl [C216]
FALSE	High	Master Protein	Q9HXY5	Skp-like protein OS=Pseudomonas aeruginosa (strain ATCC 15692 / DSM 22644 / CIP 104116 / JCM 14847 / LMG 12228 / 1C / PRS 101 / PAO1) OX=208964 GN=PA3647 PE=3 SV=1	0	FALSE	17.058	25	5	32	5	168	19.1	9.38	10.33	5	1.093	0.42029	0.999759	104.5	95.5	118.04	12.28	34300.6	17393.8	29266.9	92750.3	32454.4	37377.4	32742.9	41417.4	40952.4	25712.6	54018.4	269127	40432.8	49417.3	37547.5	45772.3	High	High	High	High	High	High	High	High	1
FALSE	High	Master Protein	Q9I2T9	Lon protease OS=Pseudomonas aeruginosa (strain ATCC 15692 / DSM 22644 / CIP 104116 / JCM 14847 / LMG 12228 / 1C / PRS 101 / PAO1) OX=208964 GN=lon PE=2 SV=1	0	FALSE	75.702	28	19	84	19	798	88.6	6.14	29.48	19	1.098	0.421106	0.999759	104.7	95.3	96.4	67.99	18471.2	2063.13	23672.1	40157.6	2381.77	17431.6	34034.2	56763.4	25713.9	8652.13	45792.1	116523	6290.31	26326.1	37106.7	58616.7	High	High	High	High	High	High	High	High	1	Oxidation [M698]
FALSE	High	Master Protein	Q9I0H9	PepSY domain-containing protein OS=Pseudomonas aeruginosa (strain ATCC 15692 / DSM 22644 / CIP 104116 / JCM 14847 / LMG 12228 / 1C / PRS 101 / PAO1) OX=208964 GN=PA2659 PE=4 SV=1	0.003	FALSE	6.011	15	2	2	2	102	11.2	4.97	1.35	2	0.431	0.423092	0.999759	60.2	139.8	72.93	119.89					12653		7872.22	74638.6	8156.13	3196.37	12202.8	2090.64	13845.4	10130.9	8254.18	74638.6	n/a	n/a	n/a	n/a	Peak Found	n/a	Peak Found	High	1
FALSE	High	Master Protein	Q9HVH7	Large-conductance mechanosensitive channel OS=Pseudomonas aeruginosa (strain ATCC 15692 / DSM 22644 / CIP 104116 / JCM 14847 / LMG 12228 / 1C / PRS 101 / PAO1) OX=208964 GN=mscL PE=3 SV=1	0	FALSE	28.831	28	3	35	3	137	14.4	5.01	5.3	3	0.4	0.423845	0.999759	57.1	142.9	52.38	45.05	112151	27628.3	84706.9	30463.5	108704	247904	378379	227281	129364	31519.1	150260	88394	118948	314560	396738	227281	High	High	High	High	High	High	High	High	1
FALSE	Medium	Master Protein	Q28065	SWISS-PROT:Q28065 (Bos taurus) C4b-binding protein alpha chain precursor	0.028	TRUE	2.514	1	1	3	1	610	68.8	6.38	1.76	1	1.145	0.423872	0.999759	106.7	93.3	112.71	81.12	60837.5	3584.16		11753.3		10463.7	30224.1		70174.8	3855.22	3801.68	34103.8	5834.34	13277.1	31690.5	7559.23	High	Peak Found	n/a	Peak Found	High	Peak Found	Peak Found	n/a	1
FALSE	High	Master Protein	Q9HUM2	Protein HflK OS=Pseudomonas aeruginosa (strain ATCC 15692 / DSM 22644 / CIP 104116 / JCM 14847 / LMG 12228 / 1C / PRS 101 / PAO1) OX=208964 GN=hflK PE=3 SV=1	0	FALSE	140.315	46	16	368	16	400	44	5.25	140.35	16	0.4	0.423962	0.999759	57.1	142.9	51.99	28.4	638814	265004	631312	443688	2.12369e+06	1.74924e+06	3.05445e+06	1.59152e+06	736859	285046	1.11987e+06	1.28742e+06	2.32382e+06	2.21957e+06	3.20265e+06	1.59152e+06	High	High	High	High	High	High	High	High	1	Oxidation [M144; M196; M207; M326]
FALSE	High	Master Protein	Q9HTF0	Uncharacterized protein OS=Pseudomonas aeruginosa (strain ATCC 15692 / DSM 22644 / CIP 104116 / JCM 14847 / LMG 12228 / 1C / PRS 101 / PAO1) OX=208964 GN=PA5414 PE=4 SV=1	0	FALSE	19.821	33	5	31	5	213	22.5	6.04	11.68	5	1.119	0.424114	0.999759	105.6	94.4	72.44	48.01	42490.2		64600.1	32657.5	70087	84168.9	43263.3	28989.2	49011.6	7451.7	114593	100644	79732.9	106800	49421.7	33933.2	High	High	High	High	High	High	High	High	1	Oxidation [M196]
FALSE	High	Master Protein	Q59637	Pyruvate dehydrogenase E1 component OS=Pseudomonas aeruginosa (strain ATCC 15692 / DSM 22644 / CIP 104116 / JCM 14847 / LMG 12228 / 1C / PRS 101 / PAO1) OX=208964 GN=aceE PE=3 SV=2	0	FALSE	178.25	45	40	572	40	882	99.5	5.82	275.2	40	0.401	0.425351	0.999759	57.2	142.8	68.16	17.17	653824	86986.8	791209	315825	1.63236e+06	1.83355e+06	1.77316e+06	2.54308e+06	754172	95981.7	1.40531e+06	920436	1.78618e+06	2.32655e+06	1.8592e+06	2.54308e+06	High	High	High	High	High	High	High	High	1	Oxidation [M309; M456; M464; M477; M490; M522; M525; M800]; Carbamidomethyl [C254; C785]
FALSE	High	Master Protein	Q9I383	Selenide, water dikinase OS=Pseudomonas aeruginosa (strain ATCC 15692 / DSM 22644 / CIP 104116 / JCM 14847 / LMG 12228 / 1C / PRS 101 / PAO1) OX=208964 GN=selD PE=3 SV=1	0	FALSE	20.776	19	6	50	6	344	36.3	5.03	21.44	6	1.076	0.427151	0.999759	103.7	96.3	102.34	27.08	24641.8	5537.08	18999.8	46187.8	27782.7	12364.2	31376.4	23787.5	29631.7	13880.6	35792.3	134020	34845.1	19676.7	36921.5	26279.8	High	High	High	High	High	High	High	High	1	Carbamidomethyl [C171; C268]
FALSE	High	Master Protein	Q9HXU3	Uncharacterized protein OS=Pseudomonas aeruginosa (strain ATCC 15692 / DSM 22644 / CIP 104116 / JCM 14847 / LMG 12228 / 1C / PRS 101 / PAO1) OX=208964 GN=PA3697 PE=4 SV=1	0.002	FALSE	9.343	7	3	18	3	431	48.6	6.48	6.07	3	1.146	0.427416	0.999759	106.8	93.2	52.22	28.64			12197.1	10315.9	20185.4			15803.7	8686.22	12595.2	21636.3	29933	22087.6	11993.8	13139.9	15803.7	High	n/a	High	High	High	High	High	High	1
FALSE	Medium	Master Protein	Q9HZJ9	Transcriptional regulator PsrA OS=Pseudomonas aeruginosa (strain ATCC 15692 / DSM 22644 / CIP 104116 / JCM 14847 / LMG 12228 / 1C / PRS 101 / PAO1) OX=208964 GN=psrA PE=1 SV=1	0.021	FALSE	2.554	5	1	1	1	233	25.8	9.35	0.15	1	1.247	0.428484	0.999759	111	89	72.74	25.04			11128.3	12007.1					9523.02	6382.24	19740.2	34840.2	11339.7	6199.82	10696.5	11306.3	n/a	n/a	Peak Found	High	n/a	n/a	n/a	n/a	1
FALSE	Medium	Master Protein	Q9I582	DSBA domain-containing protein OS=Pseudomonas aeruginosa (strain ATCC 15692 / DSM 22644 / CIP 104116 / JCM 14847 / LMG 12228 / 1C / PRS 101 / PAO1) OX=208964 GN=PA0859 PE=4 SV=1	0.011	FALSE	3.047	7	1	1	1	200	21.5	4.97	0.24	1	1.217	0.429523	0.999759	109.8	90.2	81.44	51.62	7609.9		7125.71	9628.72	8063.27				8777.86	3007.14	12640.2	27939	8823.13	2897.93	8487.3	13545.8	Peak Found	n/a	Peak Found	High	Peak Found	n/a	n/a	n/a	1
FALSE	High	Master Protein	Q9HWG3	Pyochelin biosynthesis protein PchD OS=Pseudomonas aeruginosa (strain ATCC 15692 / DSM 22644 / CIP 104116 / JCM 14847 / LMG 12228 / 1C / PRS 101 / PAO1) OX=208964 GN=pchD PE=4 SV=1	0	FALSE	21.827	15	7	16	7	547	59.9	6.86	7.19	7	1.13	0.43013	0.999759	106.1	93.9	80.09	30.55	23399.7				8452.57			6217.12	26991.1	8239.81	7852.57	6084.05	11612.8	7477.74	6772.83	6217.12	High	n/a	High	n/a	High	High	n/a	Peak Found	1	Carbamidomethyl [C54; C159; C483]
FALSE	High	Master Protein	Q9I6K5	Uncharacterized protein OS=Pseudomonas aeruginosa (strain ATCC 15692 / DSM 22644 / CIP 104116 / JCM 14847 / LMG 12228 / 1C / PRS 101 / PAO1) OX=208964 GN=PA0285 PE=4 SV=1	0	FALSE	16.709	9	5	15	5	760	86.3	6.34	4.71	5	1.105	0.430453	0.999759	105	95	20.04	55.04	15131		11909.2	7637.39	23822.3	20767.5			17453.2	13947.4	21125.6	22160.9	26067.2	26351.4	7356.44	11579.2	High	n/a	High	Peak Found	High	High	High	High	1
FALSE	High	Master Protein	Q9I4L1	Probable deoxyguanosinetriphosphate triphosphohydrolase OS=Pseudomonas aeruginosa (strain ATCC 15692 / DSM 22644 / CIP 104116 / JCM 14847 / LMG 12228 / 1C / PRS 101 / PAO1) OX=208964 GN=dgt PE=3 SV=1	0.001	FALSE	10.931	9	4	10	4	498	56.7	6.54	2.62	4	0.401	0.431215	0.999759	57.3	142.7	30.8	18.72	7487.46		6478.75		19922.4	16982.5	26607.5	17829.3	8636.64	5106	11492.6	8766.11	21799.9	21548.7	27898.4	17829.3	Peak Found	n/a	High	n/a	High	High	High	High	1	Oxidation [M366]
FALSE	High	Master Protein	P55222	cAMP-activated global transcriptional regulator Vfr OS=Pseudomonas aeruginosa (strain ATCC 15692 / DSM 22644 / CIP 104116 / JCM 14847 / LMG 12228 / 1C / PRS 101 / PAO1) OX=208964 GN=vfr PE=1 SV=1	0	FALSE	36.681	42	9	39	9	214	24.2	8.09	10.98	9	1.113	0.432891	0.999759	105.4	94.6	44.64	15.8	136493	96359.8	176520	76485.1	203017	127386	164211	161633	160021	104944	313127	221932	224547	165686	172995	164151	High	High	High	High	High	High	High	High	1	Carbamidomethyl [C38; C97; C156]; Oxidation [M162; M168]
FALSE	High	Master Protein	Q9I585	DUF2059 domain-containing protein OS=Pseudomonas aeruginosa (strain ATCC 15692 / DSM 22644 / CIP 104116 / JCM 14847 / LMG 12228 / 1C / PRS 101 / PAO1) OX=208964 GN=PA0856 PE=1 SV=1	0.001	FALSE	14.048	18	3	19	3	182	20	9.45	5.84	3	0.384	0.434514	0.999759	55.5	144.5	89.48	72.73			28266.5	27577.7	116277	36084.8		86230.8	12106.5	8338.27	53294.3	80020.5	127234	50009	10509.5	87539.3	n/a	n/a	High	High	High	High	High	High	1
FALSE	High	Master Protein	G3XD10	Heme d1 biosynthesis protein NirJ OS=Pseudomonas aeruginosa (strain ATCC 15692 / DSM 22644 / CIP 104116 / JCM 14847 / LMG 12228 / 1C / PRS 101 / PAO1) OX=208964 GN=nirJ PE=4 SV=1	0.008	FALSE	3.573	2	1	9	1	387	43.9	7.33	2.7	1	1.125	0.434626	0.999759	105.9	94.1	101.74	60			14359.6	16741.7	9784.03		20686.2		4827.69	3965.55	25472.2	48578.3	10706.1	5355.82	21689.8	9069.33	High	n/a	High	High	High	n/a	High	n/a	1
FALSE	High	Master Protein	Q9I047	Transaldolase OS=Pseudomonas aeruginosa (strain ATCC 15692 / DSM 22644 / CIP 104116 / JCM 14847 / LMG 12228 / 1C / PRS 101 / PAO1) OX=208964 GN=tal PE=3 SV=1	0	FALSE	50.597	52	13	66	13	307	33.9	5.27	26.25	13	0.366	0.435708	0.999759	53.6	146.4	45.34	30.42	17081.7	6958.51	26100	12507.3	109710	44504.3	80749.1	82294.4	23842.3	15287.3	46298.4	39088.1	120049	56470.5	84667.1	82294.4	High	High	High	High	High	High	High	High	1	Carbamidomethyl [C67]; Oxidation [M215]
FALSE	High	Master Protein	Q9HXB2	Fe(III) dicitrate transport protein FecA OS=Pseudomonas aeruginosa (strain ATCC 15692 / DSM 22644 / CIP 104116 / JCM 14847 / LMG 12228 / 1C / PRS 101 / PAO1) OX=208964 GN=fecA PE=3 SV=1	0	FALSE	18.333	9	5	7	5	784	85.4	5.74	2.39	5	1.193	0.438623	0.999759	108.8	91.2	37.56	78.5	6795.37				13775.4	10266.5			7838.32	12389.6	6700.25	5409.69	15073.5	13026.9	2834.98	2632.05	High	n/a	n/a	n/a	High	Peak Found	High	n/a	1
FALSE	High	Master Protein	Q9HYT6	RNA polymerase-associated protein RapA OS=Pseudomonas aeruginosa (strain ATCC 15692 / DSM 22644 / CIP 104116 / JCM 14847 / LMG 12228 / 1C / PRS 101 / PAO1) OX=208964 GN=rapA PE=3 SV=1	0	FALSE	48.642	18	14	57	14	950	106.8	5.2	20.66	14	0.362	0.438725	0.999759	53.2	146.8	53.78	62.37	14857.3	3866.95	16436.7	13213.5	74011.2	20661.2	139034	59640.1	20188.8	8228.01	31410.7	38340.7	80985.8	29567.1	145780	59640.1	High	Peak Found	High	High	High	High	High	High	1
FALSE	High	Master Protein	Q9HYN5	Fucose-binding lectin PA-IIL OS=Pseudomonas aeruginosa (strain ATCC 15692 / DSM 22644 / CIP 104116 / JCM 14847 / LMG 12228 / 1C / PRS 101 / PAO1) OX=208964 GN=lecB PE=1 SV=1	0.002	FALSE	9.352	11	1	17	1	115	11.9	4.22	8.1	1	0.407	0.439164	0.999759	57.8	142.2	108.3	26.59	342847	111714	466642		662137	348536	619416	426805	395467	120163	827768	6350.52	724535	442249	649469	426805	High	High	High	High	High	High	High	High	1
FALSE	High	Master Protein	Q9I524	GTP pyrophosphokinase OS=Pseudomonas aeruginosa (strain ATCC 15692 / DSM 22644 / CIP 104116 / JCM 14847 / LMG 12228 / 1C / PRS 101 / PAO1) OX=208964 GN=relA PE=3 SV=1	0	FALSE	51.685	19	13	110	13	747	83.8	7.53	41.15	13	0.407	0.439166	0.999759	57.8	142.2	80.95	41.34	22776.9	8139.37	58800.3	38102.6	124640	106169	141097	41089.3	29143.4	9974.91	104305	110560	136386	134716	147943	44571	High	High	High	High	High	High	High	High	1	Carbamidomethyl [C41]; Oxidation [M297]
FALSE	High	Master Protein	Q9HW91	Methyl-accepting chemotaxis protein PctB OS=Pseudomonas aeruginosa (strain ATCC 15692 / DSM 22644 / CIP 104116 / JCM 14847 / LMG 12228 / 1C / PRS 101 / PAO1) OX=208964 GN=pctB PE=1 SV=1	0	FALSE	121.594	42	20	192	7	629	68	5.11	80.42	20	0.407	0.439365	0.999759	57.8	142.2	67.15	39.01	38851.3	25710.2	83190.7	28139.1	91489	108790	244708	173471	47759.2	31344.2	150531	85713.8	102124	140429	256581	176119	High	High	High	High	High	High	High	High	1	Carbamidomethyl [C446; C610]; Oxidation [M311; M435; M518; M533]
FALSE	High	Master Protein	Q9C075	SWISS-PROT:Q9C075 Tax_Id=9606 Gene_Symbol=KRT23 Keratin, type I cytoskeletal 23	0	TRUE	137.652	62	23	385	17	422	48.1	6.54	148.14	23	1.105	0.439384	0.999759	105	95	19.68	8.02	518582	446185	282450	125858	446399	346628	382961	447579	598174	479928	501033	365195	488466	439828	401543	447579	High	High	High	High	High	High	High	High	1	Oxidation [M76; M98; M138; M199; M270; M314; M329]; Carbamidomethyl [C52]
FALSE	High	Master Protein	Q9HVX4	Uncharacterized protein OS=Pseudomonas aeruginosa (strain ATCC 15692 / DSM 22644 / CIP 104116 / JCM 14847 / LMG 12228 / 1C / PRS 101 / PAO1) OX=208964 GN=PA4441 PE=4 SV=1	0	FALSE	78.393	74	11	186	11	148	16.4	6.33	72.68	11	0.407	0.439458	0.999759	57.8	142.2	43.15	16.14	562125	284848	566143	301207	1.94963e+06	1.32734e+06	1.93837e+06	1.49875e+06	648399	306391	1.00427e+06	873993	2.13336e+06	1.68423e+06	2.03242e+06	1.49875e+06	High	High	High	High	High	High	High	High	1	Oxidation [M41]
FALSE	High	Master Protein	Q9I1N4	PslE OS=Pseudomonas aeruginosa (strain ATCC 15692 / DSM 22644 / CIP 104116 / JCM 14847 / LMG 12228 / 1C / PRS 101 / PAO1) OX=208964 GN=pslE PE=4 SV=1	0	FALSE	118.021	46	26	215	26	662	74.5	6.27	95.97	26	0.408	0.441795	0.999759	57.9	142.1	22.05	15.49	194995	183900	179297	76078.7	540535	399002	611940	451997	224923	197808	318051	221536	591474	506285	641631	451997	High	High	High	High	High	High	High	High	1	Oxidation [M71]
FALSE	High	Master Protein	G3XD28	Type IV pilus inner membrane component PilM OS=Pseudomonas aeruginosa (strain ATCC 15692 / DSM 22644 / CIP 104116 / JCM 14847 / LMG 12228 / 1C / PRS 101 / PAO1) OX=208964 GN=pilM PE=1 SV=1	0	FALSE	39.67	34	9	79	9	354	38	4.92	29.68	9	1.095	0.441824	0.999759	104.5	95.5	72.7	53.67	34349.8	9784.91	57274	45955.3	69631.3	15571.3	100797	45309.9	42625	16518.6	101597	133345	78225.8	27568.4	105688	46156.8	High	High	High	High	High	High	High	High	1	Oxidation [M324]; Carbamidomethyl [C146]
FALSE	High	Master Protein	P37798	Biotin carboxylase OS=Pseudomonas aeruginosa (strain ATCC 15692 / DSM 22644 / CIP 104116 / JCM 14847 / LMG 12228 / 1C / PRS 101 / PAO1) OX=208964 GN=accC PE=1 SV=1	0	FALSE	89.819	53	18	161	17	449	48.9	6.33	55.12	18	1.102	0.4421	0.999759	104.8	95.2	59.29	47.09	217302	81320.4	217621	180032	552056	203618	292209	250689	250653	89909.7	386033	522388	604080	258366	308421	251919	High	High	High	High	High	High	High	High	1	Carbamidomethyl [C260; C264; C337]; Oxidation [M197; M289; M302]
FALSE	High	Master Protein	Q9HUC8	Arginine--tRNA ligase OS=Pseudomonas aeruginosa (strain ATCC 15692 / DSM 22644 / CIP 104116 / JCM 14847 / LMG 12228 / 1C / PRS 101 / PAO1) OX=208964 GN=argS PE=3 SV=1	0	FALSE	31.759	16	9	34	9	587	65.2	5.55	12.51	9	0.363	0.442119	0.999759	53.3	146.7	18.41	87.31				3038.68	58055.3	4781.78		58978.2	9939.25	9474.83	7256.15	11511	63526.2	12099.4	5274.71	58978.2	n/a	n/a	High	High	High	High	High	High	1	Carbamidomethyl [C227]
FALSE	High	Master Protein	Q6KB66-1	SWISS-PROT:Q6KB66-1 Tax_Id=9606 Gene_Symbol=KRT80 Isoform 1 of Keratin, type II cytoskeletal 80	0	TRUE	199.548	61	33	1034	31	452	50.5	5.67	475.81	33	1.1	0.443322	0.999759	104.8	95.2	19.74	24.72	3.58707e+06	3660161	2.10158e+06	881113	4.40901e+06	3.10307e+06	2.69678e+06	3.07792e+06	4.13762e+06	3.93697e+06	3.72796e+06	2.55667e+06	4.8245e+06	3.93741e+06	2.82763e+06	3.07792e+06	High	High	High	High	High	High	High	High	1	Carbamidomethyl [C49; C244]; Oxidation [M181; M216; M240; M370; M394]
FALSE	High	Master Protein	Q9HT77	NrdJb OS=Pseudomonas aeruginosa (strain ATCC 15692 / DSM 22644 / CIP 104116 / JCM 14847 / LMG 12228 / 1C / PRS 101 / PAO1) OX=208964 GN=nrdJb PE=4 SV=1	0	FALSE	30.423	29	6	47	6	229	24.9	6.39	17.4	6	0.381	0.443731	0.999759	55.2	144.8	42.53	35.2	23562.8		17091.5	11632.6	106030	52444.1	134099	66290.2	33905.5	10632.5	35068.7	36876.3	116022	70642.5	140606	69979.5	High	High	High	High	High	High	High	High	1	Carbamidomethyl [C115; C203]
FALSE	Medium	Master Protein	Q9I3J3	Probable transcriptional regulator OS=Pseudomonas aeruginosa (strain ATCC 15692 / DSM 22644 / CIP 104116 / JCM 14847 / LMG 12228 / 1C / PRS 101 / PAO1) OX=208964 GN=PA1520 PE=4 SV=1	0.01	FALSE	3.143	5	1	6	1	259	28.6	7.75	1.47	1	1.116	0.444107	0.999759	105.5	94.5	136.37	38.59				27680.9					12780.8	8366.27	4349.05	80319.8	12465.3	12663.4	5735.2	6885.11	High	n/a	High	High	High	n/a	n/a	High	1
FALSE	High	Master Protein	Q59636	Nucleoside diphosphate kinase OS=Pseudomonas aeruginosa (strain ATCC 15692 / DSM 22644 / CIP 104116 / JCM 14847 / LMG 12228 / 1C / PRS 101 / PAO1) OX=208964 GN=ndk PE=1 SV=2	0	FALSE	26.811	59	6	51	6	143	15.6	5.63	20.12	6	0.409	0.444335	0.999759	58.1	141.9	95.77	90.55	19027.8	5486.22	57822.7	62386.3	176179	68539.1	8931.55	357872	27152.8	11844.1	106520	181022	192782	89667.2	15241.7	357872	High	High	High	High	High	High	High	High	1	Oxidation [M39; M67; M90]
FALSE	High	Master Protein	P38103	4-hydroxy-tetrahydrodipicolinate reductase OS=Pseudomonas aeruginosa (strain ATCC 15692 / DSM 22644 / CIP 104116 / JCM 14847 / LMG 12228 / 1C / PRS 101 / PAO1) OX=208964 GN=dapB PE=1 SV=2	0	FALSE	33.493	35	9	61	9	268	28.3	6.1	23.45	9	0.409	0.444598	0.999759	58.1	141.9	71.42	55.86	30308		36167.2	32381.9	131761	28583.9	188581	103714	39020.1	7887.54	64156.4	93960.5	144178	37675.5	197731	103714	High	High	High	High	High	High	High	High	1	Oxidation [M171]
FALSE	High	Master Protein	Q9HW85	Exodeoxyribonuclease I OS=Pseudomonas aeruginosa (strain ATCC 15692 / DSM 22644 / CIP 104116 / JCM 14847 / LMG 12228 / 1C / PRS 101 / PAO1) OX=208964 GN=sbcB PE=4 SV=1	0.005	FALSE	4.825	4	2	3	2	480	55.4	5.71	1.1	2	0.428	0.445113	0.999759	59.9	140.1	69.64	8.84				4666.23	13183.8		11064	13188.9	6310.44	2421.81	5052.17	13539.7	14426.2	13200.1	11600.9	13188.9	n/a	n/a	n/a	Peak Found	High	n/a	High	Peak Found	1	Carbamidomethyl [C300]
FALSE	High	Master Protein	Q9ZFK4	2-dehydro-3-deoxyphosphooctonate aldolase OS=Pseudomonas aeruginosa (strain ATCC 15692 / DSM 22644 / CIP 104116 / JCM 14847 / LMG 12228 / 1C / PRS 101 / PAO1) OX=208964 GN=kdsA PE=1 SV=1	0.005	FALSE	4.894	6	2	4	2	281	31.1	6.54	1.91	2	0.39	0.445414	0.999759	56.2	143.8	84.74	60.92	3520.02		12622.8	8756.47	46316.6	3864.74	19603.8	37335.8	5224.29	2359.83	22391.3	25408.1	50681.4	9854.72	20555	37335.8	Peak Found	n/a	Peak Found	Peak Found	High	Peak Found	High	High	1
FALSE	Low	Master Protein	Q6IFU6	TREMBL:Q6IFU6 Type I hair keratin KA35 - Homo sapiens (Human).	0.056	TRUE	2.056	1	1	1	1	491	55.6	5.26	0.6	1	1.108	0.446016	0.999759	105.1	94.9	43.25	31.79	23547.3	14953.2		4952.16	15877.2	8544.28	9234.59	18507.3	27161.3	16084.1	9978.04	14369.4	17373.4	10841.6	9682.65	18507.3	Peak Found	Peak Found	n/a	Peak Found	Peak Found	Peak Found	Peak Found	High	1
FALSE	High	Master Protein	Q9I2U9	Peptidyl-prolyl cis-trans isomerase OS=Pseudomonas aeruginosa (strain ATCC 15692 / DSM 22644 / CIP 104116 / JCM 14847 / LMG 12228 / 1C / PRS 101 / PAO1) OX=208964 GN=ppiB PE=3 SV=1	0.001	FALSE	13.723	33	5	12	5	165	18.1	6.19	2.84	5	0.379	0.447669	0.999759	55	145	44.04	59.19	36670.6	17682.3	11708.1	20361.7	159966	43213.9	47974.4	136683	43052	24109.8	25001.4	59082.2	175041	54833.1	50302.1	136683	High	Peak Found	High	Peak Found	High	High	Peak Found	High	1	Oxidation [M49; M59; M85]
FALSE	High	Master Protein	Q9HVA6	Uncharacterized protein OS=Pseudomonas aeruginosa (strain ATCC 15692 / DSM 22644 / CIP 104116 / JCM 14847 / LMG 12228 / 1C / PRS 101 / PAO1) OX=208964 GN=PA4689 PE=4 SV=1	0	FALSE	73.739	32	19	68	19	768	83.6	8.97	19.29	19	1.092	0.450426	0.999759	104.4	95.6	45.33	25.2	329920	226945	249442	47723.1	267699	175581	384774	272749	388429	246720	442481	138475	294621	225358	403443	272749	High	Peak Found	High	High	High	High	High	High	1	Oxidation [M286]
FALSE	High	Master Protein	G3XDA2	3-oxoacyl-[acyl-carrier-protein] synthase 2 OS=Pseudomonas aeruginosa (strain ATCC 15692 / DSM 22644 / CIP 104116 / JCM 14847 / LMG 12228 / 1C / PRS 101 / PAO1) OX=208964 GN=fabF1 PE=1 SV=1	0.001	FALSE	13.083	13	4	27	4	414	43.5	5.96	8.4	4	1.044	0.450577	0.999759	102.2	97.8	130.71	55.08	32709.9		18590.5	68594.9	46221.2		35577.8	30598.6	37730.2	2049.1	32977.4	199037	50576.9	8664.58	37304.1	30598.6	High	n/a	High	High	High	High	High	High	1
FALSE	High	Master Protein	P57112	Soluble pyridine nucleotide transhydrogenase OS=Pseudomonas aeruginosa (strain ATCC 15692 / DSM 22644 / CIP 104116 / JCM 14847 / LMG 12228 / 1C / PRS 101 / PAO1) OX=208964 GN=sthA PE=1 SV=2	0	FALSE	118.02	48	22	240	22	464	51.1	6.7	111.3	22	0.413	0.45262	0.999759	58.4	141.6	57.37	16.28	503633	75460.1	416200	233492	1.45382e+06	1.14838e+06	1.57049e+06	1.11906e+06	580931	83428.8	739271	679699	1.59082e+06	1.45716e+06	1.64669e+06	1.11906e+06	High	High	High	High	High	High	High	High	1	Carbamidomethyl [C44; C267]; Oxidation [M22; M70; M111; M393]
FALSE	High	Master Protein	Q9I748	Type VI secretion system sheath protein TssC1 OS=Pseudomonas aeruginosa (strain ATCC 15692 / DSM 22644 / CIP 104116 / JCM 14847 / LMG 12228 / 1C / PRS 101 / PAO1) OX=208964 GN=tssC1 PE=1 SV=1	0	FALSE	63.877	28	10	61	10	498	55.7	5.31	19.7	10	0.374	0.454655	0.999759	54.5	145.5	100.27	110.79	115778	9716.15	12811.4	11969.1	148086	27869.9	432227	45189.6	133548	15066	28426.8	38320.3	163223	36489	453198	47625.2	High	High	High	High	High	High	High	High	1	Carbamidomethyl [C331; C398]
FALSE	High	Master Protein	Q9I2U7	Cysteine--tRNA ligase OS=Pseudomonas aeruginosa (strain ATCC 15692 / DSM 22644 / CIP 104116 / JCM 14847 / LMG 12228 / 1C / PRS 101 / PAO1) OX=208964 GN=cysS PE=3 SV=1	0.004	FALSE	5.19	4	2	4	2	460	51.2	5.66	2	2	0.41	0.455189	0.999759	58.1	141.9	73.23	83.12				7941.22	56659.6	6606.11	15596.2	27032.4	4367.17	8040.02	9235.64	23042.5	61999.1	8382.35	16352.9	27032.4	n/a	n/a	n/a	Peak Found	High	Peak Found	Peak Found	Peak Found	1
FALSE	High	Master Protein	Q9I3T6	DUF3772 domain-containing protein OS=Pseudomonas aeruginosa (strain ATCC 15692 / DSM 22644 / CIP 104116 / JCM 14847 / LMG 12228 / 1C / PRS 101 / PAO1) OX=208964 GN=PA1408 PE=3 SV=1	0	FALSE	38.492	13	8	28	8	807	86.3	8.57	8.38	8	0.407	0.455218	0.999759	57.9	142.1	32.36	69.52					24995.8		32202.7		8043.23	5656.91	11094.1	6017.37	27351.4	7028.28	37670.1	10661.5	High	n/a	High	n/a	High	High	High	High	1
FALSE	High	Master Protein	Q9HWG6	Probable ATP-binding component of ABC transporter OS=Pseudomonas aeruginosa (strain ATCC 15692 / DSM 22644 / CIP 104116 / JCM 14847 / LMG 12228 / 1C / PRS 101 / PAO1) OX=208964 GN=PA4223 PE=4 SV=1	0	FALSE	26.82	16	7	27	7	570	61.3	6.73	11.78	7	0.396	0.455353	0.999759	56.7	143.3	65.16	57.98	33609	1591.63	8053.48	3524.79	42927.7	22312.1	47074.2	1883.66	38767.3	9158.51	18711.9	13595.5	50409.4	32945	49358.2	7020.17	High	Peak Found	High	Peak Found	High	High	High	High	1
FALSE	High	Master Protein	P20930	SWISS-PROT:P20930 Tax_Id=9606 Gene_Symbol=FLG Filaggrin	0	TRUE	261.653	20	44	406	44	4061	434.9	9.25	140.32	44	1.086	0.455652	0.999759	104.1	95.9	18.92	23.92	4.12071e+06	4.08763e+06	2.19178e+06	1.03561e+06	4.0451e+06	3.08357e+06	2.2867e+06	3.70477e+06	4.75315e+06	4.39676e+06	3.88795e+06	3.00495e+06	4.4263e+06	3.91268e+06	2.39765e+06	3.70477e+06	High	High	High	High	High	High	High	High	1	Oxidation [M53; M58]
FALSE	High	Master Protein	O50174	N-succinylglutamate 5-semialdehyde dehydrogenase OS=Pseudomonas aeruginosa (strain ATCC 15692 / DSM 22644 / CIP 104116 / JCM 14847 / LMG 12228 / 1C / PRS 101 / PAO1) OX=208964 GN=astD PE=1 SV=2	0.001	FALSE	12.133	8	4	19	4	487	51.3	6.25	7.96	4	0.412	0.456062	0.999759	58.4	141.6	40.95	53.14	4862.95			2369.14	33703.9		10221.5	26285.2	6740.27	4929.69	8692.73	12855.2	36880	12188.5	13132.8	26285.2	High	n/a	n/a	Peak Found	High	High	High	High	1
FALSE	High	Master Protein	Q9HVY3	30S ribosomal protein S9 OS=Pseudomonas aeruginosa (strain ATCC 15692 / DSM 22644 / CIP 104116 / JCM 14847 / LMG 12228 / 1C / PRS 101 / PAO1) OX=208964 GN=rpsI PE=3 SV=1	0	FALSE	32.972	58	7	127	7	130	14.6	11.22	60.88	7	1.085	0.456687	0.999759	104.1	95.9	68.74	47.09	1.20385e+06	304917	1.00302e+06	1.05198e+06	1.8077e+06	820097	2.56956e+06	1061496	1.38861e+06	327976	1.77924e+06	3.05245e+06	1.97806e+06	1.0406e+06	2.69423e+06	1061496	High	High	High	High	High	High	High	High	1
FALSE	High	Master Protein	P02769	SWISS-PROT:P02769 (Bos taurus) Bovine serum albumin precursor	0	TRUE	154.937	53	29	352	25	607	69.2	6.18	115.13	29	1.084	0.457654	0.999759	104	96	66.67	33.47	292048	107124	368801	294749	364308	377927	449019	197393	336872	118605	654210	855255	398639	479543	470805	200689	High	High	High	High	High	High	High	High	1	Carbamidomethyl [C77; C86; C99; C125; C147; C268; C269; C276; C288; C301; C302; C312; C339; C383; C384; C415; C460; C461; C471; C499; C500; C510; C537; C581; C582; C590]; Oxidation [M469; M571]
FALSE	High	Master Protein	Q9I5A5	Phosphate acetyltransferase OS=Pseudomonas aeruginosa (strain ATCC 15692 / DSM 22644 / CIP 104116 / JCM 14847 / LMG 12228 / 1C / PRS 101 / PAO1) OX=208964 GN=pta PE=1 SV=1	0	FALSE	69.058	28	16	101	16	704	75.7	5.36	37.58	16	1.084	0.457703	0.999759	104	96	40.53	19.29	1.54446e+06	1.15081e+06	652560	206046	1.42368e+06	883921	1.01489e+06	1.09507e+06	1.7815e+06	1.24579e+06	1.15757e+06	597871	1.55784e+06	1.12159e+06	1.06413e+06	1.09507e+06	High	High	High	High	High	High	High	High	1	Oxidation [M108; M460]; Carbamidomethyl [C412]
FALSE	High	Master Protein	Q14532	SWISS-PROT:Q14532 Keratin, type I cuticular HA2 (Hair keratin, type I HA2)	0	TRUE	70.332	27	11	464	3	448	50.3	4.87	289.64	11	0.415	0.458162	0.999759	58.7	141.3	157.09	106.51	111797				113973			100413	128956	7798.1	13124.2	4015.51	124714	5912.99	4602.33	100413	High	n/a	n/a	n/a	High	n/a	High	High	1	Oxidation [M100]; Carbamidomethyl [C405]
FALSE	High	Master Protein	Q9HY12	Uncharacterized protein OS=Pseudomonas aeruginosa (strain ATCC 15692 / DSM 22644 / CIP 104116 / JCM 14847 / LMG 12228 / 1C / PRS 101 / PAO1) OX=208964 GN=PA3614 PE=4 SV=1	0	FALSE	65.453	35	14	109	14	467	51.9	6.96	40.28	14	0.415	0.458643	0.999759	58.7	141.3	50.02	14.6	135576	37005.4	116484	60344.1	357065	320098	454848	334332	156385	40680.3	206629	175096	390713	406166	476917	334332	High	High	High	High	High	High	High	High	1	Oxidation [M198; M282; M330]; Carbamidomethyl [C194]
FALSE	High	Master Protein	Q9HTU3	Uncharacterized protein OS=Pseudomonas aeruginosa (strain ATCC 15692 / DSM 22644 / CIP 104116 / JCM 14847 / LMG 12228 / 1C / PRS 101 / PAO1) OX=208964 GN=PA5251 PE=3 SV=1	0.002	FALSE	8.824	13	2	7	2	192	21.2	9.7	2.3	2	1.074	0.458761	0.999759	103.6	96.4	40.16	87.24	12682.3			6177.59	35537.4	18169.2			14628.8	10628.2	6420.64	17925.1	38886.3	23054.4	5480.74	5841.86	High	n/a	n/a	Peak Found	High	Peak Found	High	High	1
FALSE	High	Master Protein	P0DPC1	Phenazine biosynthesis protein PhzD2 OS=Pseudomonas aeruginosa (strain ATCC 15692 / DSM 22644 / CIP 104116 / JCM 14847 / LMG 12228 / 1C / PRS 101 / PAO1) OX=208964 GN=phzD2 PE=1 SV=1	0.002	FALSE	9.429	20	3	12	3	207	23.2	5.83	5.01	3	1.143	0.460121	0.999759	106.7	93.3	36.11	47.74	11778.1					10644.5			13585.8	9265.71	8825.13	5420.45	4599.38	13506.5	10568.5	5918.92	High	n/a	High	n/a	High	High	High	High	1	Oxidation [M187]
FALSE	High	Master Protein	Q9HT17	ATP synthase subunit delta OS=Pseudomonas aeruginosa (strain ATCC 15692 / DSM 22644 / CIP 104116 / JCM 14847 / LMG 12228 / 1C / PRS 101 / PAO1) OX=208964 GN=atpH PE=3 SV=1	0	FALSE	85.61	62	12	198	12	178	19.2	6.05	82.61	12	1.08	0.460812	0.999759	103.8	96.2	39.42	49.42	1.88315e+06	981848	1.6486e+06	1.03321e+06	1.73964e+06	2.25479e+06	4.10017e+06	1.35805e+06	2.17218e+06	1.0561e+06	2.92442e+06	2.99799e+06	1.90358e+06	2.86106e+06	4.29911e+06	1.36044e+06	High	High	High	High	High	High	High	High	1	Carbamidomethyl [C66]; Oxidation [M96]
FALSE	High	Master Protein	Q9HUL8	DNA mismatch repair protein MutL OS=Pseudomonas aeruginosa (strain ATCC 15692 / DSM 22644 / CIP 104116 / JCM 14847 / LMG 12228 / 1C / PRS 101 / PAO1) OX=208964 GN=mutL PE=3 SV=1	0	FALSE	63.056	29	16	105	16	633	69.7	6.55	37.6	16	1.055	0.461426	0.999759	102.7	97.3	55.55	33.94	31295.4	2507.3	20482.9	18999	49096.7	16412	34220.5	27352.2	39084.1	8601.85	36334.2	55128.3	53723.5	23929.8	39867.3	32010.6	High	High	High	High	High	High	High	High	1	Oxidation [M594]; Carbamidomethyl [C220]
FALSE	High	Master Protein	Q9I7C4	Beta sliding clamp OS=Pseudomonas aeruginosa (strain ATCC 15692 / DSM 22644 / CIP 104116 / JCM 14847 / LMG 12228 / 1C / PRS 101 / PAO1) OX=208964 GN=dnaN PE=1 SV=1	0	FALSE	39.148	29	10	70	10	367	40.7	5.25	24.88	10	1.079	0.462284	0.999759	103.8	96.2	59.7	87.77	54471.7	30200	56331.8	52833.5	196879	15786.8	24321.3	170664	62832	32483.9	99926	153304	215432	24537.6	31594.6	170664	High	High	High	High	High	High	High	High	1	Oxidation [M146]
FALSE	High	Master Protein	Q9HZ98	Heat-shock protein IbpA OS=Pseudomonas aeruginosa (strain ATCC 15692 / DSM 22644 / CIP 104116 / JCM 14847 / LMG 12228 / 1C / PRS 101 / PAO1) OX=208964 GN=ibpA PE=3 SV=1	0	FALSE	52.494	73	10	75	10	149	16.6	6.19	31.62	10	0.417	0.462638	0.999759	58.9	141.1	71.14	62.93	79677.2		39607.7	51062	172462	158308	410449	90500.3	91906	9456	72238.2	148163	189928	200874	430364	91310	High	High	High	High	High	High	High	High	1
FALSE	High	Master Protein	Q14533	SWISS-PROT:Q14533 Keratin, type II cuticular Hb1 (Hair keratin, type II Hb1) (ghHKb1) (ghHb1) (MLN 137) - Homo sapiens (Human).	0	TRUE	125.619	50	28	321	1	505	54.9	5.55	142.69	28	1.077	0.463567	0.999759	103.7	96.3	135.27	120.21	89105.5							72620.1	102781	10980.9	13851.4	8225.31	8072.42	12897.8	10169.9	72620.1	High	n/a	n/a	n/a	n/a	n/a	n/a	High	1	Carbamidomethyl [C14; C18; C25; C26; C168; C217; C273; C384; C418; C427]; Oxidation [M271; M382; M393]
FALSE	High	Master Protein	Q9HVW7	UDP-N-acetylglucosamine 1-carboxyvinyltransferase OS=Pseudomonas aeruginosa (strain ATCC 15692 / DSM 22644 / CIP 104116 / JCM 14847 / LMG 12228 / 1C / PRS 101 / PAO1) OX=208964 GN=murA PE=1 SV=1	0	FALSE	79.462	48	16	145	16	421	44.6	5.74	61.51	16	1.077	0.463821	0.999759	103.7	96.3	72.66	64.37	202206	78604.9	163396	214153	536861	114459	327685	171516	237096	87187.7	294137	621395	587453	148757	344534	174653	High	High	High	High	High	High	High	High	1	Oxidation [M60; M102; M134; M344; M369]; Carbamidomethyl [C117; C404]
FALSE	High	Master Protein	P02666	SWISS-PROT:P02666 Beta-casein - Bos taurus (Bovine).	0	TRUE	27.851	39	6	76	6	209	23.6	5.19	32.2	6	0.418	0.464449	0.999759	59	141	89.46	111.52	610110	2.88246e+06	372238	288480	1.25957e+06	6.95559e+06	681026	2.44064e+06	703750	3.10045e+06	660308	837064	1.38168e+06	8.82579e+06	714069	2.44064e+06	High	High	High	High	High	High	High	High	1	Oxidation [M102; M185]
FALSE	High	Master Protein	Q9I6A7	DUF4426 domain-containing protein OS=Pseudomonas aeruginosa (strain ATCC 15692 / DSM 22644 / CIP 104116 / JCM 14847 / LMG 12228 / 1C / PRS 101 / PAO1) OX=208964 GN=PA0388 PE=1 SV=1	0.001	FALSE	11.007	22	2	10	2	139	15.3	7.18	1.75	2	1.142	0.464975	0.999759	106.6	93.4	56.48	84.04		6645.63	16742.4	8422.87	13037.2	12927.2		39312.5	12493.7	7148.22	29699.1	24440.1	14265.8	16403	2803.28	39312.5	n/a	High	High	High	High	High	High	High	1
FALSE	High	Master Protein	Q9I0D7	Uncharacterized protein OS=Pseudomonas aeruginosa (strain ATCC 15692 / DSM 22644 / CIP 104116 / JCM 14847 / LMG 12228 / 1C / PRS 101 / PAO1) OX=208964 GN=PA2705 PE=4 SV=1	0.001	FALSE	11.742	7	2	4	2	393	45.6	7.08	1.24	2	0.451	0.465066	0.999759	62.2	137.8	70.9	58.16	2796.69				2899.14	10530.6	17092.7		3225.92	4901.22	13705.1	4931.13	3172.35	13362.1	17922.1	8882.95	Peak Found	n/a	n/a	n/a	Peak Found	High	High	n/a	1
FALSE	High	Master Protein	Q51481	Denitrification regulatory protein NirQ OS=Pseudomonas aeruginosa (strain ATCC 15692 / DSM 22644 / CIP 104116 / JCM 14847 / LMG 12228 / 1C / PRS 101 / PAO1) OX=208964 GN=nirQ PE=2 SV=1	0	FALSE	22.308	28	6	27	6	260	28.9	5.52	6.83	6	1.076	0.466319	0.999759	103.7	96.3	97.43	41.21	32365.4	6171.7	72278.6	80129.1	67143.3	13571.4	57547.9	68540.8	37332.8	12217.7	128214	232506	73470.7	22422.4	60340.1	68540.8	High	Peak Found	High	High	High	High	High	High	1	Carbamidomethyl [C95; C184]
FALSE	High	Master Protein	Q9I6Z3	Alkyl hydroperoxide reductase C OS=Pseudomonas aeruginosa (strain ATCC 15692 / DSM 22644 / CIP 104116 / JCM 14847 / LMG 12228 / 1C / PRS 101 / PAO1) OX=208964 GN=ahpC PE=3 SV=1	0	FALSE	48.91	53	8	147	8	187	20.5	6.33	60.89	8	0.419	0.466977	0.999759	59.1	140.9	57.98	43.4	227311	142250	192262	213694	892274	243921	819278	592726	262198	153008	341050	620061	976359	309506	859029	592726	High	High	High	High	High	High	High	High	1	Carbamidomethyl [C166]
FALSE	High	Master Protein	Q9HUE1	AAA_31 domain-containing protein OS=Pseudomonas aeruginosa (strain ATCC 15692 / DSM 22644 / CIP 104116 / JCM 14847 / LMG 12228 / 1C / PRS 101 / PAO1) OX=208964 GN=PA5028 PE=4 SV=1	0.001	FALSE	10.41	11	2	5	2	255	28.6	5.03	1.37	2	1.048	0.467277	0.999759	102.3	97.7	43.66	71.61	31324.9		17490.4	12097.8	33926.6	21063.4	58388.1		36132.7	9983.77	31025.9	35103.3	37123.8	26726.9	61221.1	5112.27	Peak Found	n/a	Peak Found	Peak Found	High	High	High	n/a	1	Carbamidomethyl [C19]
FALSE	High	Master Protein	O30508	Succinylornithine transaminase/acetylornithine aminotransferase OS=Pseudomonas aeruginosa (strain ATCC 15692 / DSM 22644 / CIP 104116 / JCM 14847 / LMG 12228 / 1C / PRS 101 / PAO1) OX=208964 GN=aruC PE=1 SV=2	0	FALSE	20.906	20	6	12	6	406	43.7	5.95	3.59	6	0.435	0.471262	0.999759	60.6	139.4	43.97	54.22			3095.58	4713.93	25476.5	5884.19	12155.1	32483.8	6803.88	4813.68	9860.38	13678.1	27877.3	9594.21	12744.9	32483.8	n/a	n/a	High	High	High	High	Peak Found	High	1	Oxidation [M367]
FALSE	High	Master Protein	Q9I4W5	Thioredoxin peroxidase OS=Pseudomonas aeruginosa (strain ATCC 15692 / DSM 22644 / CIP 104116 / JCM 14847 / LMG 12228 / 1C / PRS 101 / PAO1) OX=208964 GN=bcp PE=4 SV=1	0.002	FALSE	9.413	24	3	11	3	157	17.3	7.24	4.3	3	1.127	0.472128	0.999759	106	94	45.22	28.26	12903.4	7898.52	10180.1	9345.01	16069	7888.28	9685.39	18295.9	14883.8	8495.85	18058.2	27115.8	17583.3	10009.3	12024.8	18295.9	High	High	High	High	High	Peak Found	High	High	1
FALSE	Medium	Master Protein	G3XCX3	Type IV pilus ATPase PilU OS=Pseudomonas aeruginosa (strain ATCC 15692 / DSM 22644 / CIP 104116 / JCM 14847 / LMG 12228 / 1C / PRS 101 / PAO1) OX=208964 GN=pilU PE=1 SV=1	0.016	FALSE	2.735	2	1	5	1	382	42.5	6.81	1.51	1	1.053	0.472246	0.999759	102.6	97.4	66.3	22.44	40486.2	17717.3	42292.8	41527.1	74457.8	45785.5	48788.6	54414.8	46700	19057.1	75022.6	120496	81474.4	58096.2	51155.8	54414.8	High	Peak Found	High	Peak Found	Peak Found	High	High	High	1
FALSE	High	Master Protein	Q9I3C4	DLH domain-containing protein OS=Pseudomonas aeruginosa (strain ATCC 15692 / DSM 22644 / CIP 104116 / JCM 14847 / LMG 12228 / 1C / PRS 101 / PAO1) OX=208964 GN=PA1597 PE=4 SV=1	0.001	FALSE	9.506	11	2	12	2	241	25.8	6.06	4.47	2	1.066	0.472879	0.999759	103.2	96.8	55.63	31.88	3928798	4.27056e+06	5234111	4812933	7.39876e+06	6.08124e+06	4.63524e+06	4.17671e+06	4.53341e+06	4.59726e+06	9.28711e+06	1.39715e+07	8.096e+06	7.72077e+06	4.86343e+06	4.17969e+06	Peak Found	Peak Found	High	High	High	High	High	High	1
FALSE	Low	Master Protein	Q9HV31	Sensor protein kinase PmrB OS=Pseudomonas aeruginosa (strain ATCC 15692 / DSM 22644 / CIP 104116 / JCM 14847 / LMG 12228 / 1C / PRS 101 / PAO1) OX=208964 GN=pmrB PE=2 SV=1	0.05	FALSE	2.2	2	1	1	1	477	52.7	6.43	0.23	1	1.183	0.473566	0.999759	108.4	91.6	30.5	39.05	3931.76		5225.64	3465.5		7147.63	11264.9	5951.02	4535.21	8146.05	9269.68	10055.6	4985.38	9069.47	11811.5	5951.02	Peak Found	n/a	Peak Found	Peak Found	n/a	High	Peak Found	Peak Found	1
FALSE	Medium	Master Protein	P42805	4-diphosphocytidyl-2-C-methyl-D-erythritol kinase OS=Pseudomonas aeruginosa (strain ATCC 15692 / DSM 22644 / CIP 104116 / JCM 14847 / LMG 12228 / 1C / PRS 101 / PAO1) OX=208964 GN=ispE PE=3 SV=2	0.05	FALSE	2.212	4	1	5	1	282	30.8	6.62	1.44	1	0.411	0.473934	0.999759	58.2	141.8	25	63.9		6692.53			29718.3		26940.8	20735	13316.1	7198.66	9543.92	10349.9	32518.9	2247.53	28247.9	20735	n/a	Peak Found	High	High	High	n/a	High	Peak Found	1
FALSE	High	Master Protein	Q9HXH5	Uncharacterized protein OS=Pseudomonas aeruginosa (strain ATCC 15692 / DSM 22644 / CIP 104116 / JCM 14847 / LMG 12228 / 1C / PRS 101 / PAO1) OX=208964 GN=PA3827 PE=1 SV=1	0	FALSE	22.703	16	5	39	5	355	39.2	9	18.38	5	0.423	0.474961	0.999759	59.4	140.6	56.25	21.78	40531	16857.8	57340.9	27372.7	138928	114484	180854	110278	47681.2	21749.5	101716	82716.2	152020	145267	189629	110278	High	High	High	High	High	High	High	High	1
FALSE	Medium	Master Protein	Q9I3A4	Putative esterase PA1618 OS=Pseudomonas aeruginosa (strain ATCC 15692 / DSM 22644 / CIP 104116 / JCM 14847 / LMG 12228 / 1C / PRS 101 / PAO1) OX=208964 GN=PA1618 PE=1 SV=1	0.037	FALSE	2.335	8	1	1	1	145	15.6	7.02	0.2	1	1.137	0.475155	0.999759	106.4	93.6	61.13	59.86				5927.88				14281.5	7621.92	10756.9	3122.57	17200.5	10913.2	2939.03	5808.75	14281.5	n/a	n/a	n/a	Peak Found	n/a	n/a	n/a	High	1	Oxidation [M135]
FALSE	High	Master Protein	Q9I0U8	Probable phosphatidate cytidylyltransferase OS=Pseudomonas aeruginosa (strain ATCC 15692 / DSM 22644 / CIP 104116 / JCM 14847 / LMG 12228 / 1C / PRS 101 / PAO1) OX=208964 GN=PA2536 PE=4 SV=1	0.002	FALSE	8.51	8	2	17	2	311	34.7	9	7.36	2	0.403	0.475308	0.999759	57.5	142.5	49.97	35.15	27645.6		24381.4	17616.8	131951	55322.2	109578	73753.4	31888.7	11501.4	43249.7	51117.4	144385	70197	114895	73753.4	High	n/a	High	Peak Found	High	High	High	High	1
FALSE	High	Master Protein	Q9I0R4	Probable two-component response regulator OS=Pseudomonas aeruginosa (strain ATCC 15692 / DSM 22644 / CIP 104116 / JCM 14847 / LMG 12228 / 1C / PRS 101 / PAO1) OX=208964 GN=PA2572 PE=4 SV=1	0	FALSE	16.618	11	5	13	5	447	50.7	5.66	4.83	5	1.152	0.476761	0.999759	107.1	92.9	36.16	89.1			6849.41		29176.8	5300.12		7210.62	12221.1	5153.04	12150.1	8223.49	31926.3	7767.17	5573.69	9686.68	High	n/a	Peak Found	n/a	High	High	High	High	1
FALSE	Low	Master Protein	G3XD19	O-antigen translocase OS=Pseudomonas aeruginosa (strain ATCC 15692 / DSM 22644 / CIP 104116 / JCM 14847 / LMG 12228 / 1C / PRS 101 / PAO1) OX=208964 GN=wzx PE=4 SV=1	0.054	FALSE	2.13	2	1	1	1	411	45.2	8.69	0.68	1	0.424	0.477506	0.999759	59.5	140.5	46.18	31.79	47978	18414.4	44422.2	20055.2	169955	90720.4	148609	88018.6	55341.6	19807	78799.7	58193	185971	115113	155819	88018.6	Peak Found	Peak Found	Peak Found	Peak Found	Peak Found	Peak Found	Peak Found	High	1
FALSE	High	Master Protein	Q9HTM0	Guanosine-3',5'-bis(Diphosphate) 3'-pyrophosphohydrolase OS=Pseudomonas aeruginosa (strain ATCC 15692 / DSM 22644 / CIP 104116 / JCM 14847 / LMG 12228 / 1C / PRS 101 / PAO1) OX=208964 GN=spoT PE=3 SV=1	0	FALSE	44.797	18	11	68	11	701	78.8	8.98	26.28	11	0.379	0.479664	0.999759	55	145	50.55	24.27	8007.71	3726.4	16286.1	10310.5	55041	40507.1	49921.6	32201.9	13374.7	9879.2	28889.6	29917.3	60227.9	51398.5	52343.7	32201.9	High	Peak Found	High	High	High	High	High	High	1	Carbamidomethyl [C223]
FALSE	High	Master Protein	Q9HWQ0	Probable iron-sulfur protein OS=Pseudomonas aeruginosa (strain ATCC 15692 / DSM 22644 / CIP 104116 / JCM 14847 / LMG 12228 / 1C / PRS 101 / PAO1) OX=208964 GN=PA4131 PE=4 SV=1	0	FALSE	89.195	25	12	142	12	573	64	9.47	52.1	12	0.425	0.480227	0.999759	59.6	140.4	71.26	38.07	386031		183564	88014.2	658538	516607	996234	393199	445279	6925.05	328275	259819	720596	655511	1.04457e+06	393199	High	High	High	High	High	High	High	High	1	Carbamidomethyl [C373; C376; C379; C383]
FALSE	High	Master Protein	Q9I2S6	Probable amino acid permease OS=Pseudomonas aeruginosa (strain ATCC 15692 / DSM 22644 / CIP 104116 / JCM 14847 / LMG 12228 / 1C / PRS 101 / PAO1) OX=208964 GN=PA1819 PE=4 SV=1	0.001	FALSE	9.52	7	3	16	3	451	47.7	8.54	5.42	3	0.381	0.480769	0.999759	55.2	144.8	28.58	31.59	23240.7		15503.8	7285.22	67474.6	41569.1	71982	35964.2	26807.6	13749.1	27501.9	21139.1	73833.2	52746	75474.6	35964.2	High	n/a	High	Peak Found	High	High	High	High	1
FALSE	High	Master Protein	Q9HXA0	Probable protease OS=Pseudomonas aeruginosa (strain ATCC 15692 / DSM 22644 / CIP 104116 / JCM 14847 / LMG 12228 / 1C / PRS 101 / PAO1) OX=208964 GN=PA3913 PE=4 SV=1	0.001	FALSE	12.908	13	5	18	5	331	36	8.27	6.7	5	1.152	0.482171	0.999759	107	93	117.48	34.73	1179.06		11184.5	25453.8		3899.84	4034.34	5582.71	8644.89	5868.67	19839.9	73857.5	4731.63	11820.5	11697.5	11054.7	High	High	High	High	High	High	Peak Found	High	1
FALSE	High	Master Protein	Q9HZ81	Probable NAD-dependent epimerase/dehydratase WbpK OS=Pseudomonas aeruginosa (strain ATCC 15692 / DSM 22644 / CIP 104116 / JCM 14847 / LMG 12228 / 1C / PRS 101 / PAO1) OX=208964 GN=wbpK PE=4 SV=1	0.002	FALSE	9.182	10	3	13	3	316	34	8.66	4.49	3	1.022	0.482647	0.999759	101.1	98.9	79.48	95.87			25288.7	18395	39106.7		78615.9		6001.9	13036.6	44859.2	53375.5	42792	13080.3	82430.3	6350.52	High	n/a	High	High	High	n/a	High	High	1
FALSE	High	Master Protein	Q9I0A2	50S ribosomal protein L20 OS=Pseudomonas aeruginosa (strain ATCC 15692 / DSM 22644 / CIP 104116 / JCM 14847 / LMG 12228 / 1C / PRS 101 / PAO1) OX=208964 GN=rplT PE=3 SV=1	0	FALSE	29.291	36	7	97	7	118	13.4	11.74	51.49	7	0.427	0.483918	0.999759	59.8	140.2	81.65	24.28	464999	178330	450742	603917	1.28668e+06	1.31933e+06	1.98866e+06	1.18843e+06	536367	191817	799564	1.75235e+06	1.40793e+06	1.67407e+06	2.08514e+06	1.18843e+06	High	High	High	High	High	High	High	High	1
FALSE	High	Master Protein	Q9I0J6	NADH-quinone oxidoreductase subunit G OS=Pseudomonas aeruginosa (strain ATCC 15692 / DSM 22644 / CIP 104116 / JCM 14847 / LMG 12228 / 1C / PRS 101 / PAO1) OX=208964 GN=nuoG PE=3 SV=1	0	FALSE	109.28	34	23	131	23	905	98.9	6.09	43.83	23	0.427	0.484513	0.999759	59.8	140.2	63.83	15.4	54627.7	36988.4	112285	52234.7	172845	165704	243950	261935	64643.3	43432.3	199180	151566	189134	210258	255786	261935	High	High	High	High	High	High	High	High	1	Oxidation [M353]
FALSE	High	Master Protein	Q9HWE2	50S ribosomal protein L16 OS=Pseudomonas aeruginosa (strain ATCC 15692 / DSM 22644 / CIP 104116 / JCM 14847 / LMG 12228 / 1C / PRS 101 / PAO1) OX=208964 GN=rplP PE=3 SV=1	0	FALSE	24.001	30	4	63	4	137	15.4	11.21	25.4	4	1.053	0.484667	0.999759	102.6	97.4	76.71	36.33	280244	33265.4	286709	277374	437297	154418	439517	321545	323256	39561.9	508588	804838	478506	195938	460842	321545	High	High	High	High	High	High	High	High	1
FALSE	Low	Master Protein	Q9HTQ5	AcetylCoA_hyd_C domain-containing protein OS=Pseudomonas aeruginosa (strain ATCC 15692 / DSM 22644 / CIP 104116 / JCM 14847 / LMG 12228 / 1C / PRS 101 / PAO1) OX=208964 GN=PA5299 PE=4 SV=1	0.052	FALSE	2.181	1	1	4	1	619	68.6	5.88	1.32	1	1.124	0.486014	0.999759	105.8	94.2	18.32	42.16	10007.2		8204.2	6203.01	14857.5	7813.17	21090	9197.37	11543	13994.7	14553.3	17998.9	16257.7	9913.96	22113.3	9197.37	Peak Found	n/a	High	Peak Found	High	Peak Found	High	High	1
FALSE	High	Master Protein	Q9HWD4	30S ribosomal protein S10 OS=Pseudomonas aeruginosa (strain ATCC 15692 / DSM 22644 / CIP 104116 / JCM 14847 / LMG 12228 / 1C / PRS 101 / PAO1) OX=208964 GN=rpsJ PE=3 SV=1	0	FALSE	32.948	56	7	90	7	103	11.8	9.77	42.01	7	1.051	0.486558	0.999759	102.5	97.5	73.41	34.7	531653	270249	504888	634623	821955	278859	625004	758360	613251	290687	895613	1.84144e+06	899414	353838	655329	758360	High	High	High	High	High	High	High	High	1	Oxidation [M1; M88]
FALSE	High	Master Protein	Q9I7C5	Chromosomal replication initiator protein DnaA OS=Pseudomonas aeruginosa (strain ATCC 15692 / DSM 22644 / CIP 104116 / JCM 14847 / LMG 12228 / 1C / PRS 101 / PAO1) OX=208964 GN=dnaA PE=3 SV=1	0	FALSE	19.274	14	7	29	7	514	57.7	8.54	13.57	7	1.013	0.491193	0.999759	100.6	99.4	72	20.28	17444.7	5223.1	34246.6	22556	40522.7	23424.4	34135.6	30793.3	21665	8793.03	60749.5	65449.2	48613.8	32113.5	39492.1	32485.2	High	High	High	High	High	High	High	High	1
FALSE	High	Master Protein	Q9HVZ0	Phosphoheptose isomerase OS=Pseudomonas aeruginosa (strain ATCC 15692 / DSM 22644 / CIP 104116 / JCM 14847 / LMG 12228 / 1C / PRS 101 / PAO1) OX=208964 GN=gmhA PE=1 SV=1	0	FALSE	16.712	25	3	20	3	197	21.4	5.08	4.68	3	1.006	0.491739	0.999759	100.3	99.7	159.03	147.99				38672.4	5972.81		87285.9		3281.07	6135.45	11132.3	112213	10475.1	6447.08	95626.2	6327.59	High	High	High	High	High	High	High	High	1	Oxidation [M152]; Carbamidomethyl [C49]
FALSE	High	Master Protein	Q9I3E3	Pyrimidine/purine nucleoside phosphorylase OS=Pseudomonas aeruginosa (strain ATCC 15692 / DSM 22644 / CIP 104116 / JCM 14847 / LMG 12228 / 1C / PRS 101 / PAO1) OX=208964 GN=ppnP PE=3 SV=1	0.008	FALSE	3.52	11	1	8	1	93	10.2	4.65	2.69	1	0.387	0.493654	0.999759	55.8	144.2	60.81	84.13				8131.18	39500		18097.9	65095.6	12121	10119.7	5259.72	23593.7	43222.3	2762.85	18976	65095.6	n/a	n/a	High	High	High	n/a	High	High	1
FALSE	High	Master Protein	Q59647	Nitric oxide reductase subunit B OS=Pseudomonas aeruginosa (strain ATCC 15692 / DSM 22644 / CIP 104116 / JCM 14847 / LMG 12228 / 1C / PRS 101 / PAO1) OX=208964 GN=norB PE=1 SV=1	0.005	FALSE	4.656	4	2	6	2	466	52.3	9.23	2.18	2	1.001	0.493791	0.999759	100	100	67.4	56.27	20922.6	23423.1	48184.7	34096.4	34528.9	44867.9	21815.3	90756.8	24133.8	25194.5	85474	98935.5	37782.8	56931.8	22873.8	90756.8	Peak Found	Peak Found	High	Peak Found	Peak Found	High	Peak Found	High	1	Oxidation [M2; M379]
FALSE	High	Master Protein	Q9HXJ4	4-hydroxy-3-methylbut-2-en-1-yl diphosphate synthase (flavodoxin) OS=Pseudomonas aeruginosa (strain ATCC 15692 / DSM 22644 / CIP 104116 / JCM 14847 / LMG 12228 / 1C / PRS 101 / PAO1) OX=208964 GN=ispG PE=3 SV=1	0	FALSE	23.16	16	6	41	6	371	40	6.47	15.84	6	1.042	0.495559	0.999759	102	98	32.08	28.31	230780	385229	339375	150898	418906	284851	228065	483594	267572	417585	606444	437852	461495	365181	244269	487729	High	High	High	High	High	High	High	High	1	Carbamidomethyl [C106]
FALSE	High	Master Protein	G3XCY8	Probable outer membrane receptor for iron transport OS=Pseudomonas aeruginosa (strain ATCC 15692 / DSM 22644 / CIP 104116 / JCM 14847 / LMG 12228 / 1C / PRS 101 / PAO1) OX=208964 GN=PA4514 PE=1 SV=1	0	FALSE	59.749	25	15	51	15	753	82.3	6.07	15.39	15	0.43	0.497776	0.999759	60.1	139.9	15.29	50.32	5215.9		2654.77	4480.13	55657.6	24587.9	18266.4	18482.2	12453	10592.1	12794.4	15348.1	60902.6	34912.9	24721.4	21497.7	High	Peak Found	High	Peak Found	High	High	High	High	1
FALSE	High	Master Protein	Q9HVU1	Cell shape-determining protein MreC OS=Pseudomonas aeruginosa (strain ATCC 15692 / DSM 22644 / CIP 104116 / JCM 14847 / LMG 12228 / 1C / PRS 101 / PAO1) OX=208964 GN=mreC PE=3 SV=1	0	FALSE	31.043	29	8	34	8	330	35.2	5.82	9.45	8	1.162	0.497934	0.999759	107.5	92.5	49.75	65.68	2757.93		2726.1			6621.16	12013.6		3181.22	9636.06	4835.78	10081.4	2514.42	8401.44	12596.5	4110.93	High	High	High	High	High	High	High	High	1
FALSE	High	Master Protein	Q9I0P5	Probable periplasmic spermidine/putrescine-binding protein OS=Pseudomonas aeruginosa (strain ATCC 15692 / DSM 22644 / CIP 104116 / JCM 14847 / LMG 12228 / 1C / PRS 101 / PAO1) OX=208964 GN=PA2592 PE=3 SV=1	0.004	FALSE	5.165	5	2	3	2	367	40.7	6.71	1.08	2	1.088	0.498047	0.999759	104.2	95.8	38.58	85.77					25252.3				12463.9	9902.77	4606.7	7653.4	27632	8400.42	4962.75	7615.63	n/a	n/a	n/a	n/a	High	n/a	n/a	High	1
FALSE	High	Master Protein	Q9HWF7	30S ribosomal protein S13 OS=Pseudomonas aeruginosa (strain ATCC 15692 / DSM 22644 / CIP 104116 / JCM 14847 / LMG 12228 / 1C / PRS 101 / PAO1) OX=208964 GN=rpsM PE=3 SV=1	0	FALSE	76.884	69	10	293	10	118	13.3	10.93	131.28	10	1.037	0.499861	0.999759	101.8	98.2	55.23	43.94	2.35018e+06	564528	1.82125e+06	1.38498e+06	3.08715e+06	1.89989e+06	4.78939e+06	1.84685e+06	2.71088e+06	607221	3.23068e+06	4.0187e+06	3.37807e+06	2.41072e+06	5.02177e+06	1.84685e+06	High	High	High	High	High	High	High	High	1	Oxidation [M75; M81]; Carbamidomethyl [C34; C85]
FALSE	High	Master Protein	Q9HYD8	Uncharacterized protein OS=Pseudomonas aeruginosa (strain ATCC 15692 / DSM 22644 / CIP 104116 / JCM 14847 / LMG 12228 / 1C / PRS 101 / PAO1) OX=208964 GN=PA3468 PE=4 SV=1	0	FALSE	21.663	13	6	61	6	442	49.4	8.35	31.65	6	0.434	0.500138	0.999759	60.5	139.5	60.35	29.43	40146.1	16144.4	62299	35441.4	169946	104739	236398	143133	49839.7	21054.1	110511	102838	190361	132901	247868	143133	High	High	High	High	High	High	High	High	1
FALSE	High	Master Protein	Q9I3R4	Uncharacterized protein OS=Pseudomonas aeruginosa (strain ATCC 15692 / DSM 22644 / CIP 104116 / JCM 14847 / LMG 12228 / 1C / PRS 101 / PAO1) OX=208964 GN=PA1433 PE=4 SV=1	0.001	FALSE	10.877	5	3	23	3	650	71.9	6.54	8.01	3	1.037	0.500227	0.999759	101.8	98.2	18.56	10.38	351288	325277	242812	96054.3	349490	281372	373457	306544	412163	355994	436341	281190	382425	357027	391577	308290	High	High	High	High	High	High	High	High	1
FALSE	Medium	Master Protein	Q95M17	SWISS-PROT:Q95M17 (Bos taurus) Acidic mammalian chitinase precursor	0.028	TRUE	2.503	2	1	4	1	472	52.1	5.58	1.63	1	1.036	0.500509	0.999759	101.8	98.2	36.74	23.22	201043	249437	164719	36733.2	226161	217977	145956	234085	231899	268300	292192	106586	247474	276586	153038	234085	Peak Found	Peak Found	High	Peak Found	Peak Found	High	High	High	1
FALSE	High	Master Protein	Q9I0L5	Isocitrate dehydrogenase [NADP] OS=Pseudomonas aeruginosa (strain ATCC 15692 / DSM 22644 / CIP 104116 / JCM 14847 / LMG 12228 / 1C / PRS 101 / PAO1) OX=208964 GN=icd PE=3 SV=1	0	FALSE	102.453	62	23	180	23	418	45.5	5.24	77.48	23	0.434	0.500578	0.999759	60.5	139.5	52.92	99.15	200591	58936.5	110991	114525	472182	96029.8	1.68386e+06	480462	235294	66465.5	200078	333836	516679	126557	1.76556e+06	483939	High	High	High	High	High	High	High	High	1	Oxidation [M21; M151; M185; M266; M364; M365; M369; M399; M414]; Carbamidomethyl [C129; C196; C407]
FALSE	High	Master Protein	Q9I368	Uncharacterized protein OS=Pseudomonas aeruginosa (strain ATCC 15692 / DSM 22644 / CIP 104116 / JCM 14847 / LMG 12228 / 1C / PRS 101 / PAO1) OX=208964 GN=PA1657 PE=4 SV=1	0	FALSE	46.187	79	12	38	12	168	18.2	4.91	11.88	12	0.42	0.501043	0.999759	59.1	140.9	74.25	71.3	2380.82		13333.9	8873.56	51082.2	16338.4	76257.1	9343.99	4182.7	8931.35	26936.8	31002.3	58547	23304.8	79957.1	12799.2	High	High	High	High	High	High	High	High	1	Oxidation [M60; M99]
FALSE	Medium	Master Protein	Q9HTI6	OpuAC domain-containing protein OS=Pseudomonas aeruginosa (strain ATCC 15692 / DSM 22644 / CIP 104116 / JCM 14847 / LMG 12228 / 1C / PRS 101 / PAO1) OX=208964 GN=PA5378 PE=4 SV=1	0.018	FALSE	2.644	3	1	1	1	312	34.4	7.21	0.34	1	1.036	0.501113	0.999759	101.8	98.2	17.58	26.5	292391	237119	174434	78725	239732	201183	407192	280455	337267	255051	309426	228431	262324	255276	426949	280455	Peak Found	Peak Found	Peak Found	Peak Found	Peak Found	Peak Found	Peak Found	High	1
FALSE	High	Master Protein	Q9HWG5	Pyochelin biosynthetic protein PchG OS=Pseudomonas aeruginosa (strain ATCC 15692 / DSM 22644 / CIP 104116 / JCM 14847 / LMG 12228 / 1C / PRS 101 / PAO1) OX=208964 GN=pchG PE=4 SV=1	0.003	FALSE	5.881	5	2	5	2	349	37.7	5.26	1.86	2	1.002	0.501473	0.999759	100.1	99.9	88.72	99.09	50167.5			9117.67	59006.9		45322.7		57867.2	10112.6	8657.54	26456.1	64567.5	5607.06	47521.7	4466.43	Peak Found	n/a	High	Peak Found	High	High	High	n/a	1	Carbamidomethyl [C67]
FALSE	High	Master Protein	Q9I367	Uncharacterized protein OS=Pseudomonas aeruginosa (strain ATCC 15692 / DSM 22644 / CIP 104116 / JCM 14847 / LMG 12228 / 1C / PRS 101 / PAO1) OX=208964 GN=PA1658 PE=4 SV=1	0	FALSE	61.313	23	12	92	12	491	55.5	5.44	43.4	12	0.434	0.501632	0.999759	60.6	139.4	105.24	81.93	21549.9	12973.1	46546.8	75584.8	237280	29409.2	281637	45507.5	29671.5	16259.1	87179.2	219320	259641	43212.6	295302	52802	High	High	High	High	High	High	High	High	1
FALSE	High	Master Protein	Q9I2E0	Probable ATP-binding component of ABC transporter OS=Pseudomonas aeruginosa (strain ATCC 15692 / DSM 22644 / CIP 104116 / JCM 14847 / LMG 12228 / 1C / PRS 101 / PAO1) OX=208964 GN=PA1964 PE=4 SV=1	0.002	FALSE	8.792	7	3	10	3	521	57.9	5.19	2.68	3	1.112	0.5019	0.999759	105.3	94.7	112.26	44.66				19791					13839.1	4660.31	10323.8	57426.2	3602.68	12897.1	12380.9	9338.24	High	High	High	High	High	n/a	High	High	1	Carbamidomethyl [C356]
FALSE	High	Master Protein	Q9HYQ8	ADP-L-glycero-D-manno-heptose-6-epimerase OS=Pseudomonas aeruginosa (strain ATCC 15692 / DSM 22644 / CIP 104116 / JCM 14847 / LMG 12228 / 1C / PRS 101 / PAO1) OX=208964 GN=hldD PE=3 SV=2	0	FALSE	26.369	23	5	26	5	330	37.2	6.54	7.36	5	0.417	0.502469	0.999759	58.9	141.1	41.41	13.64	11176.4		11881.7		28351.1	21095.2	26027	34049.9	17401.4	8658.36	22133.6	11004	34982.3	31440.9	27289.8	37615.8	High	n/a	High	High	High	High	High	High	1	Carbamidomethyl [C78]
FALSE	High	Master Protein	Q9HXJ3	HTH cro/C1-type domain-containing protein OS=Pseudomonas aeruginosa (strain ATCC 15692 / DSM 22644 / CIP 104116 / JCM 14847 / LMG 12228 / 1C / PRS 101 / PAO1) OX=208964 GN=PA3804 PE=4 SV=1	0	FALSE	25.103	22	6	39	6	347	36.1	5.19	12.85	6	1.034	0.502472	0.999759	101.7	98.3	51.21	9.86	65717.5	20922.6	66672.2	39497.3	83746.7	69842.1	76356.1	101681	75803.7	26237.3	118269	114607	91638.7	88621	80060.9	101681	High	High	High	High	High	High	High	High	1
FALSE	High	Master Protein	Q9I5A7	OmpA-like domain-containing protein OS=Pseudomonas aeruginosa (strain ATCC 15692 / DSM 22644 / CIP 104116 / JCM 14847 / LMG 12228 / 1C / PRS 101 / PAO1) OX=208964 GN=PA0833 PE=1 SV=1	0	FALSE	89.274	49	8	174	8	237	24.7	8.76	40.08	8	0.435	0.503634	0.999759	60.7	139.3	45.66	49.7	297483	101071	243121	140053	726482	729726	1.7899e+06	725515	343140	108714	431268	406383	794943	925933	1.87674e+06	725515	High	High	High	High	High	High	High	High	1	Oxidation [M97; M167; M196]
FALSE	High	Master Protein	P42257	Protein PilJ OS=Pseudomonas aeruginosa (strain ATCC 15692 / DSM 22644 / CIP 104116 / JCM 14847 / LMG 12228 / 1C / PRS 101 / PAO1) OX=208964 GN=pilJ PE=4 SV=1	0	FALSE	76.665	23	13	104	13	682	72.5	4.74	38.76	13	0.435	0.503754	0.999759	60.7	139.3	69.82	18.33	50987.4	13818.6	78810	56726.2	133362	177399	213334	198432	59546.5	21274	141250	164599	147183	225098	223685	198432	High	High	High	High	High	High	High	High	1	Oxidation [M579]
FALSE	Low	Master Protein	Q9HXB7	Probable 2-hydroxyacid dehydrogenase OS=Pseudomonas aeruginosa (strain ATCC 15692 / DSM 22644 / CIP 104116 / JCM 14847 / LMG 12228 / 1C / PRS 101 / PAO1) OX=208964 GN=PA3896 PE=3 SV=1	0.051	FALSE	2.199	3	1	4	1	325	35.6	8.02	0.78	1	0.436	0.503881	0.999759	60.7	139.3	73.35	23.35			9609.84		19680.3		15869.8	14246.2	5516.34	2866.86	17046.7	8151.12	21535	12859.4	16639.8	14246.2	n/a	n/a	High	High	Peak Found	High	High	Peak Found	1
FALSE	High	Master Protein	Q9HWE1	30S ribosomal protein S3 OS=Pseudomonas aeruginosa (strain ATCC 15692 / DSM 22644 / CIP 104116 / JCM 14847 / LMG 12228 / 1C / PRS 101 / PAO1) OX=208964 GN=rpsC PE=3 SV=1	0	FALSE	65.768	51	10	295	10	228	25.8	10.14	101.76	10	1.032	0.504852	0.999759	101.6	98.4	57.13	43.15	453760	160291	306478	320842	698023	188687	557571	457185	523402	172413	543656	930966	763803	239421	584624	457185	High	High	High	High	High	High	High	High	1	Oxidation [M95; M114; M142]
FALSE	High	Master Protein	O52759	30S ribosomal protein S4 OS=Pseudomonas aeruginosa (strain ATCC 15692 / DSM 22644 / CIP 104116 / JCM 14847 / LMG 12228 / 1C / PRS 101 / PAO1) OX=208964 GN=rpsD PE=3 SV=2	0	FALSE	89.058	65	16	279	16	206	23.3	9.92	134.59	16	1.031	0.505746	0.999759	101.5	98.5	47.78	33.21	1.85363e+06	600101	1.21782e+06	984915	2.23775e+06	1.21522e+06	3.04787e+06	1.77506e+06	2.13812e+06	645485	2.16027e+06	2.85787e+06	2.44863e+06	1.54197e+06	3.19575e+06	1.77506e+06	High	High	High	High	High	High	High	High	1	Carbamidomethyl [C96; C162]
FALSE	High	Master Protein	Q5XKE5	SWISS-PROT:Q5XKE5 Tax_Id=9606 Gene_Symbol=KRT79 Keratin, type II cytoskeletal 79	0	TRUE	168.746	43	28	1952	12	535	57.8	7.2	796.55	28	1.028	0.50859	0.999759	101.4	98.6	41.16	52.85	239415	110424	167909	54668.4	231079	57854.2	154773	325232	276160	118775	297852	158628	252856	76049.1	163966	325232	High	High	High	High	High	High	High	High	1	Oxidation [M96; M260; M433]; Carbamidomethyl [C383]
FALSE	High	Master Protein	P77915	Oxygen-independent coproporphyrinogen III oxidase OS=Pseudomonas aeruginosa (strain ATCC 15692 / DSM 22644 / CIP 104116 / JCM 14847 / LMG 12228 / 1C / PRS 101 / PAO1) OX=208964 GN=hemN PE=2 SV=2	0	FALSE	50.046	33	13	115	13	460	52.5	5.73	45.01	13	1.021	0.508846	0.999759	101	99	67.96	82	53912.6	15842.6	48377.9	52513.6	211414	47189.7	36645.6	87706.1	64541.7	21547.2	87768.5	155500	231337	61967.5	39947.9	87706.1	High	High	High	High	High	High	High	High	1	Carbamidomethyl [C367]
FALSE	Medium	Master Protein	Q9HU94	PLD phosphodiesterase domain-containing protein OS=Pseudomonas aeruginosa (strain ATCC 15692 / DSM 22644 / CIP 104116 / JCM 14847 / LMG 12228 / 1C / PRS 101 / PAO1) OX=208964 GN=PA5089 PE=4 SV=1	0.014	FALSE	2.849	1	1	9	1	745	83.4	7.81	6.86	1	1.027	0.509048	0.999759	101.4	98.6	18.03	31.81	85126.3	94928.9	44099.9	23934.8	117837	61715.7	58546.8	92919.8	98191.4	102108	78228.1	69450	128942	78309.7	61387.5	92919.8	Peak Found	High	High	Peak Found	High	High	High	High	1
FALSE	High	Master Protein	Q9I6X6	Probable Resistance-Nodulation-Cell Division (RND) efflux membrane fusion protein OS=Pseudomonas aeruginosa (strain ATCC 15692 / DSM 22644 / CIP 104116 / JCM 14847 / LMG 12228 / 1C / PRS 101 / PAO1) OX=208964 GN=PA0156 PE=3 SV=1	0	FALSE	64.753	44	14	94	14	383	40.3	6.57	39.19	14	0.428	0.509369	0.999759	59.9	140.1	45.11	37.52	39418.7	14298.4	24489	24122.3	84504.1	107889	167879	75451.8	48646.8	18999.8	48005.8	69994.1	93278.6	136898	176024	75451.8	High	High	High	High	High	High	High	High	1	Oxidation [M50]
FALSE	High	Master Protein	Q9HVU5	Uncharacterized protein OS=Pseudomonas aeruginosa (strain ATCC 15692 / DSM 22644 / CIP 104116 / JCM 14847 / LMG 12228 / 1C / PRS 101 / PAO1) OX=208964 GN=PA4476 PE=4 SV=1	0	FALSE	62.008	18	19	49	19	1276	139	7.08	15.58	19	0.418	0.509652	0.999759	58.9	141.1	41.24	28.57		8565.61	10448.9	5165.29	26485.9	13459.7	34334.5	27281.5	7346.64	9213.4	18535.2	14987.8	28981.8	17078.7	36000.4	27281.5	Peak Found	Peak Found	High	Peak Found	High	High	High	High	1
FALSE	High	Master Protein	Q9HVZ2	Uncharacterized protein OS=Pseudomonas aeruginosa (strain ATCC 15692 / DSM 22644 / CIP 104116 / JCM 14847 / LMG 12228 / 1C / PRS 101 / PAO1) OX=208964 GN=PA4423 PE=4 SV=1	0	FALSE	26.412	12	5	25	5	604	65.6	7.18	5.91	5	0.99	0.513032	0.999759	99.5	100.5	78.45	92.46		9471.86	23174.6	20410.3	77021			36665.4	11393.6	10188.2	41109	59223.3	84279.3	13045.5	12179.1	36665.4	High	High	High	High	High	High	High	High	1
FALSE	High	Master Protein	P21175	Leucine-, isoleucine-, valine-, threonine-, and alanine-binding protein OS=Pseudomonas aeruginosa (strain ATCC 15692 / DSM 22644 / CIP 104116 / JCM 14847 / LMG 12228 / 1C / PRS 101 / PAO1) OX=208964 GN=braC PE=1 SV=2	0	FALSE	17.313	20	5	16	5	373	39.7	5.82	2.47	5	0.394	0.513311	0.999759	56.5	143.5	39.92	104.78			6634.33	2854.67	56290.7	7846.16		134578	4667.32	10793.1	14472.2	12475.6	61595.3	14081.4	10495.2	134578	n/a	n/a	Peak Found	Peak Found	High	Peak Found	High	High	1	Oxidation [M48; M55; M150]
FALSE	High	Master Protein	Q9I754	OmpA-like domain-containing protein OS=Pseudomonas aeruginosa (strain ATCC 15692 / DSM 22644 / CIP 104116 / JCM 14847 / LMG 12228 / 1C / PRS 101 / PAO1) OX=208964 GN=PA0078 PE=1 SV=1	0	FALSE	27.189	23	9	58	9	449	48.9	7.97	25.12	9	0.989	0.514273	0.999759	99.5	100.5	55.45	31.15	23165.4	3798.55	15592.9	17619.6	31456.2	18154.9	42171.4	22730.1	28955.7	10208.8	30362.7	51125.5	35898.7	24524.9	46076.5	25024.9	High	High	High	High	High	High	High	High	1	Oxidation [M120]
FALSE	High	Master Protein	Q9HTD0	Biotin carboxylase OS=Pseudomonas aeruginosa (strain ATCC 15692 / DSM 22644 / CIP 104116 / JCM 14847 / LMG 12228 / 1C / PRS 101 / PAO1) OX=208964 GN=PA5436 PE=4 SV=1	0	FALSE	70.36	37	15	82	14	471	51.8	6.61	34.3	15	0.395	0.514813	0.999759	56.7	143.3	55.88	83.54	31233.8		9099.5	12045.8	83864.4	42142.9	227250	43541.7	40320.9	8503.5	20925.5	38231	91767.5	55733.9	238276	43541.7	High	Peak Found	High	High	High	High	High	High	1
FALSE	High	Master Protein	Q9I538	VirJ domain-containing protein OS=Pseudomonas aeruginosa (strain ATCC 15692 / DSM 22644 / CIP 104116 / JCM 14847 / LMG 12228 / 1C / PRS 101 / PAO1) OX=208964 GN=PA0919 PE=4 SV=1	0	FALSE	29.798	23	6	27	6	427	46.6	5.36	7.46	6	0.984	0.515238	0.999759	99.2	100.8	47.51	53.2	28251.7		21609.4	13144	73172.7	25832.9	38813.2	22150.1	36271.1	9667.37	42540.7	41154.7	80068.3	36163.1	42608.8	23661.9	High	High	High	High	High	High	High	High	1	Oxidation [M331]
FALSE	High	Master Protein	Q9HZT2	Lactamase_B domain-containing protein OS=Pseudomonas aeruginosa (strain ATCC 15692 / DSM 22644 / CIP 104116 / JCM 14847 / LMG 12228 / 1C / PRS 101 / PAO1) OX=208964 GN=PA2915 PE=4 SV=1	0.001	FALSE	15.501	18	5	23	5	288	32	6.1	10.01	5	0.414	0.515833	0.999759	58.5	141.5	68.56	37.07	30934		23563.1	24763.8	117739	69540.3	94186.9	47397.3	35681.8	6652.91	41798.1	71855.6	128835	88238.1	98756.8	47397.3	High	n/a	High	Peak Found	High	High	High	High	1	Carbamidomethyl [C29; C90; C138; C217]
FALSE	High	Master Protein	Q9HX90	Uncharacterized protein OS=Pseudomonas aeruginosa (strain ATCC 15692 / DSM 22644 / CIP 104116 / JCM 14847 / LMG 12228 / 1C / PRS 101 / PAO1) OX=208964 GN=PA3923 PE=4 SV=1	0.001	FALSE	15.012	11	5	17	5	641	69.5	5.12	5.65	5	0.395	0.516338	0.999759	56.6	143.4	50.71	29.77	21865.2		10834		46590.8	25873.4	51843	29718	25221.1	6144.88	19218.3	13566.4	50981.4	32830.2	54358.4	29718	High	n/a	High	Peak Found	High	High	High	High	1	Oxidation [M343]
FALSE	High	Master Protein	Q9HWG4	Pyochelin synthetase OS=Pseudomonas aeruginosa (strain ATCC 15692 / DSM 22644 / CIP 104116 / JCM 14847 / LMG 12228 / 1C / PRS 101 / PAO1) OX=208964 GN=pchF PE=3 SV=1	0	FALSE	59.442	12	17	69	17	1809	197	6.01	25.89	17	0.421	0.516345	0.999759	59.2	140.8	64.14	44.09	33626.6	3243.62	8316.92	3653.15	43022.6	25075.8	35842.1		38787.6	11491.9	16500.5	12832.7	47076.9	31818.1	37581.2	13167.5	High	Peak Found	High	Peak Found	High	High	High	High	1	Oxidation [M1509]
FALSE	High	Master Protein	Q9I7A7	LysM domain-containing protein OS=Pseudomonas aeruginosa (strain ATCC 15692 / DSM 22644 / CIP 104116 / JCM 14847 / LMG 12228 / 1C / PRS 101 / PAO1) OX=208964 GN=PA0020 PE=4 SV=1	0	FALSE	57	39	12	111	12	341	37.6	8.94	47.65	12	0.441	0.516957	0.999759	61.2	138.8	69.65	35.31	82398.8	20458.4	70282.4	78090.5	253419	185782	299603	113847	98681.7	26548.4	128905	229654	277300	235734	314140	121053	High	High	High	High	High	High	High	High	1	Oxidation [M239; M312]
FALSE	Medium	Master Protein	Q9HZK9	Na(+)-translocating NADH-quinone reductase subunit D OS=Pseudomonas aeruginosa (strain ATCC 15692 / DSM 22644 / CIP 104116 / JCM 14847 / LMG 12228 / 1C / PRS 101 / PAO1) OX=208964 GN=nqrD PE=3 SV=1	0.014	FALSE	2.866	4	1	3	1	224	24.3	9.44	1.29	1	0.98	0.51711	0.999759	99	101	98.13	83.49			31342.5	24851.1	33781.2	38836.4			8071.69	3645.12	55597.9	72109	36964.6	49278.7	3155.99	12650.6	n/a	n/a	Peak Found	Peak Found	High	High	n/a	High	1	Oxidation [M214]
FALSE	High	Master Protein	Q9HTN2	Acetylglutamate kinase OS=Pseudomonas aeruginosa (strain ATCC 15692 / DSM 22644 / CIP 104116 / JCM 14847 / LMG 12228 / 1C / PRS 101 / PAO1) OX=208964 GN=argB PE=1 SV=3	0	FALSE	16.239	19	4	23	4	301	31.8	6.81	5.72	4	0.984	0.51724	0.999759	99.2	100.8	52.67	41.98	34616.4	8809.78	40705.1	21482.5	35511.9	59663.7	26075.6	66148.2	39929.3	15915.8	72206	62334.3	38858.5	75705.9	29162.4	66148.2	High	Peak Found	High	High	Peak Found	High	High	High	1	Carbamidomethyl [C258]
FALSE	High	Master Protein	P01966	SWISS-PROT:P01966 (Bos taurus) Hemoglobin subunit alpha	0.001	TRUE	15.166	30	4	65	4	142	15.2	8.44	29.54	4	0.441	0.517393	0.999759	61.2	138.8	66.61	76.29	137718	99956.8	224573	47341.7	351353	167225	277935	1.00374e+06	158855	107516	398366	137368	384464	212188	291420	1.00374e+06	High	High	High	High	High	High	High	High	1	Oxidation [M33]
FALSE	High	Master Protein	Q9I202	Pyroglutatmate porin OpdO OS=Pseudomonas aeruginosa (strain ATCC 15692 / DSM 22644 / CIP 104116 / JCM 14847 / LMG 12228 / 1C / PRS 101 / PAO1) OX=208964 GN=opdO PE=1 SV=1	0.002	FALSE	8.198	5	2	5	2	409	44.3	6.09	1.8	2	0.426	0.519912	0.999759	59.7	140.3	30.5	72.6					37821		34512.7		9324.25	4735.34	8249.05	10561.4	41385.2	6513.14	36187.2	11723.4	n/a	n/a	n/a	n/a	High	n/a	High	High	1
FALSE	High	Master Protein	Q9HZJ2	Fatty acid oxidation complex subunit alpha OS=Pseudomonas aeruginosa (strain ATCC 15692 / DSM 22644 / CIP 104116 / JCM 14847 / LMG 12228 / 1C / PRS 101 / PAO1) OX=208964 GN=fadB PE=3 SV=1	0	FALSE	70.571	24	14	74	14	715	76.9	5.86	21.89	14	0.415	0.519936	0.999759	58.7	141.3	63.05	42.68	25185.3	4187.69	37274.2	16886.7	37819.2	97353	69958.9	120070	31326.7	8917.67	66120.1	48999.1	43411	123529	74066.3	120070	High	High	High	High	High	High	High	High	1	Oxidation [M556; M575]; Carbamidomethyl [C495]
FALSE	High	Master Protein	Q59653	Aspartate carbamoyltransferase OS=Pseudomonas aeruginosa (strain ATCC 15692 / DSM 22644 / CIP 104116 / JCM 14847 / LMG 12228 / 1C / PRS 101 / PAO1) OX=208964 GN=pyrB PE=3 SV=2	0	FALSE	43.904	29	9	76	9	334	36.6	6.81	30.91	9	0.441	0.520028	0.999759	61.2	138.8	84.79	57.53	14317.5	19834.1	80326.5	38676.5	44977.8	117193	206811	87101.4	19084.8	22423.4	142490	112225	51773.7	148704	216845	87101.4	High	High	High	High	High	High	High	High	1	Oxidation [M237; M245]; Carbamidomethyl [C197]
FALSE	High	Master Protein	Q9HVC9	Molybdopterin biosynthesis MoeB protein OS=Pseudomonas aeruginosa (strain ATCC 15692 / DSM 22644 / CIP 104116 / JCM 14847 / LMG 12228 / 1C / PRS 101 / PAO1) OX=208964 GN=moeB PE=3 SV=1	0.001	FALSE	9.927	11	3	13	3	252	26.7	5.83	4.74	3	1.085	0.521113	0.999759	104.1	95.9	64.42	30.61			8177.98	9770.6	10916				7117.35	9281.55	14506.8	28350.7	11944.7	5652.82	9581.34	12089.2	High	n/a	High	High	High	High	High	High	1	Carbamidomethyl [C140]
FALSE	High	Master Protein	Q9HU53	2,3-bisphosphoglycerate-independent phosphoglycerate mutase OS=Pseudomonas aeruginosa (strain ATCC 15692 / DSM 22644 / CIP 104116 / JCM 14847 / LMG 12228 / 1C / PRS 101 / PAO1) OX=208964 GN=gpmI PE=3 SV=1	0	FALSE	21.426	13	6	20	6	515	55.6	5.21	6.89	6	1.014	0.522055	0.999759	100.7	99.3	27.5	12.59	2.43732e+06	2.12216e+06	1.88589e+06	592635	2.31184e+06	1.94345e+06	2.80098e+06	2.16495e+06	2.81279e+06	2.28935e+06	3.35091e+06	1.71961e+06	2.53569e+06	2.46914e+06	2.93855e+06	2.16495e+06	Peak Found	Peak Found	High	High	High	High	High	High	1
FALSE	High	Master Protein	Q9I398	Uncharacterized protein OS=Pseudomonas aeruginosa (strain ATCC 15692 / DSM 22644 / CIP 104116 / JCM 14847 / LMG 12228 / 1C / PRS 101 / PAO1) OX=208964 GN=PA1624 PE=1 SV=1	0.003	FALSE	5.478	7	2	4	2	268	29.5	6.42	1.75	2	0.441	0.522702	0.999759	61.2	138.8	34.51	65					28250.7		37385.5	24508.7	13837.8	5577.25	13308.8	11048.8	30912.9	2393.7	39199.4	24508.7	n/a	n/a	n/a	n/a	High	n/a	High	High	1
FALSE	High	Master Protein	P08727	SWISS-PROT:P08727 Tax_Id=9606 Gene_Symbol=KRT19 Keratin, type I cytoskeletal 19	0	TRUE	128.629	28	15	3379	2	400	44.1	5.14	1896.01	15	0.993	0.524494	0.999759	99.7	100.3	30.79	157.01							97086.9		4557.78	6743.02	7430.06	9910.11	2543.32	3670.44	101798	13836.2	n/a	n/a	n/a	n/a	n/a	n/a	High	n/a	1	Oxidation [M177; M202]
FALSE	High	Master Protein	G3XD69	Uncharacterized protein OS=Pseudomonas aeruginosa (strain ATCC 15692 / DSM 22644 / CIP 104116 / JCM 14847 / LMG 12228 / 1C / PRS 101 / PAO1) OX=208964 GN=PA4521 PE=4 SV=1	0.003	FALSE	5.463	5	1	7	1	278	30.8	8.81	1.91	1	0.427	0.527089	0.999759	59.8	140.2	59.97	105.12					17041.9		77299.9		7385.17	13180.3	2537.74	6292.04	18647.9	12673.3	81050.4	13681.3	High	n/a	High	High	High	High	High	High	1
FALSE	High	Master Protein	G3XD47	Arginine/ornithine binding protein AotJ OS=Pseudomonas aeruginosa (strain ATCC 15692 / DSM 22644 / CIP 104116 / JCM 14847 / LMG 12228 / 1C / PRS 101 / PAO1) OX=208964 GN=aotJ PE=3 SV=1	0	FALSE	34.301	37	8	35	8	259	28	6.83	14.14	8	0.399	0.527279	0.999759	57	143	53.26	63.12	7993.6		10457.5	10112.8	83020.3	21432.2	19884.1	77158.6	15318.7	8013.46	23993.7	32566.2	90843.9	28995	21950.8	79785	High	High	High	High	High	High	High	High	1
FALSE	High	Master Protein	P24474	Nitrite reductase OS=Pseudomonas aeruginosa (strain ATCC 15692 / DSM 22644 / CIP 104116 / JCM 14847 / LMG 12228 / 1C / PRS 101 / PAO1) OX=208964 GN=nirS PE=1 SV=1	0	FALSE	53.79	29	14	63	14	568	62.6	7.99	26.06	14	0.446	0.528806	0.999759	61.7	138.3	66.08	42.8	34075.5	22215.1	40647.9	43542.4	212007	80036.5	93570.6	151905	42626	25861.3	72104.6	126344	231986	101557	98110.6	151905	High	High	High	High	High	High	High	High	1	Oxidation [M294]
FALSE	High	Master Protein	Q9HUW5	Thiol:disulfide interchange protein DsbD 1 OS=Pseudomonas aeruginosa (strain ATCC 15692 / DSM 22644 / CIP 104116 / JCM 14847 / LMG 12228 / 1C / PRS 101 / PAO1) OX=208964 GN=dsbD1 PE=3 SV=1	0	FALSE	25.492	11	5	30	5	591	62.9	8.16	9.4	5	1.001	0.530314	0.999759	100.1	99.9	139.52	143.78				27047.3		78652.3			3357.23	11014.4	8933.31	78481.4	6880.79	99800.1	9662.62	10159.9	High	High	High	High	High	High	High	High	1
FALSE	High	Master Protein	P26480	RNA polymerase sigma factor RpoD OS=Pseudomonas aeruginosa (strain ATCC 15692 / DSM 22644 / CIP 104116 / JCM 14847 / LMG 12228 / 1C / PRS 101 / PAO1) OX=208964 GN=rpoD PE=3 SV=1	0	FALSE	53.82	27	15	159	15	617	69.6	5	72.26	15	1.006	0.530545	0.999759	100.3	99.7	66.41	37.09	199515	62930.7	251034	191535	409358	316440	182706	254927	234054	70242.2	445305	555766	447935	401524	191571	256659	High	High	High	High	High	High	High	High	1	Carbamidomethyl [C295]; Oxidation [M107; M133; M292; M369; M383; M417; M571]
FALSE	High	Master Protein	Q9I793	Uncharacterized protein OS=Pseudomonas aeruginosa (strain ATCC 15692 / DSM 22644 / CIP 104116 / JCM 14847 / LMG 12228 / 1C / PRS 101 / PAO1) OX=208964 GN=PA0039 PE=4 SV=1	0.002	FALSE	6.599	32	2	14	2	75	7.9	8.44	5.16	2	1.004	0.532368	0.999759	100.2	99.8	31.5	165.48								162315	5740.85	9841	13166.6	9860.66	7191.76	13389.4	3735.61	162315	High	n/a	n/a	n/a	High	n/a	High	High	1	Carbamidomethyl [C63]
FALSE	High	Master Protein	Q9HU15	Beta-ketoacyl-[acyl-carrier-protein] synthase FabY OS=Pseudomonas aeruginosa (strain ATCC 15692 / DSM 22644 / CIP 104116 / JCM 14847 / LMG 12228 / 1C / PRS 101 / PAO1) OX=208964 GN=fabY PE=1 SV=1	0.001	FALSE	10.018	7	4	8	4	634	68.7	6.11	3.79	4	0.404	0.533124	0.999759	57.6	142.4	46.71	132.09					18797.6			121692	9586.24	6825.53	2542.64	5917.92	21846.4	8995.33	11323.2	121692	n/a	n/a	High	n/a	High	n/a	High	High	1
FALSE	High	Master Protein	Q9I1M7	Acyl_transf_3 domain-containing protein OS=Pseudomonas aeruginosa (strain ATCC 15692 / DSM 22644 / CIP 104116 / JCM 14847 / LMG 12228 / 1C / PRS 101 / PAO1) OX=208964 GN=pslL PE=4 SV=1	0.002	FALSE	9.135	6	2	19	2	355	39.9	9.57	7.47	2	1.087	0.533423	0.999759	104.1	95.9	34.7	76.8							22665.3	8550.96	11694.2	12607.8	7619.87	5750.79	8826.16	3876.87	23765	8550.96	High	High	High	High	High	High	High	High	1
FALSE	High	Master Protein	Q9HUB8	Probable protein kinase UbiB OS=Pseudomonas aeruginosa (strain ATCC 15692 / DSM 22644 / CIP 104116 / JCM 14847 / LMG 12228 / 1C / PRS 101 / PAO1) OX=208964 GN=ubiB PE=3 SV=1	0	FALSE	26.649	15	8	59	7	533	61.7	9.04	23.87	8	0.997	0.53377	0.999759	99.8	100.2	85.64	12.58	29211.9	13878.1	47888.8	56837.1	53511.3	50260.3	48585.4	46989.7	37601.1	17970.2	84949.1	164921	58554	63774.1	54913.5	46989.7	High	High	High	High	High	High	High	High	1
FALSE	High	Master Protein	Q9I6X0	Histidine porin OpdC OS=Pseudomonas aeruginosa (strain ATCC 15692 / DSM 22644 / CIP 104116 / JCM 14847 / LMG 12228 / 1C / PRS 101 / PAO1) OX=208964 GN=opdC PE=1 SV=1	0	FALSE	30.053	24	7	40	7	444	48.8	5.2	10.28	7	0.991	0.533924	0.999759	99.6	100.4	30.69	65.99	18112.8	18545.4	14756.8	16020	3442.25	35228.8	45011.4	13033.7	24999.3	26386.5	30687.7	46484.1	8148.66	44701.1	48630.9	18439.6	High	Peak Found	High	High	High	High	High	High	1
FALSE	High	Master Protein	Q9HWI2	Probable acyl-CoA dehydrogenase OS=Pseudomonas aeruginosa (strain ATCC 15692 / DSM 22644 / CIP 104116 / JCM 14847 / LMG 12228 / 1C / PRS 101 / PAO1) OX=208964 GN=PA4199 PE=3 SV=1	0.002	FALSE	6.949	3	2	13	2	593	63.9	5.36	3.86	2	0.959	0.53407	0.999759	97.9	102.1	102.91	61.52		3313.57	30138.2	30485	40086.4		13265.6	17605.3	5940.19	7077.75	53461.7	88456.5	44881.5	10552.6	17402.3	23631.4	High	Peak Found	High	High	High	High	High	High	1
FALSE	High	Master Protein	Q9HTN9	50S ribosomal protein L33 OS=Pseudomonas aeruginosa (strain ATCC 15692 / DSM 22644 / CIP 104116 / JCM 14847 / LMG 12228 / 1C / PRS 101 / PAO1) OX=208964 GN=rpmG PE=1 SV=1	0	FALSE	16.272	43	2	40	2	51	6	9.99	19.48	2	1.001	0.535073	0.999759	100.1	99.9	59.41	29.88	1.21546e+06	539732	628864	886999	1.34233e+06	837148	719437	1.50804e+06	1.402e+06	580550	1.11553e+06	2.57375e+06	1.46883e+06	1.06224e+06	754344	1.50804e+06	High	High	High	High	High	High	High	High	1
FALSE	High	Master Protein	Q9I0D5	AAA domain-containing protein OS=Pseudomonas aeruginosa (strain ATCC 15692 / DSM 22644 / CIP 104116 / JCM 14847 / LMG 12228 / 1C / PRS 101 / PAO1) OX=208964 GN=PA2707 PE=4 SV=1	0	FALSE	20.656	23	6	16	6	281	32.2	6.2	7.27	6	0.419	0.535167	0.999759	59.1	140.9	65.86	59.44	13479.6	2879.98	5534.08	13444.1	53843	6271.94	43219.7	30171.6	15548.5	9447.39	15437.9	39009.8	58917	9172.13	45316.7	30171.6	High	Peak Found	High	Peak Found	High	High	High	High	1
FALSE	High	Master Protein	G3XD15	Type 4 fimbrial biogenesis protein PilW OS=Pseudomonas aeruginosa (strain ATCC 15692 / DSM 22644 / CIP 104116 / JCM 14847 / LMG 12228 / 1C / PRS 101 / PAO1) OX=208964 GN=pilW PE=4 SV=1	0.002	FALSE	9.115	15	3	18	3	274	30.1	8.62	4.28	3	1.113	0.535182	0.999759	105.3	94.7	54.49	42.4						4897.4		8060.1	9357.6	8999.92	4142.85	2590.85	2598.08	6214.19	4843.2	8060.1	High	n/a	High	High	High	High	High	High	1
FALSE	High	Master Protein	Q9I750	Type VI secretion system component TssA1 OS=Pseudomonas aeruginosa (strain ATCC 15692 / DSM 22644 / CIP 104116 / JCM 14847 / LMG 12228 / 1C / PRS 101 / PAO1) OX=208964 GN=tssA1 PE=1 SV=1	0	FALSE	40.898	27	8	84	8	344	36.7	4.54	33.95	8	0.999	0.537295	0.999759	100	100	36.02	124.93	219690	143193	73863.3	42760.9	52840.9	285769	978200	27796.2	256133	158482	133357	124077	57820.5	366242	1.02566e+06	31425.2	High	High	High	High	High	High	High	High	1
FALSE	High	Master Protein	Q9HTR9	Uncharacterized protein OS=Pseudomonas aeruginosa (strain ATCC 15692 / DSM 22644 / CIP 104116 / JCM 14847 / LMG 12228 / 1C / PRS 101 / PAO1) OX=208964 GN=PA5285 PE=4 SV=1	0.001	FALSE	13.509	39	3	7	3	105	11.2	4.25	2.57	3	0.433	0.537557	0.999759	60.4	139.6	13.11	118.84	12486.8				61415.4			180217	14403.3	11238.9	12797.8	10871.7	67203	10082.5	11407.9	180217	Peak Found	n/a	n/a	n/a	High	n/a	n/a	High	1	Oxidation [M71]
FALSE	Medium	Master Protein	Q9I3B4	HTH hxlR-type domain-containing protein OS=Pseudomonas aeruginosa (strain ATCC 15692 / DSM 22644 / CIP 104116 / JCM 14847 / LMG 12228 / 1C / PRS 101 / PAO1) OX=208964 GN=PA1607 PE=1 SV=1	0.012	FALSE	3.006	9	1	3	1	146	16.2	8.22	0.61	1	1.08	0.539224	0.999759	103.9	96.1	97.35	62.41				14106.8					7800.26	9449.72	8402.02	40932.8	2549.83	5423.64	12542.6	13143.8	High	n/a	High	High	n/a	n/a	n/a	n/a	1
FALSE	High	Master Protein	Q9I2T7	Probable ATP-binding component of ABC transporter OS=Pseudomonas aeruginosa (strain ATCC 15692 / DSM 22644 / CIP 104116 / JCM 14847 / LMG 12228 / 1C / PRS 101 / PAO1) OX=208964 GN=PA1807 PE=4 SV=1	0.001	FALSE	11.591	6	3	23	3	536	59	7.47	8.8	3	0.421	0.539368	0.999759	59.2	140.8	59.22	56.77			8378.18	9900.81	34768.5	24010.4	44257		7215.3	10188.3	20144.6	28728.5	38044.9	30466.2	46404.3	6420.65	High	n/a	High	High	High	High	High	High	1
FALSE	High	Master Protein	Q86YZ3	SWISS-PROT:Q86YZ3 Tax_Id=9606 Gene_Symbol=HRNR Hornerin	0	TRUE	364.651	28	32	1846	32	2850	282.2	10.04	511.59	32	0.996	0.539979	0.999759	99.8	100.2	20.08	16.92	2.91075e+07	2.65473e+07	1.73726e+07	7.02142e+06	2.83646e+07	2.4725e+07	2.01952e+07	2.85575e+07	3.35749e+07	2.8555e+07	3.0817e+07	2.03736e+07	3.10376e+07	3.1373e+07	2.1175e+07	2.85575e+07	High	High	High	High	High	High	High	High	1
FALSE	High	Master Protein	Q9HZI3	Probable lipid kinase YegS-like OS=Pseudomonas aeruginosa (strain ATCC 15692 / DSM 22644 / CIP 104116 / JCM 14847 / LMG 12228 / 1C / PRS 101 / PAO1) OX=208964 GN=PA3023 PE=3 SV=1	0.01	FALSE	3.287	3	1	8	1	302	31.5	5.07	3.18	1	0.409	0.540601	0.999759	58.1	141.9	112.57	93.56	56867			11026.5	59793.4		65951.9		65595	3566.49	3611.66	31994.8	65428.2	10532.6	69151.9	3843.4	High	n/a	High	High	High	High	High	High	1
FALSE	High	Master Protein	Q9HWR5	AMP nucleosidase OS=Pseudomonas aeruginosa (strain ATCC 15692 / DSM 22644 / CIP 104116 / JCM 14847 / LMG 12228 / 1C / PRS 101 / PAO1) OX=208964 GN=PA4115 PE=4 SV=1	0	FALSE	30.871	22	9	36	9	461	51.1	7.12	12.69	9	0.404	0.540621	0.999759	57.6	142.4	86.88	46.18	18661.1		28516.7	3466.94	29656.4	30758.1	89637.6	55947.1	22729.4	4375.99	54317.5	16594.2	36266	40337.4	93986.8	57257.5	High	n/a	High	High	High	High	High	High	1	Oxidation [M95]; Carbamidomethyl [C452]
FALSE	High	Master Protein	G3XCV6	Conserved cytoplasmic membrane protein, CmpX protein OS=Pseudomonas aeruginosa (strain ATCC 15692 / DSM 22644 / CIP 104116 / JCM 14847 / LMG 12228 / 1C / PRS 101 / PAO1) OX=208964 GN=cmpX PE=4 SV=1	0	FALSE	41.89	26	5	57	5	274	29	8.32	16.75	5	0.452	0.541691	0.999759	62.3	137.7	65.57	51.16	74888.2	12036.6	25738.2	41074.6	132459	112658	290539	102932	86382	16543.2	49501.9	119184	144942	144381	304636	102932	High	High	High	High	High	High	High	High	1
FALSE	High	Master Protein	O50175	N-succinylarginine dihydrolase OS=Pseudomonas aeruginosa (strain ATCC 15692 / DSM 22644 / CIP 104116 / JCM 14847 / LMG 12228 / 1C / PRS 101 / PAO1) OX=208964 GN=astB PE=3 SV=1	0	FALSE	17.01	10	4	18	4	448	48.8	6.28	6.9	4	0.409	0.54349	0.999759	58.1	141.9	86.71	69.91			15610.1			29264.2		38507.7	9155.08	3235.74	27690.4	9010.92	13275.8	37132.6	5926.74	38507.7	High	n/a	High	High	High	High	High	High	1	Carbamidomethyl [C220]
FALSE	High	Master Protein	P65116	Translation initiation factor IF-1 OS=Pseudomonas aeruginosa (strain ATCC 15692 / DSM 22644 / CIP 104116 / JCM 14847 / LMG 12228 / 1C / PRS 101 / PAO1) OX=208964 GN=infA PE=1 SV=1	0.001	FALSE	11.711	36	2	35	2	72	8.3	9.19	12.12	2	0.993	0.543677	0.999759	99.6	100.4	64.01	17.27	355799	147944	260123	311389	541319	329135	428005	428117	410407	159133	461428	903536	592331	417632	448772	428117	High	High	High	High	High	High	High	High	1
FALSE	Medium	Master Protein	Q9ZN70	Exopolyphosphatase OS=Pseudomonas aeruginosa (strain ATCC 15692 / DSM 22644 / CIP 104116 / JCM 14847 / LMG 12228 / 1C / PRS 101 / PAO1) OX=208964 GN=ppx PE=1 SV=1	0.01	FALSE	3.126	2	1	7	1	506	56.4	6.71	4.27	1	0.951	0.543975	0.999759	97.5	102.5	83.12	82.98			36121	24646.2	80565.8		22986	34792.2	11836.9	10542.1	64074.5	71514.2	88158.1	13215.9	24101.3	34792.2	n/a	n/a	High	Peak Found	High	n/a	High	High	1
FALSE	High	Master Protein	Q9I689	ATP-dependent RNA helicase RhlE OS=Pseudomonas aeruginosa (strain ATCC 15692 / DSM 22644 / CIP 104116 / JCM 14847 / LMG 12228 / 1C / PRS 101 / PAO1) OX=208964 GN=rhlE PE=3 SV=1	0	FALSE	76.683	38	19	81	19	639	70.1	9.98	30.48	19	0.992	0.544009	0.999759	99.6	100.4	64.34	83.46	58665.9	13763	57214.7	52041.5	78334.5	52435.3	291521	82599.4	67669.9	20779.2	103061	151005	85716.5	69542.4	305665	82599.4	High	Peak Found	High	High	High	High	High	High	1	Oxidation [M42; M611]; Carbamidomethyl [C136]
FALSE	High	Master Protein	Q9I204	AHS1 domain-containing protein OS=Pseudomonas aeruginosa (strain ATCC 15692 / DSM 22644 / CIP 104116 / JCM 14847 / LMG 12228 / 1C / PRS 101 / PAO1) OX=208964 GN=PA2111 PE=4 SV=1	0.01	FALSE	3.233	4	1	5	1	237	26.2	7.46	0.91	1	0.436	0.544499	0.999759	60.7	139.3	64.55	59.32	13883.2				23328.1		23107.4	11708.3	16014	10559.7	5099.26	3517.32	25526.4	5153.03	24228.6	11708.3	High	n/a	n/a	n/a	High	High	High	High	1
FALSE	High	Master Protein	Q9HUM3	Protein HflC OS=Pseudomonas aeruginosa (strain ATCC 15692 / DSM 22644 / CIP 104116 / JCM 14847 / LMG 12228 / 1C / PRS 101 / PAO1) OX=208964 GN=hflC PE=3 SV=1	0	FALSE	70.805	45	14	273	14	289	33.1	9.48	127.28	14	0.453	0.544857	0.999759	62.4	137.6	51.08	28.69	471907	189121	487569	299634	1.46877e+06	1.12285e+06	1.75829e+06	874965	544335	203423	864890	869428	1.60719e+06	1.42476e+06	1.8436e+06	874965	High	High	High	High	High	High	High	High	1	Oxidation [M85; M144]
FALSE	High	Master Protein	Q9HW81	DUF4129 domain-containing protein OS=Pseudomonas aeruginosa (strain ATCC 15692 / DSM 22644 / CIP 104116 / JCM 14847 / LMG 12228 / 1C / PRS 101 / PAO1) OX=208964 GN=PA4320 PE=4 SV=1	0.003	FALSE	5.979	3	2	11	2	523	59.6	9.03	5.28	2	0.951	0.544885	0.999759	97.5	102.5	50.73	67.95	25101.5	12675.8	25121.4	18840.6		37474.8	63121.6	29980	28954.1	13634.4	44562.5	54668.5	6359.58	47550.9	66184.2	29980	High	Peak Found	High	High	High	High	High	High	1
FALSE	High	Master Protein	Q9HZI4	MOSC domain-containing protein OS=Pseudomonas aeruginosa (strain ATCC 15692 / DSM 22644 / CIP 104116 / JCM 14847 / LMG 12228 / 1C / PRS 101 / PAO1) OX=208964 GN=PA3022 PE=4 SV=1	0.002	FALSE	8.222	12	3	3	3	268	29.6	6.14	0.88	3	0.447	0.547463	0.999759	61.8	138.2	79.09	72.05				6632.84	42250.1	13624.5			10140.8	4681.53	2975.4	19246.1	46231.6	17287.8	12058.5	13722.4	n/a	n/a	n/a	Peak Found	High	Peak Found	n/a	n/a	1
FALSE	High	Master Protein	Q9HVI5	CobW C-terminal domain-containing protein OS=Pseudomonas aeruginosa (strain ATCC 15692 / DSM 22644 / CIP 104116 / JCM 14847 / LMG 12228 / 1C / PRS 101 / PAO1) OX=208964 GN=PA4604 PE=3 SV=1	0.001	FALSE	11.681	18	4	6	4	334	37.2	4.87	1.74	4	0.411	0.548472	0.999759	58.2	141.8	95.6	56.4	2411.66		39211.7	25133.1	48290.1	2194.33	66999.9	61841.2	4907.47	8981.97	69557.1	75611.9	58091.8	8374.63	70250.8	63726.2	Peak Found	n/a	Peak Found	Peak Found	High	Peak Found	High	Peak Found	1
FALSE	High	Master Protein	Q9I5Y4	Phosphoglycerate kinase OS=Pseudomonas aeruginosa (strain ATCC 15692 / DSM 22644 / CIP 104116 / JCM 14847 / LMG 12228 / 1C / PRS 101 / PAO1) OX=208964 GN=pgk PE=3 SV=1	0	FALSE	17.018	13	5	13	5	387	40.4	5.43	4.05	5	0.408	0.549022	0.999759	57.9	142.1	54.23	90.43				6612.02	44094.2		60013.7		11403.1	8356.91	5219.82	19185.7	48249.5	11892.2	62925.6	3292.26	n/a	n/a	High	High	High	High	High	High	1	Oxidation [M6]
FALSE	High	Master Protein	G3XD21	Resistance-Nodulation-Cell Division (RND) multidrug efflux membrane fusion protein OS=Pseudomonas aeruginosa (strain ATCC 15692 / DSM 22644 / CIP 104116 / JCM 14847 / LMG 12228 / 1C / PRS 101 / PAO1) OX=208964 GN=PA2019 PE=3 SV=1	0	FALSE	45.661	33	10	67	10	396	42.1	6.3	20.17	10	0.409	0.549589	0.999759	58.1	141.9	60.79	11.82	11067.8		20036.6	6609.04	48174.5	37926.5	59182.3	54821.8	19518	5906.05	38523.2	24814.6	52714.3	48124	63577.9	54821.8	High	High	High	High	High	High	High	High	1
FALSE	High	Master Protein	Q00514	Type II secretion system core protein G OS=Pseudomonas aeruginosa (strain ATCC 15692 / DSM 22644 / CIP 104116 / JCM 14847 / LMG 12228 / 1C / PRS 101 / PAO1) OX=208964 GN=xcpT PE=1 SV=1	0	FALSE	17.918	35	4	20	4	142	15.4	6.77	3.78	4	0.434	0.550602	0.999759	60.5	139.5	51.35	51.65	6553.14		10544.3	12011.4	8005.55	21117.9	43000.3	52856.8	12763.5	12752.4	20806.5	34852.7	11434.3	31288.9	45086.7	52856.8	Peak Found	High	High	Peak Found	High	High	High	High	1	Oxidation [M57]
FALSE	High	Master Protein	Q9HVA3	CDP-diacylglycerol--serine O-phosphatidyltransferase OS=Pseudomonas aeruginosa (strain ATCC 15692 / DSM 22644 / CIP 104116 / JCM 14847 / LMG 12228 / 1C / PRS 101 / PAO1) OX=208964 GN=pssA PE=3 SV=1	0	FALSE	22.447	14	3	36	3	271	29.3	7.56	12.33	3	0.457	0.552906	0.999759	62.7	137.3	52.87	27.94	167599	74851.3	162222	125309	476204	402897	715481	386625	193322	80512	287763	363600	521080	511227	750196	386625	High	Peak Found	High	High	High	High	High	High	1
FALSE	High	Master Protein	Q9HV35	S-adenosylmethionine decarboxylase proenzyme OS=Pseudomonas aeruginosa (strain ATCC 15692 / DSM 22644 / CIP 104116 / JCM 14847 / LMG 12228 / 1C / PRS 101 / PAO1) OX=208964 GN=speH PE=3 SV=1	0.001	FALSE	12.199	22	3	28	3	160	17.3	5.49	11.53	3	0.984	0.552927	0.999759	99.2	100.8	91.01	14.13	98267.6	94851.5	182931	245102	177712	184500	158467	190700	113350	102025	324499	711196	195936	234107	166156	193902	High	High	High	High	High	High	High	High	1	Carbamidomethyl [C25]
FALSE	High	Master Protein	Q9I4X2	2-heptyl-4(1H)-quinolone synthase subunit PqsB OS=Pseudomonas aeruginosa (strain ATCC 15692 / DSM 22644 / CIP 104116 / JCM 14847 / LMG 12228 / 1C / PRS 101 / PAO1) OX=208964 GN=pqsB PE=1 SV=1	0	FALSE	37.345	27	6	71	6	283	30.5	4.98	18.25	6	0.457	0.553809	0.999759	62.8	137.2	54.24	59.39	55794.7	19001.7	49086.7	42977.1	199771	28696.7	248076	136156	68562.4	24794.7	90813.5	124704	218597	40928	262897	136156	High	Peak Found	High	High	High	High	High	High	1	Carbamidomethyl [C237]
FALSE	High	Master Protein	Q9HUD3	Malic enzyme OS=Pseudomonas aeruginosa (strain ATCC 15692 / DSM 22644 / CIP 104116 / JCM 14847 / LMG 12228 / 1C / PRS 101 / PAO1) OX=208964 GN=PA5046 PE=3 SV=1	0	FALSE	25.272	16	6	41	6	422	45.4	5.19	13.81	6	0.412	0.554804	0.999759	58.4	141.6	87.31	68.42		4581.12	41130.5	19751.3	109358	21568.1	28460.7	130048	7766.29	11643	72960.7	57311.1	119663	31453.2	32811.9	130048	High	High	High	High	High	High	High	High	1	Carbamidomethyl [C142]; Oxidation [M304]
FALSE	High	Master Protein	Q9I2D9	Uncharacterized protein OS=Pseudomonas aeruginosa (strain ATCC 15692 / DSM 22644 / CIP 104116 / JCM 14847 / LMG 12228 / 1C / PRS 101 / PAO1) OX=208964 GN=PA1965 PE=4 SV=1	0.01	FALSE	3.226	10	1	3	1	111	11.3	5.38	0.87	1	1.031	0.555321	0.999759	101.5	98.5	56.11	26.56	10190.3	6913.96	16502.8	7545.61	10125.8	11265.4	20043.7	16948.6	11754.4	7436.84	29274.1	21894.6	11080.1	14294.4	21016.2	16948.6	Peak Found	Peak Found	High	Peak Found	High	Peak Found	Peak Found	High	1
FALSE	High	Master Protein	P04739	Type IV major pilin protein PilA OS=Pseudomonas aeruginosa (strain ATCC 15692 / DSM 22644 / CIP 104116 / JCM 14847 / LMG 12228 / 1C / PRS 101 / PAO1) OX=208964 GN=pilA PE=1 SV=1	0	FALSE	48.41	44	6	198	6	149	15.5	6.64	76.39	6	0.982	0.555367	0.999759	99.1	100.9	61.61	19.03	2.15904e+06	917356	2.69411e+06	1.97156e+06	3.0846e+06	2.59748e+06	3.49003e+06	4.85397e+06	2.49041e+06	986733	4.77903e+06	5.72073e+06	3.37529e+06	3.29589e+06	3.65936e+06	4.85397e+06	High	High	High	High	High	High	High	High	1	Oxidation [M141]; Carbamidomethyl [C134]
FALSE	High	Master Protein	Q9HVC0	Probable TonB-dependent receptor OS=Pseudomonas aeruginosa (strain ATCC 15692 / DSM 22644 / CIP 104116 / JCM 14847 / LMG 12228 / 1C / PRS 101 / PAO1) OX=208964 GN=PA4675 PE=3 SV=1	0	FALSE	55.848	26	16	89	16	742	80.9	5.59	34.52	16	0.966	0.556492	0.999759	98.3	101.7	39.99	53.8	57177.2	21645.3	31242.6	24742.1	46443.4	58064.5	97869.7	20469.4	65952.8	23282.3	55420.7	71792.5	53188.3	73676.7	102618	22260.8	High	High	High	High	High	High	High	High	1	Oxidation [M325]
FALSE	High	Master Protein	G3XCT6	Histidine kinase OS=Pseudomonas aeruginosa (strain ATCC 15692 / DSM 22644 / CIP 104116 / JCM 14847 / LMG 12228 / 1C / PRS 101 / PAO1) OX=208964 GN=PA1458 PE=4 SV=1	0	FALSE	56.659	21	12	49	12	753	79.7	4.67	18.29	12	0.414	0.557692	0.999759	58.5	141.5	55.91	7.79	20010.9	2203.55	26932.4	11387	55748.1	58233.4	64950.6	67770.7	23896.6	9691.82	47774.9	33041.1	61001.6	73891	68102	67770.7	High	High	High	Peak Found	High	High	High	High	1	Oxidation [M528; M745]
FALSE	High	Master Protein	G3XD85	Probable glycosyltransferase WbpH OS=Pseudomonas aeruginosa (strain ATCC 15692 / DSM 22644 / CIP 104116 / JCM 14847 / LMG 12228 / 1C / PRS 101 / PAO1) OX=208964 GN=wbpH PE=4 SV=1	0.002	FALSE	9.218	8	3	16	3	373	41.9	8.63	7.31	3	0.978	0.558686	0.999759	98.9	101.1	85.64	32.22	50916.4		67308.2	63097.3	88132.2	54584.2	130644	75944.3	58731.1	2386.3	119397	183085	96437.6	69260.6	136982	75944.3	High	High	High	High	High	High	High	High	1	Carbamidomethyl [C192]
FALSE	High	Master Protein	Q9HXY7	3-hydroxyacyl-[acyl-carrier-protein] dehydratase FabZ OS=Pseudomonas aeruginosa (strain ATCC 15692 / DSM 22644 / CIP 104116 / JCM 14847 / LMG 12228 / 1C / PRS 101 / PAO1) OX=208964 GN=fabZ PE=1 SV=1	0.003	FALSE	5.892	12	2	6	2	146	16.8	7.46	2.2	2	1.023	0.559092	0.999759	101.1	98.9	24.08	50.26			8304.58	5539.88	12557.2			20684.8	10770	9644.23	14731.4	16074.7	13740.5	5314.82	11038.7	20684.8	n/a	n/a	High	High	High	n/a	n/a	High	1
FALSE	High	Master Protein	Q9I3M9	Cytochrome c-type biogenesis protein CycH OS=Pseudomonas aeruginosa (strain ATCC 15692 / DSM 22644 / CIP 104116 / JCM 14847 / LMG 12228 / 1C / PRS 101 / PAO1) OX=208964 GN=cycH PE=3 SV=1	0	FALSE	44.461	33	10	64	10	407	43.3	5.19	19.15	10	0.976	0.560461	0.999759	98.8	101.2	65.57	41.13	12046		16793.4	13805.9	15040.7	18588.5	36718.9	18416.4	13894.9	7258.83	29789.5	40059.8	16458.1	23586.5	38500.5	18416.4	High	High	High	High	High	High	High	High	1	Oxidation [M272; M324]
FALSE	High	Master Protein	Q9I553	Alanine--tRNA ligase OS=Pseudomonas aeruginosa (strain ATCC 15692 / DSM 22644 / CIP 104116 / JCM 14847 / LMG 12228 / 1C / PRS 101 / PAO1) OX=208964 GN=alaS PE=3 SV=1	0	FALSE	45.275	16	12	65	12	874	94.6	5.48	24.3	12	0.96	0.560515	0.999759	98	102	71.21	120.74	12264.3		10954.9	17138.5	98010.1	6362.64		27018.7	15383.1	10080.8	23609.8	49729.7	107246	13967.9	5258.04	28192.3	High	Peak Found	High	High	High	High	High	High	1	Carbamidomethyl [C271]
FALSE	High	Master Protein	Q9HZJ5	DNA topoisomerase 1 OS=Pseudomonas aeruginosa (strain ATCC 15692 / DSM 22644 / CIP 104116 / JCM 14847 / LMG 12228 / 1C / PRS 101 / PAO1) OX=208964 GN=topA PE=3 SV=1	0	FALSE	22.006	9	7	21	7	868	97.2	8.48	8.38	7	0.934	0.560885	0.999759	96.6	103.4	64.92	151.57					55887.9				12016.4	6587.89	3583.33	3084.48	61154.6	3114.56	4516.33	5986.28	High	n/a	High	High	High	High	High	High	1
FALSE	High	Master Protein	Q9I0D3	Cysteine synthase OS=Pseudomonas aeruginosa (strain ATCC 15692 / DSM 22644 / CIP 104116 / JCM 14847 / LMG 12228 / 1C / PRS 101 / PAO1) OX=208964 GN=cysK PE=3 SV=1	0.001	FALSE	15.454	14	4	12	4	324	34.3	6.62	4.71	4	0.928	0.561039	0.999759	96.3	103.7	44.97	95.18				5712.19				41252.9	10851.5	6638.02	9549.27	18666.8	9575.39	12567.8	5262.11	41252.9	High	n/a	n/a	High	High	n/a	High	High	1	Oxidation [M291]
FALSE	High	Master Protein	P35908	SWISS-PROT:P35908 Tax_Id=9606 Gene_Symbol=KRT2 Keratin, type II cytoskeletal 2 epidermal	0	TRUE	913.89	72	63	15164	40	645	65.8	8	5915.22	63	0.976	0.561094	0.999759	98.8	101.2	20.38	6.16	2.68823e+08	2.69615e+08	1.44076e+08	6.50576e+07	2.55037e+08	2.3451e+08	2.65778e+08	2.55749e+08	3.10082e+08	2.90005e+08	2.55575e+08	1.88774e+08	2.79071e+08	2.97565e+08	2.78674e+08	2.55749e+08	High	High	High	High	High	High	High	High	1	Oxidation [M263; M300; M473; M497]; Carbamidomethyl [C3; C7; C42; C495]
FALSE	High	Master Protein	Q9HVM9	Type 4 fimbrial biogenesis protein PilX OS=Pseudomonas aeruginosa (strain ATCC 15692 / DSM 22644 / CIP 104116 / JCM 14847 / LMG 12228 / 1C / PRS 101 / PAO1) OX=208964 GN=pilX PE=4 SV=1	0	FALSE	20.501	25	4	30	4	195	21.1	6.11	12.08	4	0.929	0.561856	0.999759	96.3	103.7	65.38	53.79	24289.4		30403	14743.7	25714.1	32400.1	79453.8	33756.6	28017.3	4899.33	53931.4	42780.8	28137.3	41111.8	83308.9	33756.6	High	n/a	High	High	High	High	High	High	1
FALSE	High	Master Protein	Q9HVT8	Glutamyl-tRNA(Gln) amidotransferase subunit A OS=Pseudomonas aeruginosa (strain ATCC 15692 / DSM 22644 / CIP 104116 / JCM 14847 / LMG 12228 / 1C / PRS 101 / PAO1) OX=208964 GN=gatA PE=1 SV=1	0	FALSE	30.998	20	8	34	8	484	51.8	5.8	7.81	8	0.441	0.562227	0.999759	61.2	138.8	48.9	89.65	6132.05	4244.29	7195.51	10726.6	101598	14822.6	5464.64	60852.8	13474.8	10553.7	19268.2	31124.7	111173	21895.2	9852.81	60852.8	High	Peak Found	High	High	High	High	High	High	1	Carbamidomethyl [C331]
FALSE	High	Master Protein	Q9I319	Type 3 secretion system secretin OS=Pseudomonas aeruginosa (strain ATCC 15692 / DSM 22644 / CIP 104116 / JCM 14847 / LMG 12228 / 1C / PRS 101 / PAO1) OX=208964 GN=pscC PE=3 SV=1	0.005	FALSE	4.673	5	2	3	2	600	65.7	5.91	1.21	2	0.975	0.562262	0.999759	98.7	101.3	21.22	22.56	2446980	2.41262e+06	1276137	578876	2.27573e+06	2.71906e+06	1.95794e+06	2.48085e+06	2.82254e+06	2.59507e+06	2.26372e+06	1.67969e+06	2.49019e+06	3.45016e+06	2.05294e+06	2.48085e+06	Peak Found	Peak Found	High	Peak Found	Peak Found	High	Peak Found	Peak Found	1
FALSE	High	Master Protein	Q9HVC2	Ribosome-binding ATPase YchF OS=Pseudomonas aeruginosa (strain ATCC 15692 / DSM 22644 / CIP 104116 / JCM 14847 / LMG 12228 / 1C / PRS 101 / PAO1) OX=208964 GN=ychF PE=3 SV=1	0.002	FALSE	9.06	7	2	12	2	366	40.1	5.12	2.99	2	0.961	0.562347	0.999759	98	102	114.75	122.57				18751.5	61641.7				10937.3	9371.43	5508.2	54410.1	67450.7	6570.11	9534.21	11649.9	High	High	High	High	High	High	High	High	1
FALSE	High	Master Protein	Q9I5F9	Lon protease OS=Pseudomonas aeruginosa (strain ATCC 15692 / DSM 22644 / CIP 104116 / JCM 14847 / LMG 12228 / 1C / PRS 101 / PAO1) OX=208964 GN=lon PE=2 SV=1	0	FALSE	117.078	35	27	308	27	799	88.5	6.86	143.1	27	0.461	0.562555	0.999759	63.1	136.9	80.02	39.74	126997	43782.3	309957	163935	316797	528596	864858	492039	147599	49074.2	549827	475681	349721	670723	906820	492039	High	High	High	High	High	High	High	High	1	Oxidation [M710; M729]; Carbamidomethyl [C497]
FALSE	High	Master Protein	Q9I2R2	Probable oxidoreductase OS=Pseudomonas aeruginosa (strain ATCC 15692 / DSM 22644 / CIP 104116 / JCM 14847 / LMG 12228 / 1C / PRS 101 / PAO1) OX=208964 GN=PA1833 PE=4 SV=1	0	FALSE	32.627	30	9	39	9	330	34.5	5.55	14.45	9	0.99	0.562617	0.999759	99.5	100.5	55.97	48.8	10127.7	4986.4	12882.9	13924.5	36221.7	8907.07	12080.8	23070.2	15638.4	11771	22852.8	40403.9	39635.1	15799.2	15064.1	23070.2	High	High	High	High	High	High	High	High	1
FALSE	High	Master Protein	Q9HW49	Uncharacterized protein OS=Pseudomonas aeruginosa (strain ATCC 15692 / DSM 22644 / CIP 104116 / JCM 14847 / LMG 12228 / 1C / PRS 101 / PAO1) OX=208964 GN=PA4352 PE=3 SV=1	0	FALSE	73.399	49	11	166	11	286	31	6.27	56.16	11	0.974	0.563207	0.999759	98.7	101.3	67.94	34.15	231453	126029	244596	263624	488530	243729	230305	394609	266977	135561	433885	764941	534568	309263	241480	394609	High	High	High	High	High	High	High	High	1	Oxidation [M19; M237]
FALSE	High	Master Protein	P13645	SWISS-PROT:P13645 Tax_Id=9606 Gene_Symbol=KRT10 Keratin, type I cytoskeletal 10	0	TRUE	688.649	55	45	12389	28	593	59.5	5.21	5552.1	45	0.973	0.564028	0.999759	98.7	101.3	32.3	19.55	2.9441e+08	3.72232e+08	1.30429e+08	6.7915e+07	3.41128e+08	2.03969e+08	2.35379e+08	3.20338e+08	3.39596e+08	4.00383e+08	2.31367e+08	1.97064e+08	3.73275e+08	2.58811e+08	2.468e+08	3.20338e+08	High	High	High	High	High	High	High	High	1	Oxidation [M150; M271; M291]; Carbamidomethyl [C25; C427]
FALSE	High	Master Protein	Q9HWD5	50S ribosomal protein L3 OS=Pseudomonas aeruginosa (strain ATCC 15692 / DSM 22644 / CIP 104116 / JCM 14847 / LMG 12228 / 1C / PRS 101 / PAO1) OX=208964 GN=rplC PE=3 SV=1	0	FALSE	53.307	48	9	252	9	211	22.6	9.88	108.62	9	0.971	0.566361	0.999759	98.5	101.5	53.76	32.62	2.48017e+06	1.1099e+06	2.52656e+06	1.89373e+06	3.95505e+06	2.34116e+06	5.5742e+06	3.14013e+06	2.86083e+06	1.19384e+06	4.48183e+06	5.49491e+06	4.32777e+06	2.97065e+06	5.84465e+06	3.14013e+06	High	High	High	High	High	High	High	High	1	Oxidation [M161]
FALSE	High	Master Protein	Q51487	Outer membrane protein OprM OS=Pseudomonas aeruginosa (strain ATCC 15692 / DSM 22644 / CIP 104116 / JCM 14847 / LMG 12228 / 1C / PRS 101 / PAO1) OX=208964 GN=oprM PE=1 SV=2	0	FALSE	164.068	58	24	327	24	485	52.6	5.71	125.12	24	0.464	0.568795	0.999759	63.4	136.6	54.5	38.98	300936	82110.9	289320	175392	872585	677270	1.38251e+06	553302	347123	90039.4	513219	508923	954815	859373	1.44959e+06	553302	High	High	High	High	High	High	High	High	1	Oxidation [M300; M326]
FALSE	High	Master Protein	Q9HV70	3-methyl-2-oxobutanoate hydroxymethyltransferase 2 OS=Pseudomonas aeruginosa (strain ATCC 15692 / DSM 22644 / CIP 104116 / JCM 14847 / LMG 12228 / 1C / PRS 101 / PAO1) OX=208964 GN=panB2 PE=3 SV=1	0.001	FALSE	10.588	9	2	11	2	266	27.9	5.94	3.5	2	0.467	0.570755	0.999759	63.6	136.4	21.08	77.88					26342.9			25825.2	7017.53	7564.82	8736.49	5138.07	28825.4	2053.48	9434.64	25825.2	High	n/a	High	n/a	High	High	High	High	1
FALSE	High	Master Protein	Q9HVI8	Motility regulator OS=Pseudomonas aeruginosa (strain ATCC 15692 / DSM 22644 / CIP 104116 / JCM 14847 / LMG 12228 / 1C / PRS 101 / PAO1) OX=208964 GN=morA PE=1 SV=1	0	FALSE	16.346	1	2	9	2	1415	159.6	6.11	2.57	2	0.967	0.57078	0.999759	98.3	101.7	25.43	7.47	2.03319e+06	2.49837e+06	1.81312e+06	1.43175e+06	3.05538e+06	2.30902e+06	3.00725e+06	2.83351e+06	2.34524e+06	2.68732e+06	3.21627e+06	4.15441e+06	3.34331e+06	2.92986e+06	3.15317e+06	2.83351e+06	Peak Found	Peak Found	Peak Found	Peak Found	High	High	Peak Found	High	1
FALSE	High	Master Protein	G3XD61	UDP-2,3-diacetamido-2,3-dideoxy-D-glucuronate 2-epimerase OS=Pseudomonas aeruginosa (strain ATCC 15692 / DSM 22644 / CIP 104116 / JCM 14847 / LMG 12228 / 1C / PRS 101 / PAO1) OX=208964 GN=wbpI PE=1 SV=1	0	FALSE	71.541	45	13	121	13	354	38.9	5.97	50.53	13	0.967	0.571003	0.999759	98.3	101.7	69.43	69.21	267834	42900.5	180581	205580	227520	254801	887334	327309	308941	53114.9	320329	596519	250722	323311	930387	327309	High	High	High	High	High	High	High	High	1	Oxidation [M75; M77; M318]; Carbamidomethyl [C146]
FALSE	High	Master Protein	P08779	SWISS-PROT:P08779 Tax_Id=9606 Gene_Symbol=KRT16 Keratin, type I cytoskeletal 16	0	TRUE	521.635	76	49	6842	23	473	51.2	5.05	3273.13	49	0.966	0.571905	0.999759	98.3	101.7	36.65	29.88	1.93555e+07	1.6617e+07	1.71651e+07	4.28761e+06	2.02558e+07	1.51984e+07	1.60515e+07	3.22266e+07	2.23262e+07	1.78737e+07	3.04489e+07	1.24411e+07	2.21647e+07	1.9285e+07	1.68303e+07	3.22266e+07	High	High	High	High	High	High	High	High	1	Carbamidomethyl [C18; C40; C391]; Oxidation [M14; M121; M239; M259; M274; M289; M296; M353; M393]
FALSE	High	Master Protein	Q9I1S2	Hydrogen cyanide synthase subunit HcnB OS=Pseudomonas aeruginosa (strain ATCC 15692 / DSM 22644 / CIP 104116 / JCM 14847 / LMG 12228 / 1C / PRS 101 / PAO1) OX=208964 GN=hcnB PE=1 SV=1	0	FALSE	40.297	27	10	69	10	464	50.4	8	24.66	10	0.927	0.573767	0.999759	96.2	103.8	72.81	70.28	51300.6	8808.36	19139.4	36690.5	101381	9217.17	76476.7	30161.5	59174.1	13038.4	38610.2	106462	110935	18376.9	80187.4	33162.6	High	High	High	High	High	High	High	High	1	Carbamidomethyl [C28; C383]; Oxidation [M94; M319]
FALSE	High	Master Protein	Q9I6C3	Uncharacterized protein OS=Pseudomonas aeruginosa (strain ATCC 15692 / DSM 22644 / CIP 104116 / JCM 14847 / LMG 12228 / 1C / PRS 101 / PAO1) OX=208964 GN=PA0371 PE=3 SV=1	0	FALSE	47.957	27	11	72	11	495	53.1	6	31.61	11	0.467	0.574803	0.999759	63.6	136.4	63.54	31.64	35371.7	12373.6	45050.7	34064.1	56352.2	113651	131011	110901	41513.4	15625.8	79914.8	98841.5	64487	144210	137368	110901	High	High	High	High	High	High	High	High	1	Oxidation [M364]
FALSE	High	Master Protein	Q9HT79	Uncharacterized protein OS=Pseudomonas aeruginosa (strain ATCC 15692 / DSM 22644 / CIP 104116 / JCM 14847 / LMG 12228 / 1C / PRS 101 / PAO1) OX=208964 GN=PA5494 PE=1 SV=1	0.002	FALSE	6.696	20	2	3	2	96	10.8	5.45	1.16	2	1.015	0.575095	0.999759	100.8	99.2	11.98	111.59				2668.06	6634.28			58150.1	9548.81	12236.4	10667.5	9599	9953.98	9982.82	8916.82	58150.1	n/a	n/a	n/a	Peak Found	High	n/a	n/a	High	1
FALSE	High	Master Protein	G3XCW2	Efflux pump membrane transporter OS=Pseudomonas aeruginosa (strain ATCC 15692 / DSM 22644 / CIP 104116 / JCM 14847 / LMG 12228 / 1C / PRS 101 / PAO1) OX=208964 GN=PA2018 PE=3 SV=1	0	FALSE	58.935	16	13	68	13	1045	112.6	6.34	18.37	13	0.422	0.57517	0.999759	59.4	140.6	74.15	24.8	9978.35	6371.27	32664.6	17720	31351.2	51964.3	63853.7	61529.9	14062.3	10181.9	57943.3	51417	37755.6	65936.4	70657.6	61529.9	High	High	High	High	High	High	High	High	1	Oxidation [M283; M292; M711]
FALSE	High	Master Protein	Q9I1N7	Mannose-1-phosphate guanylyltransferase OS=Pseudomonas aeruginosa (strain ATCC 15692 / DSM 22644 / CIP 104116 / JCM 14847 / LMG 12228 / 1C / PRS 101 / PAO1) OX=208964 GN=pslB PE=3 SV=1	0	FALSE	72.727	31	12	102	12	488	53.5	6.13	41.08	12	0.467	0.576123	0.999759	63.7	136.3	59.37	27.75	128179	26608.2	125244	46672.7	438969	228477	261409	315238	147852	29420.6	222169	135427	480336	290945	275967	315238	High	High	High	High	High	High	High	High	1	Carbamidomethyl [C241; C313]
FALSE	High	Master Protein	Q9HUJ1	Probable outer membrane protein OS=Pseudomonas aeruginosa (strain ATCC 15692 / DSM 22644 / CIP 104116 / JCM 14847 / LMG 12228 / 1C / PRS 101 / PAO1) OX=208964 GN=PA4974 PE=3 SV=1	0	FALSE	180.227	75	30	336	30	482	53.4	6.1	128.82	30	0.962	0.576397	0.999759	98.1	101.9	48.55	21.48	326581	90927	242585	157870	419813	300438	553155	371986	376705	97803.5	430317	458083	459375	381219	579994	371986	High	High	High	High	High	High	High	High	1	Oxidation [M227]
FALSE	High	Master Protein	Q9HW72	Pyruvate kinase OS=Pseudomonas aeruginosa (strain ATCC 15692 / DSM 22644 / CIP 104116 / JCM 14847 / LMG 12228 / 1C / PRS 101 / PAO1) OX=208964 GN=pykA PE=1 SV=1	0	FALSE	16.125	12	5	12	5	483	52.2	6.68	4.71	5	0.462	0.576558	0.999759	63.2	136.8	64.29	37.68	36544.4	21749.8	31133	37744.1	138704	75547.4	54302.6	113541	42153.2	23394.7	55226.3	109520	151775	95860.3	56937.3	113541	Peak Found	Peak Found	High	Peak Found	High	High	Peak Found	High	1
FALSE	High	Master Protein	Q9HWE4	30S ribosomal protein S17 OS=Pseudomonas aeruginosa (strain ATCC 15692 / DSM 22644 / CIP 104116 / JCM 14847 / LMG 12228 / 1C / PRS 101 / PAO1) OX=208964 GN=rpsQ PE=3 SV=1	0.001	FALSE	14.155	42	4	72	4	88	10.1	9.92	45.57	4	0.961	0.57724	0.999759	98	102	59.59	31.86	291598	89714.8	313239	218872	339151	225566	560427	544924	336352	96499.6	555650	635086	371111	286215	587618	544924	High	High	High	High	High	High	High	High	1	Carbamidomethyl [C56]
FALSE	High	Master Protein	Q9HXR8	Probable FMN oxidoreductase OS=Pseudomonas aeruginosa (strain ATCC 15692 / DSM 22644 / CIP 104116 / JCM 14847 / LMG 12228 / 1C / PRS 101 / PAO1) OX=208964 GN=PA3723 PE=4 SV=1	0	FALSE	35.867	27	7	57	7	368	40.3	6.3	16.36	7	0.468	0.578445	0.999759	63.8	136.2	57.67	42.09	96979.4	5414.25	61006.2	31643.7	207854	157019	325869	116480	111864	12169.2	108218	91818.6	227441	199238	341680	116480	High	High	High	High	High	High	High	High	1	Oxidation [M301]
FALSE	High	Master Protein	Q9HYU8	Probable HIT family protein OS=Pseudomonas aeruginosa (strain ATCC 15692 / DSM 22644 / CIP 104116 / JCM 14847 / LMG 12228 / 1C / PRS 101 / PAO1) OX=208964 GN=PA3295 PE=4 SV=1	0.002	FALSE	8.724	26	3	10	3	145	16.2	6.18	2.14	3	0.474	0.578946	0.999759	64.4	135.6	18.41	33.44	4550.83		4187.44	2829.39	14692.3	7022.63	29916.8	28059.4	10006.9	7897.44	11566	12204.7	18324	15049.9	31368.4	28059.4	High	n/a	High	Peak Found	High	High	High	High	1
FALSE	High	Master Protein	Q9HXV4	Adenylate kinase OS=Pseudomonas aeruginosa (strain ATCC 15692 / DSM 22644 / CIP 104116 / JCM 14847 / LMG 12228 / 1C / PRS 101 / PAO1) OX=208964 GN=adk PE=3 SV=1	0	FALSE	24.548	32	6	30	6	215	23.1	6.43	11.42	6	0.424	0.580238	0.999759	59.6	140.4	50.37	66.82	15887.6	4911.38	16574.4	11829.9	111877	26815.5	21021.6	101789	21654.3	9090.72	31617.3	38134.3	122420	37335.5	24752.4	101789	High	Peak Found	High	High	High	High	High	High	1	Oxidation [M34]
FALSE	High	Master Protein	Q9HY13	XFP_N domain-containing protein OS=Pseudomonas aeruginosa (strain ATCC 15692 / DSM 22644 / CIP 104116 / JCM 14847 / LMG 12228 / 1C / PRS 101 / PAO1) OX=208964 GN=PA3613 PE=4 SV=1	0	FALSE	33.1	13	9	57	9	801	88.3	6.42	18.55	9	0.915	0.580336	0.999759	95.6	104.4	119.1	125.84			14301.7	32439.2	110338		22984.1		5539.85	7368.44	31938.2	94126.8	120736	8674.22	30821.7	9121.19	High	High	High	High	High	High	High	High	1	Carbamidomethyl [C610]
FALSE	Medium	Master Protein	Q9I767	5'-nucleotidase OS=Pseudomonas aeruginosa (strain ATCC 15692 / DSM 22644 / CIP 104116 / JCM 14847 / LMG 12228 / 1C / PRS 101 / PAO1) OX=208964 GN=PA0065 PE=1 SV=1	0.011	FALSE	3.103	5	1	4	1	221	24.9	6.13	0.71	1	0.942	0.581977	0.999759	97	103	66.53	5.38	16688.9	6544.4	17856.3	16696.2	24232.5	20443.5	26924.2	24831.3	19250.3	7039.33	31675	48446.2	26516.1	25940.3	28230.5	24831.3	High	Peak Found	Peak Found	High	High	Peak Found	High	Peak Found	1
FALSE	High	Master Protein	P47205	UDP-3-O-acyl-N-acetylglucosamine deacetylase OS=Pseudomonas aeruginosa (strain ATCC 15692 / DSM 22644 / CIP 104116 / JCM 14847 / LMG 12228 / 1C / PRS 101 / PAO1) OX=208964 GN=lpxC PE=1 SV=2	0	FALSE	35.155	33	9	52	9	303	33.4	5.36	20.02	9	0.453	0.586567	0.999759	62.3	137.7	68.37	58.55	36974	8118.29	23965.6	30333.9	103417	16019	140649	76679.4	42648.7	11402.3	42512.1	88017.9	113163	23328.1	147474	78091.3	High	High	High	High	High	High	High	High	1	Oxidation [M297]
FALSE	Medium	Master Protein	Q9I0J5	NADH-quinone oxidoreductase subunit H OS=Pseudomonas aeruginosa (strain ATCC 15692 / DSM 22644 / CIP 104116 / JCM 14847 / LMG 12228 / 1C / PRS 101 / PAO1) OX=208964 GN=nuoH PE=3 SV=1	0.011	FALSE	3.084	2	1	7	1	331	36.7	6.92	3.67	1	0.909	0.5869	0.999759	95.2	104.8	50.48	67.75	23899.1	11507	27082.6	16085.5	39202.8	55848.8		36280.8	27567.2	12377.2	48041.4	46674.4	42897.2	70865.3	6337.78	36280.8	High	High	High	High	Peak Found	High	High	High	1
FALSE	High	Master Protein	Q9HWA4	Two-component response regulator PprB OS=Pseudomonas aeruginosa (strain ATCC 15692 / DSM 22644 / CIP 104116 / JCM 14847 / LMG 12228 / 1C / PRS 101 / PAO1) OX=208964 GN=pprB PE=1 SV=1	0	FALSE	27.556	37	7	39	7	275	30.5	6.76	13.53	7	0.915	0.587182	0.999759	95.5	104.5	68.1	61.33	32831.8	1504.97	36307	10662.5	25867.4	29025.9	95561.8	34708.5	38614.8	5405.17	64404.5	33618.4	30605.3	40236.7	100198	38569	High	High	High	High	High	High	High	High	1	Oxidation [M266]
FALSE	High	Master Protein	Q9HUP5	Isochorismatase domain-containing protein OS=Pseudomonas aeruginosa (strain ATCC 15692 / DSM 22644 / CIP 104116 / JCM 14847 / LMG 12228 / 1C / PRS 101 / PAO1) OX=208964 GN=PA4918 PE=4 SV=1	0	FALSE	33.261	27	7	79	7	219	23.8	5.11	39.17	7	0.952	0.587469	0.999759	97.5	102.5	51.99	50.58	316888	135380	173783	202668	554550	312339	299117	158962	365524	145618	308270	588069	606809	396320	313630	158962	High	High	High	High	High	High	High	High	1	Carbamidomethyl [C202]
FALSE	High	Master Protein	Q9HXE5	ATP-dependent RNA helicase RhlB OS=Pseudomonas aeruginosa (strain ATCC 15692 / DSM 22644 / CIP 104116 / JCM 14847 / LMG 12228 / 1C / PRS 101 / PAO1) OX=208964 GN=rhlB PE=3 SV=1	0.002	FALSE	9.278	7	3	16	3	397	44.3	6.34	6.95	3	0.425	0.587581	0.999759	59.7	140.3	45.63	83.26					60312.5			47968.2	13073.8	12432.6	4118.2	7551.54	65996.2	9645.94	10814.6	47968.2	High	n/a	High	High	High	n/a	High	High	1
FALSE	High	Master Protein	Q9HY08	DNA mismatch repair protein MutS OS=Pseudomonas aeruginosa (strain ATCC 15692 / DSM 22644 / CIP 104116 / JCM 14847 / LMG 12228 / 1C / PRS 101 / PAO1) OX=208964 GN=mutS PE=3 SV=1	0	FALSE	54.605	18	14	68	14	855	94.9	6.2	25.58	14	0.427	0.587637	0.999759	59.8	140.2	39.1	25.9	25541.5	4092.58	16051.6	12970.9	70095.5	53046.5	80963.9	44006.4	29461.6	12340.2	31941.8	37636.9	76701.1	67309.5	84892.2	44006.4	High	High	High	High	High	High	High	High	1	Oxidation [M65]; Carbamidomethyl [C327; C644]
FALSE	Low	Master Protein	Q9I2N5	Uncharacterized protein OS=Pseudomonas aeruginosa (strain ATCC 15692 / DSM 22644 / CIP 104116 / JCM 14847 / LMG 12228 / 1C / PRS 101 / PAO1) OX=208964 GN=PA1860 PE=4 SV=1	0.053	FALSE	2.156	3	1	2	1	275	32	6.96	0.6	1	0.476	0.587841	0.999759	64.5	135.5	66.5	35.33	6279.88		9024.4		17811.3	6878.85		18039.2	7243.72	6603	16008.2	3124.38	19489.7	8728.41	11697.1	18039.2	Peak Found	n/a	Peak Found	n/a	High	Peak Found	n/a	High	1
FALSE	High	Master Protein	Q9HTP1	Probable pyridoxal-dependent aminotransferase OS=Pseudomonas aeruginosa (strain ATCC 15692 / DSM 22644 / CIP 104116 / JCM 14847 / LMG 12228 / 1C / PRS 101 / PAO1) OX=208964 GN=PA5313 PE=3 SV=1	0.001	FALSE	10.448	9	3	8	3	444	48.3	6.68	2.48	3	0.466	0.58993	0.999759	63.5	136.5	48.58	49.69	16952.5		6695.98		29386.8	14412	40085.8	13212.9	19554.4	10728.7	11877.9	5524.85	32156.1	18287.1	42030.8	13212.9	High	n/a	Peak Found	n/a	High	Peak Found	High	High	1
FALSE	High	Master Protein	P42812	Outer-membrane lipoprotein LolB OS=Pseudomonas aeruginosa (strain ATCC 15692 / DSM 22644 / CIP 104116 / JCM 14847 / LMG 12228 / 1C / PRS 101 / PAO1) OX=208964 GN=lolB PE=3 SV=2	0.002	FALSE	6.783	10	2	9	2	205	23	7.5	4	2	0.929	0.591148	0.999759	96.3	103.7	100.69	83.13			39332.7	37359.6	62752.6		18578.1	46994.5	11320.8	5771.62	69771.5	108404	68666.2	3695.02	19479.5	46994.5	High	n/a	High	High	High	High	Peak Found	High	1
FALSE	High	Master Protein	Q9I1N5	PslD OS=Pseudomonas aeruginosa (strain ATCC 15692 / DSM 22644 / CIP 104116 / JCM 14847 / LMG 12228 / 1C / PRS 101 / PAO1) OX=208964 GN=pslD PE=4 SV=1	0	FALSE	50.484	36	8	62	8	256	27.9	8.62	21.92	8	0.474	0.591723	0.999759	64.3	135.7	39.48	25.83	110481	48732.5	79672.7	55724.9	285910	201808	299832	169735	127437	52417.9	141330	161693	312854	256070	314380	169735	High	High	High	High	High	High	High	High	1
FALSE	Medium	Master Protein	Q9HX68	Two-component response regulator RocA1 OS=Pseudomonas aeruginosa (strain ATCC 15692 / DSM 22644 / CIP 104116 / JCM 14847 / LMG 12228 / 1C / PRS 101 / PAO1) OX=208964 GN=rocA1 PE=4 SV=1	0.012	FALSE	3.03	4	1	2	1	209	23	6.8	0.83	1	0.423	0.592252	0.999759	59.5	140.5	99.06	80.84	21146.6	6741.63		16001.9	41494.2		66527.5	21731.1	24392.2	7251.48	2377.5	46431.7	45404.5	4213.51	69755.3	21731.1	Peak Found	Peak Found	n/a	Peak Found	High	n/a	High	Peak Found	1
FALSE	High	Master Protein	Q9HTV1	Transcription termination factor Rho OS=Pseudomonas aeruginosa (strain ATCC 15692 / DSM 22644 / CIP 104116 / JCM 14847 / LMG 12228 / 1C / PRS 101 / PAO1) OX=208964 GN=rho PE=3 SV=1	0	FALSE	68.163	48	18	91	18	419	47	6.83	34.69	18	0.948	0.592553	0.999759	97.3	102.7	39.69	41.33	174321	105997	126704	112863	319569	98641.1	248712	192998	201075	117573	224758	327488	349684	125163	260779	192998	High	High	High	High	High	High	High	High	1	Oxidation [M147; M341]; Carbamidomethyl [C165]
FALSE	High	Master Protein	Q9HUH7	3-deoxy-D-manno-octulosonic acid transferase OS=Pseudomonas aeruginosa (strain ATCC 15692 / DSM 22644 / CIP 104116 / JCM 14847 / LMG 12228 / 1C / PRS 101 / PAO1) OX=208964 GN=waaA PE=3 SV=1	0.005	FALSE	5.007	4	2	2	2	425	46.5	8.72	1.06	2	0.484	0.593044	0.999759	65.2	134.8	49.48	43.32								22577.6	13788.1	5759.99	6379.33	5766.41	12496.1	8313.22	12574	22577.6	n/a	n/a	n/a	n/a	n/a	n/a	High	High	1
FALSE	High	Master Protein	Q9I4R3	PALP domain-containing protein OS=Pseudomonas aeruginosa (strain ATCC 15692 / DSM 22644 / CIP 104116 / JCM 14847 / LMG 12228 / 1C / PRS 101 / PAO1) OX=208964 GN=PA1061 PE=4 SV=1	0	FALSE	21.479	15	5	33	5	365	39.9	6.62	15.03	5	0.475	0.593294	0.999759	64.4	135.6	23.9	43.82	60513.3	42039.4	23832.4	20661.1	96826.1	107149	145481	40611.9	76056.7	51888	43705.9	62596.4	105951	135958	154998	44440.3	High	High	High	High	High	High	High	High	1	Carbamidomethyl [C214; C237; C316]
FALSE	High	Master Protein	Q9HTM1	DNA-directed RNA polymerase subunit omega OS=Pseudomonas aeruginosa (strain ATCC 15692 / DSM 22644 / CIP 104116 / JCM 14847 / LMG 12228 / 1C / PRS 101 / PAO1) OX=208964 GN=rpoZ PE=3 SV=1	0.002	FALSE	9.226	31	2	9	2	88	9.8	4.32	1.75	2	0.432	0.595264	0.999759	60.3	139.7	47.13	32.65	23312	7343.15	18418.7	11439	61782.9	48996.1	112479	69735.9	26890	7898.48	32672.7	33191.8	67605.2	62170	117937	69735.9	High	Peak Found	Peak Found	Peak Found	High	High	High	High	1	Carbamidomethyl [C9]
FALSE	High	Master Protein	Q9I636	Malate synthase G OS=Pseudomonas aeruginosa (strain ATCC 15692 / DSM 22644 / CIP 104116 / JCM 14847 / LMG 12228 / 1C / PRS 101 / PAO1) OX=208964 GN=glcB PE=1 SV=1	0	FALSE	24.899	14	8	19	8	725	78.6	5.72	5.5	8	0.451	0.595325	0.999759	62.2	137.8	31.16	93.18			1909.83		24103.6			67458.5	8967.46	13048.9	6327.65	8137.01	30307.7	7571.98	11825	67458.5	n/a	n/a	High	High	High	High	n/a	High	1	Oxidation [M398; M430; M629]
FALSE	High	Master Protein	Q9HW16	DUF2470 domain-containing protein OS=Pseudomonas aeruginosa (strain ATCC 15692 / DSM 22644 / CIP 104116 / JCM 14847 / LMG 12228 / 1C / PRS 101 / PAO1) OX=208964 GN=PA4388 PE=1 SV=1	0	FALSE	36.074	28	7	101	7	244	27	6.39	46.74	7	0.945	0.59588	0.999759	97.2	102.8	63.97	66.62	249736	88856.6	199307	216927	580877	190988	449143	91071.1	288065	99976.7	353547	629442	635618	242340	470936	93520.5	High	High	High	High	High	High	High	High	1	Carbamidomethyl [C67]; Oxidation [M69]
FALSE	High	Master Protein	Q9HVY6	Probable cytochrome c1 OS=Pseudomonas aeruginosa (strain ATCC 15692 / DSM 22644 / CIP 104116 / JCM 14847 / LMG 12228 / 1C / PRS 101 / PAO1) OX=208964 GN=PA4429 PE=4 SV=1	0	FALSE	100.662	53	15	188	15	260	29	7.44	61.74	15	0.944	0.596162	0.999759	97.1	102.9	43.86	44.07	897653	363128	733442	478581	1.0278e+06	1.05839e+06	2.24937e+06	934185	1.03542e+06	390591	1.30104e+06	1.38867e+06	1.12466e+06	1.34296e+06	2.3585e+06	934185	High	High	High	High	High	High	High	High	1	Oxidation [M40; M76; M77; M91; M95]; Carbamidomethyl [C191]
FALSE	High	Master Protein	Q9HZH7	Molybdenum cofactor biosynthesis protein B OS=Pseudomonas aeruginosa (strain ATCC 15692 / DSM 22644 / CIP 104116 / JCM 14847 / LMG 12228 / 1C / PRS 101 / PAO1) OX=208964 GN=moaB2 PE=3 SV=1	0	FALSE	29.744	56	7	50	7	179	19.2	5.83	13.55	7	0.945	0.596371	0.999759	97.2	102.8	31.77	43.03	15107.7	30405.2	13722.2	5271.22	15757.9	19466.9	32884.4	11478	17426.4	32704.6	24341.6	17310.2	19236.3	24701.1	34480	11478	High	High	High	High	High	High	High	High	1	Carbamidomethyl [C94; C135; C136; C144; C175]
FALSE	Medium	Master Protein	Q9HYQ7	Uncharacterized protein OS=Pseudomonas aeruginosa (strain ATCC 15692 / DSM 22644 / CIP 104116 / JCM 14847 / LMG 12228 / 1C / PRS 101 / PAO1) OX=208964 GN=PA3338 PE=1 SV=1	0.016	FALSE	2.741	13	1	3	1	96	10.8	7.78	0.9	1	0.516	0.597688	0.999759	68.1	131.9	48.38	62.86					24834	13352.2		12203.6	3047.94	8345.77	6607.04	11660.9	27174.3	16942.3	4363.97	12203.6	n/a	n/a	n/a	n/a	High	High	High	Peak Found	1	Carbamidomethyl [C41]
FALSE	High	Master Protein	Q9I1E9	Probable ATP-binding component of ABC transporter OS=Pseudomonas aeruginosa (strain ATCC 15692 / DSM 22644 / CIP 104116 / JCM 14847 / LMG 12228 / 1C / PRS 101 / PAO1) OX=208964 GN=PA2329 PE=4 SV=1	0.001	FALSE	12.335	15	4	17	4	278	29.9	6.96	6.22	4	1.015	0.597844	0.999759	100.8	99.2	75.15	26.92	7662.35		5734.47	12512.6	11195.4	10915.4		6622.54	11666.5	8184.44	12497	36306.9	14938.2	15471.8	9465.37	9467.76	High	n/a	High	High	High	High	High	Peak Found	1
FALSE	High	Master Protein	P13647	SWISS-PROT:P13647 Tax_Id=9606 Gene_Symbol=KRT5 Keratin, type II cytoskeletal 5	0	TRUE	507.048	63	61	6480	23	590	62.3	7.74	2790.31	61	0.943	0.598152	0.999759	97	103	32.83	4.26	6.01646e+07	6.78738e+07	2.84328e+07	1.13553e+07	5.61702e+07	5.0021e+07	5.9188e+07	6.74896e+07	6.93986e+07	7.30068e+07	5.04365e+07	3.29488e+07	6.14635e+07	6.34706e+07	6.20598e+07	6.74896e+07	High	High	High	High	High	High	High	High	1	Oxidation [M247; M274; M284; M297; M303; M389; M457]; Carbamidomethyl [C55; C407; C479]
FALSE	High	Master Protein	Q9HYQ9	Probable major facilitator superfamily (MFS) transporter OS=Pseudomonas aeruginosa (strain ATCC 15692 / DSM 22644 / CIP 104116 / JCM 14847 / LMG 12228 / 1C / PRS 101 / PAO1) OX=208964 GN=PA3336 PE=4 SV=1	0.008	FALSE	3.524	2	1	13	1	388	39.5	9.6	5.54	1	0.478	0.599351	0.999759	64.6	135.4	42.19	54.89	84924.8	27044.3	54562.8	31078.3	337024	135883	211715	90009.2	97959	29089.6	96787.9	90177.8	368785	172418	221988	90009.2	High	Peak Found	High	High	High	High	High	High	1
FALSE	High	Master Protein	Q9HW12	Uncharacterized protein OS=Pseudomonas aeruginosa (strain ATCC 15692 / DSM 22644 / CIP 104116 / JCM 14847 / LMG 12228 / 1C / PRS 101 / PAO1) OX=208964 GN=PA4394 PE=3 SV=1	0	FALSE	39.318	27	7	34	7	278	29.8	7.25	10.73	7	0.429	0.599865	0.999759	60	140	44.05	47.15	22742.2	10848.4	23023.3	15940.9	71149.5	62159.1	143148	48686	27084.5	16203.5	43254.2	48669.3	80778.9	78872.3	150094	50224.4	High	High	High	Peak Found	High	High	High	High	1	Oxidation [M1; M203]
FALSE	High	Master Protein	G3XCX1	Nitrate reductase (quinone) OS=Pseudomonas aeruginosa (strain ATCC 15692 / DSM 22644 / CIP 104116 / JCM 14847 / LMG 12228 / 1C / PRS 101 / PAO1) OX=208964 GN=narG PE=3 SV=1	0	FALSE	42.432	12	11	40	11	1261	140.9	6.76	14.4	11	0.904	0.600209	0.999759	95	105	85.95	52.78	8428.33	4443.5	47466.2	28146.5		34177.7	35546.7	28935.7	15121.8	9435.59	84199.5	82380.8	7777.26	47931.4	40468.5	37669.6	High	Peak Found	High	High	High	High	High	High	1
FALSE	High	Master Protein	Q9I2Z2	Uncharacterized protein OS=Pseudomonas aeruginosa (strain ATCC 15692 / DSM 22644 / CIP 104116 / JCM 14847 / LMG 12228 / 1C / PRS 101 / PAO1) OX=208964 GN=PA1745 PE=4 SV=1	0	FALSE	29.73	37	6	63	6	162	18.5	8.15	23.24	6	0.478	0.600781	0.999759	64.7	135.3	47.71	27.39	62521.5	19345.7	52574.1	25096.8	143197	115524	174007	89190.6	72117.2	20808.8	93260.4	72821.8	156692	146586	182449	89190.6	High	High	High	High	High	High	High	High	1
FALSE	High	Master Protein	P52002	Multidrug resistance protein MexB OS=Pseudomonas aeruginosa (strain ATCC 15692 / DSM 22644 / CIP 104116 / JCM 14847 / LMG 12228 / 1C / PRS 101 / PAO1) OX=208964 GN=mexB PE=1 SV=2	0	FALSE	100.512	23	19	227	18	1046	112.7	5.71	97.29	19	0.479	0.602847	0.999759	64.8	135.2	56.47	19.38	377626	75782.4	208610	197946	691891	734436	980503	666659	435584	83116.5	371774	574367	757093	931909	1.02808e+06	666659	High	High	High	High	High	High	High	High	1	Oxidation [M138; M149; M420; M594; M704; M780; M797]; Carbamidomethyl [C966]
FALSE	High	Master Protein	Q9I351	GTP cyclohydrolase 1 2 OS=Pseudomonas aeruginosa (strain ATCC 15692 / DSM 22644 / CIP 104116 / JCM 14847 / LMG 12228 / 1C / PRS 101 / PAO1) OX=208964 GN=folE2 PE=3 SV=1	0.002	FALSE	6.733	9	2	16	2	181	20.2	7.46	8.97	2	0.938	0.603447	0.999759	96.8	103.2	57.63	13.49	59177.2	30325	82218.5	49160.6	85140.8	92329.6	114348	94454.2	68259.7	32618.3	145846	142646	93164.2	117155	119896	94454.2	High	High	High	High	High	High	High	High	1
FALSE	High	Master Protein	P19013	SWISS-PROT:P19013 Tax_Id=9606 Gene_Symbol=KRT4 keratin 4	0	TRUE	224.967	47	35	982	22	594	63.9	8.25	445.74	35	0.894	0.60382	0.999759	94.4	105.6	186.01	171.75	7384.81	24605.4	1.07281e+06	21354.6	17360.8	9830.25	95831.5	1.17486e+06	13532.3	27895.4	1.90304e+06	64305	21624.5	16386.4	103675	1.17562e+06	High	High	High	High	High	High	High	High	1	Carbamidomethyl [C91; C116; C450]; Oxidation [M109; M137; M290; M500]
FALSE	High	Master Protein	Q9I6L3	Peptidase_M48 domain-containing protein OS=Pseudomonas aeruginosa (strain ATCC 15692 / DSM 22644 / CIP 104116 / JCM 14847 / LMG 12228 / 1C / PRS 101 / PAO1) OX=208964 GN=PA0277 PE=3 SV=1	0.001	FALSE	13.696	15	3	17	3	252	26.6	6.54	7.3	3	0.936	0.606036	0.999759	96.7	103.3	40.45	81.95	164837	100865	108998	105011	380120	187243	168517		190136	108493	193349	304704	415942	237589	176694	2528.28	High	High	High	High	High	High	High	High	1
FALSE	High	Master Protein	Q9I4G3	Periplasmic nitrate reductase OS=Pseudomonas aeruginosa (strain ATCC 15692 / DSM 22644 / CIP 104116 / JCM 14847 / LMG 12228 / 1C / PRS 101 / PAO1) OX=208964 GN=napA PE=3 SV=1	0.001	FALSE	10.554	4	3	15	3	829	92.9	8.41	5	3	0.891	0.606284	0.999759	94.2	105.8	112.55	105.44				14865.7				40248.8	4428.67	8753.58	8087.79	43134.7	8546.61	10437.1	3697.6	40248.8	High	n/a	High	High	High	High	n/a	High	1
FALSE	High	Master Protein	Q9HVT7	Aspartyl/glutamyl-tRNA(Asn/Gln) amidotransferase subunit B OS=Pseudomonas aeruginosa (strain ATCC 15692 / DSM 22644 / CIP 104116 / JCM 14847 / LMG 12228 / 1C / PRS 101 / PAO1) OX=208964 GN=gatB PE=1 SV=1	0	FALSE	33.631	17	9	24	9	481	53	5.4	9.7	9	0.49	0.606341	0.999759	65.8	134.2	25.23	88.82			3198.16	4801.67	54396.4	3144.54	8177.62	43795	9716.5	7971.91	9281.98	13932.7	59522.5	6491.91	8574.4	43795	n/a	n/a	High	High	High	Peak Found	Peak Found	High	1	Carbamidomethyl [C337]
FALSE	High	Master Protein	Q9I4N8	Flagellar glycosyl transferase, FgtA OS=Pseudomonas aeruginosa (strain ATCC 15692 / DSM 22644 / CIP 104116 / JCM 14847 / LMG 12228 / 1C / PRS 101 / PAO1) OX=208964 GN=fgtA PE=4 SV=1	0	FALSE	37.515	6	10	39	10	1694	187	5.49	16.84	10	0.463	0.606567	0.999759	63.3	136.7	42.28	48.48	5137.95	1998.48	8781.03	5755.95	28853.8	43909.1	35301.5	11139.6	12676.8	7999.46	20884.8	22067.6	31572.9	55715.2	39121.3	14553.5	High	Peak Found	High	Peak Found	High	High	High	High	1	Carbamidomethyl [C705]
FALSE	High	Master Protein	Q9I5G8	Elongation factor 4 OS=Pseudomonas aeruginosa (strain ATCC 15692 / DSM 22644 / CIP 104116 / JCM 14847 / LMG 12228 / 1C / PRS 101 / PAO1) OX=208964 GN=lepA PE=3 SV=1	0	FALSE	26.658	12	6	24	6	599	66.3	5.64	7.57	6	0.936	0.609444	0.999759	96.7	103.3	92.02	107.53	45415.7			24290	65642.1		128388		52386	2307.34	13949.1	70480.8	71828	11621.8	134617	6078.39	High	n/a	High	High	High	High	High	High	1
FALSE	High	Master Protein	Q9I6V5	Probable purine-binding chemotaxis protein OS=Pseudomonas aeruginosa (strain ATCC 15692 / DSM 22644 / CIP 104116 / JCM 14847 / LMG 12228 / 1C / PRS 101 / PAO1) OX=208964 GN=PA0177 PE=4 SV=1	0.001	FALSE	10.181	22	3	9	3	161	17.5	4.65	3.33	3	0.482	0.610574	0.999759	65.1	134.9	43.33	59.2					25680.7				9445.4	3380.29	7258.63	4749.74	28100.8	7894.28	13484.4	11001.6	n/a	n/a	n/a	n/a	High	High	High	High	1
FALSE	High	Master Protein	Q9HW41	Uncharacterized protein OS=Pseudomonas aeruginosa (strain ATCC 15692 / DSM 22644 / CIP 104116 / JCM 14847 / LMG 12228 / 1C / PRS 101 / PAO1) OX=208964 GN=PA4360 PE=4 SV=1	0	FALSE	41.885	64	8	54	8	157	17.3	9.31	16.91	8	0.436	0.611037	0.999759	60.7	139.3	45.56	51.41	32048.1	10969.1	13550.7	15553.6	42093.7	73966.3	143799	56586.8	39642.6	14548	27575.7	48816	48727.6	93854.2	150776	61250	High	High	High	High	High	High	High	High	1
FALSE	High	Master Protein	Q9I3D7	Succinate dehydrogenase cytochrome b556 subunit OS=Pseudomonas aeruginosa (strain ATCC 15692 / DSM 22644 / CIP 104116 / JCM 14847 / LMG 12228 / 1C / PRS 101 / PAO1) OX=208964 GN=sdhC PE=3 SV=1	0	FALSE	32.935	45	6	58	6	128	13.8	9.76	15.16	6	0.483	0.611137	0.999759	65.1	134.9	67.8	28.57	90367.6	38817.1	162812	95109.4	343649	263807	455907	232756	106304	46281.8	288810	275973	376033	334738	478027	232756	High	Peak Found	High	Peak Found	High	High	High	High	1	Carbamidomethyl [C64]; Oxidation [M94]
FALSE	High	Master Protein	Q9HW95	RcpC OS=Pseudomonas aeruginosa (strain ATCC 15692 / DSM 22644 / CIP 104116 / JCM 14847 / LMG 12228 / 1C / PRS 101 / PAO1) OX=208964 GN=rcpC PE=4 SV=1	0	FALSE	25.376	30	7	19	7	303	31.7	6.64	5.51	7	0.437	0.615481	0.999759	60.8	139.2	34.75	115.86					30649		93397.9		9633.8	9977.86	3986.94	8029.68	33537.3	3682.86	97929.6	12075.7	n/a	n/a	n/a	n/a	High	High	High	High	1
FALSE	High	Master Protein	P72151	B-type flagellin OS=Pseudomonas aeruginosa (strain ATCC 15692 / DSM 22644 / CIP 104116 / JCM 14847 / LMG 12228 / 1C / PRS 101 / PAO1) OX=208964 GN=fliC PE=1 SV=2	0	FALSE	165.72	47	21	412	21	488	49.2	5.62	163.22	21	0.485	0.615553	0.999759	65.3	134.7	54.61	34.05	797926	276019	691787	552797	2.00291e+06	1.00871e+06	2.96575e+06	2.19322e+06	920392	296893	1.22715e+06	1.60402e+06	2.19166e+06	1.27992e+06	3.10965e+06	2.19322e+06	High	High	High	High	High	High	High	High	1	Oxidation [M225]
FALSE	Medium	Master Protein	Q9I3I3	Uncharacterized protein OS=Pseudomonas aeruginosa (strain ATCC 15692 / DSM 22644 / CIP 104116 / JCM 14847 / LMG 12228 / 1C / PRS 101 / PAO1) OX=208964 GN=PA1530 PE=4 SV=1	0.026	FALSE	2.531	6	1	4	1	125	14	8.4	1.83	1	0.439	0.616581	0.999759	61	139	74.23	61.99			21687.9	17568.1		47649	73101	42994.9	8025.97	13002.2	38471.8	50976.3	8455.52	60460.7	76647.9	42994.9	High	n/a	Peak Found	Peak Found	High	High	Peak Found	High	1
FALSE	High	Master Protein	O52762	Catalase OS=Pseudomonas aeruginosa (strain ATCC 15692 / DSM 22644 / CIP 104116 / JCM 14847 / LMG 12228 / 1C / PRS 101 / PAO1) OX=208964 GN=katA PE=1 SV=1	0	FALSE	46.778	26	10	83	10	482	55.6	6.7	36.16	10	0.485	0.617152	0.999759	65.4	134.6	38.2	34.04	93017	35971.5	52483.8	38197.8	294294	139964	144616	238670	107293	38691.8	93100.2	110836	322028	177597	151632	238670	High	High	High	High	High	High	High	High	1
FALSE	High	Master Protein	Q9HYP7	Probable chemotaxis protein OS=Pseudomonas aeruginosa (strain ATCC 15692 / DSM 22644 / CIP 104116 / JCM 14847 / LMG 12228 / 1C / PRS 101 / PAO1) OX=208964 GN=PA3349 PE=4 SV=1	0	FALSE	64.538	40	12	115	12	310	34.4	6.19	52.74	12	0.926	0.617847	0.999759	96.1	103.9	65.96	65.37	224098	74370.4	199217	204186	451927	134727	704940	215581	258493	83169.8	353387	592472	494515	170952	739144	215581	High	High	High	High	High	High	High	High	1	Carbamidomethyl [C46]
FALSE	High	Master Protein	Q04695	SWISS-PROT:Q04695 Tax_Id=9606 Gene_Symbol=KRT17 Keratin, type I cytoskeletal 17	0	TRUE	348.899	72	43	4553	19	432	48.1	5.02	2289.24	43	0.926	0.618023	0.999759	96.1	103.9	50.02	41.14	4.90626e+06	3.24347e+06	4.38963e+06	806484	4.8758e+06	3.40476e+06	3.49146e+06	8.76722e+06	5.65928e+06	3.48877e+06	7.7867e+06	2.34012e+06	5.33528e+06	4.32023e+06	3.66086e+06	8.76722e+06	High	High	High	High	High	High	High	High	1	Oxidation [M88; M206; M226; M241; M307; M320; M360]; Carbamidomethyl [C40; C358]
FALSE	High	Master Protein	P50598	Tol-Pal system protein TolQ OS=Pseudomonas aeruginosa (strain ATCC 15692 / DSM 22644 / CIP 104116 / JCM 14847 / LMG 12228 / 1C / PRS 101 / PAO1) OX=208964 GN=tolQ PE=3 SV=1	0	FALSE	27.706	22	4	44	4	231	25.3	6.34	12.87	4	0.486	0.61817	0.999759	65.4	134.6	77.34	23.98	46891.1	21432.2	117933	72445.9	195287	187232	316533	201674	57296.1	27246.3	209199	210212	213691	237574	331891	201674	High	High	High	High	High	High	High	High	1	Oxidation [M110]
FALSE	High	Master Protein	Q9I696	Histidine kinase OS=Pseudomonas aeruginosa (strain ATCC 15692 / DSM 22644 / CIP 104116 / JCM 14847 / LMG 12228 / 1C / PRS 101 / PAO1) OX=208964 GN=chpA PE=4 SV=1	0	FALSE	75.655	11	19	77	19	2472	268.4	4.53	21.41	19	0.512	0.620321	0.999759	67.8	132.2	62.75	77.14		3101.03	1665.23	7011.08	23358	3574.22	7382.92	49863.2	8336.63	8619.56	7658.17	23177.3	26315.5	10291.6	10398.1	49863.2	High	Peak Found	High	High	High	High	High	High	1	Oxidation [M2407]
FALSE	High	Master Protein	Q9HUM5	ATP phosphoribosyltransferase regulatory subunit OS=Pseudomonas aeruginosa (strain ATCC 15692 / DSM 22644 / CIP 104116 / JCM 14847 / LMG 12228 / 1C / PRS 101 / PAO1) OX=208964 GN=hisZ PE=3 SV=1	0	FALSE	29.612	24	8	49	8	394	42.5	5.2	18.97	8	0.46	0.621042	0.999759	63	137	50.32	20.94	26612.7	11686.4	34637.2	17724	76794.3	46512.2	89671.2	92522.1	30697.2	17890.4	62879.6	55224.6	85115	59018.3	94022	98320	High	High	High	High	High	High	High	High	1	Carbamidomethyl [C105; C220]
FALSE	High	Master Protein	Q9HV81	Uncharacterized protein OS=Pseudomonas aeruginosa (strain ATCC 15692 / DSM 22644 / CIP 104116 / JCM 14847 / LMG 12228 / 1C / PRS 101 / PAO1) OX=208964 GN=PA4717 PE=4 SV=1	0.001	FALSE	13.623	16	4	21	4	297	31.8	6.24	5.84	4	0.473	0.621459	0.999759	64.2	135.8	40.32	64.13			13263.1	5745.15	37617.3	22130.9		29426.8	10050	11103.9	23527.2	16670.3	41162.2	28081.4	2612.17	29426.8	n/a	n/a	Peak Found	Peak Found	High	High	High	High	1	Oxidation [M200; M259]
FALSE	High	Master Protein	Q9HWD6	50S ribosomal protein L4 OS=Pseudomonas aeruginosa (strain ATCC 15692 / DSM 22644 / CIP 104116 / JCM 14847 / LMG 12228 / 1C / PRS 101 / PAO1) OX=208964 GN=rplD PE=3 SV=1	0	FALSE	86.046	64	10	223	10	200	21.6	9.91	89.71	10	0.922	0.621769	0.999759	96	104	62.76	64.03	720507	286224	920504	657834	1.12027e+06	584032	2.90922e+06	1.30129e+06	831090	307871	1.63287e+06	1.90879e+06	1.22585e+06	741065	3.05038e+06	1.30129e+06	High	High	High	High	High	High	High	High	1	Oxidation [M1; M35]
FALSE	High	Master Protein	Q9HXS9	Uncharacterized protein OS=Pseudomonas aeruginosa (strain ATCC 15692 / DSM 22644 / CIP 104116 / JCM 14847 / LMG 12228 / 1C / PRS 101 / PAO1) OX=208964 GN=PA3712 PE=4 SV=1	0.002	FALSE	8.946	11	3	8	3	231	24.7	5.99	3.71	3	0.902	0.621869	0.999759	94.8	105.2	37.17	106.23	16738.2		13733.2	10365.2	70223.6			111747	19307.2	11424.7	24361.1	30076.2	76841.3	7524.56	3890.37	111747	High	n/a	Peak Found	Peak Found	High	n/a	n/a	High	1	Oxidation [M17]
FALSE	High	Master Protein	O68562	Outer membrane protein assembly factor BamE OS=Pseudomonas aeruginosa (strain ATCC 15692 / DSM 22644 / CIP 104116 / JCM 14847 / LMG 12228 / 1C / PRS 101 / PAO1) OX=208964 GN=bamE PE=3 SV=1	0.005	FALSE	4.752	12	1	6	1	176	19.4	4.93	1.32	1	0.906	0.622301	0.999759	95.1	104.9	61.01	36.33	29124.8	17107	40235.1	30175.7	49075	17445.1	51899.2	60616.3	33594.8	18400.7	71372.3	87559	53699.7	22135.6	54417.4	60616.3	High	Peak Found	Peak Found	High	High	High	High	Peak Found	1
FALSE	High	Master Protein	Q9HVU0	Rod shape-determining protein MreB OS=Pseudomonas aeruginosa (strain ATCC 15692 / DSM 22644 / CIP 104116 / JCM 14847 / LMG 12228 / 1C / PRS 101 / PAO1) OX=208964 GN=mreB PE=4 SV=1	0	FALSE	78.132	58	16	164	16	345	37	5.39	69.7	16	0.921	0.62354	0.999759	95.9	104.1	69.06	65.48	346749	117683	280408	328189	867537	175641	801946	279020	399968	130882	497411	952285	949291	222867	840857	279020	High	High	High	High	High	High	High	High	1	Carbamidomethyl [C85; C111; C114; C322]; Oxidation [M74; M143]
FALSE	High	Master Protein	Q9HUC7	SPOR domain-containing protein OS=Pseudomonas aeruginosa (strain ATCC 15692 / DSM 22644 / CIP 104116 / JCM 14847 / LMG 12228 / 1C / PRS 101 / PAO1) OX=208964 GN=PA5052 PE=4 SV=1	0.001	FALSE	14.046	22	3	7	3	231	25.1	10.18	1.23	3	0.978	0.62361	0.999759	98.9	101.1	21.47	83.69			4372.11	4466.82		9068.21	28146.2		9727.62	9728.28	7755.62	12961.1	3906.18	11506.4	29511.8	8603.54	n/a	n/a	Peak Found	High	High	High	High	n/a	1
FALSE	High	Master Protein	P04264	SWISS-PROT:P04264 Tax_Id=9606 Gene_Symbol=KRT1 Keratin, type II cytoskeletal 1	0	TRUE	1179.67	51	57	24055	37	644	66	8.12	10110.9	57	0.92	0.624364	0.999759	95.8	104.2	13.99	11.53	7.31882e+08	1.02169e+09	5.78204e+08	2.86738e+08	7.99807e+08	8.20939e+08	9.36312e+08	1.15498e+09	8.44211e+08	1.09895e+09	1.02567e+09	8.3201e+08	8.75179e+08	1.04167e+09	9.81742e+08	1.15498e+09	High	High	High	High	High	High	High	High	1	Oxidation [M259; M262; M296; M469]; Carbamidomethyl [C49]
FALSE	High	Master Protein	Q9I5U2	LPS-assembly protein LptD OS=Pseudomonas aeruginosa (strain ATCC 15692 / DSM 22644 / CIP 104116 / JCM 14847 / LMG 12228 / 1C / PRS 101 / PAO1) OX=208964 GN=lptD PE=1 SV=1	0	FALSE	117.201	33	27	212	27	924	104.2	5.66	79.9	27	0.919	0.625712	0.999759	95.8	104.2	51.11	22.74	118357	48285.7	127188	75189	235049	129591	204536	162171	136522	53126.7	225616	218171	257200	164435	214460	162171	High	High	High	High	High	High	High	High	1	Oxidation [M186; M907]
FALSE	High	Master Protein	G3XCZ9	Poly(3-hydroxyalkanoic acid) synthase 2 OS=Pseudomonas aeruginosa (strain ATCC 15692 / DSM 22644 / CIP 104116 / JCM 14847 / LMG 12228 / 1C / PRS 101 / PAO1) OX=208964 GN=phaC2 PE=4 SV=1	0.001	FALSE	15.166	8	3	11	3	560	62.7	7.97	3.02	3	0.955	0.625809	0.999759	97.7	102.3	39.12	76.89	13737.8				5528.29	15686.2	27875.3	5153.75	15846.3	5676.28	10524	10441.9	6049.26	19903.8	29227.8	5153.75	High	n/a	High	n/a	High	High	High	High	1
FALSE	High	Master Protein	P35527	SWISS-PROT:P35527 Tax_Id=9606 Gene_Symbol=KRT9 Keratin, type I cytoskeletal 9	0	TRUE	582.098	55	37	14609	36	623	62.1	5.3	6241.33	37	0.919	0.626136	0.999759	95.8	104.2	16.29	14.1	6.16373e+08	6.11914e+08	3.14953e+08	1.69334e+08	6.11747e+08	5.73252e+08	4.90326e+08	6.50899e+08	7.10973e+08	6.58191e+08	5.5869e+08	4.91347e+08	6.69397e+08	7.27387e+08	5.14116e+08	6.50899e+08	High	High	High	High	High	High	High	High	1	Oxidation [M157; M234; M245; M269; M276; M286; M296; M326; M411]; Carbamidomethyl [C406; C432]
FALSE	High	Master Protein	Q9I6J9	Agmatine deiminase OS=Pseudomonas aeruginosa (strain ATCC 15692 / DSM 22644 / CIP 104116 / JCM 14847 / LMG 12228 / 1C / PRS 101 / PAO1) OX=208964 GN=aguA PE=1 SV=1	0.001	FALSE	9.67	12	3	8	3	368	41.2	4.98	1.75	3	1.021	0.626909	0.999759	101	99	85.28	39.91			8553.5	12390.5					5036.38	8652.19	15172.9	35952.6	12993.4	4393.67	12719.5	9900.61	High	High	High	High	High	n/a	n/a	n/a	1	Carbamidomethyl [C357]
[truncated: 1,376 more rows]

## Sheet: Filtered_Sorted
Checked	Protein FDR Confidence: Combined	Master	Accession	Description	Exp. q-value: Combined	Contaminant	Sum PEP Score	Coverage [%]	# Peptides	# PSMs	# Unique Peptides	# AAs	MW [kDa]	calc. pI	Score CHIMERYS Identification: CHIMERYS Identification	# Peptides (by Search Engine): CHIMERYS Identification	Ratio: (C-rmf) / (rmf)	P-Value: (C-rmf) / (rmf)	Adj. P-Value: (C-rmf) / (rmf)	Abundances (Grouped): C-rmf	Abundances (Grouped): rmf	CV [%]: C-rmf	CV [%]: rmf	Abundance: F13: Sample, C-rmf	Abundance: F14: Sample, C-rmf	Abundance: F15: Sample, C-rmf	Abundance: F16: Sample, C-rmf	Abundance: F9: Sample, rmf	Abundance: F10: Sample, rmf	Abundance: F11: Sample, rmf	Abundance: F12: Sample, rmf	Abundances (Normalized): F13: Sample, C-rmf	Abundances (Normalized): F14: Sample, C-rmf	Abundances (Normalized): F15: Sample, C-rmf	Abundances (Normalized): F16: Sample, C-rmf	Abundances (Normalized): F9: Sample, rmf	Abundances (Normalized): F10: Sample, rmf	Abundances (Normalized): F11: Sample, rmf	Abundances (Normalized): F12: Sample, rmf	Found in Sample: F13: Sample, C-rmf	Found in Sample: F14: Sample, C-rmf	Found in Sample: F15: Sample, C-rmf	Found in Sample: F16: Sample, C-rmf	Found in Sample: F9: Sample, rmf	Found in Sample: F10: Sample, rmf	Found in Sample: F11: Sample, rmf	Found in Sample: F12: Sample, rmf	# Protein Groups	Modifications
[truncated: 1,481 more rows]

[truncated: 1 more sheets: Columns Info]
