# Supplementary material for: A novel stress response pathway mediates biofilm architecture in Pseudomonas aeruginosa
Source: PLoS Pathog. 2026 Jul 28;22(7):e1013832. doi: 10.1371/journal.ppat.1013832 (PMC13411936; doi:10.1371/journal.ppat.1013832)
Supplement: S3 Data — Contains underlying data for Table 4. (XLSX) [file ppat.1013832.s003.xlsx]

## Sheet: Proteins
Checked	Protein Group FDR Confidence: Combined	Protein FDR Confidence: Combined	Master	Accession	Description	Contaminant	Exp. Protein Group q-value: Combined	Exp. Protein q-value: Combined	Sum PEP Score	Coverage [%]	# Peptides	# PSMs	# Unique Peptides	# AAs	MW [kDa]	calc. pI	Score CHIMERY: CHIMERYS	# Peptides (by Search Engine): CHIMERYS	Abundance Ratio: (F11) / (F10)	Abundance Ratio P-Value: (F11) / (F10)	Abundance Ratio Adj. P-Value: (F11) / (F10)	Abundances (Grouped): F10	Abundances (Grouped): F11	Abundances (Grouped) CV [%]: F10	Abundances (Grouped) CV [%]: F11	Abundance: F10: Sample, n/a	Abundance: F11: Sample, n/a	Abundances (Normalized): F10: Sample, n/a	Abundances (Normalized): F11: Sample, n/a	Abundances Count: F10: Sample, n/a	Abundances Count: F11: Sample, n/a	Found in Sample: F10: Sample, n/a	Found in Sample: F11: Sample, n/a	# Protein Groups	Modifications
FALSE	High	High	Master Protein	processed_PS_84_02061	hypothetical protein	FALSE	0	0	11.052	36	5	19	5	119	12.7	7.87	6.57	5	65.723	1e-17	7.91538e-16	3	197				1.90766e+06	29025.8	1.90766e+06		1	High	High	1	Carbamidomethyl [C42]
FALSE	High	High	Master Protein	processed_PS_84_03793	hypothetical protein	FALSE	0	0	14.261	30	2	42	2	102	11.1	4.86	11.26	2	52.281	1e-17	7.91538e-16	3.8	196.2				7.27357e+06	139126	7.27357e+06		1	High	High	1	Oxidation [M88(100)]
FALSE	High	High	Master Protein	processed_PS_84_04760	Cyclic pyranopterin monophosphate synthase	FALSE	0.00555	0.00525	2.259	8	1	5	1	156	16.7	6.92	0.8	1	23.235	1e-17	7.91538e-16	8.3	191.7				3632418	156333	3632418		1	High	High	1
FALSE	High	High	Master Protein	processed_PS_84_05093	Iron-utilization periplasmic protein	FALSE	0.0011	0.00105	5.963	10	3	20	3	337	36.8	5.38	4.75	3	22.124	1e-17	7.91538e-16	8.6	191.4				1.0058e+06	45462.1	1.0058e+06		1	High	High	1	Oxidation [M206(100)]
FALSE	High	High	Master Protein	processed_PS_84_04219	Hydroperoxy fatty acid reductase gpx1	FALSE	0.00985	0.00932	1.907	7	1	5	1	162	17.9	9.16	0.8	1	21.661	1e-17	7.91538e-16	8.8	191.2				1.21413e+06	56052.1	1.21413e+06		1	High	High	1
FALSE	High	High	Master Protein	processed_PS_84_00579	Ribulose-phosphate 3-epimerase	FALSE	0	0	10.866	17	4	65	4	224	24.1	5.27	30.81	4	15.068	1e-17	7.91538e-16	12.4	187.6			133671	2.88941e+06	191763	2.88941e+06	1	2	High	High	1
FALSE	High	High	Master Protein	processed_PS_84_03635	hypothetical protein	FALSE	0.00105	0.001	5.181	8	2	14	2	209	23.5	5.24	3.97	2	13.899	1.00142e-13	6.86975e-12	13.4	186.6				960695	69118.2	960695		1	High	High	1
FALSE	High	High	Master Protein	processed_PS_84_05224	hypothetical protein	FALSE	0.00176	0.00168	3.045	6	1	5	1	139	15.5	9.11	1.98	1	9.536	4.04343e-13	2.60043e-11	19	181			188218	2.21125e+06	231892	2.21125e+06	1	1	High	High	1
FALSE	High	High	Master Protein	processed_PS_84_00063	D-amino acid dehydrogenase 1	FALSE	0	0	12.373	12	6	19	6	434	47.4	8.1	6.3	6	9.489	1.09462e-09	5.11984e-08	19.1	180.9				683810	72065.2	683810		2	High	High	1
FALSE	High	High	Master Protein	processed_PS_84_03453	hypothetical protein	FALSE	0.00115	0.00109	6.603	17	3	18	3	169	18	8.07	7.46	3	8.696	8.79498e-09	3.77085e-07	20.6	179.4			45044.1	482580	55496.2	482580	1	1	High	High	1	Oxidation [M1(100)]
FALSE	High	High	Master Protein	processed_PS_84_02405	Acetylornithine/succinyldiaminopimelate aminotransferase	FALSE	0	0	19.489	9	9	57	9	956	104	6.18	15.82	9	8.198	1.08633e-11	6.5755e-10	21.7	178.3			253749	2779479	339054	2779479	2	3	High	High	1
FALSE	High	High	Master Protein	processed_PS_84_04275	Orotidine 5'-phosphate decarboxylase	FALSE	0.00094	0.00089	3.899	12	2	15	2	233	24.6	5.3	1.71	2	7.949	1.27987e-10	7.31656e-09	22.3	177.7			155561	1523409	191657	1523409	1	1	High	High	1
FALSE	High	High	Master Protein	processed_PS_84_02863	Porin-like protein NicP	FALSE	0	0	18.317	14	5	48	5	417	46.2	6.92	11.9	5	6.759	9.03096e-08	3.4418e-06	25.8	174.2			43217.1	1.03833e+06	153612	1.03833e+06	1	2	High	High	1
FALSE	High	High	Master Protein	processed_PS_84_00695	Riboflavin biosynthesis protein	FALSE	0.00089	0.00085	3.147	8	1	2	1	205	22.3	7.01	0.83	1	6.454	4.3159e-06	0.000123363	26.8	173.2				460654	71369.4	460654		1	n/a	High	1
FALSE	High	High	Master Protein	processed_PS_84_03727	Cobalt-zinc-cadmium resistance protein CzcC	FALSE	0	0	56.291	50	16	275	16	417	44.8	8.69	79.35	16	5.769	4.2211e-08	1.73741e-06	29.5	170.5			450966	3.39616e+06	588670	3.39616e+06	1	3	High	High	1
FALSE	High	High	Master Protein	processed_PS_84_05442	Transcription termination factor Rho	FALSE	0	0	23.222	28	10	71	10	419	47	7.94	22.32	10	5.452	2.01563e-07	7.40744e-06	31	169			209436	1.61212e+06	295702	1.61212e+06	1	2	High	High	1	Carbamidomethyl [C165]
FALSE	High	High	Master Protein	processed_PS_84_04554	Lysine--tRNA ligase	FALSE	0	0	23.621	25	10	65	10	500	57.1	5.38	25.64	10	5.292	8.61244e-06	0.000239519	31.8	168.2			75216.1	1.08442e+06	204920	1.08442e+06	1	3	High	High	1
FALSE	High	High	Master Protein	processed_PS_84_04019	D-alanyl-D-alanine carboxypeptidase DacC	FALSE	0	0	15.455	13	6	75	6	484	52.2	9.39	28.12	6	5.027	7.3958e-07	2.53676e-05	33.2	166.8			258800	1.7225e+06	342627	1.7225e+06	2	3	High	High	1
FALSE	High	High	Master Protein	processed_PS_84_01255	Glutamine transport ATP-binding protein GlnQ	FALSE	0.00132	0.00128	8.989	14	3	8	3	244	26.9	7.8	3.05	3	4.935	0.000231859	0.00407174	33.7	166.3				362257	73410	362257		1	High	High	1	Carbamidomethyl [C218]
FALSE	High	High	Master Protein	processed_PS_84_00730	Acetoin:2,6-dichlorophenolindophenol oxidoreductase subunit beta	FALSE	0.00136	0.00132	9.564	13	4	12	4	340	36.5	5.03	4.07	4	4.824	5.54384e-05	0.00124013	34.3	165.7				818647	169689	818647		1	High	High	1	Carbamidomethyl [C157]
FALSE	High	High	Master Protein	processed_PS_84_03032	hypothetical protein	FALSE	0	0	15.746	14	7	38	7	500	56	5.27	10.31	7	4.621	0.00011876	0.00260008	35.6	164.4				605031	130922	605031		1	High	High	1
FALSE	High	High	Master Protein	processed_PS_84_04761	hypothetical protein	FALSE	0.00114	0.00109	6.564	7	2	17	2	464	51.8	5.87	4.43	2	4.405	0.00019504	0.00401393	37	163				682278	154884	682278		1	High	High	1
FALSE	High	High	Master Protein	processed_PS_84_04144	Small heat shock protein IbpB	FALSE	0.00143	0.00138	10.356	41	5	26	5	147	16.1	6.39	4.35	5	4.38	0.000207322	0.00402517	37.2	162.8				652180	148883	652180		2	High	High	1
FALSE	High	High	Master Protein	processed_PS_84_00314	Ferrichrome outer membrane transporter/phage receptor	FALSE	0	0	56.184	30	20	181	20	828	91.3	5.36	54.6	20	3.981	4.88881e-05	0.00111791	40.2	159.8			388382	1.93074e+06	485029	1.93074e+06	2	3	High	High	1	Oxidation [M705(100)]
FALSE	High	High	Master Protein	processed_PS_84_04023	Dihydroorotate dehydrogenase (quinone)	FALSE	0.00093	0.00089	3.839	5	2	10	2	340	35.6	8.37	1.79	2	3.742	0.00357504	0.043279	42.2	157.8				412008	110109	412008		1	High	High	1
FALSE	High	High	Master Protein	processed_PS_84_00100	hypothetical protein	FALSE	0	0	26.003	34	6	99	6	243	26	9.88	49.08	6	3.672	0.000148993	0.00319404	42.8	157.2			1.43611e+06	6.49736e+06	1.76934e+06	6.49736e+06	3	3	High	High	1	Oxidation [M176(100); M194(100)]
FALSE	High	High	Master Protein	processed_PS_84_05195	ATP-dependent RNA helicase RhlE	FALSE	0	0	15.094	14	8	18	8	630	68.3	9.96	5.55	8	3.602	0.00686294	0.0759351	43.5	156.5			25513.1	113217	31433.2	113217	1	1	High	High	1	Carbamidomethyl [C136]
FALSE	High	High	Master Protein	processed_PS_84_04548	Peptidoglycan-associated lipoprotein	FALSE	0	0	53.477	57	16	238	16	263	28.9	9.03	119.22	16	3.597	0.000202924	0.00402517	43.5	156.5			5.40928e+06	2.39716e+07	6.66445e+06	2.39716e+07	3	3	High	High	1
FALSE	High	High	Master Protein	processed_PS_84_00273	N-acetylmuramoyl-L-alanine amidase AmiD	FALSE	0.00138	0.00134	9.736	13	2	22	2	262	29.4	9.31	5.06	2	3.542	0.00132142	0.0188853	44	156			224261	978641	276299	978641	1	1	High	High	1	Oxidation [M246(90.7)]
FALSE	High	High	Master Protein	processed_PS_84_01925	6-phosphogluconate dehydrogenase, NAD(+)-dependent, decarboxylating	FALSE	0	0	11.666	9	3	35	3	327	35.4	6.47	11.83	3	3.311	0.00072404	0.01112	46.4	153.6			418275	1.90027e+06	573892	1.90027e+06	2	3	High	High	1	Oxidation [M1(100)]
FALSE	High	High	Master Protein	processed_PS_84_02120	hypothetical protein	FALSE	0.00113	0.00107	6.395	14	2	8	2	132	13.7	6.1	3.55	2	3.26	0.000868102	0.012946	46.9	153.1			453191	1.92399e+06	590191	1.92399e+06	1	2	High	High	1
FALSE	High	High	Master Protein	processed_PS_84_02209	Porin D	FALSE	0	0	99.245	56	22	786	21	447	49.1	5.54	320.09	22	3.215	0.000982319	0.0144401	47.5	152.5			15992156	6.33416e+07	1.9703e+07	6.33416e+07	3	3	High	High	1	Oxidation [M33(100); M199(100); M382(100)]
FALSE	Medium	Medium	Master Protein	processed_PS_84_04295	hypothetical protein	FALSE	0.01387	0.01383	1.651	2	1	3	1	528	58.2	5.64	1.06	1	3.191	0.00198627	0.0272516	47.7	152.3			320611	1.26047e+06	395006	1.26047e+06	1	1	High	High	1
FALSE	High	High	Master Protein	processed_PS_84_03016	putative deoxyribonuclease RhsA	FALSE	0	0	24.318	7	9	114	9	1396	156.3	6.16	46.87	9	3.19	0.0010898	0.0157945	47.7	152.3			874458	3.59796e+06	1.12798e+06	3.59796e+06	2	3	High	High	1	Oxidation [M198(100); M1288(100)]; Carbamidomethyl [C200]
FALSE	High	High	Master Protein	processed_PS_84_04005	Aconitate hydratase A	FALSE	0	0	12.566	7	7	46	7	913	99	5.81	10.04	7	3.119	0.00974324	0.104435	48.6	151.4			73484.7	494832	158659	494832	1	2	High	High	1
FALSE	High	High	Master Protein	processed_PS_84_04738	30S ribosomal protein S9	FALSE	0	0	31.576	42	6	171	6	130	14.6	11.19	99.07	6	3.077	0.00173573	0.024136	49.1	150.9			9.83579e+06	3.72906e+07	1.21181e+07	3.72906e+07	3	3	High	High	1	Oxidation [M88(100)]
FALSE	High	High	Master Protein	processed_PS_84_03861	2-iminobutanoate/2-iminopropanoate deaminase	FALSE	0.00122	0.00117	7.828	23	3	25	3	125	13.3	5.45	6.65	3	3.053	0.00255653	0.0337266	49.3	150.7			342623	1288710	422126	1288710	1	1	High	High	1	Carbamidomethyl [C63]
FALSE	High	High	Master Protein	processed_PS_84_01312	Peptidoglycan-associated lipoprotein	FALSE	0	0	20.567	22	7	41	7	325	34.1	9.85	14.62	7	2.991	0.00230364	0.0311901	50.1	149.9			512661	2.11561e+06	707427	2.11561e+06	1	3	High	High	1	Oxidation [M211(99.9); M257(100)]
FALSE	High	High	Master Protein	processed_PS_84_00105	DNA-binding protein HU-beta	FALSE	0	0	10.906	23	3	34	3	99	10.5	10.17	10.44	3	2.948	0.00296576	0.0381632	50.7	149.3			2.7015e+06	9810955	3.32836e+06	9810955	1	1	High	High	1
FALSE	High	High	Master Protein	processed_PS_84_00783	30S ribosomal protein S20	FALSE	0	0	14.151	49	5	56	5	92	10.1	10.76	26.31	5	2.942	0.00303776	0.0385909	50.7	149.3			1.7016e+06	6.35025e+06	2.15857e+06	6.35025e+06	2	3	High	High	1
FALSE	High	High	Master Protein	processed_PS_84_03545	Ferric-pseudobactin BN7/BN8 receptor	FALSE	0	0	90.134	32	23	484	23	803	87.2	5.16	210.95	23	2.939	0.00307698	0.0386124	50.8	149.2			1.0374e+07	3.75608e+07	1.27811e+07	3.75608e+07	3	3	High	High	1	Oxidation [M246(100)]
FALSE	High	High	Master Protein	processed_PS_84_00126	N5-carboxyaminoimidazole ribonucleotide synthase	FALSE	0.00092	0.00087	3.504	6	2	11	2	360	38.7	5.53	2.17	2	2.904	0.0245444	0.207018	51.2	148.8				448089	154326	448089		1	High	High	1
FALSE	High	High	Master Protein	processed_PS_84_00075	50S ribosomal protein L28	FALSE	0	0	17.642	50	5	80	5	78	8.9	11.78	48.59	5	2.896	0.00366424	0.0438431	51.3	148.7			4.40375e+06	1.58339e+07	5.46668e+06	1.58339e+07	2	3	High	High	1	Carbamidomethyl [C5]
FALSE	High	High	Master Protein	processed_PS_84_05000	Tn3 family transposase TnXax1	FALSE	0	0	28.194	27	9	194	9	438	48	7.55	54.31	9	2.864	0.00392442	0.0464164	51.8	148.2			656707	2.34125e+06	817449	2.34125e+06	2	3	High	High	1
FALSE	High	High	Master Protein	processed_PS_84_01518	ATP-dependent RNA helicase SrmB	FALSE	0.00145	0.0014	10.522	11	6	17	6	453	49.9	9.51	5.76	6	2.836	0.0158012	0.149169	52.1	147.9			221023	772363	272309	772363	1	1	High	High	1
FALSE	High	High	Master Protein	processed_PS_84_05011	Ribosomal silencing factor RsfS	FALSE	0	0	13.204	32	5	68	5	139	15.6	5.8	31.79	5	2.828	0.00422519	0.0494059	52.2	147.8			568057	2.27411e+06	804128	2.27411e+06	1	2	High	High	1	Oxidation [M56(100)]
FALSE	High	High	Master Protein	processed_PS_84_00531	3-methylmercaptopropionyl-CoA dehydrogenase	FALSE	0.00332	0.00316	2.612	1	1	2	1	601	65.5	5.95	0.69	1	2.819	0.0421129	0.295168	52.4	147.6			48656.5	168965	59946.8	168965	1	1	High	High	1
FALSE	High	High	Master Protein	processed_PS_84_00263	High-affinity zinc uptake system protein ZnuA	FALSE	0.00137	0.00133	9.59	17	4	24	4	302	32.7	6.35	7.09	4	2.788	0.00612509	0.0685078	52.8	147.2			408956	1.40481e+06	503850	1.40481e+06	2	2	High	High	1
FALSE	High	High	Master Protein	processed_PS_84_00914	Beta-barrel assembly-enhancing protease	FALSE	0	0	12.65	9	6	29	6	573	63.9	4.94	10.69	6	2.699	0.0262918	0.216434	54.1	145.9			148625	626513	232147	626513	2	3	High	High	1
FALSE	High	High	Master Protein	processed_PS_84_04468	tRNA-cytidine(32) 2-sulfurtransferase	FALSE	0.00107	0.00102	5.418	11	3	9	3	274	31	6.79	2.32	3	2.675	0.0309885	0.232753	54.4	145.6			143569	473162	176883	473162	1	1	High	High	1
FALSE	High	High	Master Protein	processed_PS_84_00351	hypothetical protein	FALSE	0	0	28.468	50	10	60	9	342	33.6	10.56	38.3	10	2.672	0.00921405	0.0998027	54.5	145.5			1.94061e+06	6.38814e+06	2.39091e+06	6.38814e+06	3	3	High	High	1
FALSE	High	High	Master Protein	processed_PS_84_03815	putative L,D-transpeptidase YnhG	FALSE	0	0	19.743	28	8	60	8	325	35	5.67	18.03	8	2.658	0.0145527	0.142616	54.7	145.3			349487	1144583	430582	1144583	1	1	High	High	1	Oxidation [M223(100)]
FALSE	High	High	Master Protein	processed_PS_84_04551	hypothetical protein	FALSE	0.00103	0.00098	4.984	6	3	17	3	425	47.7	5.82	5.43	3	2.643	0.0277928	0.223428	54.9	145.1			216052	796362	301295	796362	1	2	High	High	1
FALSE	High	High	Master Protein	processed_PS_84_03448	HTH-type transcriptional regulator LutR	FALSE	0	0	13.48	20	5	35	5	249	27.5	7.42	7.38	5	2.638	0.0324491	0.240217	55	145			175127	569138	215763	569138	3	3	High	High	1
FALSE	High	High	Master Protein	processed_PS_84_00849	Ferric-pseudobactin BN7/BN8 receptor	FALSE	0	0	36.634	19	14	96	14	810	89.1	6.02	34.1	14	2.62	0.0113893	0.119587	55.3	144.7			816484	2.63539e+06	1.00594e+06	2.63539e+06	3	3	High	High	1
FALSE	High	High	Master Protein	processed_PS_84_04693	Pyruvate kinase II	FALSE	0	0	13.022	14	6	30	6	484	52	6.7	8.77	6	2.613	0.0553929	0.33529	55.4	144.6				430157	164617	430157		1	High	High	1	Oxidation [M202(100)]; Carbamidomethyl [C119; C336]
FALSE	High	High	Master Protein	processed_PS_84_02980	hypothetical protein	FALSE	0.00138	0.00133	9.708	21	5	32	5	268	29.6	7.09	8.77	5	2.612	0.0537204	0.329532	55.4	144.6				447479	171338	447479		2	High	High	1	Oxidation [M67(100)]
FALSE	High	High	Master Protein	processed_PS_84_05053	Curved DNA-binding protein	FALSE	0	0	35.709	40	11	148	11	319	34.8	9.19	57.68	11	2.59	0.0128787	0.128662	55.7	144.3			2.03357e+06	6.57699e+06	2.53979e+06	6.57699e+06	2	3	High	High	1	Oxidation [M163(100); M290(100)]
FALSE	High	High	Master Protein	processed_PS_84_04176	50S ribosomal protein L32	FALSE	0	0	15.133	52	4	208	4	60	6.8	9.7	61.02	4	2.557	0.014699	0.142691	56.2	143.8			3.95249e+06	1.24514e+07	4.86963e+06	1.24514e+07	3	3	High	High	1
FALSE	High	High	Master Protein	processed_PS_84_03619	hypothetical protein	FALSE	0.00772	0.0073	2.005	4	1	8	1	261	29.3	9.14	2.08	1	2.557	0.0720358	0.386499	56.2	143.8			82378.5	259473	101494	259473	1	1	High	High	1
FALSE	High	High	Master Protein	processed_PS_84_05090	Ribonuclease R	FALSE	0	0	13.787	7	5	30	5	857	96.6	7.83	11.25	5	2.555	0.0432448	0.296659	56.3	143.7			152418	479807	187785	479807	1	1	High	High	1
FALSE	High	High	Master Protein	processed_PS_84_04486	Murein hydrolase activator NlpD	FALSE	0	0	39.575	50	10	179	10	285	30	10.61	96.74	10	2.552	0.0149706	0.143444	56.3	143.7			8646959	2.7192e+07	1.06534e+07	2.7192e+07	3	3	High	High	1	Oxidation [M255(100)]
FALSE	High	High	Master Protein	processed_PS_84_01755	Pyrimidine/purine nucleoside phosphorylase	FALSE	0	0	11.537	49	3	25	3	94	10.3	4.75	5.74	3	2.538	0.043853	0.296873	56.5	143.5			149808	486724	191761	486724	1	2	High	High	1	Carbamidomethyl [C90]; Oxidation [M29(100)]
FALSE	High	High	Master Protein	processed_PS_84_01455	hypothetical protein	FALSE	0.00125	0.0012	8.184	24	2	19	2	78	8.9	6.68	3.89	2	2.53	0.029665	0.229514	56.7	143.3			302966	944313	373267	944313	1	1	High	High	1
FALSE	High	High	Master Protein	processed_PS_84_03986	Soluble lytic murein transglycosylase	FALSE	0	0	27.604	18	11	84	11	641	73.7	9.39	28.65	11	2.512	0.0303795	0.23156	56.9	143.1			337853	1.08431e+06	431660	1.08431e+06	2	3	High	High	1	Oxidation [M256(100); M440(100)]
FALSE	High	High	Master Protein	processed_PS_84_00386	Peroxiredoxin	FALSE	0	0	10.914	19	4	31	4	212	23.9	6.07	8.98	4	2.51	0.032145	0.23969	57	143			276081	970652	386677	970652	2	3	High	High	1
FALSE	High	High	Master Protein	processed_PS_84_00649	30S ribosomal protein S11	FALSE	0	0	21.337	47	6	153	6	129	13.7	10.83	61.01	6	2.502	0.0183269	0.165424	57.1	142.9			6.01277e+06	18536945	7.40798e+06	18536945	3	3	High	High	1	Carbamidomethyl [C103]
FALSE	High	High	Master Protein	processed_PS_84_05318	Cell division protein FtsN	FALSE	0	0	14.198	27	5	31	5	232	24.9	9.89	10.09	5	2.494	0.0179631	0.165036	57.2	142.8			714612	2.19559e+06	880430	2.19559e+06	3	3	High	High	1
FALSE	High	High	Master Protein	processed_PS_84_01907	Acetyl-/propionyl-coenzyme A carboxylase alpha chain	FALSE	0	0	11.876	7	4	30	4	650	69.7	6.1	10.23	4	2.465	0.0212553	0.187564	57.7	142.3			779629	2.3681e+06	960534	2.3681e+06	1	1	High	High	1
FALSE	High	High	Master Protein	processed_PS_84_00553	30S ribosomal protein S21	FALSE	0	0	13.434	49	4	102	4	71	8.4	10.78	56.82	4	2.455	0.0222018	0.190381	57.9	142.1			5.07903e+06	1.53593e+07	6.25757e+06	1.53593e+07	3	3	High	High	1
FALSE	High	High	Master Protein	processed_PS_84_01037	Histidine--tRNA ligase	FALSE	0.0014	0.00136	10.035	14	5	9	5	429	47.7	5.41	1.28	5	2.448	0.0915537	0.452024	58	142				372773	152272	372773		1	High	High	1	Carbamidomethyl [C284]
FALSE	High	High	Master Protein	processed_PS_84_03658	Phenylalanine--tRNA ligase beta subunit	FALSE	0	0	29.563	17	14	107	14	793	86.5	5.21	34.97	14	2.441	0.0532854	0.329532	58.1	141.9			171439	661607	271068	661607	2	3	High	High	1	Oxidation [M589(100)]
FALSE	High	High	Master Protein	processed_PS_84_00645	50S ribosomal protein L15	FALSE	0	0	35.314	59	8	345	8	144	15.2	10.77	217.19	8	2.421	0.0253806	0.21233	58.5	141.5			1.59971e+07	4.77166e+07	1.97091e+07	4.77166e+07	3	3	High	High	1	Oxidation [M111(100)]
FALSE	High	High	Master Protein	processed_PS_84_03019	Actin cross-linking toxin VgrG1	FALSE	0	0	96.765	37	20	515	20	618	69.4	5.66	234.24	20	2.415	0.0259741	0.215543	58.6	141.4			6.11452e+06	1.81948e+07	7.53333e+06	1.81948e+07	3	3	High	High	1	Carbamidomethyl [C307]; Oxidation [M1(100); M3(100); M98(100); M111(100); M236(100); M512(100); M518(100)]
FALSE	High	High	Master Protein	processed_PS_84_05089	23S rRNA (guanosine-2'-O-)-methyltransferase RlmB	FALSE	0.00109	0.00104	5.75	15	3	24	3	248	27	6.79	6.1	3	2.41	0.0512336	0.32745	58.6	141.4			263158	781420	324221	781420	2	2	High	High	1	Carbamidomethyl [C145]
FALSE	High	High	Master Protein	processed_PS_84_00633	50S ribosomal protein L16	FALSE	0	0	24.911	52	7	363	7	137	15.4	11.34	225.16	7	2.389	0.0288694	0.226768	59	141			7.09144e+06	2.08698e+07	8.73694e+06	2.08698e+07	3	3	High	High	1
FALSE	High	High	Master Protein	processed_PS_84_01875	NADH-quinone oxidoreductase subunit F	FALSE	0.00109	0.00104	5.753	7	4	9	4	453	49.1	7.05	3.67	4	2.385	0.111593	0.505855	59.1	140.9			83852	246346	103309	246346	2	2	High	High	1	Oxidation [M90(100)]
FALSE	High	High	Master Protein	processed_PS_84_04611	Lon protease	FALSE	0	0	15.045	9	7	40	7	805	89.7	6.46	10.36	7	2.369	0.066798	0.379431	59.4	140.6			206381	614815	259575	614815	2	3	High	High	1
FALSE	High	High	Master Protein	processed_PS_84_01224	Phosphoribosylformylglycinamidine synthase	FALSE	0.00116	0.0011	6.693	2	3	10	3	1299	140.6	5.12	2.89	3	2.365	0.0667628	0.379431	59.4	140.6			222508	648328	274138	648328	1	1	High	High	1
FALSE	High	High	Master Protein	processed_PS_84_02085	hypothetical protein	FALSE	0.00339	0.00322	2.733	9	1	15	1	106	11.1	4.59	9.59	1	2.357	0.0327762	0.240905	59.6	140.4			1.24337e+06	3.61014e+06	1.53188e+06	3.61014e+06	1	1	High	High	1
FALSE	High	High	Master Protein	processed_PS_84_00833	Protein hcp1	FALSE	0.00173	0.00165	2.835	6	1	6	1	162	17.6	5.58	1.74	1	2.347	0.0347161	0.253354	59.8	140.2			454225	1.31324e+06	559623	1.31324e+06	1	1	High	High	1
FALSE	High	High	Master Protein	processed_PS_84_04928	DNA repair protein RecN	FALSE	0	0	14.393	10	6	14	6	557	60.9	5.55	5.27	6	2.346	0.0945098	0.456576	59.8	140.2			120714	348927	148725	348927	1	1	High	High	1	Oxidation [M296(100)]; Carbamidomethyl [C91]
FALSE	High	High	Master Protein	processed_PS_84_04132	Acetyl-coenzyme A carboxylase carboxyl transferase subunit beta	FALSE	0	0	15.769	16	5	60	5	297	32.5	7.71	22.39	5	2.343	0.0295083	0.229514	59.8	140.2			719942	2077867	886997	2077867	2	2	High	High	1	Oxidation [M281(100)]; Carbamidomethyl [C50]
FALSE	High	High	Master Protein	processed_PS_84_00652	50S ribosomal protein L17	FALSE	0	0	14.448	39	5	137	5	128	14.4	10.59	75.2	5	2.305	0.0401933	0.287215	60.5	139.5			9.36494e+06	2.65936e+07	1.1538e+07	2.65936e+07	3	3	High	High	1
FALSE	High	High	Master Protein	processed_PS_84_04615	hypothetical protein	FALSE	0.00126	0.0012	8.193	21	2	59	2	67	7.6	9.19	26.12	2	2.303	0.0405223	0.287568	60.6	139.4			2.274e+07	6.45165e+07	2.80166e+07	6.45165e+07	2	2	High	High	1
FALSE	High	High	Master Protein	processed_PS_84_03305	hypothetical protein	FALSE	0.00913	0.00863	1.922	2	1	3	1	372	41.4	8.6	0.83	1	2.294	0.137983	0.57252	60.7	139.3			74753.2	211254	92098.9	211254	1	1	Peak Found	High	1
FALSE	High	High	Master Protein	processed_PS_84_00621	30S ribosomal protein S12	FALSE	0	0	12.396	29	4	88	4	123	13.7	11.14	57.07	4	2.289	0.0428463	0.295898	60.8	139.2			1.51829e+07	4.28097e+07	1.87059e+07	4.28097e+07	3	3	High	High	1	Carbamidomethyl [C27]
FALSE	High	High	Master Protein	processed_PS_84_04992	Magnesium and cobalt efflux protein CorC	FALSE	0.00093	0.00088	3.69	6	2	5	2	279	31.4	5.07	1.7	2	2.286	0.151406	0.596921	60.9	139.1			55739.1	156987	68672.9	156987	1	1	High	High	1
FALSE	High	High	Master Protein	processed_PS_84_02126	hypothetical protein	FALSE	0.00171	0.00163	2.779	4	1	4	1	208	24.1	6.43	1.67	1	2.28	0.0884238	0.439556	61	139			217139	610029	267524	610029	1	1	High	High	1
FALSE	High	High	Master Protein	processed_PS_84_00628	50S ribosomal protein L23	FALSE	0	0	22.756	58	6	282	6	99	10.9	9.88	155.19	6	2.275	0.0451076	0.303371	61.1	138.9			3.00476e+07	8.42351e+07	3.70199e+07	8.42351e+07	3	3	High	High	1
FALSE	High	High	Master Protein	processed_PS_84_00188	Beta sliding clamp	FALSE	0	0	17.711	19	6	43	6	367	40.7	5.25	9.51	6	2.268	0.0540392	0.329532	61.2	138.8			418522	1.16932e+06	515635	1.16932e+06	3	3	High	High	1	Carbamidomethyl [C180]
FALSE	High	High	Master Protein	processed_PS_84_01186	Carbamate kinase 1	FALSE	0	0	16.501	17	5	99	5	309	33.3	5.81	43.56	5	2.264	0.0471985	0.307644	61.3	138.7			1.25128e+06	3.4899e+06	1.54162e+06	3.4899e+06	3	3	High	High	1	Carbamidomethyl [C269]
FALSE	High	High	Master Protein	processed_PS_84_01519	hypothetical protein	FALSE	0	0	12.143	44	3	21	3	90	9.9	5.01	4.97	3	2.252	0.0936844	0.45566	61.5	138.5			248664	690044	306364	690044	1	1	High	High	1	Carbamidomethyl [C72]; Oxidation [M59(100)]
FALSE	High	High	Master Protein	processed_PS_84_05382	D-3-phosphoglycerate dehydrogenase	FALSE	0	0	12.096	16	5	35	5	409	44.3	6.34	8.7	5	2.252	0.0541213	0.329532	61.5	138.5			453179	1.25709e+06	558334	1.25709e+06	1	1	High	High	1	Carbamidomethyl [C72]
FALSE	High	High	Master Protein	processed_PS_84_04792	Metal-pseudopaline receptor CntO	FALSE	0	0	63.894	33	18	257	18	796	87	5.25	84.96	18	2.251	0.0496371	0.319883	61.5	138.5			1.84007e+06	5.10275e+06	2.26704e+06	5.10275e+06	3	3	High	High	1
FALSE	High	High	Master Protein	processed_PS_84_00322	hypothetical protein	FALSE	0	0	66.509	25	17	684	11	2957	302.1	4.17	188.34	17	2.237	0.0524523	0.329532	61.8	138.2			2.15237e+07	5.9311e+07	2.65181e+07	5.9311e+07	3	3	High	High	1
FALSE	High	High	Master Protein	processed_PS_84_00045	N-substituted formamide deformylase	FALSE	0	0	45.646	29	15	148	15	613	67.8	6.3	44.48	15	2.232	0.0533398	0.329532	61.9	138.1			833201	2.33575e+06	1.04634e+06	2.33575e+06	2	3	High	High	1	Oxidation [M192(100)]
FALSE	High	High	Master Protein	processed_PS_84_02424	hypothetical protein	FALSE	0.00255	0.00243	2.757	10	1	3	1	92	10.2	5.78	1.34	1	2.223	0.105342	0.486085	62.1	137.9			246139	674078	303253	674078	1	1	Peak Found	High	1
FALSE	High	High	Master Protein	processed_PS_84_00074	50S ribosomal protein L33	FALSE	0.00139	0.00135	9.896	61	3	102	3	51	6	9.99	52.88	3	2.22	0.0559302	0.336563	62.1	137.9			2.77811e+06	7.59861e+06	3.42274e+06	7.59861e+06	3	3	High	High	1
FALSE	High	High	Master Protein	processed_PS_84_05076	Azurin	FALSE	0	0	41.537	44	7	290	7	149	16	6.92	115.22	7	2.215	0.0569443	0.340672	62.2	137.8			6.97436e+06	1.90361e+07	8.59269e+06	1.90361e+07	3	3	High	High	1	Oxidation [M64(100); M76(100); M84(100); M106(100)]
FALSE	High	High	Master Protein	processed_PS_84_03139	hypothetical protein	FALSE	0.00125	0.00119	8.134	28	3	13	3	109	11.5	9.17	4.1	3	2.21	0.103087	0.479986	62.3	137.7			267163	727431	329155	727431	2	2	High	High	1	Carbamidomethyl [C41]
FALSE	High	High	Master Protein	processed_PS_84_00631	50S ribosomal protein L22	FALSE	0	0	15.122	46	4	186	4	110	11.9	10.11	78.57	4	2.185	0.0640497	0.375361	62.8	137.2			2.20228e+07	5.92811e+07	2.7133e+07	5.92811e+07	3	3	High	High	1
FALSE	High	High	Master Protein	processed_PS_84_04806	Maleylpyruvate isomerase	FALSE	0.00104	0.00099	5.013	14	2	4	2	210	22.8	6.28	0.62	2	2.184	0.140575	0.578607	62.8	137.2			129713	349091	159811	349091	1	1	Peak Found	High	1
FALSE	High	High	Master Protein	processed_PS_84_03383	3-hydroxy-3-isohexenylglutaryl-CoA/hydroxy- methylglutaryl-CoA lyase	FALSE	0.00141	0.00137	10.246	11	3	23	3	299	31.3	5.88	7.96	3	2.184	0.0642017	0.375361	62.8	137.2			3.32256e+07	8.94116e+07	4.09353e+07	8.94116e+07	2	2	High	High	1
FALSE	High	High	Master Protein	processed_PS_84_01593	hypothetical protein	FALSE	0	0	16.306	63	7	25	7	175	19.2	4.96	4.48	7	2.175	0.129549	0.553138	63	137			124428	507510	233354	507510	1	3	High	High	1	Oxidation [M70(100); M107(100)]
FALSE	High	High	Master Protein	processed_PS_84_00111	Phosphate regulon transcriptional regulatory protein PhoB	FALSE	0	0	17.067	25	4	92	4	229	25.7	5.4	35.95	4	2.169	0.0679498	0.380887	63.1	136.9			709560	1.8962e+06	874207	1.8962e+06	3	3	High	High	1	Oxidation [M82(100)]
FALSE	High	High	Master Protein	processed_PS_84_03020	hypothetical protein	FALSE	0	0	96.884	47	19	576	19	503	53.9	5.45	232.06	19	2.161	0.0701839	0.386199	63.3	136.7			1.26472e+07	3.36714e+07	1.55818e+07	3.36714e+07	3	3	High	High	1	Oxidation [M18(100); M86(100); M258(100); M261(100); M373(100); M419(100)]
FALSE	High	High	Master Protein	processed_PS_84_01434	hypothetical protein	FALSE	0	0	22.161	29	6	46	6	286	30	8.91	15.06	6	2.159	0.0721948	0.386499	63.3	136.7			456146	1.25664e+06	582078	1.25664e+06	2	3	High	High	1	Carbamidomethyl [C276]
FALSE	High	High	Master Protein	processed_PS_84_04331	Bifunctional chorismate mutase/prephenate dehydratase	FALSE	0.00112	0.00107	6.311	9	3	12	3	364	40.5	6.54	3.94	3	2.153	0.128208	0.552139	63.4	136.6			191376	596016	276873	596016	1	2	High	High	1	Carbamidomethyl [C87]
FALSE	High	High	Master Protein	processed_PS_84_02297	Quinoprotein alcohol dehydrogenase (cytochrome c)	FALSE	0	0	21.483	16	9	41	9	595	64.8	8.82	14.68	9	2.149	0.0862623	0.432995	63.5	136.5			434439	1.15002e+06	535246	1.15002e+06	3	3	High	High	1
FALSE	High	High	Master Protein	processed_PS_84_00172	ATP synthase gamma chain	FALSE	0	0	20.881	31	8	68	8	286	31.4	8.84	26.05	8	2.141	0.0806479	0.410825	63.7	136.3			459815	1.21277e+06	566511	1.21277e+06	3	3	High	High	1	Oxidation [M24(100)]
FALSE	High	High	Master Protein	processed_PS_84_00325	hypothetical protein	FALSE	0	0	205.31	47	48	1449	42	7208	736.4	4.42	643.53	48	2.138	0.0766884	0.402743	63.7	136.3			4.607e+07	1.21334e+08	5.67601e+07	1.21334e+08	3	3	High	High	1	Oxidation [M6696(100); M6788(100)]
FALSE	High	High	Master Protein	processed_PS_84_04547	hypothetical protein	FALSE	0.00125	0.0012	8.136	12	2	33	2	137	14.7	9.04	14.32	2	2.137	0.0768874	0.402743	63.8	136.2			1.68851e+06	4.44557e+06	2.08031e+06	4.44557e+06	2	2	High	High	1
FALSE	High	High	Master Protein	processed_PS_84_00636	50S ribosomal protein L14	FALSE	0	0	53.863	70	11	502	11	122	13.4	10.93	253.45	11	2.131	0.0785465	0.402743	63.9	136.1			1.64187e+07	4.3114e+07	2.02285e+07	4.3114e+07	3	3	High	High	1	Oxidation [M1(100); M7(100); M58(100)]
FALSE	High	High	Master Protein	processed_PS_84_05174	Fructose-bisphosphate aldolase	FALSE	0	0	33.312	33	12	139	12	354	38.4	5.77	60.83	12	2.131	0.0786699	0.402743	63.9	136.1			850762	2.23359e+06	1.04817e+06	2.23359e+06	3	3	High	High	1	Oxidation [M288(100); M292(100)]
FALSE	High	High	Master Protein	processed_PS_84_03043	Protein hcp1	FALSE	0	0	26.982	50	7	251	7	172	18.5	5.94	139.43	7	2.12	0.0821349	0.414298	64.1	135.9			2.9168e+07	7.61685e+07	3.59362e+07	7.61685e+07	3	3	High	High	1	Carbamidomethyl [C75; C76]
FALSE	High	High	Master Protein	processed_PS_84_04925	Chaperone protein DnaJ	FALSE	0	0	23.314	25	8	69	8	374	40.1	6.73	24.87	8	2.105	0.0867	0.433079	64.4	135.6			1.05268e+06	2.73035e+06	1.29695e+06	2.73035e+06	3	3	High	High	1	Carbamidomethyl [C146; C149; C163; C166; C325]
FALSE	High	High	Master Protein	processed_PS_84_02721	hypothetical protein	FALSE	0.00115	0.00109	6.61	9	2	13	2	228	25.3	6.7	4.29	2	2.102	0.143923	0.585364	64.5	135.5			232145	601135	286012	601135	1	1	High	High	1
FALSE	High	High	Master Protein	processed_PS_84_01774	Isopenicillin N epimerase	FALSE	0.0011	0.00105	5.87	8	3	19	3	429	47.6	8.46	4.36	3	2.098	0.196914	0.698705	64.6	135.4			121756	314724	150008	314724	1	1	High	High	1
FALSE	High	High	Master Protein	processed_PS_84_00560	hypothetical protein	FALSE	0	0	14.35	13	6	25	6	423	48.7	6.98	6.37	6	2.096	0.128779	0.552139	64.6	135.4			323792	836227	398925	836227	1	1	High	High	1
FALSE	High	High	Master Protein	processed_PS_84_04335	Ubiquinone biosynthesis O-methyltransferase	FALSE	0.00101	0.00096	4.755	8	2	11	2	232	26.1	5.85	3.47	2	2.094	0.153338	0.60223	64.6	135.4			217246	560459	267656	560459	1	1	High	High	1
FALSE	High	High	Master Protein	processed_PS_84_00190	DNA gyrase subunit B	FALSE	0	0	21.596	12	9	55	9	806	90	5.94	11.06	9	2.09	0.0918105	0.452024	64.7	135.3			1.60299e+06	4.12761e+06	1.97495e+06	4.12761e+06	1	1	High	High	1	Oxidation [M355(100)]
FALSE	High	High	Master Protein	processed_PS_84_03048	hypothetical protein	FALSE	0.00115	0.0011	6.647	15	1	6	1	102	9.7	4.56	2.81	1	2.084	0.0938775	0.45566	64.8	135.2			3.73277e+06	9.58437e+06	4.59893e+06	9.58437e+06	1	1	High	High	1
FALSE	High	High	Master Protein	processed_PS_84_01511	hypothetical protein	FALSE	0.00172	0.00164	2.83	7	1	9	1	104	11.3	8.81	4.69	1	2.071	0.0984657	0.466918	65.1	134.9			4535657	11574587	5.58811e+06	11574587	1	1	High	High	1
FALSE	High	High	Master Protein	processed_PS_84_00167	Glutamine--fructose-6-phosphate aminotransferase [isomerizing]	FALSE	0.00127	0.00122	8.39	6	4	13	4	611	66.2	6.06	6.62	4	2.063	0.134628	0.565436	65.3	134.7			364671	926742	449289	926742	2	2	High	High	1
FALSE	High	High	Master Protein	processed_PS_84_03458	Thiol-disulfide oxidoreductase ResA	FALSE	0	0	27.92	46	7	176	7	212	23	5.27	70.63	7	2.054	0.104882	0.486085	65.5	134.5			1.47336e+06	3.72912e+06	1.81524e+06	3.72912e+06	3	3	High	High	1	Carbamidomethyl [C169]; Oxidation [M176(100)]
FALSE	High	High	Master Protein	processed_PS_84_04333	DNA gyrase subunit A	FALSE	0	0	33.543	14	12	97	12	919	101.5	5.05	32.66	12	2.052	0.100298	0.473423	65.5	134.5			746840	1.88821e+06	920138	1.88821e+06	3	3	High	High	1
FALSE	High	High	Master Protein	processed_PS_84_04885	Hemin-binding periplasmic protein HmuT	FALSE	0	0	18.674	30	7	57	7	294	30.7	7.5	17.08	7	2.035	0.244377	0.752817	65.9	134.1			114166	286205	140657	286205	3	3	High	High	1
FALSE	High	High	Master Protein	processed_PS_84_00828	hypothetical protein	FALSE	0.00111	0.00105	6.032	13	1	3	1	79	8.8	9.77	1.33	1	2.031	0.108066	0.49589	66	134			767248	1.91946e+06	945280	1.91946e+06	1	1	High	High	1	Oxidation [M53(100)]
FALSE	High	High	Master Protein	processed_PS_84_00827	hypothetical protein	FALSE	0.001	0.00095	4.67	6	2	13	2	273	30.2	6.92	3.32	2	2.028	0.184391	0.670454	66.1	133.9			222980	557112	274720	557112	1	1	High	High	1
FALSE	Medium	Medium	Master Protein	processed_PS_84_04390	putative phosphatase	FALSE	0.01453	0.01446	1.622	4	1	5	1	217	24.6	4.89	2.41	1	2.025	0.2689	0.761217	66.1	133.9			73620.9	183660	90704	183660	1	1	High	High	1
FALSE	High	High	Master Protein	processed_PS_84_01039	Outer membrane protein assembly factor BamB	FALSE	0	0	45.807	52	16	161	16	380	40.7	5.05	70.26	16	2.024	0.117445	0.527565	66.1	133.9			2.48969e+06	6.33625e+06	3.13091e+06	6.33625e+06	2	3	High	High	1	Oxidation [M309(100)]
FALSE	High	High	Master Protein	processed_PS_84_00030	hypothetical protein	FALSE	0.00331	0.00315	2.577	6	1	6	1	160	18.5	5.6	1.74	1	2.022	0.269274	0.761217	66.2	133.8			56096	139778	69112.6	139778	1	1	Peak Found	High	1
FALSE	High	High	Master Protein	processed_PS_84_00632	30S ribosomal protein S3	FALSE	0	0	28.255	36	9	166	9	228	25.7	10.05	83.12	9	2.02	0.118897	0.529631	66.2	133.8			1.01573e+07	25284148	1.25142e+07	25284148	3	3	High	High	1	Oxidation [M142(100)]
FALSE	High	High	Master Protein	processed_PS_84_02180	Porin-like protein NicP	FALSE	0	0	66.209	36	18	464	18	439	48.7	6.73	256.95	18	2.012	0.122664	0.544055	66.4	133.6			2.24379e+07	5.56192e+07	2.76444e+07	5.56192e+07	3	3	High	High	1	Oxidation [M156(100)]
FALSE	High	High	Master Protein	processed_PS_84_05443	Thioredoxin 1	FALSE	0	0	24.908	51	5	164	5	109	11.7	5.19	73.97	5	2.008	0.124572	0.548701	66.5	133.5			1.44481e+07	3.5739e+07	1.78006e+07	3.5739e+07	3	3	High	High	1	Oxidation [M39(100); M81(100)]
FALSE	High	High	Master Protein	processed_PS_84_00269	Cytochrome c4	FALSE	0.00124	0.00118	7.989	18	4	20	4	205	21.2	7.87	8.14	4	1.993	0.12724	0.552139	66.8	133.2			841320	2.06628e+06	1.03654e+06	2.06628e+06	2	2	High	High	1	Oxidation [M180(100); M182(100)]
FALSE	High	High	Master Protein	processed_PS_84_04038	NAD-specific glutamate dehydrogenase	FALSE	0	0	83.637	24	36	203	36	1621	182.4	5.88	62.51	36	1.993	0.139619	0.576979	66.8	133.2			468064	1.14927e+06	576673	1.14927e+06	3	3	High	High	1	Carbamidomethyl [C492]; Oxidation [M1145(100); M1612(100)]
FALSE	High	High	Master Protein	processed_PS_84_00630	30S ribosomal protein S19	FALSE	0.00129	0.00124	8.658	24	3	53	3	91	10.3	10.62	37.94	3	1.989	0.133481	0.565436	66.9	133.1			7.6629e+06	1.87767e+07	9.441e+06	1.87767e+07	3	3	High	High	1
FALSE	High	High	Master Protein	processed_PS_84_00648	30S ribosomal protein S13	FALSE	0	0	28.344	47	7	221	7	118	13.2	10.67	129.34	7	1.987	0.134583	0.565436	67	133			2.067e+07	5.0591e+07	2.54663e+07	5.0591e+07	3	3	High	High	1	Carbamidomethyl [C34; C85]; Oxidation [M81(100)]
FALSE	High	High	Master Protein	processed_PS_84_00157	Ubiquinone biosynthesis O-methyltransferase, mitochondrial	FALSE	0	0	11.538	13	6	26	6	394	44.3	6.09	11.03	6	1.977	0.217701	0.715224	67.2	132.8			201099	489828	247762	489828	1	1	High	High	1
FALSE	High	High	Master Protein	processed_PS_84_01262	Glycerol kinase	FALSE	0	0	14.147	17	8	39	8	499	55.2	5.4	11.25	8	1.968	0.143897	0.585364	67.4	132.6			1.37217e+08	3.32732e+08	1.69057e+08	3.32732e+08	2	2	High	High	1	Carbamidomethyl [C116]
FALSE	High	High	Master Protein	processed_PS_84_01810	Ferripyoverdine receptor	FALSE	0	0	146.572	41	27	1806	27	830	90.4	5.6	844.52	27	1.967	0.144762	0.586456	67.4	132.6			9.34131e+07	2.26322e+08	1.15089e+08	2.26322e+08	3	3	High	High	1	Oxidation [M178(100); M183(100); M230(100); M365(100); M493(100); M821(100)]; Carbamidomethyl [C670; C675]
FALSE	High	High	Master Protein	processed_PS_84_03686	hypothetical protein	FALSE	0	0	18.361	30	7	69	7	225	24.6	9.26	26.7	7	1.962	0.147084	0.593527	67.5	132.5			1.88172e+06	4.54884e+06	2.31836e+06	4.54884e+06	2	2	High	High	1
FALSE	High	High	Master Protein	processed_PS_84_04440	hypothetical protein	FALSE	0	0	12.57	37	4	29	4	177	18.8	9.36	7.43	4	1.951	0.172098	0.643421	67.8	132.2			422185	1.06673e+06	546871	1.06673e+06	2	3	High	High	1	Carbamidomethyl [C73]
FALSE	High	High	Master Protein	processed_PS_84_00064	Leucine-responsive regulatory protein	FALSE	0.00098	0.00094	4.416	9	2	11	2	162	18.8	8.28	6.38	2	1.95	0.313855	0.797425	67.8	132.2			57202.1	137462	70475.3	137462	1	1	High	High	1
FALSE	High	High	Master Protein	processed_PS_84_00870	50S ribosomal protein L27	FALSE	0.00111	0.00105	5.989	16	2	14	2	85	9.3	10.33	6.83	2	1.949	0.149516	0.594024	67.8	132.2			708564	1.70169e+06	872979	1.70169e+06	1	1	High	High	1
FALSE	High	High	Master Protein	processed_PS_84_05075	NH(3)-dependent NAD(+) synthetase	FALSE	0	0	11.375	22	5	28	5	275	29.2	5.82	11.2	5	1.943	0.305296	0.78932	67.9	132.1			103451	247704	127456	247704	1	1	High	High	1	Carbamidomethyl [C186]
FALSE	High	High	Master Protein	processed_PS_84_01320	hypothetical protein	FALSE	0.00131	0.00126	8.911	11	4	9	4	433	45.6	5.41	2.56	4	1.942	0.304114	0.78932	68	132			79106.9	168813	143938	279478	1	1	High	High	1
FALSE	High	High	Master Protein	processed_PS_84_02407	D-beta-hydroxybutyrate dehydrogenase	FALSE	0.0009	0.00086	3.34	7	2	4	2	254	27.1	6.68	1.14	2	1.94	0.202801	0.700277	68	132			346995	829454	427512	829454	1	1	High	High	1
FALSE	High	High	Master Protein	processed_PS_84_02036	hypothetical protein	FALSE	0	0	11.891	33	3	26	3	105	11.3	4.51	4.29	3	1.936	0.250496	0.752817	68.1	131.9			152795	364519	188250	364519	2	2	High	High	1	Oxidation [M79(100); M83(100); M97(93.4)]
FALSE	High	High	Master Protein	processed_PS_84_04155	Glutamate--tRNA ligase	FALSE	0	0	11.786	10	5	59	5	493	56.4	5.82	15.08	5	1.936	0.260773	0.754776	68.1	131.9			143542	342349	176849	342349	1	1	High	High	1
FALSE	High	High	Master Protein	processed_PS_84_03496	hypothetical protein	FALSE	0	0	15.104	26	3	40	3	157	16.4	9.33	17.62	3	1.931	0.164242	0.630616	68.2	131.8			1.26582e+06	3.01208e+06	1.55954e+06	3.01208e+06	2	2	High	High	1	Oxidation [M119(100)]
FALSE	High	High	Master Protein	processed_PS_84_03773	hypothetical protein	FALSE	0.00128	0.00123	8.446	12	3	31	3	323	33.3	7.97	14.25	3	1.929	0.165535	0.633219	68.3	131.7			1.10328e+06	2.62234e+06	1.35929e+06	2.62234e+06	2	2	High	High	1
FALSE	High	High	Master Protein	processed_PS_84_02940	Porin-like protein NicP	FALSE	0.00132	0.00127	8.95	11	4	13	4	416	45.6	5.83	4.05	4	1.929	0.229872	0.73429	68.3	131.7			249587	593082	307501	593082	1	1	High	High	1
FALSE	High	High	Master Protein	processed_PS_84_00647	50S ribosomal protein L36	FALSE	0.0033	0.00314	2.526	21	1	29	1	38	4.4	11.33	22.88	1	1.928	0.166538	0.634695	68.3	131.7			47387296	112533552	5.83831e+07	112533552	1	1	High	High	1	Carbamidomethyl [C27]
FALSE	High	High	Master Protein	processed_PS_84_02408	hypothetical protein	FALSE	0	0	59.097	42	14	311	14	427	48	5.17	156.43	14	1.924	0.168397	0.637061	68.4	131.6			2.77487e+06	6.579e+06	3.41875e+06	6.579e+06	3	3	High	High	1	Oxidation [M202(100)]
FALSE	High	High	Master Protein	processed_PS_84_00934	Malate:quinone oxidoreductase	FALSE	0.00118	0.00113	7.084	11	4	18	4	502	54.2	8.16	3.43	4	1.916	0.168344	0.637061	68.6	131.4			537244	1268395	661906	1268395	1	1	High	High	1	Oxidation [M297(100)]
FALSE	High	High	Master Protein	processed_PS_84_04672	Porin-like protein NicP	FALSE	0	0	16.278	24	8	32	7	418	46	6.83	7.24	8	1.915	0.17419	0.647082	68.6	131.4			1229304	2.90019e+06	1.51455e+06	2.90019e+06	3	3	High	High	1
FALSE	High	High	Master Protein	processed_PS_84_01796	Succinate dehydrogenase iron-sulfur subunit	FALSE	0	0	20.733	28	6	82	6	234	26	7.43	26.79	6	1.91	0.218251	0.715224	68.7	131.3			364826	858502	449480	858502	3	3	High	High	1	Carbamidomethyl [C73]; Oxidation [M19(100)]
FALSE	High	High	Master Protein	processed_PS_84_04904	hypothetical protein	FALSE	0	0	24.969	44	6	274	6	116	12	8.37	154.73	6	1.904	0.1809	0.662528	68.9	131.1			6.29828e+07	1.47763e+08	7.75974e+07	1.47763e+08	3	3	High	High	1	Oxidation [M109(100)]
FALSE	High	High	Master Protein	processed_PS_84_01722	Cell division protein ZipA	FALSE	0.00091	0.00086	3.365	4	1	3	1	297	32.8	5.88	1.41	1	1.903	0.188459	0.682832	68.9	131.1			683003	1.60129e+06	841487	1.60129e+06	1	1	High	High	1
FALSE	High	High	Master Protein	processed_PS_84_01066	Porin D	FALSE	0	0	64.123	40	17	365	17	459	50.2	6.61	190.73	17	1.902	0.182294	0.665181	68.9	131.1			4.05463e+07	9.50163e+07	4.99547e+07	9.50163e+07	3	3	High	High	1	Oxidation [M366(100)]
FALSE	High	High	Master Protein	processed_PS_84_01055	Peptide chain release factor RF3	FALSE	0.00141	0.00137	10.257	7	4	17	4	527	59.7	6.27	5.64	4	1.896	0.231205	0.73429	69.1	130.9			419993	981034	517449	981034	3	3	High	High	1
FALSE	High	High	Master Protein	processed_PS_84_00726	hypothetical protein	FALSE	0.00145	0.00141	10.589	24	5	21	5	214	23.7	7.46	5.94	5	1.889	0.246136	0.752817	69.2	130.8			308850	718683	380515	718683	1	1	High	High	1	Carbamidomethyl [C71; C72]
FALSE	High	High	Master Protein	processed_PS_84_04540	hypothetical protein	FALSE	0	0	18.238	27	7	40	7	276	29.1	4.72	10.81	7	1.878	0.295012	0.782391	69.5	130.5			151539	437075	232791	437075	2	3	High	High	1	Oxidation [M164(100)]
FALSE	High	High	Master Protein	processed_PS_84_03542	hypothetical protein	FALSE	0.00142	0.00137	10.275	29	3	39	3	163	16.5	9.04	16.91	3	1.873	0.191925	0.690528	69.6	130.4			566478	1.38964e+06	741857	1.38964e+06	2	3	High	High	1
FALSE	High	High	Master Protein	processed_PS_84_00155	hypothetical protein	FALSE	0	0	18.648	39	6	44	6	175	18.9	8.76	19.35	6	1.872	0.217537	0.715224	69.6	130.4			451408	1.16101e+06	620156	1.16101e+06	2	3	High	High	1	Oxidation [M63(100)]; Carbamidomethyl [C83; C121; C168]
FALSE	High	High	Master Protein	processed_PS_84_00624	Elongation factor Tu-A	FALSE	0	0	55.962	47	15	462	15	397	43.5	5.38	231.25	15	1.865	0.207481	0.706349	69.8	130.2			1.35144e+07	31055508	1.66503e+07	31055508	3	3	High	High	1	Oxidation [M92(78.1); M99(78.1); M187(100); M264(100); M372(100)]; Carbamidomethyl [C106; C259; C278]
FALSE	High	High	Master Protein	processed_PS_84_03466	hypothetical protein	FALSE	0	0	15.351	51	4	92	4	94	9.7	10.02	33.13	4	1.864	0.208528	0.706349	69.8	130.2			1.33529e+06	3.06605e+06	1.64513e+06	3.06605e+06	3	3	High	High	1	Carbamidomethyl [C41; C71; C85]; Oxidation [M89(100)]
FALSE	High	High	Master Protein	processed_PS_84_00654	Bacterioferritin	FALSE	0.00119	0.00114	7.231	25	3	16	3	154	18	4.91	3.31	3	1.863	0.362343	0.821265	69.8	130.2				358692	192502	358692		1	High	High	1
FALSE	High	High	Master Protein	processed_PS_84_05056	Phosphate starvation-inducible protein PsiF	FALSE	0	0	29.732	62	7	190	7	95	10.4	9.44	124.7	7	1.858	0.212629	0.708579	70	130			5.2469e+07	1.20116e+08	6.4644e+07	1.20116e+08	3	3	High	High	1	Carbamidomethyl [C33; C54; C70; C91]; Oxidation [M51(100); M67(100); M88(100)]
FALSE	High	High	Master Protein	processed_PS_84_03311	hypothetical protein	FALSE	0	0	17.248	18	7	30	7	437	47.6	5.11	8.67	7	1.857	0.249052	0.752817	70	130			386201	883480	475815	883480	2	2	High	High	1
FALSE	High	High	Master Protein	processed_PS_84_00643	30S ribosomal protein S5	FALSE	0	0	57.168	64	10	536	10	166	17.7	9.99	228.26	10	1.857	0.21381	0.708579	70	130			2.20229e+07	5.03731e+07	2.71331e+07	5.03731e+07	3	3	High	High	1	Oxidation [M72(100); M97(100); M112(100); M148(100)]; Carbamidomethyl [C128]
FALSE	High	High	Master Protein	processed_PS_84_01599	2-oxoisovalerate dehydrogenase subunit alpha	FALSE	0.00144	0.00139	10.43	13	4	29	4	410	45.2	6.11	6.27	4	1.856	0.214157	0.708579	70	130			1.00512e+06	2.29843e+06	1.23835e+06	2.29843e+06	2	2	High	High	1
FALSE	High	High	Master Protein	processed_PS_84_04739	50S ribosomal protein L13	FALSE	0	0	16.13	27	4	278	4	142	15.9	9.7	166.35	4	1.846	0.221367	0.723132	70.3	129.7			6.07702e+07	1.38249e+08	7.48714e+07	1.38249e+08	3	3	High	High	1
FALSE	High	High	Master Protein	processed_PS_84_00639	30S ribosomal protein S14	FALSE	0	0	11.855	30	3	147	3	101	11.4	11.77	102.91	3	1.839	0.227192	0.73429	70.4	129.6			1.62608e+07	3.68415e+07	2.00339e+07	3.68415e+07	3	3	High	High	1
FALSE	High	High	Master Protein	processed_PS_84_00266	DNA polymerase I	FALSE	0.00097	0.00093	4.315	2	2	21	2	932	101.4	5.4	4.59	2	1.838	0.378727	0.832714	70.5	129.5			125638	284497	154790	284497	1	1	High	High	1
FALSE	High	High	Master Protein	processed_PS_84_02892	hypothetical protein	FALSE	0.00105	0.001	5.121	10	2	8	2	166	18.3	6.21	3.95	2	1.835	0.230637	0.73429	70.6	129.4			1.40138e+06	3167515	1.72656e+06	3167515	1	1	High	High	1
FALSE	High	High	Master Protein	processed_PS_84_01725	hypothetical protein	FALSE	0	0	12.211	12	5	40	5	473	52.9	7.77	10.15	5	1.83	0.348519	0.813212	70.7	129.3			145302	327670	179018	327670	3	3	High	High	1	Oxidation [M176(100)]
FALSE	High	High	Master Protein	processed_PS_84_00985	hypothetical protein	FALSE	0	0	172.892	9	36	1415	36	8455	823.9	3.9	581.54	36	1.826	0.237815	0.746071	70.8	129.2			5.01704e+07	1.12847e+08	6.1812e+07	1.12847e+08	3	3	High	High	1	Oxidation [M1(100)]
FALSE	High	High	Master Protein	processed_PS_84_05240	L-cystine-binding protein FliY	FALSE	0	0	27.834	38	8	110	8	266	29.9	8.13	34.02	8	1.825	0.238595	0.746113	70.8	129.2			3.79222e+06	8.52522e+06	4.67216e+06	8.52522e+06	3	3	High	High	1	Oxidation [M45(99.6); M157(100)]
FALSE	High	High	Master Protein	processed_PS_84_00423	Ferripyoverdine receptor	FALSE	0	0	52.784	28	17	225	17	765	82.3	5.43	78.95	17	1.823	0.240337	0.746113	70.9	129.1			1.21025e+06	2.71757e+06	1.49108e+06	2.71757e+06	3	3	High	High	1
FALSE	High	High	Master Protein	processed_PS_84_02080	hypothetical protein	FALSE	0	0	46.632	49	13	191	13	287	30.1	5.94	70.32	13	1.819	0.243373	0.752044	71	129			1.54444e+06	3.461e+06	1.90282e+06	3.461e+06	3	3	High	High	1	Oxidation [M96(100); M142(100)]
FALSE	High	High	Master Protein	processed_PS_84_04516	30S ribosomal protein S2	FALSE	0	0	45.06	50	11	390	11	245	27	8.82	213.63	11	1.815	0.246242	0.752817	71	129			4.13994e+07	9.25981e+07	5.10058e+07	9.25981e+07	3	3	High	High	1	Carbamidomethyl [C87]; Oxidation [M49(100); M100(100)]
FALSE	High	High	Master Protein	processed_PS_84_01617	Flagellar P-ring protein	FALSE	0.00095	0.00091	4.145	6	2	7	2	369	38.2	8.1	2.46	2	1.811	0.35498	0.821265	71.1	128.9			155782	347610	191929	347610	1	1	High	High	1
FALSE	High	High	Master Protein	processed_PS_84_04182	Ribonuclease E	FALSE	0	0	33.724	14	14	99	14	1094	121.3	5.02	31.78	14	1.81	0.287493	0.776458	71.2	128.8			383535	855444	472531	855444	3	3	High	High	1	Oxidation [M4(100); M162(100); M384(100)]
FALSE	High	High	Master Protein	processed_PS_84_03576	hypothetical protein	FALSE	0.0009	0.00086	3.332	5	2	5	2	635	68.9	4.98	0.46	2	1.808	0.391273	0.83891	71.2	128.8			138562	308701	170714	308701	1	1	High	High	1
FALSE	High	High	Master Protein	processed_PS_84_03866	Ferric enterobactin receptor	FALSE	0	0	117.285	48	31	673	31	744	80.9	5.33	241.44	31	1.808	0.252402	0.752817	71.2	128.8			5.04171e+06	1.12317e+07	6.21159e+06	1.12317e+07	3	3	High	High	1	Oxidation [M369(100); M577(100)]
FALSE	High	High	Master Protein	processed_PS_84_01563	Putative pterin-4-alpha-carbinolamine dehydratase	FALSE	0	0	29.745	50	8	95	8	118	13.4	5.95	39.82	8	1.805	0.25494	0.75451	71.3	128.7			1.94347e+06	4322498	2.39443e+06	4322498	3	3	High	High	1	Carbamidomethyl [C9; C12; C104]; Oxidation [M1(100); M43(100); M103(100)]
FALSE	High	High	Master Protein	processed_PS_84_04563	hypothetical protein	FALSE	0	0	15.983	27	6	28	6	227	24.2	6.57	9.04	6	1.802	0.287147	0.776458	71.4	128.6			431471	1.03178e+06	572508	1.03178e+06	2	3	High	High	1
FALSE	High	High	Master Protein	processed_PS_84_00622	30S ribosomal protein S7	FALSE	0	0	43.499	56	11	440	11	156	17.6	10.15	237.59	11	1.802	0.257789	0.75451	71.4	128.6			1.92136e+07	4.26556e+07	2.3672e+07	4.26556e+07	3	3	High	High	1
FALSE	High	High	Master Protein	processed_PS_84_03779	hypothetical protein	FALSE	0.00116	0.0011	6.754	21	3	8	3	171	18.3	7.99	2.04	3	1.802	0.357054	0.821265	71.4	128.6			169656	376607	209022	376607	1	1	High	High	1	Carbamidomethyl [C77]
FALSE	High	High	Master Protein	processed_PS_84_01860	Quinone reductase	FALSE	0.00117	0.00111	6.815	14	2	37	2	186	20.3	8.78	11.21	2	1.8	0.296025	0.783057	71.4	128.6			427864	949087	527146	949087	1	1	High	High	1
FALSE	High	High	Master Protein	processed_PS_84_05213	Bifunctional protein PyrR	FALSE	0.00106	0.00101	5.232	12	2	18	2	172	18.6	5.33	3.84	2	1.799	0.367144	0.824701	71.4	128.6			154626	342813	190506	342813	2	2	High	High	1
FALSE	High	High	Master Protein	processed_PS_84_01206	Porin B	FALSE	0	0	67.552	40	15	946	13	447	49.6	6.16	489.07	15	1.798	0.260829	0.754776	71.5	128.5			4.27527e+07	9.47313e+07	5.2673e+07	9.47313e+07	3	3	High	High	1	Oxidation [M37(100); M145(100)]
FALSE	High	High	Master Protein	processed_PS_84_02024	Porin-like protein NicP	FALSE	0.00701	0.00663	2.063	2	1	1	1	430	47	6.2	0.41	1	1.796	0.329496	0.808346	71.5	128.5			299411	662630	368887	662630	1	1	Peak Found	High	1
FALSE	High	High	Master Protein	processed_PS_84_00929	Uracil phosphoribosyltransferase	FALSE	0	0	14.096	31	6	37	6	212	23	7.03	21.66	6	1.795	0.263637	0.755663	71.5	128.5			1041070	2.30273e+06	1.28264e+06	2.30273e+06	2	2	High	High	1	Oxidation [M83(100); M157(100)]
FALSE	High	High	Master Protein	processed_PS_84_01036	4-hydroxy-3-methylbut-2-en-1-yl diphosphate synthase (flavodoxin)	FALSE	0.00098	0.00093	4.366	8	3	9	3	369	39.7	6.28	2.26	3	1.795	0.340624	0.808346	71.6	128.4			245825	543590	302866	543590	1	1	High	High	1	Carbamidomethyl [C104]
FALSE	High	High	Master Protein	processed_PS_84_00585	Indole-3-glycerol phosphate synthase	FALSE	0.00119	0.00114	7.252	10	3	35	3	277	30.4	5.03	6.79	3	1.795	0.323644	0.808346	71.6	128.4			319658	706792	393831	706792	1	1	High	High	1
FALSE	High	High	Master Protein	processed_PS_84_00459	hypothetical protein	FALSE	0.0012	0.00115	7.259	45	3	21	3	85	9.1	6.52	6.79	3	1.794	0.27129	0.762759	71.6	128.4			502948	1111511	619652	1111511	1	1	High	High	1	Carbamidomethyl [C33]
FALSE	High	High	Master Protein	processed_PS_84_04583	Threonine synthase	FALSE	0.00104	0.00099	5.064	6	3	7	3	469	51.6	6.28	2.02	3	1.788	0.342506	0.808346	71.7	128.3			259482	571471	319692	571471	1	1	High	High	1
FALSE	High	High	Master Protein	processed_PS_84_01936	Outer membrane lipoprotein Blc	FALSE	0	0	32.916	48	10	116	10	181	21.1	8.16	53.14	10	1.787	0.271302	0.762759	71.8	128.2			2.27026e+06	4.99775e+06	2.79705e+06	4.99775e+06	3	3	High	High	1	Oxidation [M50(100)]
FALSE	High	High	Master Protein	processed_PS_84_01951	Isocitrate dehydrogenase [NADP]	FALSE	0	0	37.619	38	15	147	15	418	45.7	5.68	72.95	15	1.782	0.27545	0.763985	71.9	128.1			3.99994e+06	8.78319e+06	4.92809e+06	8.78319e+06	3	3	High	High	1	Oxidation [M68(100); M414(100)]
FALSE	High	High	Master Protein	processed_PS_84_02079	hypothetical protein	FALSE	0	0	29.35	32	10	87	10	350	38.5	9.69	28.3	10	1.781	0.284185	0.776458	71.9	128.1			718829	1.57747e+06	885626	1.57747e+06	3	3	High	High	1	Oxidation [M257(100)]
FALSE	High	High	Master Protein	processed_PS_84_00397	Transcriptional regulatory protein OmpR	FALSE	0	0	14.125	18	4	86	4	246	27.5	6.15	35.2	4	1.78	0.277489	0.76757	71.9	128.1			1.27558e+06	2.79749e+06	1.57156e+06	2.79749e+06	3	3	High	High	1	Oxidation [M46(100)]
FALSE	High	High	Master Protein	processed_PS_84_01050	Fe(3+) dicitrate transport protein FecA	FALSE	0	0	47.286	30	18	205	18	809	87.9	5.45	70.72	18	1.768	0.285336	0.776458	72.3	127.7			521335	1.13564e+06	642305	1.13564e+06	3	3	High	High	1
FALSE	High	High	Master Protein	processed_PS_84_01302	hypothetical protein	FALSE	0.00556	0.00526	2.272	5	1	2	1	157	18.1	9.25	1.07	1	1.767	0.289494	0.777778	72.3	127.7			2.70674e+06	5893879	3.33481e+06	5893879	1	1	High	High	1
FALSE	High	High	Master Protein	processed_PS_84_00620	DNA-directed RNA polymerase subunit beta'	FALSE	0	0	174.465	37	50	987	50	1399	154.7	7.21	432.49	50	1.766	0.291248	0.778426	72.3	127.7			1.00436e+07	2.18472e+07	1.23741e+07	2.18472e+07	3	3	High	High	1	Carbamidomethyl [C58; C70; C72; C608; C888]; Oxidation [M29(100); M130(84.3); M298(100)]
FALSE	High	High	Master Protein	processed_PS_84_04919	RNA-binding protein YhbY	FALSE	0	0	15.134	38	5	51	5	102	11.6	9.01	19.59	5	1.762	0.294526	0.782391	72.4	127.6			3.51912e+06	7640323	4.33569e+06	7640323	1	1	High	High	1	Carbamidomethyl [C67]
FALSE	High	High	Master Protein	processed_PS_84_03498	hypothetical protein	FALSE	0.00117	0.00112	6.917	26	3	14	3	128	14.1	7.03	4.99	3	1.756	0.319116	0.801605	72.6	127.4			499369	1080529	615243	1080529	1	1	High	High	1
FALSE	High	High	Master Protein	processed_PS_84_03775	hypothetical protein	FALSE	0	0	26.587	38	8	51	8	258	27.8	9.88	23.85	8	1.744	0.299462	0.784088	72.9	127.1			842461	1.81022e+06	1.03795e+06	1.81022e+06	3	3	High	High	1
FALSE	High	High	Master Protein	processed_PS_84_01383	hypothetical protein	FALSE	0	0	27.719	33	7	110	7	249	26.5	4.73	51.07	7	1.742	0.314786	0.797708	72.9	127.1			5.94353e+06	1.27563e+07	7.32266e+06	1.27563e+07	3	3	High	High	1	Oxidation [M59(100); M113(100)]; Carbamidomethyl [C86]
FALSE	High	High	Master Protein	processed_PS_84_00483	Serine hydroxymethyltransferase	FALSE	0.00125	0.00119	8.132	7	3	42	2	417	44.5	6.4	18.47	3	1.74	0.304543	0.78932	73	127			590876	1266372	727983	1266372	2	2	High	High	1	Oxidation [M44(100)]
FALSE	High	High	Master Protein	processed_PS_84_02734	hypothetical protein	FALSE	0.00328	0.00312	2.481	12	1	2	1	100	10.3	4.72	0.23	1	1.739	0.472714	0.901732	73	127			93147.6	199528	114762	199528	1	1	High	High	1
FALSE	High	High	Master Protein	processed_PS_84_00854	Energy-dependent translational throttle protein EttA	FALSE	0	0	18.439	17	8	56	8	555	61.8	5.59	12.92	8	1.735	0.370922	0.824701	73.1	126.9			341812	730665	421126	730665	1	1	High	High	1
FALSE	High	High	Master Protein	processed_PS_84_01566	hypothetical protein	FALSE	0	0	12.441	56	3	60	3	84	9.1	5	15.59	3	1.734	0.319396	0.801605	73.2	126.8			506744	1.08262e+06	624329	1.08262e+06	2	2	High	High	1	Carbamidomethyl [C53]; Oxidation [M46(100)]
FALSE	High	High	Master Protein	processed_PS_84_05181	S-adenosylmethionine synthase	FALSE	0	0	20.958	23	8	60	8	396	42.8	5.49	18.21	8	1.734	0.355106	0.821265	73.2	126.8			446096	965555	556992	965555	2	3	High	High	1	Carbamidomethyl [C43]
FALSE	High	High	Master Protein	processed_PS_84_01117	Endolytic peptidoglycan transglycosylase RlpA	FALSE	0.00143	0.00139	10.391	23	3	31	3	124	13.5	11.4	15.7	3	1.73	0.363109	0.821265	73.3	126.7			351314	770305	468836	811182	2	2	High	High	1	Oxidation [M75(100)]
FALSE	High	High	Master Protein	processed_PS_84_05198	tRNA 5-methylaminomethyl-2-thiouridine biosynthesis bifunctional protein MnmC	FALSE	0	0	61.935	40	21	121	21	619	65.8	9.67	45.41	21	1.724	0.334111	0.808346	73.4	126.6			1.88802e+06	4.00972e+06	2.32612e+06	4.00972e+06	3	3	High	High	1	Oxidation [M269(100); M364(100)]
FALSE	High	High	Master Protein	processed_PS_84_05357	hypothetical protein	FALSE	0	0	20.253	20	7	51	7	351	39.1	5.77	20.63	7	1.722	0.33572	0.808346	73.5	126.5			1.24808e+06	2.64836e+06	1.53769e+06	2.64836e+06	3	3	High	High	1
FALSE	High	High	Master Protein	processed_PS_84_05217	ATP-dependent protease ATPase subunit HslU	FALSE	0	0	38.956	31	14	96	14	447	50	5.94	47.54	14	1.72	0.338007	0.808346	73.5	126.5			1.25938e+06	2.66908e+06	1.5516e+06	2.66908e+06	3	3	High	High	1	Oxidation [M54(100)]; Carbamidomethyl [C288]
FALSE	High	High	Master Protein	processed_PS_84_00644	50S ribosomal protein L30	FALSE	0.00114	0.00108	6.483	24	1	48	1	58	6.4	9.99	20.98	1	1.72	0.338304	0.808346	73.5	126.5			1.17881e+07	24979304	1.45234e+07	24979304	1	1	High	High	1
FALSE	High	High	Master Protein	processed_PS_84_04018	hypothetical protein	FALSE	0.00106	0.00101	5.337	14	2	25	2	114	12.9	4.59	11.57	2	1.72	0.338549	0.808346	73.5	126.5			4.19902e+06	8.8967e+06	5.17336e+06	8.8967e+06	2	2	High	High	1
FALSE	High	High	Master Protein	processed_PS_84_00949	hypothetical protein	FALSE	0	0	68.793	31	17	1067	17	627	68	5.43	470.26	17	1.719	0.338998	0.808346	73.5	126.5			2.80518e+08	5.94209e+08	3.4561e+08	5.94209e+08	3	3	High	High	1	Carbamidomethyl [C526]
FALSE	High	High	Master Protein	processed_PS_84_00638	50S ribosomal protein L5	FALSE	0	0	48.4	56	11	555	11	179	20.3	9.7	283.52	11	1.717	0.341519	0.808346	73.6	126.4			1.13784e+07	24070264	1.40187e+07	24070264	3	3	High	High	1	Oxidation [M26(100); M38(100); M130(100)]
FALSE	High	High	Master Protein	processed_PS_84_04905	Polyribonucleotide nucleotidyltransferase	FALSE	0	0	55.198	28	16	254	16	701	74.9	5.22	75.96	16	1.717	0.341999	0.808346	73.6	126.4			2.38767e+06	5.04967e+06	2.9417e+06	5.04967e+06	3	3	High	High	1	Carbamidomethyl [C581]; Oxidation [M467(100); M556(100); M559(100)]
FALSE	High	High	Master Protein	processed_PS_84_02103	hypothetical protein	FALSE	0	0	14.564	36	4	52	4	119	13.6	9.99	30.55	4	1.714	0.345009	0.812389	73.7	126.3			1.98424e+06	4.18984e+06	2.44467e+06	4.18984e+06	3	3	High	High	1
FALSE	High	High	Master Protein	processed_PS_84_05384	hypothetical protein	FALSE	0.00142	0.00138	10.333	23	4	24	4	162	17.5	4.53	9.96	4	1.712	0.331057	0.808346	73.7	126.3			647036	1.36502e+06	797174	1.36502e+06	3	3	High	High	1
FALSE	High	High	Master Protein	processed_PS_84_01065	Periplasmic dipeptide transport protein	FALSE	0	0	30.704	22	10	88	10	536	60.1	7.28	29.82	10	1.711	0.334644	0.808346	73.8	126.2			786210	1.65707e+06	968643	1.65707e+06	3	3	High	High	1	Carbamidomethyl [C262]
FALSE	High	High	Master Protein	processed_PS_84_00043	Porin D	FALSE	0	0	24.844	30	10	58	10	420	45.4	6.24	17.56	10	1.704	0.340936	0.808346	74	126			790467	1.65989e+06	973887	1.65989e+06	3	3	High	High	1
FALSE	High	High	Master Protein	processed_PS_84_03421	Ferrichrome receptor FcuA	FALSE	0	0	40.281	22	15	109	15	801	86.2	5.48	32.05	15	1.702	0.3472	0.813082	74	126			555908	1.16603e+06	684901	1.16603e+06	3	3	High	High	1
FALSE	High	High	Master Protein	processed_PS_84_03834	ATP-dependent Clp protease ATP-binding subunit ClpX	FALSE	0	0	22.332	32	10	128	10	427	46.8	5.21	48.63	10	1.702	0.346203	0.813082	74	126			510695	1.24691e+06	732634	1.24691e+06	1	2	High	High	1	Oxidation [M180(100); M412(100)]; Carbamidomethyl [C249]
FALSE	High	High	Master Protein	processed_PS_84_03660	50S ribosomal protein L20	FALSE	0	0	19.177	36	6	224	6	118	13.3	11.59	124.05	6	1.701	0.35909	0.821265	74	126			1.57704e+07	3.30585e+07	1.94297e+07	3.30585e+07	3	3	High	High	1
FALSE	High	High	Master Protein	processed_PS_84_00036	putative hydrolase YcaC	FALSE	0	0	26.314	29	5	145	5	208	23	5.07	55.05	5	1.698	0.363144	0.821265	74.1	125.9			1.2619e+06	2.6398e+06	1.55471e+06	2.6398e+06	3	3	High	High	1	Oxidation [M76(100); M199(100)]
FALSE	High	High	Master Protein	processed_PS_84_00650	30S ribosomal protein S4	FALSE	0	0	47.121	59	14	363	14	206	23	9.96	217.12	14	1.696	0.365295	0.822512	74.2	125.8			1.7112e+07	35758043	2.10827e+07	35758043	3	3	High	High	1	Carbamidomethyl [C32; C96; C162]
FALSE	High	High	Master Protein	processed_PS_84_00110	hypothetical protein	FALSE	0	0	65.691	61	12	394	12	123	13.8	6.68	195.81	12	1.692	0.369563	0.824701	74.3	125.7			3.42625e+07	7.14428e+07	4.22128e+07	7.14428e+07	3	3	High	High	1	Oxidation [M39(100); M53(100); M66(100); M88(100); M109(100); M114(100)]; Carbamidomethyl [C54; C58]
FALSE	High	High	Master Protein	processed_PS_84_04225	ATP-dependent RNA helicase DeaD	FALSE	0	0	15.321	13	6	26	6	559	60.9	8.84	6.3	6	1.691	0.397159	0.844374	74.3	125.7			426458	888729	525413	888729	1	1	High	High	1	Carbamidomethyl [C415]
FALSE	High	High	Master Protein	processed_PS_84_01908	2,3-dehydroadipyl-CoA hydratase	FALSE	0	0	16.058	26	6	92	6	271	30	5.76	24.66	6	1.689	0.370474	0.824701	74.4	125.6			979172	2.03734e+06	1.20638e+06	2.03734e+06	3	3	High	High	1	Carbamidomethyl [C233]
FALSE	High	High	Master Protein	processed_PS_84_05025	Phosphoribosylamine--glycine ligase	FALSE	0	0	17.191	19	8	34	8	431	45.8	5.17	13.17	8	1.688	0.375107	0.828598	74.4	125.6			1.28509e+06	2.67222e+06	1.58328e+06	2.67222e+06	1	1	High	High	1	Carbamidomethyl [C288]
FALSE	High	High	Master Protein	processed_PS_84_03843	hypothetical protein	FALSE	0	0	76.589	36	18	366	18	579	65.2	5.66	158.86	18	1.687	0.376379	0.829324	74.4	125.6			3.56326e+06	7.40477e+06	4.39008e+06	7.40477e+06	3	3	High	High	1	Oxidation [M119(100); M451(100)]; Carbamidomethyl [C294; C531]
FALSE	High	High	Master Protein	processed_PS_84_05005	D-alanyl-D-alanine carboxypeptidase DacC	FALSE	0	0	23.056	28	8	70	8	386	42.2	6.55	19.38	8	1.683	0.464688	0.895546	74.5	125.5			272390	493703	335596	564903	3	2	High	High	1	Oxidation [M311(100); M313(100)]
FALSE	High	High	Master Protein	processed_PS_84_04233	Organic hydroperoxide resistance protein OhrB	FALSE	0	0	15.7	32	4	123	4	142	14.6	6.54	59	4	1.681	0.383353	0.832921	74.6	125.4			6.66605e+06	1.38051e+07	8.21285e+06	1.38051e+07	3	3	High	High	1	Carbamidomethyl [C124]
FALSE	High	High	Master Protein	processed_PS_84_01188	Arginine deiminase	FALSE	0	0	46.438	34	11	354	11	417	46.4	5.99	144.17	11	1.67	0.396756	0.844374	74.9	125.1			3.11054e+06	6.40003e+06	3.83231e+06	6.40003e+06	3	3	High	High	1
FALSE	High	High	Master Protein	processed_PS_84_03969	Glyceraldehyde-3-phosphate dehydrogenase-like protein	FALSE	0	0	31.737	29	12	108	12	487	53	7.64	39.58	12	1.667	0.400792	0.846849	75	125			1.59911e+06	3.28387e+06	1.97017e+06	3.28387e+06	3	3	High	High	1	Carbamidomethyl [C258; C298]
FALSE	High	High	Master Protein	processed_PS_84_05156	Bifunctional protein PutA	FALSE	0.00112	0.00107	6.32	3	4	23	4	1317	142.5	6.34	6.81	4	1.667	0.537836	0.924069	75	125			32757	67268.2	40358	67268.2	1	1	High	High	1	Carbamidomethyl [C467]
FALSE	Medium	Medium	Master Protein	processed_PS_84_04726	Ribosomal RNA small subunit methyltransferase H	FALSE	0.01587	0.0156	1.564	3	1	6	1	315	34.3	7.14	1.4	1	1.667	0.545098	0.924069	75	125			75758.5	155561	93337.5	155561	1	1	High	High	1
FALSE	High	High	Master Protein	processed_PS_84_01159	hypothetical protein	FALSE	0.00116	0.0011	6.683	16	3	20	3	158	18	8.53	10.31	3	1.666	0.385343	0.832921	75	125			875670	1.79752e+06	1.07886e+06	1.79752e+06	1	1	High	High	1
FALSE	High	High	Master Protein	processed_PS_84_01784	Electron transfer flavoprotein subunit alpha	FALSE	0	0	23.147	17	5	140	5	313	31.6	5.21	35.4	5	1.662	0.406914	0.848643	75.1	124.9			2.92025e+06	5.97949e+06	3.59786e+06	5.97949e+06	3	3	High	High	1	Oxidation [M208(100); M244(100)]
FALSE	High	High	Master Protein	processed_PS_84_04449	Fructose dehydrogenase large subunit	FALSE	0	0	58.753	27	15	299	15	752	80.8	5.91	117.08	15	1.662	0.407044	0.848643	75.1	124.9			2.8041e+06	5741301	3.45476e+06	5741301	3	3	High	High	1	Oxidation [M276(100)]; Carbamidomethyl [C254; C260; C264; C723]
FALSE	High	High	Master Protein	processed_PS_84_00595	N-acetyl-gamma-glutamyl-phosphate reductase	FALSE	0	0	19.575	24	7	58	7	344	36.2	6.8	27.53	7	1.661	0.39205	0.83891	75.1	124.9			844952	1.72963e+06	1.04102e+06	1.72963e+06	3	3	High	High	1	Carbamidomethyl [C195]
FALSE	High	High	Master Protein	processed_PS_84_03662	Translation initiation factor IF-3	FALSE	0	0	23.484	40	6	102	6	183	20.9	9.39	37.42	6	1.659	0.411019	0.849273	75.2	124.8			2.77056e+06	5.61553e+06	3.41344e+06	5.66201e+06	3	2	High	High	1	Oxidation [M175(95.1)]; Carbamidomethyl [C69]
FALSE	High	High	Master Protein	processed_PS_84_03649	hypothetical protein	FALSE	0	0	13.296	23	4	55	4	192	21.5	6.96	19.95	4	1.652	0.41967	0.85776	75.4	124.6			1.8804e+06	3.82735e+06	2.31672e+06	3.82735e+06	2	2	High	High	1
FALSE	High	High	Master Protein	processed_PS_84_05305	Cell division protein DamX	FALSE	0.00629	0.00595	2.163	2	1	2	1	533	55.8	6.83	0.36	1	1.65	0.48423	0.912102	75.5	124.5			307543	625253	378905	625253	1	1	Peak Found	High	1
FALSE	High	High	Master Protein	processed_PS_84_04447	hypothetical protein	FALSE	0	0	24.188	31	7	64	7	236	26.4	8.65	25.32	7	1.648	0.42449	0.85776	75.5	124.5			1.47092e+06	2.98724e+06	1.81224e+06	2.98724e+06	3	3	High	High	1	Oxidation [M37(100); M62(88.1)]
FALSE	High	High	Master Protein	processed_PS_84_04392	Tail-specific protease	FALSE	0	0	61.48	31	22	193	22	693	77.6	6.68	84.95	22	1.648	0.424987	0.85776	75.5	124.5			1.26399e+06	2.56639e+06	1.55728e+06	2.56639e+06	3	3	High	High	1
FALSE	High	High	Master Protein	processed_PS_84_01620	hypothetical protein	FALSE	0	0	157.426	70	28	1415	28	527	55.7	4.82	640.49	28	1.647	0.425891	0.85776	75.5	124.5			1.0627e+08	2.15679e+08	1.30929e+08	2.15679e+08	3	3	High	High	1	Oxidation [M60(100); M127(100); M498(100); M503(100); M507(100)]
FALSE	High	High	Master Protein	processed_PS_84_04624	Periplasmic serine endoprotease DegP	FALSE	0	0	16.503	12	6	73	6	477	51	6.34	39.78	6	1.647	0.425962	0.85776	75.6	124.4			1.49247e+06	3.02894e+06	1.83878e+06	3.02894e+06	3	3	High	High	1	Oxidation [M82(100)]
FALSE	High	High	Master Protein	processed_PS_84_00139	2-oxoglutarate carboxylase small subunit	FALSE	0	0	29.334	27	13	116	12	471	51.9	6.48	42.44	13	1.646	0.409947	0.849273	75.6	124.4			636990	1.29192e+06	784797	1.29192e+06	3	3	High	High	1	Carbamidomethyl [C21]
FALSE	High	High	Master Protein	processed_PS_84_04946	hypothetical protein	FALSE	0.00106	0.00101	5.367	14	4	5	4	277	29.8	8.19	1.42	4	1.643	0.485745	0.912102	75.7	124.3			288625	584411	355598	584411	1	1	Peak Found	High	1
FALSE	High	High	Master Protein	processed_PS_84_03437	hypothetical protein	FALSE	0.00325	0.0031	2.457	3	1	5	1	290	32.3	6.61	1.28	1	1.639	0.514921	0.92353	75.8	124.2			224033	452321	276018	452321	1	1	High	High	1
FALSE	High	High	Master Protein	processed_PS_84_05102	RNA-binding protein Hfq	FALSE	0	0	11.482	44	3	69	3	86	9.5	8.5	16.86	3	1.639	0.437449	0.872354	75.8	124.2			2.67059e+06	5.39155e+06	3.29027e+06	5.39155e+06	3	3	High	High	1
FALSE	High	High	Master Protein	processed_PS_84_01630	B-type flagellar hook-associated protein 2	FALSE	0	0	192.254	75	34	3124	34	465	47.4	5.2	1406.61	34	1.637	0.439421	0.874593	75.8	124.2			1.45178e+09	2.92832e+09	1.78865e+09	2.92832e+09	3	3	High	High	1	Oxidation [M64(100); M361(100)]
FALSE	High	High	Master Protein	processed_PS_84_00082	Orotate phosphoribosyltransferase	FALSE	0	0	13.053	30	6	34	6	213	23.1	5.25	8.67	6	1.637	0.523757	0.92353	75.8	124.2			208640	420836	257053	420836	2	2	High	High	1	Carbamidomethyl [C52]
FALSE	High	High	Master Protein	processed_PS_84_00259	hypothetical protein	FALSE	0.00124	0.00119	8.011	23	4	14	4	235	25.6	7.96	2.49	4	1.63	0.515324	0.92353	76	124			262761	527709	323732	527709	2	2	High	High	1	Oxidation [M108(100)]
FALSE	High	High	Master Protein	processed_PS_84_03052	Peptidyl-prolyl cis-trans isomerase C	FALSE	0	0	20.228	61	4	45	4	93	9.9	5.86	11.2	4	1.628	0.451562	0.888446	76.1	123.9			1.38388e+06	2.77621e+06	1.70499e+06	2.77621e+06	3	3	High	High	1	Carbamidomethyl [C40]; Oxidation [M57(100)]
FALSE	High	High	Master Protein	processed_PS_84_03069	hypothetical protein	FALSE	0.00402	0.00381	2.362	7	1	1	1	189	20.8	9.2	0.26	1	1.628	0.578974	0.936041	76.1	123.9			142337	285436	175365	285436	1	1	Peak Found	High	1
FALSE	High	High	Master Protein	processed_PS_84_01173	Aminomethyltransferase	FALSE	0	0	16.209	20	6	98	6	373	40.3	6.25	36.08	6	1.627	0.442219	0.876638	76.1	123.9			920802	1.84523e+06	1.13447e+06	1.84523e+06	3	3	High	High	1	Carbamidomethyl [C184]; Oxidation [M85(100)]
FALSE	High	High	Master Protein	processed_PS_84_05332	Thiazole synthase	FALSE	0.00117	0.00111	6.811	9	3	20	3	270	28.9	6.01	9.57	3	1.624	0.456896	0.893533	76.2	123.8			1.92753e+06	3.85768e+06	2.37479e+06	3.85768e+06	3	3	High	High	1
FALSE	High	High	Master Protein	processed_PS_84_00500	Dihydrolipoyllysine-residue acetyltransferase component of pyruvate dehydrogenase complex	FALSE	0	0	33.179	27	11	202	11	546	55.6	5.59	77.81	11	1.622	0.460626	0.893533	76.3	123.7			1.3369e+06	2.73612e+06	1.68713e+06	2.73612e+06	2	3	High	High	1
FALSE	High	High	Master Protein	processed_PS_84_01230	hypothetical protein	FALSE	0	0	153.833	44	29	2370	29	691	74.3	5.08	1187.57	29	1.622	0.460734	0.893533	76.3	123.7			2.01753e+09	4.03098e+09	2.48568e+09	4.03098e+09	3	3	High	High	1	Carbamidomethyl [C250; C368; C631]; Oxidation [M227(100); M383(100); M478(100); M568(100)]
FALSE	High	High	Master Protein	processed_PS_84_04848	Glutathione hydrolase proenzyme	FALSE	0	0	53.782	25	14	332	14	555	59.7	6.3	119.49	14	1.619	0.464744	0.895546	76.4	123.6			5.15835e+06	1.02881e+07	6.3553e+06	1.02881e+07	3	3	High	High	1	Oxidation [M176(100); M190(100); M201(100); M432(96.7)]
FALSE	High	High	Master Protein	processed_PS_84_05353	Ribosomal RNA large subunit methyltransferase I	FALSE	0.00092	0.00088	3.574	4	2	15	2	398	44.1	6.95	4.89	2	1.618	0.545052	0.924069	76.4	123.6			173378	345639	213609	345639	2	2	High	High	1
FALSE	High	High	Master Protein	processed_PS_84_01897	hypothetical protein	FALSE	0.00174	0.00166	2.912	14	2	5	2	129	14.2	9.39	1.76	2	1.618	0.545974	0.924069	76.4	123.6			203619	405809	250867	405809	1	1	High	High	1
FALSE	High	High	Master Protein	processed_PS_84_04128	Amidophosphoribosyltransferase	FALSE	0	0	13.941	12	6	54	6	501	55.4	6.49	13.83	6	1.617	0.550343	0.924069	76.4	123.6			157451	432104	267206	432104	1	2	High	High	1	Oxidation [M335(100); M362(100)]; Carbamidomethyl [C392]
FALSE	High	High	Master Protein	processed_PS_84_00385	Porin D	FALSE	0	0	113.004	59	24	1584	24	446	48.3	5.72	800.9	24	1.612	0.474466	0.901732	76.6	123.4			1.45815e+09	2.89594e+09	1.7965e+09	2.89594e+09	3	3	High	High	1	Oxidation [M37(100); M179(100)]
FALSE	High	High	Master Protein	processed_PS_84_02287	Hydrazine synthase subunit beta	FALSE	0	0	25.353	23	6	63	6	329	36.1	6.44	25.58	6	1.612	0.472844	0.901732	76.6	123.4			791266	1.58508e+06	983469	1.58508e+06	2	3	High	High	1	Oxidation [M87(100); M149(100)]; Carbamidomethyl [C77]
FALSE	High	High	Master Protein	processed_PS_84_02452	hypothetical protein	FALSE	0.0012	0.00115	7.408	42	4	9	4	109	12.4	6.8	1.49	4	1.608	0.618009	0.945429	76.7	123.3			142511	282363	175579	282363	1	1	High	High	1
FALSE	High	High	Master Protein	processed_PS_84_01473	5-oxoprolinase subunit B	FALSE	0.00103	0.00098	4.988	9	2	8	2	228	24.8	6.83	1.88	2	1.608	0.494616	0.91759	76.7	123.3			430726	853330	530672	853330	1	1	High	High	1
FALSE	Medium	Medium	Master Protein	processed_PS_84_03881	Streptothricin hydrolase	FALSE	0.01194	0.01131	1.826	7	1	1	1	182	19.3	6.02	0.33	1	1.605	0.584002	0.936041	76.8	123.2			157844	312080	194471	312080	1	1	Peak Found	High	1
FALSE	High	High	Master Protein	processed_PS_84_01800	Succinate--CoA ligase [ADP-forming] subunit beta	FALSE	0	0	83.479	62	21	480	21	388	41.2	6.2	200.24	21	1.601	0.490364	0.915762	76.9	123.1			5.8968e+06	1.16316e+07	7.2651e+06	1.16316e+07	3	3	High	High	1	Carbamidomethyl [C35; C101; C211; C325]; Oxidation [M223(100); M327(100)]
FALSE	High	High	Master Protein	processed_PS_84_04162	hypothetical protein	FALSE	0.00103	0.00099	4.998	14	2	3	2	185	20.7	5.11	1.79	2	1.597	0.628893	0.945429	77	123			95394.4	187747	117530	187747	1	1	High	High	1
FALSE	High	High	Master Protein	processed_PS_84_00623	Elongation factor G 1	FALSE	0	0	134.84	53	29	915	24	715	78.8	5.24	375.08	29	1.597	0.496641	0.91759	77	123			5.75809e+06	1.13953e+07	7.13644e+06	1.13953e+07	2	3	High	High	1	Oxidation [M40(100); M53(100); M234(96.5); M372(100); M375(100); M397(100); M418(100); M573(100); M603(100); M611(100); M629(100); M644(100); M657(100); M675(100); M694(100)]; Carbamidomethyl [C114; C266; C407]
FALSE	High	High	Master Protein	processed_PS_84_01609	Flagellar basal body rod protein FlgB	FALSE	0	0	19.056	33	4	107	4	136	14.9	5.96	36.31	4	1.596	0.497585	0.91759	77	123			5.14077e+06	1.01094e+07	6.33363e+06	1.01094e+07	3	3	High	High	1	Oxidation [M43(100)]
FALSE	High	High	Master Protein	processed_PS_84_01785	hypothetical protein	FALSE	0.00337	0.00321	2.712	8	2	3	2	273	29.7	7.91	0.85	2	1.595	0.624908	0.945429	77.1	122.9			55604.5	109298	68507	109298	1	1	High	High	1
FALSE	High	High	Master Protein	processed_PS_84_02294	Membrane-bound lytic murein transglycosylase F	FALSE	0.00123	0.00118	7.889	13	4	17	4	291	32.8	5.82	4.95	4	1.593	0.579391	0.936041	77.1	122.9			137139	376404	236227	376404	1	2	High	High	1	Oxidation [M276(100)]
FALSE	High	High	Master Protein	processed_PS_84_03914	Aldose sugar dehydrogenase YliI	FALSE	0.00094	0.0009	3.969	4	2	7	2	381	41.8	6.29	4.35	2	1.593	0.50242	0.92303	77.1	122.9			100620072	197467696	1.23968e+08	197467696	1	1	High	High	1
FALSE	High	High	Master Protein	processed_PS_84_04044	Fe(3+)-pyochelin receptor	FALSE	0	0	29.959	22	13	93	13	828	90.7	5.35	22.89	13	1.592	0.566761	0.931932	77.2	122.8			271842	533034	334921	533034	3	3	High	High	1	Carbamidomethyl [C663; C670]
FALSE	High	High	Master Protein	processed_PS_84_01598	2-oxoisovalerate dehydrogenase subunit beta	FALSE	0.00142	0.00138	10.332	9	3	37	3	352	38.6	5.4	10.82	3	1.59	0.546371	0.924069	77.2	122.8			351293	688236	432807	688236	2	2	High	High	1	Oxidation [M162(100)]
FALSE	High	High	Master Protein	processed_PS_84_01545	Putative NAD(P)H nitroreductase YdjA	FALSE	0	0	18.289	32	6	95	6	185	20	6.64	25.56	6	1.59	0.487604	0.913151	77.2	122.8			902436	1.76759e+06	1.11184e+06	1.76759e+06	3	3	High	High	1	Oxidation [M1(100)]
FALSE	High	High	Master Protein	processed_PS_84_05402	Multidrug resistance protein MdtE	FALSE	0.00175	0.00167	3.015	4	1	3	1	362	38.4	8.63	0.74	1	1.588	0.588144	0.938025	77.3	122.7			211446	413807	260510	413807	1	1	High	High	1
FALSE	High	High	Master Protein	processed_PS_84_00637	50S ribosomal protein L24	FALSE	0	0	15.873	50	4	141	4	104	11.3	10.05	76.94	4	1.585	0.513922	0.92353	77.4	122.6			2.30044e+07	4.49301e+07	2.83424e+07	4.49301e+07	2	2	High	High	1
FALSE	High	High	Master Protein	processed_PS_84_04768	Alginate production protein AlgE	FALSE	0.00133	0.00129	9.114	8	3	9	3	492	54.5	5.11	1.88	3	1.583	0.563266	0.931835	77.4	122.6			341521	666043	420767	666043	1	1	High	High	1
FALSE	High	High	Master Protein	processed_PS_84_02406	3-oxoacyl-[acyl-carrier-protein] reductase FabG	FALSE	0	0	18.523	37	8	51	8	245	26	7.64	15.05	8	1.583	0.532101	0.924069	77.4	122.6			397875	863179	545315	863179	2	3	High	High	1
FALSE	High	High	Master Protein	processed_PS_84_01393	Proline--tRNA ligase	FALSE	0	0	44.149	24	12	184	12	571	63.6	5.34	80.59	12	1.583	0.51788	0.92353	77.4	122.6			2.29109e+06	4.46742e+06	2.82272e+06	4.46742e+06	3	3	High	High	1	Oxidation [M319(100)]
FALSE	High	High	Master Protein	processed_PS_84_04860	Peptidoglycan-associated lipoprotein	FALSE	0	0	43.384	70	10	214	10	163	17.3	9.48	69.24	10	1.583	0.518089	0.92353	77.4	122.6			3.2049e+06	6.24872e+06	3.94856e+06	6.24872e+06	3	3	High	High	1	Oxidation [M125(100)]
FALSE	High	High	Master Protein	processed_PS_84_03896	Acyl-CoA dehydrogenase	FALSE	0	0	15.837	19	7	43	7	375	40.5	5.29	10.12	7	1.582	0.56606	0.931932	77.5	122.5			318428	620676	392317	620676	2	2	High	High	1	Oxidation [M251(100)]; Carbamidomethyl [C357]
FALSE	High	High	Master Protein	processed_PS_84_05242	Glucans biosynthesis protein G	FALSE	0	0	41.137	27	11	192	11	559	62.2	6.51	73.34	11	1.582	0.519123	0.92353	77.5	122.5			1.61679e+06	3150985	1.99195e+06	3150985	3	3	High	High	1	Oxidation [M248(100)]
FALSE	High	High	Master Protein	processed_PS_84_04344	hypothetical protein	FALSE	0	0	42.478	62	9	239	9	174	18.9	9.38	60.66	9	1.581	0.520538	0.92353	77.5	122.5			5.8399e+06	1.13748e+07	7.195e+06	1.13748e+07	3	3	High	High	1	Oxidation [M49(100); M54(100); M157(100)]
FALSE	High	High	Master Protein	processed_PS_84_03797	Aconitate hydratase B	FALSE	0	0	72.307	29	23	261	23	874	94.1	5.34	109.59	23	1.58	0.521942	0.92353	77.5	122.5			1.45586e+06	2.83404e+06	1.79367e+06	2.83404e+06	3	3	High	High	1	Carbamidomethyl [C278; C615; C691]; Oxidation [M416(100); M428(100); M835(100); M844(100)]
FALSE	High	High	Master Protein	processed_PS_84_01618	hypothetical protein	FALSE	0	0	75.039	55	16	393	16	384	41.5	8.57	163.06	16	1.58	0.522207	0.92353	77.5	122.5			1.00099e+07	1.94836e+07	1.23326e+07	1.94836e+07	3	3	High	High	1	Oxidation [M68(100); M79(100); M88(100); M230(100); M233(100)]
FALSE	High	High	Master Protein	processed_PS_84_00361	Inosine-5'-monophosphate dehydrogenase	FALSE	0	0	22.271	46	6	76	6	145	16	7.43	26.13	6	1.58	0.50442	0.92303	77.5	122.5			682901	1.38332e+06	875705	1.38332e+06	2	3	High	High	1	Oxidation [M78(100)]
FALSE	High	High	Master Protein	processed_PS_84_05140	putative FAD-dependent oxidoreductase	FALSE	0.00139	0.00134	9.851	10	4	35	4	391	41.9	7.64	10.57	4	1.579	0.54079	0.924069	77.6	122.4			373086	725751	459657	725751	1	1	High	High	1
FALSE	High	High	Master Protein	processed_PS_84_01047	Lysine/ornithine decarboxylase	FALSE	0	0	20.379	24	8	67	8	387	43.5	5.07	21.87	8	1.577	0.548769	0.924069	77.6	122.4			349224	678322	430258	678322	2	2	High	High	1
FALSE	High	High	Master Protein	processed_PS_84_05339	Signal recognition particle receptor FtsY	FALSE	0	0	12.849	15	7	49	7	494	51.6	5.2	13.23	7	1.576	0.506348	0.92303	77.6	122.4			911388	1.76992e+06	1.12287e+06	1.76992e+06	1	1	High	High	1	Oxidation [M322(100)]
FALSE	High	High	Master Protein	processed_PS_84_01025	Cysteine desulfurase IscS	FALSE	0	0	28.307	27	9	65	9	404	44.4	6.25	20.83	9	1.576	0.508609	0.92303	77.6	122.4			928906	1.8038e+06	1.14445e+06	1.8038e+06	3	3	High	High	1	Carbamidomethyl [C26; C328; C374]; Oxidation [M23(100); M263(100)]
FALSE	High	High	Master Protein	processed_PS_84_05340	putative zinc protease	FALSE	0	0	22.403	22	9	73	9	451	50.1	6.01	27.54	9	1.575	0.529537	0.924069	77.7	122.3			1.28145e+06	2.48678e+06	1.5788e+06	2.48678e+06	3	3	High	High	1
FALSE	High	High	Master Protein	processed_PS_84_05272	hypothetical protein	FALSE	0	0	33.391	35	15	135	15	438	46.3	5.87	47.54	15	1.573	0.532897	0.924069	77.7	122.3			1.72295e+06	3.43208e+06	2.18194e+06	3.43208e+06	2	3	High	High	1
FALSE	High	High	Master Protein	processed_PS_84_05421	Aminomethyltransferase	FALSE	0.00128	0.00122	8.405	7	3	10	3	360	39.3	5.47	5.51	3	1.572	0.540495	0.924069	77.8	122.2			485565	940139	598236	940139	1	1	High	High	1
FALSE	High	High	Master Protein	processed_PS_84_05377	Ribose-5-phosphate isomerase A	FALSE	0	0	15.181	28	6	50	6	224	23.5	5.25	17.22	6	1.568	0.520127	0.92353	77.9	122.1			712661	1.37687e+06	878027	1.37687e+06	3	3	High	High	1	Oxidation [M1(100)]; Carbamidomethyl [C119]
FALSE	High	High	Master Protein	processed_PS_84_03634	hypothetical protein	FALSE	0	0	13.886	20	4	41	4	314	34.2	5.76	8.32	4	1.568	0.520752	0.92353	77.9	122.1			850185	1.64209e+06	1.04746e+06	1.64209e+06	2	2	High	High	1	Oxidation [M272(100)]
FALSE	High	High	Master Protein	processed_PS_84_03657	Integration host factor subunit alpha	FALSE	0.00124	0.00119	8.069	29	3	56	3	100	11.5	9.35	24.73	3	1.565	0.544733	0.924069	78	122			1.20043e+06	2315234	1.47898e+06	2315234	1	1	High	High	1
FALSE	High	High	Master Protein	processed_PS_84_02804	Metal-pseudopaline receptor CntO	FALSE	0	0	81.756	41	25	261	25	696	76.1	5.17	98.6	25	1.564	0.547668	0.924069	78	122			1.77935e+06	3.42773e+06	2.19223e+06	3.42773e+06	3	3	High	High	1	Oxidation [M245(100); M268(100)]
FALSE	High	High	Master Protein	processed_PS_84_02083	Manganese ABC transporter substrate-binding lipoprotein	FALSE	0.00116	0.0011	6.723	6	2	40	2	300	32.9	7.21	23.58	2	1.561	0.551019	0.924069	78.1	121.9			1.65123e+06	3.17664e+06	2.03438e+06	3.17664e+06	2	2	High	High	1
FALSE	High	High	Master Protein	processed_PS_84_05098	ATP phosphoribosyltransferase regulatory subunit	FALSE	0	0	19.9	21	7	49	7	395	42.9	5.11	18.74	7	1.561	0.531855	0.924069	78.1	121.9			915775	1.74563e+06	1.1657e+06	1.82018e+06	2	2	High	High	1	Carbamidomethyl [C220; C377]; Oxidation [M190(100)]
FALSE	High	High	Master Protein	processed_PS_84_00452	1-(5-phosphoribosyl)-5-[(5- phosphoribosylamino)methylideneamino] imidazole-4-carboxamide isomerase	FALSE	0.00096	0.00092	4.211	13	3	9	3	245	25.9	5.33	2.35	3	1.56	0.678912	0.956819	78.1	121.9			142798	274468	175933	274468	1	1	High	High	1	Carbamidomethyl [C178]
FALSE	High	High	Master Protein	processed_PS_84_00171	ATP synthase subunit beta	FALSE	0	0	89.83	58	19	627	19	458	49.3	5.01	264.58	19	1.559	0.555796	0.927151	78.2	121.8			4.31923e+06	8293496	5.32146e+06	8293496	3	3	High	High	1	Oxidation [M55(100); M159(100); M208(100); M225(100); M378(100)]; Carbamidomethyl [C136]
FALSE	High	High	Master Protein	processed_PS_84_05409	Putrescine--pyruvate aminotransferase	FALSE	0.00126	0.00121	8.316	9	4	22	4	453	49.9	6.48	11.11	4	1.557	0.55593	0.927151	78.2	121.8			767542	1.47261e+06	945643	1.47261e+06	2	2	High	High	1	Oxidation [M298(100)]
FALSE	High	High	Master Protein	processed_PS_84_05430	Cell division protein ZapA	FALSE	0.00099	0.00095	4.575	18	2	7	2	106	11.8	5.55	3.67	2	1.556	0.559414	0.930651	78.2	121.8			1.20024e+06	2.30131e+06	1.47874e+06	2.30131e+06	1	1	High	High	1
FALSE	High	High	Master Protein	processed_PS_84_00051	Succinate-semialdehyde dehydrogenase [NADP(+)]	FALSE	0	0	72.448	44	20	467	20	496	53.1	5.69	164.96	20	1.551	0.567372	0.931932	78.4	121.6			3.69098e+06	7.05469e+06	4.54743e+06	7.05469e+06	3	3	High	High	1	Oxidation [M1(100); M217(100); M336(100)]; Carbamidomethyl [C185; C415]
FALSE	High	High	Master Protein	processed_PS_84_02104	Porin-like protein NicP	FALSE	0	0	57.034	38	16	383	16	429	47.9	7.56	214.76	16	1.55	0.568908	0.931932	78.4	121.6			9.80537e+06	1.873e+07	1.20806e+07	1.873e+07	3	3	High	High	1	Oxidation [M144(100); M145(100)]; Carbamidomethyl [C208]
FALSE	High	High	Master Protein	processed_PS_84_02719	4-hydroxyphenylpyruvate dioxygenase	FALSE	0	0	47.912	37	11	201	11	358	40.1	5.11	86.72	11	1.549	0.57057	0.931932	78.4	121.6			2.86166e+06	5.4627e+06	3.52568e+06	5.4627e+06	3	3	High	High	1	Oxidation [M110(100); M172(100); M205(100); M211(100); M264(85.1)]
FALSE	High	High	Master Protein	processed_PS_84_04452	hypothetical protein	FALSE	0.00098	0.00094	4.372	12	3	13	3	179	20.5	8.98	3.66	3	1.548	0.586548	0.938025	78.5	121.5			395339	753889	487073	753889	1	1	High	High	1
FALSE	High	High	Master Protein	processed_PS_84_02102	Lactoylglutathione lyase	FALSE	0.0011	0.00104	5.856	15	2	6	2	175	19.8	5.36	1.79	2	1.545	0.649629	0.945429	78.6	121.4			194190	369645	239250	369645	1	1	High	High	1
FALSE	High	High	Master Protein	processed_PS_84_03692	hypothetical protein	FALSE	0	0	19.889	31	7	41	7	215	23.8	5.63	16.92	7	1.545	0.571681	0.932266	78.6	121.4			815184	1.55161e+06	1.00434e+06	1.55161e+06	2	2	High	High	1	Oxidation [M74(100)]
FALSE	High	High	Master Protein	processed_PS_84_01829	hypothetical protein	FALSE	0	0	10.943	19	5	28	5	296	32.8	8.18	7.32	5	1.544	0.638855	0.945429	78.6	121.4			229322	436334	282534	436334	2	2	High	High	1
FALSE	High	High	Master Protein	processed_PS_84_02114	Beta-ketothiolase BktB	FALSE	0	0	28.416	22	8	102	8	394	40.9	6.96	35.58	8	1.543	0.560235	0.930651	78.7	121.3			682356	1.29701e+06	840690	1.29701e+06	3	3	High	High	1	Oxidation [M74(100); M176(100)]
FALSE	High	High	Master Protein	processed_PS_84_01128	Metalloprotease TldD	FALSE	0	0	12.535	14	4	25	4	479	50.1	5.22	6.17	4	1.543	0.594304	0.941544	78.7	121.3			396696	754006	488745	754006	2	2	High	High	1	Oxidation [M432(100)]; Carbamidomethyl [C291]
FALSE	High	High	Master Protein	processed_PS_84_02277	Phosphate import ATP-binding protein PstB 3	FALSE	0.00089	0.00085	3.198	4	1	17	1	261	29.1	8.15	5.66	1	1.542	0.560742	0.930651	78.7	121.3			593129	1.12663e+06	730758	1.12663e+06	1	1	High	High	1
FALSE	High	High	Master Protein	processed_PS_84_03492	hypothetical protein	FALSE	0	0	22.533	37	6	112	6	176	19	9.2	50.57	6	1.541	0.583811	0.936041	78.7	121.3			2.24464e+06	4.26269e+06	2.76549e+06	4.26269e+06	3	3	High	High	1	Carbamidomethyl [C135; C174]
FALSE	High	High	Master Protein	processed_PS_84_03582	hypothetical protein	FALSE	0	0	19.61	46	5	81	5	102	10.8	5.48	35.64	5	1.54	0.562808	0.931835	78.7	121.3			628479	1.24386e+06	807500	1.24386e+06	2	3	High	High	1	Carbamidomethyl [C93]; Oxidation [M36(90.4)]
FALSE	High	High	Master Protein	processed_PS_84_04688	Formyltetrahydrofolate deformylase	FALSE	0.00118	0.00114	7.151	12	4	14	4	283	32.4	6.57	5.93	4	1.537	0.646932	0.945429	78.8	121.2			187838	455227	296174	455227	1	2	High	High	1	Carbamidomethyl [C10]
FALSE	High	High	Master Protein	processed_PS_84_03800	Aconitate hydratase A	FALSE	0	0	14.968	11	8	34	8	863	94.1	5.59	6.51	8	1.537	0.714516	0.975115	78.8	121.2			136281	257994	167904	257994	1	1	High	High	1	Carbamidomethyl [C834]
FALSE	High	High	Master Protein	processed_PS_84_03435	Aromatic-amino-acid aminotransferase	FALSE	0	0	14.849	16	5	64	5	398	43.6	6.02	18.9	5	1.535	0.642885	0.945429	78.9	121.1			280420	530288	345489	530288	1	1	High	High	1	Carbamidomethyl [C263]
FALSE	High	High	Master Protein	processed_PS_84_03833	Lon protease	FALSE	0	0	33.751	19	14	85	14	798	88.7	6.06	20.66	14	1.535	0.588886	0.938025	78.9	121.1			826613	1.51864e+06	1.01842e+06	1.56284e+06	3	2	High	High	1
FALSE	High	High	Master Protein	processed_PS_84_00201	Glycine--tRNA ligase beta subunit	FALSE	0	0	51.272	29	17	196	17	684	75	5.22	72.19	17	1.534	0.596114	0.941544	78.9	121.1			1.36009e+06	2.57059e+06	1.67569e+06	2.57059e+06	3	3	High	High	1
FALSE	High	High	Master Protein	processed_PS_84_00544	Tryptophan 2-monooxygenase	FALSE	0.00129	0.00124	8.602	9	4	28	4	560	62.4	6.09	8.07	4	1.534	0.656364	0.945936	78.9	121.1			266220	503133	327994	503133	1	1	High	High	1
FALSE	High	High	Master Protein	processed_PS_84_01394	Porin D	FALSE	0	0	75.14	45	17	937	16	421	46.1	5.01	500.91	17	1.533	0.597955	0.941544	79	121			1.09194e+09	2.06232e+09	1.34532e+09	2.06232e+09	3	3	High	High	1
FALSE	High	High	Master Protein	processed_PS_84_03812	Phospho-2-dehydro-3-deoxyheptonate aldolase, Tyr-sensitive	FALSE	0.0011	0.00105	5.983	9	2	27	2	358	39	6.39	8.2	2	1.53	0.582959	0.936041	79	121			587447	1.10767e+06	723758	1.10767e+06	2	2	High	High	1
FALSE	High	High	Master Protein	processed_PS_84_04592	30S ribosomal protein S16	FALSE	0	0	12.894	42	3	181	3	83	9.2	10.95	113.92	3	1.53	0.602527	0.94352	79	121			3.8337e+07	7.22788e+07	4.72327e+07	7.22788e+07	3	3	High	High	1
FALSE	High	High	Master Protein	processed_PS_84_05119	hypothetical protein	FALSE	0.00136	0.00131	9.49	17	4	32	4	236	25.7	9.04	9.49	4	1.53	0.62191	0.945429	79.1	120.9			484705	913618	597176	913618	2	2	High	High	1
FALSE	High	High	Master Protein	processed_PS_84_01145	Arabinose 5-phosphate isomerase KdsD	FALSE	0.00125	0.0012	8.18	13	4	15	4	324	34.3	5.94	3.61	4	1.526	0.702035	0.969183	79.2	120.8			149602	281181	184316	281181	1	1	High	High	1	Oxidation [M283(100)]
FALSE	High	High	Master Protein	processed_PS_84_00614	Transcription termination/antitermination protein NusG	FALSE	0	0	13.288	38	5	81	5	159	17.8	5.3	38.84	5	1.525	0.611108	0.945429	79.2	120.8			1.16128e+06	2.18224e+06	1.43074e+06	2.18224e+06	2	2	High	High	1
FALSE	High	High	Master Protein	processed_PS_84_00950	hypothetical protein	FALSE	0	0	61.223	40	14	436	14	454	50.5	9.11	201.01	14	1.523	0.615722	0.945429	79.3	120.7			9.89056e+06	1.85534e+07	1.21856e+07	1.85534e+07	3	3	High	High	1	Oxidation [M41(100); M291(100)]
FALSE	High	High	Master Protein	processed_PS_84_01795	Succinate dehydrogenase flavoprotein subunit	FALSE	0	0	24.267	15	9	68	9	590	63.4	6.25	22.15	9	1.522	0.651316	0.945429	79.3	120.7			339731	605970	418562	637134	3	2	High	High	1	Carbamidomethyl [C333]
FALSE	High	High	Master Protein	processed_PS_84_05105	N-acetylmuramoyl-L-alanine amidase AmiC	FALSE	0	0	57.587	37	15	295	15	476	50.8	9.72	133.92	15	1.522	0.616574	0.945429	79.3	120.7			5.40665e+06	1.01389e+07	6.66122e+06	1.01389e+07	3	3	High	High	1	Oxidation [M337(100); M354(100)]
FALSE	High	High	Master Protein	processed_PS_84_00977	Porin D	FALSE	0	0	67.689	45	16	660	16	444	49	5.39	318.61	16	1.522	0.616955	0.945429	79.3	120.7			2.03555e+07	3.81665e+07	2.50788e+07	3.81665e+07	3	3	High	High	1	Oxidation [M157(100); M324(100)]
FALSE	High	High	Master Protein	processed_PS_84_05177	Phosphoglycerate kinase	FALSE	0	0	26.521	20	7	123	7	387	40	5.31	43.74	7	1.517	0.625084	0.945429	79.5	120.5			1.39316e+06	2.60414e+06	1.71643e+06	2.60414e+06	3	3	High	High	1	Oxidation [M6(100)]
FALSE	High	High	Master Protein	processed_PS_84_04496	Enolase	FALSE	0	0	59.047	44	14	269	14	429	45.5	5.06	123.39	14	1.515	0.628483	0.945429	79.5	120.5			5.18004e+06	9.67027e+06	6.38202e+06	9.67027e+06	3	3	High	High	1	Oxidation [M94(100); M357(100)]; Carbamidomethyl [C36]
FALSE	High	High	Master Protein	processed_PS_84_01505	hypothetical protein	FALSE	0	0	116.359	55	19	1857	19	414	45.3	5.08	848.7	19	1.513	0.632123	0.945429	79.6	120.4			8.38979e+08	1.56409e+09	1.03366e+09	1.56409e+09	3	3	High	High	1	Oxidation [M70(100); M332(100); M388(100)]
FALSE	High	High	Master Protein	processed_PS_84_00735	Biotin carboxyl carrier protein of acetyl-CoA carboxylase	FALSE	0.0014	0.00136	10.071	10	2	63	2	153	16.2	5.02	24.55	2	1.513	0.63256	0.945429	79.6	120.4			3.32424e+06	6.19629e+06	4.0956e+06	6.19629e+06	2	2	High	High	1	Oxidation [M84(100)]
FALSE	High	High	Master Protein	processed_PS_84_04498	CTP synthase	FALSE	0.0013	0.00125	8.71	8	4	15	4	542	59.4	5.95	4.05	4	1.511	0.609913	0.945429	79.6	120.4			570604	1062474	703007	1062474	1	1	High	High	1	Carbamidomethyl [C445]
FALSE	High	High	Master Protein	processed_PS_84_05087	30S ribosomal protein S18	FALSE	0	0	12.488	43	4	123	4	76	8.9	10.74	70.1	4	1.506	0.64427	0.945429	79.8	120.2			2.65329e+07	49198022	3.26896e+07	4.92401e+07	3	2	High	High	1
FALSE	High	High	Master Protein	processed_PS_84_01021	Inositol-1-monophosphatase	FALSE	0	0	11.949	16	5	60	5	272	29.7	6.65	16.45	5	1.506	0.620837	0.945429	79.8	120.2			691255	1282806	851654	1282806	2	2	High	High	1
FALSE	High	High	Master Protein	processed_PS_84_01959	Outer-membrane lipoprotein carrier protein	FALSE	0	0	34.147	55	9	215	9	207	22.9	6.24	79.38	9	1.506	0.644491	0.945429	79.8	120.2			3.54625e+06	6.58063e+06	4.36912e+06	6.58063e+06	3	3	High	High	1
FALSE	High	High	Master Protein	processed_PS_84_04729	Penicillin-binding protein activator LpoA	FALSE	0	0	70.17	40	18	389	18	605	64.7	7.81	166.62	18	1.505	0.646949	0.945429	79.8	120.2			5.31768e+06	9.85877e+06	6.55159e+06	9.85877e+06	3	3	High	High	1
FALSE	High	High	Master Protein	processed_PS_84_04201	hypothetical protein	FALSE	0	0	17.425	12	8	38	8	729	76.6	4.98	11.83	8	1.502	0.651473	0.945429	79.9	120.1			1.24494e+06	2.30419e+06	1.53382e+06	2.30419e+06	2	2	High	High	1
FALSE	High	High	Master Protein	processed_PS_84_00851	Serine hydroxymethyltransferase	FALSE	0	0	33.546	24	11	142	10	417	44.9	6.25	78.13	11	1.5	0.655005	0.945936	80	120			3.8499e+06	7.11625e+06	4.74324e+06	7.11625e+06	3	3	High	High	1	Oxidation [M297(100)]
FALSE	High	High	Master Protein	processed_PS_84_01642	STAS-domain containing protein	FALSE	0.00109	0.00104	5.752	20	2	22	2	101	11.5	6.32	10.87	2	1.5	0.626702	0.945429	80	120			635419	1.17452e+06	782862	1.17452e+06	2	2	High	High	1
FALSE	High	High	Master Protein	processed_PS_84_01476	hypothetical protein	FALSE	0.00136	0.00132	9.497	14	4	20	4	281	32.1	5.97	9.36	4	1.498	0.688334	0.961456	80.1	119.9			331377	611553	408270	611553	2	2	High	High	1
FALSE	High	High	Master Protein	Q2KIG3	TREMBL:Q2KIG3 (Bos taurus) Similar to carboxypeptidase B2	TRUE	0.00325	0.00309	2.455	2	1	10	1	423	48.8	8.56	3.44	1	1.498	0.751056	0.978936	80.1	119.9			63515.5	117203	78253.6	117203	1	1	High	High	1
FALSE	High	High	Master Protein	processed_PS_84_05004	hypothetical protein	FALSE	0.00099	0.00094	4.507	21	2	9	2	91	10.1	6.15	3.36	2	1.496	0.725033	0.978936	80.1	119.9			175344	323162	216031	323162	1	1	High	High	1
FALSE	High	High	Master Protein	processed_PS_84_00519	Malate synthase G	FALSE	0	0	27.774	16	11	83	11	725	78.2	5.99	39.47	11	1.494	0.667276	0.949832	80.2	119.8			1.11398e+06	2.0498e+06	1.37247e+06	2.0498e+06	3	3	High	High	1	Carbamidomethyl [C617]
FALSE	High	High	Master Protein	processed_PS_84_04476	hypothetical protein	FALSE	0	0	41.308	58	7	143	7	139	15.2	9.51	62.6	7	1.49	0.673552	0.955979	80.3	119.7			6.96657e+06	1.27895e+07	8.5831e+06	1.27895e+07	3	3	High	High	1	Oxidation [M78(100); M123(100)]; Carbamidomethyl [C94; C132]
FALSE	High	High	Master Protein	processed_PS_84_03037	hypothetical protein	FALSE	0	0	26.395	39	8	106	8	240	25.9	5.02	42.44	8	1.488	0.677295	0.956819	80.4	119.6			1.37724e+06	2.52493e+06	1.69682e+06	2.52493e+06	3	3	High	High	1
FALSE	High	High	Master Protein	processed_PS_84_03189	hypothetical protein	FALSE	0	0	50.029	41	12	148	12	296	32.3	5.91	65.17	12	1.488	0.677578	0.956819	80.4	119.6			3.51701e+06	6.44714e+06	4.3331e+06	6.44714e+06	3	3	High	High	1	Oxidation [M261(100)]
FALSE	High	High	Master Protein	processed_PS_84_04036	Phosphoenolpyruvate synthase	FALSE	0	0	104.917	45	31	514	31	791	85.9	5.16	222.14	31	1.488	0.677844	0.956819	80.4	119.6			2.6575e+06	4.87107e+06	3.27414e+06	4.87107e+06	3	3	High	High	1	Oxidation [M91(100); M262(100); M344(100); M393(100); M484(90.3); M601(100)]; Carbamidomethyl [C288; C417; C434; C618; C623; C738; C748]
FALSE	High	High	Master Protein	processed_PS_84_04517	Methionine aminopeptidase	FALSE	0.00112	0.00107	6.286	10	3	14	3	260	29	6.6	4.11	3	1.487	0.660175	0.947448	80.4	119.6			749353	1.37302e+06	923233	1.37302e+06	1	1	High	High	1	Carbamidomethyl [C131]
FALSE	High	High	Master Protein	processed_PS_84_02057	Molybdate-binding protein ModA	FALSE	0	0	14.577	21	5	48	5	252	27.1	9.01	21.93	5	1.487	0.679723	0.956819	80.4	119.6			1.80884e+06	3.31325e+06	2.22856e+06	3.31325e+06	3	3	High	High	1
FALSE	High	High	Master Protein	processed_PS_84_01193	Hemin receptor	FALSE	0	0	117.121	43	30	547	30	862	95.2	6	247.26	30	1.486	0.681615	0.958173	80.5	119.5			9.32309e+06	1.70653e+07	1.14864e+07	1.70653e+07	3	3	High	High	1	Oxidation [M335(100)]; Carbamidomethyl [C498; C505]
FALSE	High	High	Master Protein	processed_PS_84_04568	Gamma-aminobutyraldehyde dehydrogenase	FALSE	0.0014	0.00136	10.039	10	4	14	4	481	51.7	5.67	6.41	4	1.486	0.714287	0.975115	80.5	119.5			327702	599787	403742	599787	2	2	High	High	1
FALSE	High	High	Master Protein	processed_PS_84_01269	Bacterioferritin	FALSE	0	0	11.085	29	4	26	4	157	18	4.81	7.4	4	1.483	0.655456	0.945936	80.5	119.5			615514	1.12462e+06	758338	1.12462e+06	3	3	High	High	1
FALSE	High	High	Master Protein	processed_PS_84_04378	Septum site-determining protein MinD	FALSE	0	0	13.246	21	4	26	4	270	29.6	6.28	11.87	4	1.482	0.713503	0.975115	80.6	119.4			349098	637369	430103	637369	3	3	High	High	1	Oxidation [M155(100)]
FALSE	High	High	Master Protein	processed_PS_84_05196	Protein YceI	FALSE	0	0	24.026	39	6	269	6	192	20.7	7.14	110.15	6	1.48	0.691764	0.963227	80.6	119.4			1.22884e+07	22410132	1.51398e+07	22410132	3	3	High	High	1
FALSE	Low	Low	Master Protein	processed_PS_84_04523	Cysteine desulfurase CsdA	FALSE	0.05233	0.05043	0.936	3	1	4	1	401	43.3	6.7	0.92	1	1.48	0.765156	0.984182	80.6	119.4			28971.1	52823.5	35693.5	52823.5	1	1	High	High	1
FALSE	High	High	Master Protein	processed_PS_84_01211	2-dehydro-3-deoxy-phosphogluconate aldolase	FALSE	0.00135	0.00131	9.43	22	4	32	4	226	24.1	5.71	9.46	4	1.478	0.779763	0.991531	80.7	119.3				228204	154354	228204		1	High	High	1
FALSE	High	High	Master Protein	processed_PS_84_00625	30S ribosomal protein S10	FALSE	0	0	31.306	63	9	300	9	103	11.7	9.77	168.11	9	1.474	0.702634	0.969183	80.8	119.2			9.23432e+07	1.67744e+08	1.13771e+08	1.67744e+08	3	3	High	High	1	Oxidation [M1(100); M88(100)]
FALSE	High	High	Master Protein	processed_PS_84_00501	Pyruvate dehydrogenase E1 component	FALSE	0	0	42.806	18	16	186	16	881	99.3	5.82	66.25	16	1.473	0.696405	0.967614	80.9	119.1			1.01686e+06	1.84482e+06	1.25282e+06	1.84482e+06	3	3	High	High	1	Oxidation [M489(100)]
FALSE	High	High	Master Protein	processed_PS_84_04716	D-alanine--D-alanine ligase	FALSE	0.00773	0.00732	2.023	3	1	7	1	318	34	4.93	2.33	1	1.471	0.806101	0.992395	80.9	119.1			148568	269325	183041	269325	1	1	High	High	1
FALSE	High	High	Master Protein	processed_PS_84_03401	hypothetical protein	FALSE	0	0	15.862	17	5	40	5	338	37	6.4	16.15	5	1.466	0.682618	0.958273	81.1	118.9			650259	1.17419e+06	801145	1.17419e+06	2	2	High	High	1	Oxidation [M71(100)]
FALSE	High	High	Master Protein	processed_PS_84_04029	Outer membrane porin F	FALSE	0	0	79.231	59	17	852	17	344	37	4.89	442.27	17	1.466	0.719376	0.978936	81.1	118.9			7.60432e+07	1.37307e+08	9.36883e+07	1.37307e+08	3	3	High	High	1	Oxidation [M146(100); M260(100)]; Carbamidomethyl [C194; C203; C209; C223]
FALSE	High	High	Master Protein	processed_PS_84_01798	Dihydrolipoyllysine-residue succinyltransferase component of 2-oxoglutarate dehydrogenase complex	FALSE	0	0	39.685	30	11	275	11	407	42.4	5.34	99.39	11	1.465	0.720278	0.978936	81.1	118.9			6.58493e+06	1.18862e+07	8.1129e+06	1.18862e+07	3	3	High	High	1	Oxidation [M237(100); M292(100)]
FALSE	High	High	Master Protein	processed_PS_84_05007	Membrane-bound lytic murein transglycosylase B	FALSE	0	0	16.993	18	6	85	6	336	37.7	6.34	31.99	6	1.464	0.698349	0.968343	81.2	118.8			885636	1.59707e+06	1.09114e+06	1.59707e+06	3	3	High	High	1	Oxidation [M301(100)]
FALSE	High	High	Master Protein	processed_PS_84_01616	Flagellar L-ring protein	FALSE	0.00256	0.00243	2.765	6	1	2	1	231	24.3	6.79	0.69	1	1.464	0.783377	0.991531	81.2	118.8			167821	302619	206762	302619	1	1	High	High	1
FALSE	High	High	Master Protein	processed_PS_84_00691	Transcription antitermination protein NusB	FALSE	0	0	11.522	25	4	38	4	166	18.6	6.57	12.02	4	1.464	0.705868	0.969744	81.2	118.8			694361	1.34634e+06	919929	1.34634e+06	2	3	High	High	1
FALSE	High	High	Master Protein	processed_PS_84_00707	Ferripyoverdine receptor	FALSE	0	0	61.52	33	18	313	18	725	79.2	5.07	103.25	18	1.462	0.725991	0.978936	81.2	118.8			6.78663e+06	12225310	8.3614e+06	12225310	3	3	High	High	1
FALSE	High	High	Master Protein	processed_PS_84_02063	Thiosulfate dehydrogenase	FALSE	0	0	18.894	22	7	49	7	304	33.3	8.06	23.76	7	1.46	0.705733	0.969744	81.3	118.7			678410	1.22044e+06	835829	1.22044e+06	2	2	High	High	1
FALSE	High	High	Master Protein	processed_PS_84_00378	L-cystine-binding protein FliY	FALSE	0	0	55.16	63	17	442	17	264	28.7	8.53	233.97	17	1.457	0.736649	0.978936	81.4	118.6			30481791	5.47016e+07	3.75548e+07	5.47016e+07	3	3	High	High	1
FALSE	High	High	Master Protein	processed_PS_84_00233	hypothetical protein	FALSE	0	0	27.917	53	7	214	7	137	15.6	7.09	79.53	7	1.455	0.73898	0.978936	81.5	118.5			5833462	1.04599e+07	7.18706e+06	1.04599e+07	3	3	High	High	1	Carbamidomethyl [C88; C135]; Oxidation [M80(100); M112(100)]
FALSE	High	High	Master Protein	processed_PS_84_04889	RNA polymerase-binding transcription factor DksA	FALSE	0	0	18.144	24	3	50	3	148	17.1	5.74	13.55	3	1.452	0.744615	0.978936	81.6	118.4			1.55469e+06	2.78213e+06	1.91544e+06	2.78213e+06	3	3	High	High	1	Oxidation [M48(100)]
FALSE	High	High	Master Protein	processed_PS_84_00859	hypothetical protein	FALSE	0.00095	0.00091	4.132	5	1	75	1	162	17.1	6.13	51.7	1	1.452	0.745563	0.978936	81.6	118.4			121926664	218116020	1.50219e+08	218116020	1	1	High	High	1
FALSE	High	High	Master Protein	processed_PS_84_04909	Translation initiation factor IF-2	FALSE	0	0	53.665	22	17	152	17	846	91.4	6.84	67.29	17	1.451	0.739383	0.978936	81.6	118.4			781677	1.39777e+06	963057	1.39777e+06	3	3	High	High	1	Carbamidomethyl [C556; C818]; Oxidation [M553(100); M742(100)]
FALSE	High	High	Master Protein	processed_PS_84_00642	50S ribosomal protein L18	FALSE	0	0	24.376	51	6	173	6	116	12.6	10.18	92.52	6	1.451	0.747451	0.978936	81.6	118.4			118807727	2.12395e+08	1.46376e+08	2.12395e+08	3	3	High	High	1
FALSE	High	High	Master Protein	processed_PS_84_03831	Peptidyl-prolyl cis-trans isomerase D	FALSE	0.00107	0.00102	5.511	8	4	9	4	623	68.6	5.2	1.8	4	1.448	0.844258	0.992395	81.7	118.3			120141	214352	148018	214352	1	1	High	High	1
FALSE	High	High	Master Protein	processed_PS_84_01218	Inosine-5'-monophosphate dehydrogenase	FALSE	0	0	26.544	23	9	124	9	489	51.7	6.98	40.25	9	1.448	0.753467	0.978936	81.7	118.3			1.59169e+06	2.83946e+06	1.96103e+06	2.83946e+06	3	3	High	High	1	Oxidation [M387(100); M393(100)]
FALSE	High	High	Master Protein	processed_PS_84_03948	Isochorismate pyruvate lyase	FALSE	0.00089	0.00085	3.164	17	2	15	2	102	11.2	5.29	6.74	2	1.447	0.832774	0.992395	81.7	118.3			109083	194513	134394	194513	1	1	High	High	1
FALSE	High	High	Master Protein	processed_PS_84_01950	Isocitrate dehydrogenase [NADP]	FALSE	0	0	120.926	48	28	654	27	741	79.8	5.68	285.83	28	1.446	0.75681	0.980804	81.8	118.2			8358856	1.48941e+07	1.02984e+07	1.48941e+07	3	3	High	High	1	Oxidation [M163(100); M364(100); M405(100); M414(100); M558(100); M566(100); M573(100)]; Carbamidomethyl [C225; C382; C394]
FALSE	High	High	Master Protein	processed_PS_84_00133	Putrescine-binding periplasmic protein SpuD	FALSE	0.00101	0.00097	4.825	8	2	14	2	367	40.6	8.27	5.61	2	1.445	0.758843	0.982201	81.8	118.2			1.32142e+06	2352862	1.62804e+06	2352862	1	1	High	High	1
FALSE	High	High	Master Protein	processed_PS_84_04712	UDP-3-O-acyl-N-acetylglucosamine deacetylase	FALSE	0	0	15.013	21	5	60	5	303	33.2	5.19	26.89	5	1.442	0.750536	0.978936	81.9	118.1			454533	807476	560003	807476	3	3	High	High	1	Oxidation [M62(100)]
FALSE	High	High	Master Protein	processed_PS_84_01139	Ribosome hibernation promoting factor	FALSE	0	0	22.465	43	4	73	4	102	11.5	6.95	27.85	4	1.439	0.770764	0.986462	82	118			7.92431e+06	1.40508e+07	9.76307e+06	1.40508e+07	2	2	High	High	1	Oxidation [M1(100); M41(100)]
FALSE	High	High	Master Protein	processed_PS_84_04163	hypothetical protein	FALSE	0.00129	0.00124	8.626	24	4	43	4	201	22.3	5.26	10.3	4	1.439	0.751287	0.978936	82	118			609491	1.08029e+06	750918	1.08029e+06	1	1	High	High	1
FALSE	High	High	Master Protein	processed_PS_84_01153	ATP phosphoribosyltransferase	FALSE	0	0	28.718	53	8	88	8	211	23	8.1	29.94	8	1.438	0.740624	0.978936	82	118			643613	1.14028e+06	792957	1.14028e+06	3	3	High	High	1	Oxidation [M96(100)]
FALSE	High	High	Master Protein	processed_PS_84_01081	Fumarate hydratase class I, aerobic	FALSE	0	0	16.475	13	7	45	7	507	54.7	5.3	16.95	7	1.437	0.761157	0.983958	82.1	117.9			392402	694780	483455	694780	2	2	High	High	1	Oxidation [M356(75.4)]
FALSE	High	High	Master Protein	processed_PS_84_03917	Putrescine-binding periplasmic protein SpuD	FALSE	0	0	16.809	23	7	37	7	359	39.4	5.85	19.93	7	1.437	0.75344	0.978936	82.1	117.9			894093	1.58257e+06	1.10156e+06	1.58257e+06	3	3	High	High	1
FALSE	High	High	Master Protein	processed_PS_84_02808	hypothetical protein	FALSE	0.00107	0.00102	5.396	17	2	11	2	120	13.7	9.41	6.35	2	1.433	0.783619	0.991531	82.2	117.8			3409314	6.0181e+06	4.20041e+06	6.0181e+06	1	1	High	High	1
FALSE	High	High	Master Protein	processed_PS_84_00763	hypothetical protein	FALSE	0	0	19.252	45	4	77	4	128	13.8	7.97	25.92	4	1.433	0.764788	0.984182	82.2	117.8			728723	1.28632e+06	897817	1.28632e+06	3	3	High	High	1	Carbamidomethyl [C88]; Oxidation [M85(100)]
FALSE	High	High	Master Protein	processed_PS_84_02677	hypothetical protein	FALSE	0.00139	0.00134	9.835	14	2	23	2	250	25.5	9.33	5.97	2	1.432	0.763584	0.984182	82.2	117.8			866779	1.52973e+06	1.06791e+06	1.52973e+06	2	2	High	High	1
FALSE	High	High	Master Protein	processed_PS_84_02953	Lipid A deacylase PagL	FALSE	0	0	13.597	25	4	56	4	173	18.4	5.06	19.1	4	1.432	0.78436	0.991531	82.2	117.8			1.08527e+07	1.91522e+07	1.3371e+07	1.91522e+07	3	3	High	High	1
FALSE	High	High	Master Protein	processed_PS_84_05344	Putative thiosulfate sulfurtransferase SseB	FALSE	0.00137	0.00133	9.668	18	5	26	5	284	30.7	6.29	4.91	5	1.431	0.829081	0.992395	82.3	117.7			174032	306923	214415	306923	2	2	High	High	1
FALSE	High	High	Master Protein	processed_PS_84_04513	Ribosome-recycling factor	FALSE	0	0	29.374	55	9	184	9	185	20.1	8.28	86.52	9	1.431	0.788007	0.992395	82.3	117.7			3.96369e+06	6.98601e+06	4.88343e+06	6.98601e+06	3	3	High	High	1	Oxidation [M49(100); M102(100)]
FALSE	High	High	Master Protein	processed_PS_84_04908	30S ribosome-binding factor	FALSE	0	0	11.293	42	5	18	5	132	14.9	6.8	6.76	5	1.427	0.819941	0.992395	82.4	117.6			251716	442578	310124	442578	1	1	High	High	1	Oxidation [M56(100)]
FALSE	High	High	Master Protein	processed_PS_84_00907	Ribosome-binding ATPase YchF	FALSE	0.00115	0.0011	6.647	14	4	14	4	366	39.9	5.07	2.93	4	1.425	0.769108	0.98557	82.5	117.5			589017	1.03414e+06	725693	1.03414e+06	1	1	High	High	1	Carbamidomethyl [C239]
FALSE	High	High	Master Protein	processed_PS_84_04471	Ferredoxin--NADP reductase	FALSE	0.0012	0.00115	7.268	13	3	46	3	259	29.7	5.39	20.67	3	1.425	0.797127	0.992395	82.5	117.5			1.08505e+06	1.9046e+06	1.33682e+06	1.9046e+06	1	1	High	High	1
FALSE	High	High	Master Protein	processed_PS_84_05043	Vitamin B12 transporter BtuB	FALSE	0	0	221.938	63	39	2620	39	688	74.6	6.14	1274.77	39	1.424	0.801004	0.992395	82.5	117.5			4.03327e+08	7.07667e+08	4.96915e+08	7.07667e+08	3	3	High	High	1	Oxidation [M118(100); M126(100); M265(100); M317(100); M318(96.4); M320(100); M322(100); M363(100); M523(100); M536(100); M573(100)]; Carbamidomethyl [C122]
FALSE	High	High	Master Protein	processed_PS_84_00805	Outer membrane protein assembly factor BamD	FALSE	0	0	29.551	29	9	105	9	339	38.4	5.19	42.93	9	1.424	0.801756	0.992395	82.5	117.5			1.82679e+06	3.20441e+06	2.25068e+06	3.20441e+06	3	3	High	High	1
FALSE	High	High	Master Protein	processed_PS_84_04084	6-phosphogluconolactonase	FALSE	0	0	20.687	24	8	41	8	376	40.7	7.02	10.96	8	1.422	0.805171	0.992395	82.6	117.4			2.35531e+06	4.12661e+06	2.90184e+06	4.12661e+06	3	3	High	High	1
FALSE	High	High	Master Protein	processed_PS_84_00418	Metal-pseudopaline receptor CntO	FALSE	0	0	167.917	61	38	1414	37	689	76.4	5.88	645.17	38	1.419	0.811235	0.992395	82.7	117.3			4.61184e+07	8.06326e+07	5.68197e+07	8.06326e+07	3	3	High	High	1	Oxidation [M202(100); M547(100)]
FALSE	High	High	Master Protein	processed_PS_84_04327	Integration host factor subunit beta	FALSE	0.00102	0.00097	4.888	29	3	12	3	98	11	7.44	3.79	3	1.419	0.846405	0.992395	82.7	117.3			227406	397551	280173	397551	1	1	High	High	1
FALSE	High	High	Master Protein	processed_PS_84_01791	hypothetical protein	FALSE	0	0	18.615	36	6	53	6	202	22.5	8.51	19.97	6	1.419	0.811976	0.992395	82.7	117.3			1.23326e+06	2.15565e+06	1.51942e+06	2.15565e+06	2	2	High	High	1	Oxidation [M178(100)]
FALSE	High	High	Master Protein	processed_PS_84_04422	Long-chain fatty acid transport protein	FALSE	0	0	64.429	35	12	504	12	426	46.1	6.2	215.99	12	1.418	0.814157	0.992395	82.7	117.3			6.74133e+07	1.17745e+08	8.30559e+07	1.17745e+08	3	3	High	High	1	Oxidation [M60(100)]
FALSE	High	High	Master Protein	processed_PS_84_04906	30S ribosomal protein S15	FALSE	0.0014	0.00135	10.026	49	3	138	3	89	10	10.15	50.68	3	1.415	0.818873	0.992395	82.8	117.2			7.35813e+07	1.2831e+08	9.06551e+07	1.2831e+08	2	2	High	High	1
FALSE	High	High	Master Protein	processed_PS_84_00913	Outer-membrane lipoprotein LolB	FALSE	0	0	20.874	32	7	91	7	205	22.9	8.03	42.22	7	1.415	0.820006	0.992395	82.8	117.2			2.47602e+06	4.31597e+06	3.05056e+06	4.31597e+06	3	3	High	High	1
FALSE	High	High	Master Protein	processed_PS_84_05249	Urocanate hydratase	FALSE	0	0	32.01	20	11	171	11	557	60.7	5.92	70.62	11	1.414	0.821244	0.992395	82.8	117.2			1.19801e+06	2.08737e+06	1.476e+06	2.08737e+06	3	3	High	High	1	Oxidation [M554(100)]; Carbamidomethyl [C411]
FALSE	High	High	Master Protein	processed_PS_84_03432	Thiol peroxidase	FALSE	0	0	15.92	36	4	58	4	166	17.4	5.01	19.3	4	1.412	0.825478	0.992395	82.9	117.1			1.63438e+06	2.84353e+06	2.01362e+06	2.84353e+06	3	3	High	High	1	Carbamidomethyl [C60; C94]
FALSE	High	High	Master Protein	processed_PS_84_00173	ATP synthase subunit alpha	FALSE	0	0	71.047	39	20	388	20	514	55.3	5.52	196.66	20	1.41	0.83057	0.992395	83	117			4.44461e+06	7.71936e+06	5.47594e+06	7.71936e+06	3	3	High	High	1	Oxidation [M1(100); M157(100)]
FALSE	High	High	Master Protein	processed_PS_84_00635	30S ribosomal protein S17	FALSE	0.00134	0.0013	9.253	30	3	212	3	88	10.1	9.8	146.72	3	1.407	0.836405	0.992395	83.1	116.9			1.57891e+07	2.73676e+07	1.94528e+07	2.73676e+07	3	3	High	High	1	Oxidation [M20(100)]
FALSE	High	High	Master Protein	processed_PS_84_00175	ATP synthase subunit b	FALSE	0	0	22.775	53	7	101	7	156	16.9	5.67	48.8	7	1.406	0.838111	0.992395	83.1	116.9			1.99621e+06	3467014	2.46579e+06	3467014	2	3	High	High	1
FALSE	High	High	Master Protein	processed_PS_84_03675	Glutaminase-asparaginase	FALSE	0	0	69.074	47	13	578	13	362	38.6	7.59	251.77	13	1.406	0.839123	0.992395	83.1	116.9			1.82797e+07	3.16551e+07	2.25213e+07	3.16551e+07	3	3	High	High	1	Oxidation [M88(100); M186(100); M216(90.8); M343(100); M346(100)]
FALSE	High	High	Master Protein	processed_PS_84_01172	Major cold shock protein CspA	FALSE	0	0	14.598	41	3	99	3	69	7.7	7.25	57.29	3	1.404	0.842381	0.992395	83.2	116.8			2.08649e+07	3.60917e+07	2.57065e+07	3.60917e+07	3	3	High	High	1	Oxidation [M61(100)]
FALSE	High	High	Master Protein	processed_PS_84_01801	Succinate--CoA ligase [ADP-forming] subunit alpha	FALSE	0	0	39.397	56	12	253	12	294	30.1	6.29	111.02	12	1.403	0.844219	0.992395	83.2	116.8			6.51406e+06	1.12608e+07	8.02559e+06	1.12608e+07	3	3	High	High	1	Carbamidomethyl [C13; C78; C95; C112; C124; C133]
FALSE	High	High	Master Protein	processed_PS_84_01597	Lipoamide acyltransferase component of branched-chain alpha-keto acid dehydrogenase complex	FALSE	0	0	30.066	28	9	191	9	423	45.2	6.34	59.53	9	1.402	0.845717	0.992395	83.3	116.7			1.36278e+06	2.35461e+06	1.679e+06	2.35461e+06	3	3	High	High	1	Oxidation [M68(100); M401(100)]; Carbamidomethyl [C419]
FALSE	High	High	Master Protein	processed_PS_84_00270	Thiol:disulfide interchange protein DsbA	FALSE	0	0	12.968	30	4	94	4	210	23.1	7.11	53.92	4	1.402	0.846597	0.992395	83.3	116.7			2.08873e+06	3.60784e+06	2.5734e+06	3.60784e+06	2	2	High	High	1	Oxidation [M176(100)]
FALSE	High	High	Master Protein	processed_PS_84_04658	hypothetical protein	FALSE	0.00106	0.00101	5.333	30	2	10	2	77	8.1	5.31	3.59	2	1.402	0.903384	0.994023	83.3	116.7				258688	184522	258688		1	High	High	1
FALSE	High	High	Master Protein	processed_PS_84_02409	hypothetical protein	FALSE	0	0	32.146	37	10	95	10	278	31.7	6.35	35.57	10	1.402	0.84539	0.992395	83.3	116.7			1.08523e+06	1.87397e+06	1.33705e+06	1.87397e+06	3	3	High	High	1	Carbamidomethyl [C162]; Oxidation [M109(100); M130(100)]
FALSE	High	High	Master Protein	processed_PS_84_04480	Protein RecA	FALSE	0	0	57.13	55	14	265	14	355	37.5	5.67	102.85	14	1.401	0.849497	0.992395	83.3	116.7			6.60623e+06	11399565	8.13914e+06	11399565	3	3	High	High	1	Oxidation [M130(100); M161(97.9); M201(100); M348(100)]
FALSE	High	High	Master Protein	processed_PS_84_04159	Aromatic-amino-acid aminotransferase	FALSE	0	0	45.294	49	16	186	16	398	43.2	6.02	74.47	16	1.399	0.853367	0.992395	83.4	116.6			1.70336e+06	2.9354e+06	2.09861e+06	2.9354e+06	3	3	High	High	1	Carbamidomethyl [C39]; Oxidation [M349(100)]
FALSE	High	High	Master Protein	processed_PS_84_03898	putative oxidoreductase	FALSE	0	0	21.411	24	5	95	5	255	26	6.7	39.36	5	1.398	0.846575	0.992395	83.4	116.6			1.05594e+06	1.81874e+06	1.30096e+06	1.81874e+06	3	3	High	High	1	Oxidation [M33(100)]
FALSE	High	High	Master Protein	processed_PS_84_04444	hypothetical protein	FALSE	0	0	29.731	25	8	223	8	355	37.8	5.82	98.38	8	1.396	0.858383	0.994023	83.5	116.5			4.71245e+06	8.10709e+06	5.80592e+06	8.10709e+06	3	3	High	High	1
FALSE	High	High	Master Protein	processed_PS_84_02676	hypothetical protein	FALSE	0	0	64.283	32	11	489	11	426	46	4.88	207.14	11	1.396	0.858842	0.994023	83.5	116.5			4.82203e+07	8.29431e+07	5.94093e+07	8.29431e+07	3	3	High	High	1	Oxidation [M52(100); M351(100); M353(100)]
FALSE	High	High	Master Protein	processed_PS_84_00640	30S ribosomal protein S8	FALSE	0	0	55.153	79	12	363	12	130	14	9.61	194.98	12	1.393	0.864976	0.994023	83.6	116.4			7.97281e+07	1.36853e+08	9.82282e+07	1.36853e+08	3	3	High	High	1	Oxidation [M3(100); M10(100); M19(100); M27(100)]; Carbamidomethyl [C127]
FALSE	High	High	Master Protein	processed_PS_84_05060	Osmotically-inducible putative lipoprotein OsmE	FALSE	0.00123	0.00118	7.848	24	3	27	3	113	12.4	6.76	11.31	3	1.391	0.870097	0.994023	83.7	116.3			2.51491e+06	4.30933e+06	3.09847e+06	4.30933e+06	2	2	High	High	1
FALSE	High	High	Master Protein	processed_PS_84_00419	Porin D	FALSE	0	0	61.565	33	12	809	12	439	47.8	6.2	410.36	12	1.39	0.871634	0.994023	83.7	116.3			1.74269e+08	2.98457e+08	2.14707e+08	2.98457e+08	3	3	High	High	1	Oxidation [M145(100); M228(100)]
FALSE	High	High	Master Protein	processed_PS_84_03955	Intermembrane phospholipid transport system lipoprotein MlaA	FALSE	0	0	19.926	21	5	142	5	235	26.1	5.48	77.92	5	1.39	0.872181	0.994023	83.7	116.3			5.82984e+06	9.98244e+06	7.1826e+06	9.98244e+06	3	3	High	High	1
FALSE	High	High	Master Protein	processed_PS_84_03665	Cold shock protein CapB	FALSE	0	0	15.265	41	3	149	3	70	7.7	7.25	77.04	3	1.388	0.876218	0.994023	83.8	116.2			1.48233e+07	2.53473e+07	1.8263e+07	2.53473e+07	3	3	High	High	1	Oxidation [M62(100)]
FALSE	High	High	Master Protein	processed_PS_84_00002	Glyoxalase ElbB	FALSE	0.00127	0.00122	8.353	30	5	13	5	219	23.1	5.08	6.26	5	1.387	0.902611	0.994023	83.8	116.2			168151	402853	290403	402853	1	2	High	High	1	Carbamidomethyl [C152]
FALSE	High	High	Master Protein	processed_PS_84_05407	Spermidine-binding periplasmic protein SpuE	FALSE	0	0	28.647	22	6	143	6	364	39.8	7.8	54.03	6	1.385	0.873288	0.994023	83.8	116.2			1.09072e+06	1.82174e+06	1.34381e+06	1.86183e+06	3	2	High	High	1	Oxidation [M113(100); M319(100); M339(100)]
FALSE	High	High	Master Protein	processed_PS_84_00238	Oligopeptidase A	FALSE	0	0	34.444	22	14	85	14	683	75.6	5.35	26.88	14	1.385	0.864117	0.994023	83.9	116.1			754069	1.28682e+06	929043	1.28682e+06	3	3	High	High	1	Oxidation [M201(100); M290(100); M655(100)]
FALSE	High	High	Master Protein	processed_PS_84_04634	Porin-like protein NicP	FALSE	0	0	33.108	28	11	256	11	429	46.6	5.26	132.45	11	1.385	0.882324	0.994023	83.9	116.1			9.89766e+06	1.68895e+07	1.21943e+07	1.68895e+07	3	3	High	High	1
FALSE	High	High	Master Protein	processed_PS_84_01580	Alanine--tRNA ligase	FALSE	0	0	11.588	7	6	29	6	897	97.1	5.5	12.11	6	1.383	0.884341	0.994023	83.9	116.1			345394	588550	425540	588550	2	2	High	High	1
FALSE	High	High	Master Protein	processed_PS_84_03669	D-ribose pyranase	FALSE	0.0013	0.00125	8.785	23	3	26	3	132	14.3	7.44	12.19	3	1.383	0.880395	0.994023	83.9	116.1			319159	543802	393216	543802	1	1	High	High	1
FALSE	High	High	Master Protein	processed_PS_84_03664	hypothetical protein	FALSE	0	0	28.143	51	4	184	4	101	10.2	8.16	56.97	4	1.38	0.89316	0.994023	84	116			1.01387e+07	1.72376e+07	1.24913e+07	1.72376e+07	3	3	High	High	1	Carbamidomethyl [C38; C56; C58]; Oxidation [M35(100)]
FALSE	High	High	Master Protein	processed_PS_84_01032	Nucleoside diphosphate kinase	FALSE	0	0	25.009	45	5	231	5	141	15	5.57	101.59	5	1.379	0.895597	0.994023	84.1	115.9			1.83247e+07	3.11293e+07	2.25767e+07	3.11293e+07	3	3	High	High	1	Oxidation [M90(100)]
FALSE	High	High	Master Protein	processed_PS_84_00743	Biosynthetic arginine decarboxylase	FALSE	0.00095	0.00091	4.077	4	3	13	3	637	71	5.58	3.55	3	1.379	0.882994	0.994023	84.1	115.9			380248	645916	468481	645916	1	1	High	High	1
FALSE	High	High	Master Protein	processed_PS_84_00721	Aldehyde dehydrogenase	FALSE	0	0	37.804	32	13	130	8	506	55.2	6.13	49.02	13	1.377	0.898667	0.994023	84.1	115.9			1.98457e+06	3.36783e+06	2.44508e+06	3.36783e+06	3	3	High	High	1	Carbamidomethyl [C131; C251]; Oxidation [M249(100)]
FALSE	High	High	Master Protein	processed_PS_84_02952	Metal-pseudopaline receptor CntO	FALSE	0	0	148.688	58	36	1109	36	708	77.9	5.27	480.55	36	1.374	0.904926	0.994023	84.2	115.8			2.96846e+07	5.02684e+07	3.65726e+07	5.02684e+07	3	3	High	High	1	Oxidation [M256(100); M651(100)]
FALSE	High	High	Master Protein	processed_PS_84_04274	Putative NADP-dependent oxidoreductase YfmJ	FALSE	0.00115	0.00109	6.582	9	3	25	3	333	35.7	7.3	9.62	3	1.373	0.882706	0.994023	84.3	115.7			567502	960080	699185	960080	1	1	High	High	1
FALSE	High	High	Master Protein	processed_PS_84_00734	Biotin carboxylase	FALSE	0	0	34.055	32	12	114	11	451	49.1	6.54	42.65	12	1.373	0.908003	0.994023	84.3	115.7			1.41506e+06	2.3938e+06	1.74341e+06	2.3938e+06	3	3	High	High	1	Oxidation [M305(100); M315(100)]
FALSE	High	High	Master Protein	processed_PS_84_00685	hypothetical protein	FALSE	0	0	22.585	46	5	150	5	148	15.8	8.34	50.81	5	1.372	0.909349	0.994023	84.3	115.7			8.51435e+06	1.43968e+07	1.049e+07	1.43968e+07	3	3	High	High	1
FALSE	High	High	Master Protein	processed_PS_84_00626	50S ribosomal protein L3	FALSE	0	0	54.678	64	12	648	12	211	22.6	9.92	316.13	12	1.372	0.910543	0.994023	84.3	115.7			7.7318e+07	1.30684e+08	9.52589e+07	1.30684e+08	3	3	High	High	1	Oxidation [M161(100); M165(100)]
FALSE	High	High	Master Protein	processed_PS_84_04857	3-hydroxyisobutyrate dehydrogenase	FALSE	0	0	27.446	33	7	156	7	295	30.3	6.21	62.11	7	1.372	0.910768	0.994023	84.3	115.7			3.51848e+06	5.94652e+06	4.33491e+06	5.94652e+06	3	3	High	High	1	Oxidation [M11(100); M15(100); M63(100)]
FALSE	High	High	Master Protein	processed_PS_84_04283	hypothetical protein	FALSE	0	0	23.186	28	8	61	8	362	38.4	8.85	16.52	8	1.37	0.93269	0.994023	84.4	115.6			240290	331426	296047	405607	3	2	High	High	1	Oxidation [M124(100)]
FALSE	High	High	Master Protein	processed_PS_84_01488	hypothetical protein	FALSE	0.00104	0.00099	5.02	31	2	4	2	59	6.2	9.7	1.48	2	1.369	0.917505	0.994023	84.4	115.6			4437300	7.48239e+06	5.46693e+06	7.48239e+06	1	1	High	High	1
FALSE	High	High	Master Protein	processed_PS_84_04878	hypothetical protein	FALSE	0	0	34.228	36	8	238	8	266	27.2	8.51	116.85	8	1.366	0.922484	0.994023	84.5	115.5			3.90093e+07	6.5669e+07	4.8061e+07	6.5669e+07	3	3	High	High	1
FALSE	High	High	Master Protein	processed_PS_84_04671	Toluene efflux pump outer membrane protein TtgC	FALSE	0	0	66.32	44	16	462	16	484	52.8	5.43	178.69	16	1.366	0.923698	0.994023	84.5	115.5			5.3666e+06	9.03055e+06	6.61187e+06	9.03055e+06	3	3	High	High	1
FALSE	High	High	Master Protein	processed_PS_84_00186	50S ribosomal protein L34	FALSE	0.00103	0.00098	4.994	20	2	58	2	44	5.1	13	39.61	2	1.366	0.92377	0.994023	84.5	115.5			13356955	22475630	1.64563e+07	22475630	1	1	High	High	1
FALSE	High	High	Master Protein	processed_PS_84_02292	Quinoprotein alcohol dehydrogenase (cytochrome c)	FALSE	0	0	86.046	39	23	576	23	631	69.1	7.01	242.21	23	1.363	0.930117	0.994023	84.6	115.4			1.97738e+07	3.32021e+07	2.43621e+07	3.32021e+07	3	3	High	High	1	Oxidation [M495(100); M502(100); M513(100)]
FALSE	High	High	Master Protein	processed_PS_84_03519	putative transcriptional regulatory protein	FALSE	0.00117	0.00112	6.856	7	2	19	2	237	25.3	5.01	10.37	2	1.362	0.932029	0.994023	84.7	115.3			2296423	3853441	2.82929e+06	3853441	1	1	High	High	1	Oxidation [M40(100)]
FALSE	High	High	Master Protein	processed_PS_84_05223	hypothetical protein	FALSE	0	0	54.767	56	15	145	14	264	26.5	10.14	74.62	15	1.362	0.932298	0.994023	84.7	115.3			1.01876e+07	17093447	1.25515e+07	17093447	3	3	High	High	1
FALSE	High	High	Master Protein	processed_PS_84_02982	hypothetical protein	FALSE	0	0	71.535	55	14	474	14	371	40.8	4.83	175.97	14	1.362	0.932527	0.994023	84.7	115.3			2.12693e+07	3.56844e+07	2.62047e+07	3.56844e+07	3	3	High	High	1	Oxidation [M79(100)]
FALSE	High	High	Master Protein	processed_PS_84_00677	Outer membrane protein W	FALSE	0	0	27.584	29	6	226	6	227	24.2	5.58	108.38	6	1.361	0.934038	0.994023	84.7	115.3			8.20435e+07	1.37578e+08	1.01081e+08	1.37578e+08	3	3	High	High	1	Oxidation [M122(100)]
FALSE	High	High	Master Protein	processed_PS_84_02274	Phosphate-binding protein PstS	FALSE	0	0	91.385	60	15	678	15	343	36.5	8.4	310.59	15	1.36	0.935295	0.994023	84.7	115.3			3.77188e+07	6.32233e+07	4.64711e+07	6.32233e+07	3	3	High	High	1	Oxidation [M86(100); M103(100); M239(100); M307(100); M322(100)]
FALSE	High	High	Master Protein	processed_PS_84_04589	50S ribosomal protein L19	FALSE	0	0	37.703	63	7	483	7	116	13	10.27	231.4	7	1.36	0.936632	0.994023	84.8	115.2			6.95899e+07	116592476	8.57376e+07	116592476	3	3	High	High	1	Oxidation [M14(100)]
FALSE	High	High	Master Protein	processed_PS_84_04743	hypothetical protein	FALSE	0	0	17.319	14	5	53	5	449	49.3	5.69	15.19	5	1.36	0.934027	0.994023	84.8	115.2			832366	1.39455e+06	1.02551e+06	1.39455e+06	3	3	High	High	1
FALSE	High	High	Master Protein	processed_PS_84_03245	Carboxynorspermidine/carboxyspermidine decarboxylase	FALSE	0	0	16.288	15	6	33	6	365	41	5.3	11.91	6	1.359	0.902529	0.994023	84.8	115.2			500738	838654	616929	838654	3	3	High	High	1
FALSE	High	High	Master Protein	processed_PS_84_01167	Cytosol aminopeptidase	FALSE	0	0	45.563	32	14	354	14	497	52.4	7.66	135.6	14	1.359	0.937786	0.994023	84.8	115.2			2.59233e+06	4.34156e+06	3.19385e+06	4.34156e+06	3	3	High	High	1	Carbamidomethyl [C357; C449]; Oxidation [M231(100)]
FALSE	High	High	Master Protein	processed_PS_84_00651	DNA-directed RNA polymerase subunit alpha	FALSE	0	0	43.769	37	13	474	13	333	36.6	5.03	264.54	13	1.356	0.945498	0.994023	84.9	115.1			13906507	23229927	1.71334e+07	23229927	3	3	High	High	1	Oxidation [M1(100)]
FALSE	High	High	Master Protein	processed_PS_84_00599	Tyrosine--tRNA ligase	FALSE	0	0	35.809	33	13	111	13	399	44.2	5.81	50.58	13	1.354	0.948934	0.994023	85	115			1.22538e+06	2.04455e+06	1.50971e+06	2.04455e+06	3	3	High	High	1	Oxidation [M268(100)]
FALSE	High	High	Master Protein	processed_PS_84_01659	Chemotaxis protein CheY	FALSE	0.00134	0.00129	9.226	19	2	30	2	124	13.9	6.15	12.05	2	1.354	0.921786	0.994023	85	115			579995	967515	714577	967515	2	2	High	High	1	Oxidation [M12(100); M76(100); M80(100)]
FALSE	High	High	Master Protein	processed_PS_84_02298	Aldehyde dehydrogenase	FALSE	0	0	42.365	28	11	139	6	506	54.9	5.74	55.55	11	1.353	0.950732	0.994023	85	115			5.33421e+06	8.8948e+06	6.57196e+06	8.8948e+06	2	2	High	High	1	Carbamidomethyl [C131; C251]; Oxidation [M249(100); M339(100)]
FALSE	High	High	Master Protein	processed_PS_84_00619	DNA-directed RNA polymerase subunit beta	FALSE	0	0	209.153	44	54	1066	54	1357	150.9	5.8	447.89	54	1.352	0.954178	0.994023	85	115			9.21047e+06	1.53407e+07	1.13477e+07	1.53407e+07	3	3	High	High	1	Oxidation [M257(100); M464(100); M658(100); M686(100); M690(100); M1197(100); M1225(100); M1330(99.7)]; Carbamidomethyl [C348; C460; C564; C720; C769]
FALSE	High	High	Master Protein	processed_PS_84_04822	hypothetical protein	FALSE	0.00105	0.001	5.208	13	2	21	2	113	11.9	5.71	7.95	2	1.352	0.938721	0.994023	85	115			379144	631369	467121	631369	1	1	High	High	1
FALSE	High	High	Master Protein	processed_PS_84_02400	Acyl carrier protein	FALSE	0.00108	0.00102	5.528	12	2	5	2	189	20.3	4.84	1.9	2	1.351	0.961905	0.994023	85.1	114.9			210481	350444	259322	350444	1	1	High	High	1	Carbamidomethyl [C157; C160]
FALSE	High	High	Master Protein	processed_PS_84_00342	Argininosuccinate lyase	FALSE	0	0	24.246	25	10	74	10	464	51.6	5.76	22.74	10	1.351	0.917588	0.994023	85.1	114.9			411887	678302	507461	685407	3	2	High	High	1	Carbamidomethyl [C279]; Oxidation [M198(100); M350(100)]
FALSE	Low	Low	Master Protein	processed_PS_84_00922	Deoxyribodipyrimidine photo-lyase	FALSE	0.05253	0.05061	0.945	3	1	1	1	475	54.5	7.55	0.09	1	1.349	0.921765	0.994023	85.1	114.9			456887	759439	562904	759439	1	1	Peak Found	High	1
FALSE	High	High	Master Protein	processed_PS_84_04732	hypothetical protein	FALSE	0	0	41.338	45	9	205	9	192	20.7	9.06	92.58	9	1.349	0.960587	0.994023	85.1	114.9			1.71118e+07	2.84396e+07	2.10824e+07	2.84396e+07	3	3	High	High	1	Oxidation [M137(100)]
FALSE	High	High	Master Protein	processed_PS_84_00576	Spermidine/putrescine-binding periplasmic protein	FALSE	0	0	36.52	33	11	185	11	344	37.8	5.71	74.06	11	1.348	0.96222	0.994023	85.2	114.8			3.83389e+06	6.36839e+06	4.7235e+06	6.36839e+06	3	3	High	High	1	Oxidation [M63(100)]
FALSE	High	High	Master Protein	processed_PS_84_00943	Metalloprotease LoiP	FALSE	0	0	41.244	40	9	320	9	272	28.9	6.93	151.99	9	1.348	0.963704	0.994023	85.2	114.8			1.13894e+07	18909325	1.40322e+07	18909325	3	3	High	High	1	Carbamidomethyl [C115]; Oxidation [M166(100); M263(100)]
FALSE	High	High	Master Protein	processed_PS_84_03950	Transaldolase	FALSE	0	0	31.086	43	11	125	11	308	33.6	5.25	44.13	11	1.346	0.967524	0.994023	85.3	114.7			1.75421e+06	2.90871e+06	2.16126e+06	2.90871e+06	3	3	High	High	1	Carbamidomethyl [C67; C231]
FALSE	High	High	Master Protein	processed_PS_84_00657	Single-stranded DNA-binding protein	FALSE	0	0	10.774	18	3	49	3	181	20.1	6.16	22.07	3	1.345	0.96848	0.994023	85.3	114.7			2.54114e+06	4.21218e+06	3.13079e+06	4.21218e+06	2	2	High	High	1	Carbamidomethyl [C14; C77]
FALSE	High	High	Master Protein	processed_PS_84_00869	50S ribosomal protein L21	FALSE	0	0	23.326	66	6	299	6	104	11.6	9.99	166.23	6	1.341	0.977475	0.994023	85.4	114.6			5.1639e+07	8.53387e+07	6.36214e+07	8.53387e+07	3	3	High	High	1
FALSE	High	High	Master Protein	processed_PS_84_04172	Acyl carrier protein	FALSE	0	0	16.793	37	4	113	4	78	8.7	4.17	75.94	4	1.34	0.9809	0.994023	85.5	114.5			9.49498e+06	15673384	1.16982e+07	15673384	3	3	High	High	1
FALSE	High	High	Master Protein	processed_PS_84_03799	2-methyl-aconitate isomerase	FALSE	0	0	26.229	24	8	101	8	400	41.9	6.06	38.64	8	1.34	0.981465	0.994023	85.5	114.5			1.68298e+06	2.77757e+06	2.07349e+06	2.77757e+06	3	3	High	High	1	Oxidation [M65(100)]
FALSE	High	High	Master Protein	processed_PS_84_01372	hypothetical protein	FALSE	0	0	37.965	66	10	237	10	201	21.5	6.58	102.43	10	1.337	0.98726	0.996765	85.6	114.4			1.0107e+07	1.6648e+07	1.24522e+07	1.6648e+07	3	3	High	High	1
FALSE	High	High	Master Protein	processed_PS_84_04689	hypothetical protein	FALSE	0	0	26.877	48	7	189	7	125	14.1	9.41	109.68	7	1.336	0.989024	0.996765	85.6	114.4			2.1815e+07	3.59122e+07	2.6877e+07	3.59122e+07	3	3	High	High	1	Oxidation [M44(100)]
FALSE	High	High	Master Protein	processed_PS_84_01412	Cell division coordinator CpoB	FALSE	0	0	45.607	44	10	560	10	268	28.7	8.03	242.8	10	1.336	0.989794	0.996765	85.6	114.4			9.35389e+07	1.53945e+08	1.15244e+08	1.53945e+08	3	3	High	High	1	Oxidation [M87(100)]
FALSE	High	High	Master Protein	processed_PS_84_01142	Lipopolysaccharide export system protein LptA	FALSE	0	0	24.59	40	7	136	7	174	18.7	8.88	46.86	7	1.336	0.990228	0.996765	85.6	114.4			2.02024e+06	3.32441e+06	2.48902e+06	3.32441e+06	3	3	High	High	1	Oxidation [M165(100)]
FALSE	High	High	Master Protein	processed_PS_84_02295	hypothetical protein	FALSE	0.00144	0.0014	10.483	14	4	27	4	253	27.8	5.41	14.24	4	1.335	0.965877	0.994023	85.7	114.3			786583	1.2934e+06	969102	1.2934e+06	2	2	High	High	1
FALSE	High	High	Master Protein	processed_PS_84_02094	hypothetical protein	FALSE	0	0	11.153	19	4	82	4	224	24.1	6.25	29.9	4	1.333	0.984873	0.996494	85.7	114.3			900475	1.47889e+06	1.10942e+06	1.47889e+06	2	2	High	High	1
FALSE	High	High	Master Protein	processed_PS_84_04924	4-hydroxy-tetrahydrodipicolinate reductase	FALSE	0	0	24.814	40	10	87	10	267	28.4	6.04	20.91	10	1.332	0.974603	0.994023	85.8	114.2			775322	1.27261e+06	955228	1.27261e+06	3	3	High	High	1	Oxidation [M170(100)]
FALSE	High	High	Master Protein	processed_PS_84_03065	hypothetical protein	FALSE	0.00333	0.00317	2.633	5	1	16	1	183	20	5.03	6.54	1	1.332	0.956453	0.994023	85.8	114.2			489041	802382	602518	802382	1	1	High	High	1
FALSE	High	High	Master Protein	processed_PS_84_00752	hypothetical protein	FALSE	0	0	38.024	35	7	344	7	189	21.4	9.2	186.93	7	1.331	0.999466	0.999466	85.8	114.2			2.47797e+07	4.065e+07	3.05295e+07	4.065e+07	3	3	High	High	1	Oxidation [M140(100); M158(100)]
FALSE	High	High	Master Protein	processed_PS_84_01175	Glycine dehydrogenase (decarboxylating)	FALSE	0	0	35.312	14	12	132	12	951	102	6.13	48.95	12	1.331	0.999466	0.999466	85.8	114.2			1.98903e+06	3.30662e+06	2.48428e+06	3.30662e+06	2	3	High	High	1	Carbamidomethyl [C507; C619; C862; C940; C942]; Oxidation [M501(87)]
FALSE	High	High	Master Protein	processed_PS_84_04824	Enoyl-[acyl-carrier-protein] reductase [NADH]	FALSE	0	0	28.54	31	12	76	12	403	44.2	5.31	29.67	12	1.329	0.966935	0.994023	85.9	114.1			556340	910856	685433	910856	3	3	High	High	1	Carbamidomethyl [C350]
FALSE	High	High	Master Protein	processed_PS_84_05383	hypothetical protein	FALSE	0	0	12.352	23	3	62	3	158	16.7	6.89	28.51	3	1.329	0.994007	0.996913	85.9	114.1			8.96069e+06	1.46675e+07	1.10399e+07	1.46675e+07	3	3	High	High	1
FALSE	High	High	Master Protein	processed_PS_84_03963	Lipoprotein-releasing system ATP-binding protein LolD	FALSE	0.00097	0.00093	4.28	8	2	7	2	232	25.3	6.96	1.91	2	1.328	0.99289	0.996765	85.9	114.1			3.52646e+06	5.77021e+06	4.34475e+06	5.77021e+06	1	1	Peak Found	High	1
FALSE	High	High	Master Protein	processed_PS_84_00808	Chaperone protein ClpB	FALSE	0	0	72.777	30	24	275	24	854	94.8	5.5	108.8	24	1.327	0.991248	0.996765	85.9	114.1			1.80691e+06	2.95495e+06	2.22619e+06	2.95495e+06	3	3	High	High	1	Oxidation [M83(100); M242(100)]
FALSE	High	High	Master Protein	processed_PS_84_01578	hypothetical protein	FALSE	0.00131	0.00126	8.803	26	2	75	2	96	10.8	4.34	33.5	2	1.325	0.992834	0.996765	86	114			864826	1.41188e+06	1.0655e+06	1.41188e+06	1	1	High	High	1	Carbamidomethyl [C21]
FALSE	High	High	Master Protein	processed_PS_84_04492	S-(hydroxymethyl)glutathione dehydrogenase	FALSE	0	0	17.068	17	7	73	7	370	39.2	6.35	33.91	7	1.325	0.996991	0.998933	86	114			904838	1.4772e+06	1.1148e+06	1.4772e+06	3	3	High	High	1	Oxidation [M119(100); M330(100)]; Carbamidomethyl [C107]
FALSE	High	High	Master Protein	processed_PS_84_01962	Serine--tRNA ligase	FALSE	0	0	39.223	29	12	199	12	426	46.9	5.48	98.54	12	1.322	0.980071	0.994023	86.1	113.9			1.7225e+06	2806370	2.12219e+06	2806370	3	3	High	High	1	Carbamidomethyl [C325; C355; C358]; Oxidation [M298(100); M329(100)]
FALSE	High	High	Master Protein	processed_PS_84_01319	hypothetical protein	FALSE	0.00131	0.00126	8.915	9	2	20	2	224	24.2	6.9	11.82	2	1.322	0.975448	0.994023	86.1	113.9			664474	1.08197e+06	818659	1.08197e+06	2	2	High	High	1	Carbamidomethyl [C215]
FALSE	High	High	Master Protein	processed_PS_84_01410	Tol-Pal system protein TolB	FALSE	0	0	144.411	68	26	1605	26	423	46.3	9.13	758.1	26	1.321	0.977303	0.994023	86.2	113.8			1.12042e+08	1.82373e+08	1.3804e+08	1.82373e+08	3	3	High	High	1	Oxidation [M67(100); M91(100); M155(100); M263(100); M380(100); M394(100)]
FALSE	High	High	Master Protein	processed_PS_84_04882	hypothetical protein	FALSE	0	0	27.991	32	8	118	8	294	32.4	6.28	35.19	8	1.32	0.980099	0.994023	86.2	113.8			831896	1.35241e+06	1.02493e+06	1.35241e+06	3	3	High	High	1	Oxidation [M103(100); M163(100)]
FALSE	High	High	Master Protein	processed_PS_84_00493	hypothetical protein	FALSE	0	0	14.306	34	6	47	6	166	18.3	7.14	26.8	6	1.319	0.972799	0.994023	86.2	113.8			1.59325e+06	2.58946e+06	1.96294e+06	2.58946e+06	3	3	High	High	1	Carbamidomethyl [C166]
FALSE	High	High	Master Protein	processed_PS_84_01878	NADH-quinone oxidoreductase subunit B	FALSE	0.00093	0.00089	3.781	7	1	9	1	225	25.5	5.3	2.68	1	1.319	0.986237	0.996765	86.2	113.8			679989	1.10514e+06	837773	1.10514e+06	1	1	High	High	1
FALSE	High	High	Master Protein	processed_PS_84_04825	Acetyl-CoA acetyltransferase	FALSE	0	0	45.88	43	12	258	12	392	40.3	6.7	82.72	12	1.318	0.969577	0.994023	86.3	113.7			1.47669e+06	2.39743e+06	1.81934e+06	2.39743e+06	3	3	High	High	1	Carbamidomethyl [C88; C356]; Oxidation [M1(100); M260(100); M289(100)]
FALSE	High	High	Master Protein	processed_PS_84_00096	hypothetical protein	FALSE	0	0	61.342	65	12	440	12	243	26.2	5.48	167.89	12	1.316	0.964967	0.994023	86.4	113.6			6.49396e+07	105267434	8.00083e+07	105267434	3	3	High	High	1	Oxidation [M187(100); M228(100)]; Carbamidomethyl [C179; C184]
FALSE	High	High	Master Protein	processed_PS_84_04369	hypothetical protein	FALSE	0	0	55.386	49	11	479	11	286	31.1	8.76	231.78	11	1.315	0.964092	0.994023	86.4	113.6			1.88783e+07	3.05928e+07	2.32588e+07	3.05928e+07	3	3	High	High	1	Oxidation [M71(100); M151(100); M176(100)]
FALSE	High	High	Master Protein	processed_PS_84_00513	Ferrichrome outer membrane transporter/phage receptor	FALSE	0	0	54.684	24	17	254	17	810	88.3	5.5	89.85	17	1.315	0.977926	0.994023	86.4	113.6			1.04915e+06	1700074	1.29259e+06	1700074	3	3	High	High	1	Oxidation [M257(100)]
FALSE	High	High	Master Protein	processed_PS_84_04239	Cyclic-di-GMP-binding biofilm dispersal mediator protein	FALSE	0	0	11.553	19	5	43	5	249	25.6	4.93	16.81	5	1.315	0.969179	0.994023	86.4	113.6			237715	385095	292875	385095	1	1	High	High	1
FALSE	High	High	Master Protein	processed_PS_84_05257	Maltodextrin phosphorylase	FALSE	0.0011	0.00105	5.918	4	3	11	3	816	91.9	6.54	3.62	3	1.314	0.966543	0.994023	86.4	113.6			217022	351281	267380	351281	1	1	High	High	1
FALSE	High	High	Master Protein	processed_PS_84_05088	30S ribosomal protein S6	FALSE	0	0	46.012	60	8	406	8	141	16.4	5.02	151.8	8	1.314	0.960244	0.994023	86.4	113.6			6.69484e+07	1.08352e+08	8.24831e+07	1.08352e+08	3	3	High	High	1	Oxidation [M61(100); M102(100)]; Carbamidomethyl [C66]
FALSE	High	High	Master Protein	processed_PS_84_00616	50S ribosomal protein L1	FALSE	0	0	84.949	74	15	710	15	231	24.2	9.5	254.81	15	1.313	0.958883	0.994023	86.5	113.5			5.04349e+07	8.15884e+07	6.21378e+07	8.15884e+07	3	3	High	High	1	Oxidation [M97(100); M104(100); M121(100); M137(100); M218(100)]
FALSE	High	High	Master Protein	processed_PS_84_04121	hypothetical protein	FALSE	0	0	26.492	41	7	78	7	274	28.1	4.96	21.8	7	1.311	0.976751	0.994023	86.6	113.4			1.0137e+06	1.63672e+06	1.24892e+06	1.63672e+06	3	3	High	High	1	Carbamidomethyl [C53]; Oxidation [M109(100); M139(95.4)]
FALSE	High	High	Master Protein	processed_PS_84_01492	hypothetical protein	FALSE	0.00172	0.00163	2.797	11	1	3	1	85	9.3	4.94	1.23	1	1.31	0.952676	0.994023	86.6	113.4			5.53314e+06	8932304	6.81705e+06	8932304	1	1	High	High	1	Carbamidomethyl [C82]
FALSE	High	High	Master Protein	processed_PS_84_05323	Pyrroline-5-carboxylate reductase	FALSE	0	0	16.592	27	6	20	6	272	28.3	5.05	10.57	6	1.309	0.950563	0.994023	86.6	113.4			1.61659e+06	2.60786e+06	1.99171e+06	2.60786e+06	3	3	High	High	1	Oxidation [M14(100)]
FALSE	High	High	Master Protein	processed_PS_84_01861	Vitamin B12 transporter BtuB	FALSE	0	0	56.881	31	19	317	19	690	76.4	5.9	124.66	19	1.309	0.949277	0.994023	86.6	113.4			3.10738e+06	5.0106e+06	3.82841e+06	5.0106e+06	3	3	High	High	1
FALSE	High	High	Master Protein	processed_PS_84_03966	Glycerophosphodiester phosphodiesterase, cytoplasmic	FALSE	0	0	19.307	24	6	51	6	238	26.3	7.47	24.27	6	1.308	0.961015	0.994023	86.7	113.3			1.08568e+06	1.71465e+06	1.3376e+06	1.74957e+06	3	2	High	High	1
FALSE	High	High	Master Protein	processed_PS_84_04961	Alcohol dehydrogenase	FALSE	0.00122	0.00116	7.619	10	3	10	3	336	35.6	6.29	4.39	3	1.308	0.977549	0.994023	86.7	113.3			332759	536119	409972	536119	2	2	High	High	1
FALSE	High	High	Master Protein	processed_PS_84_04564	Bifunctional polyhydroxybutyrate synthase / ABC transporter periplasmic binding protein	FALSE	0	0	64.475	49	16	355	16	383	41.8	7.01	152.68	16	1.308	0.946683	0.994023	86.7	113.3			8.23806e+06	13272186	1.01496e+07	13272186	3	3	High	High	1	Oxidation [M81(100); M85(100); M290(100); M305(100); M380(100)]
FALSE	High	High	Master Protein	processed_PS_84_04874	Ketol-acid reductoisomerase (NADP(+))	FALSE	0	0	56.732	43	13	336	13	338	36.3	5.71	110.92	13	1.306	0.943128	0.994023	86.7	113.3			4.27214e+06	6.87454e+06	5.26345e+06	6.87454e+06	3	3	High	High	1	Oxidation [M126(100); M289(100); M301(100)]; Carbamidomethyl [C9; C33]
FALSE	High	High	Master Protein	processed_PS_84_01574	Arginine N-succinyltransferase subunit alpha	FALSE	0.00173	0.00165	2.862	6	2	6	2	339	37	4.98	2.58	2	1.304	0.973634	0.994023	86.8	113.2			606165	973938	746819	973938	1	1	High	High	1
FALSE	High	High	Master Protein	processed_PS_84_03895	putative enoyl-CoA hydratase echA8	FALSE	0	0	32.811	29	7	213	7	257	27.7	5.54	94.85	7	1.303	0.935987	0.994023	86.8	113.2			3.20469e+06	5.14449e+06	3.94831e+06	5.14449e+06	3	3	High	High	1	Oxidation [M140(100); M156(100); M165(100); M205(100); M206(100)]; Carbamidomethyl [C159]
FALSE	High	High	Master Protein	processed_PS_84_04953	Ferrichrome outer membrane transporter/phage receptor	FALSE	0	0	52.782	28	19	122	19	797	86.7	4.88	40.09	19	1.302	0.963859	0.994023	86.9	113.1			1.03382e+06	1.659e+06	1.2737e+06	1.659e+06	3	3	High	High	1	Oxidation [M237(100)]
FALSE	High	High	Master Protein	processed_PS_84_04698	hypothetical protein	FALSE	0	0	14.401	18	6	31	6	336	37.9	5.22	8.38	6	1.302	0.956552	0.994023	86.9	113.1			976107	1.56537e+06	1.2026e+06	1.56537e+06	1	1	High	High	1
FALSE	High	High	Master Protein	processed_PS_84_01797	2-oxoglutarate dehydrogenase E1 component	FALSE	0	0	61.879	22	21	247	21	943	106.5	6.57	112.81	21	1.302	0.932981	0.994023	86.9	113.1			1.35326e+06	2170186	1.66727e+06	2170186	3	3	High	High	1	Oxidation [M293(100); M621(100)]; Carbamidomethyl [C460; C828; C923]
FALSE	High	High	Master Protein	processed_PS_84_00456	hypothetical protein	FALSE	0	0	50.742	49	14	184	14	315	34.5	6.62	107.41	14	1.302	0.932791	0.994023	86.9	113.1			9.34879e+06	1.49915e+07	1.15181e+07	1.49915e+07	3	3	High	High	1	Oxidation [M86(100); M89(100); M160(100); M183(100); M213(100); M273(100)]; Carbamidomethyl [C244]
FALSE	High	High	Master Protein	processed_PS_84_03663	Threonine--tRNA ligase	FALSE	0.00134	0.00129	9.238	7	5	13	5	640	72.6	5.86	4.25	5	1.301	0.965136	0.994023	86.9	113.1			386964	620339	476755	620339	1	1	High	High	1
FALSE	High	High	Master Protein	processed_PS_84_04490	2-C-methyl-D-erythritol 2,4-cyclodiphosphate synthase	FALSE	0.00091	0.00087	3.381	9	1	3	1	157	16.8	6.8	0.99	1	1.301	0.948411	0.994023	86.9	113.1			271414	434973	334393	434973	1	1	High	High	1
FALSE	High	High	Master Protein	processed_PS_84_00629	50S ribosomal protein L2	FALSE	0	0	41.41	34	10	280	10	274	29.7	11.14	138.51	10	1.299	0.927981	0.994023	87	113			25729919	4.11931e+07	3.17003e+07	4.11931e+07	3	3	High	High	1	Oxidation [M268(100)]
FALSE	High	High	Master Protein	processed_PS_84_03666	hypothetical protein	FALSE	0	0	28.858	40	4	110	4	103	10.7	7.87	50.19	4	1.295	0.918564	0.994023	87.1	112.9			2.85316e+07	4.55339e+07	3.51521e+07	4.55339e+07	3	3	High	High	1	Oxidation [M68(100)]; Carbamidomethyl [C39]
FALSE	High	High	Master Protein	processed_PS_84_00683	Chaperedoxin	FALSE	0	0	17.648	26	7	81	7	290	31.8	4.96	32.76	7	1.295	0.947456	0.994023	87.2	112.8			321075	503327	411798	533107	2	2	High	High	1
FALSE	High	High	Master Protein	processed_PS_84_03668	Pyrimidine-specific ribonucleoside hydrolase RihA	FALSE	0	0	11.088	12	4	32	4	333	35.6	6.46	10.07	4	1.294	0.916439	0.994023	87.2	112.8			2.85732e+06	4.55675e+06	3.52033e+06	4.55675e+06	2	2	High	High	1
FALSE	High	High	Master Protein	processed_PS_84_03540	O-acetyl-L-homoserine sulfhydrylase	FALSE	0	0	12.849	11	5	44	5	425	45.3	6.39	20.78	5	1.294	0.941692	0.994023	87.2	112.8			310531	479377	382587	494915	3	2	High	High	1	Oxidation [M56(100)]
FALSE	High	High	Master Protein	processed_PS_84_05085	50S ribosomal protein L9	FALSE	0	0	26.922	32	6	546	6	148	15.5	5.58	301.02	6	1.292	0.911254	0.994023	87.3	112.7			4.58259e+07	7.29539e+07	5.64594e+07	7.29539e+07	3	3	High	High	1	Oxidation [M1(100)]
FALSE	High	High	Master Protein	processed_PS_84_03246	Carboxynorspermidine synthase	FALSE	0	0	12.622	18	6	29	6	399	43.9	5.12	4.57	6	1.291	0.935285	0.994023	87.3	112.7			306242	487197	377302	487197	1	1	High	High	1	Oxidation [M362(100)]
FALSE	High	High	Master Protein	processed_PS_84_04243	Ferric-anguibactin receptor FatA	FALSE	0	0	79.53	45	22	312	22	710	77.9	5.62	86.81	22	1.291	0.90912	0.994023	87.3	112.7			3.15056e+06	5.01202e+06	3.88162e+06	5.01202e+06	3	3	High	High	1
FALSE	High	High	Master Protein	processed_PS_84_05006	Endolytic peptidoglycan transglycosylase RlpA	FALSE	0	0	74.528	59	19	559	19	333	35.8	9.58	256.81	19	1.291	0.907565	0.994023	87.3	112.7			1.63211e+07	2.59505e+07	2.01082e+07	2.59505e+07	3	3	High	High	1	Oxidation [M92(100); M207(100); M281(100)]
FALSE	High	High	Master Protein	processed_PS_84_03463	Metal-pseudopaline receptor CntO	FALSE	0	0	163.256	53	36	1214	35	710	78.7	5.17	622.66	36	1.287	0.900032	0.994023	87.4	112.6			31562782	5.00573e+07	3.88866e+07	5.00573e+07	3	3	High	High	1	Oxidation [M88(100); M121(100); M179(100)]
FALSE	High	High	Master Protein	processed_PS_84_03424	Phosphoglucomutase	FALSE	0	0	16.726	19	8	46	8	545	58.6	5.9	11.54	8	1.287	0.933156	0.994023	87.5	112.5			771574	1.22334e+06	950610	1.22334e+06	3	3	High	High	1
FALSE	High	High	Master Protein	processed_PS_84_03909	hypothetical protein	FALSE	0.00125	0.0012	8.16	35	3	45	3	142	15.3	7.08	7.29	3	1.287	0.898804	0.994023	87.5	112.5			1.44105e+06	2.28449e+06	1.77543e+06	2.28449e+06	1	1	High	High	1
FALSE	High	High	Master Protein	processed_PS_84_01705	hypothetical protein	FALSE	0	0	30.68	32	6	217	6	260	29.6	5.03	93.73	6	1.286	0.897919	0.994023	87.5	112.5			7.81832e+06	1.23907e+07	9.63248e+06	1.23907e+07	3	3	High	High	1	Oxidation [M252(100)]
FALSE	High	High	Master Protein	processed_PS_84_05073	Leucine-specific-binding protein	FALSE	0	0	73.917	39	14	495	14	378	40.2	6.3	193.66	14	1.286	0.896755	0.994023	87.5	112.5			1.58095e+07	2.50454e+07	1.94779e+07	2.50454e+07	3	3	High	High	1	Carbamidomethyl [C79]; Oxidation [M37(100); M49(100); M141(100); M344(100)]
FALSE	High	High	Master Protein	processed_PS_84_05387	hypothetical protein	FALSE	0	0	24.267	39	7	112	7	250	27	8.94	39.32	7	1.285	0.894696	0.994023	87.5	112.5			1.66637e+06	2.63803e+06	2.05304e+06	2.63803e+06	3	3	High	High	1
FALSE	High	High	Master Protein	processed_PS_84_03804	hypothetical protein	FALSE	0.00141	0.00137	10.2	19	4	32	4	184	20.2	9.22	12.35	4	1.284	0.908607	0.994023	87.6	112.4			820080	1.29742e+06	1.01037e+06	1.29742e+06	1	1	High	High	1	Carbamidomethyl [C176]
FALSE	High	High	Master Protein	processed_PS_84_00617	50S ribosomal protein L10	FALSE	0	0	36.643	50	7	316	7	166	17.7	9.44	167.6	7	1.283	0.890085	0.994023	87.6	112.4			2.84215e+07	44923980	3.50165e+07	44923980	3	3	High	High	1	Oxidation [M38(100); M140(100)]
FALSE	High	High	Master Protein	processed_PS_84_01460	malonic semialdehyde reductase RutE	FALSE	0.00142	0.00138	10.333	23	4	8	4	197	21.9	6.1	3.37	4	1.282	0.930587	0.994023	87.6	112.4			701489	1.10788e+06	864263	1.10788e+06	2	2	High	High	1
FALSE	High	High	Master Protein	processed_PS_84_01315	Outer membrane lipoprotein SlyB	FALSE	0	0	30.073	47	6	347	6	154	15.7	8.91	133.91	6	1.281	0.885064	0.994023	87.7	112.3			6.54086e+07	1.03211e+08	8.05861e+07	1.03211e+08	3	3	High	High	1	Oxidation [M43(100); M122(100)]
FALSE	High	High	Master Protein	processed_PS_84_04997	LPS-assembly lipoprotein LptE	FALSE	0	0	56.101	65	13	308	13	201	22.4	7.21	136.31	13	1.281	0.884881	0.994023	87.7	112.3			1.16357e+07	1.83593e+07	1.43356e+07	1.83593e+07	3	3	High	High	1	Oxidation [M35(100); M150(100); M156(100)]
FALSE	High	High	Master Protein	processed_PS_84_00229	hypothetical protein	FALSE	0.00256	0.00244	2.769	14	1	23	1	73	7.5	9.13	18.61	1	1.279	0.880108	0.994023	87.8	112.2			37813761	59567910	4.65881e+07	59567910	1	1	High	High	1	Carbamidomethyl [C61]
FALSE	High	High	Master Protein	processed_PS_84_02425	4-hydroxy-tetrahydrodipicolinate reductase	FALSE	0.00101	0.00096	4.779	11	3	12	3	275	29	6.68	2.17	3	1.277	0.887871	0.994023	87.8	112.2			163598	257390	201559	257390	1	1	High	High	1
FALSE	High	High	Master Protein	processed_PS_84_02212	hypothetical protein	FALSE	0.00122	0.00117	7.736	27	3	58	3	105	11.5	5.25	17.31	3	1.277	0.920446	0.994023	87.8	112.2			655919	1.03178e+06	808119	1.03178e+06	2	2	High	High	1
FALSE	High	High	Master Protein	processed_PS_84_00786	Isoleucine--tRNA ligase	FALSE	0	0	29.047	15	13	65	13	943	105.7	6.15	18.28	13	1.275	0.913819	0.994023	87.9	112.1			336256	528311	414281	528311	3	3	High	High	1	Carbamidomethyl [C929]; Oxidation [M154(100)]
FALSE	High	High	Master Protein	processed_PS_84_01681	hypothetical protein	FALSE	0.00128	0.00123	8.486	30	4	25	4	138	15	9.64	7.77	4	1.275	0.917197	0.994023	87.9	112.1			587948	923376	724376	923376	1	1	High	High	1
FALSE	High	High	Master Protein	processed_PS_84_03817	Esterase TesA	FALSE	0.00135	0.00131	9.374	22	4	24	4	201	21.3	8.16	11.42	4	1.273	0.926108	0.994023	88	112			521484	818201	642489	818201	3	3	High	High	1
FALSE	High	High	Master Protein	processed_PS_84_01392	hypothetical protein	FALSE	0	0	20.047	23	7	72	7	317	35.7	5.21	30.34	7	1.273	0.868284	0.994023	88	112			2.16091e+06	3.39044e+06	2.66233e+06	3.39044e+06	2	2	High	High	1
FALSE	High	High	Master Protein	processed_PS_84_00714	Inorganic pyrophosphatase	FALSE	0	0	11.613	24	4	88	4	175	19.2	5	42.09	4	1.272	0.864369	0.994023	88	112			4.07357e+06	6.5139e+06	5.12183e+06	6.5139e+06	1	2	High	High	1
FALSE	High	High	Master Protein	processed_PS_84_03353	Branched-chain-amino-acid aminotransferase	FALSE	0	0	38.116	37	10	233	10	339	36.8	7.2	112.23	10	1.269	0.858202	0.994023	88.1	111.9			7.081e+06	11071941	8.72408e+06	11071941	3	3	High	High	1	Oxidation [M252(100)]
FALSE	High	High	Master Protein	processed_PS_84_00343	Sensory transduction protein LytR	FALSE	0.00121	0.00116	7.575	13	3	9	3	247	27.4	6.44	3.13	3	1.269	0.856904	0.994023	88.2	111.8			3.39699e+06	5.30923e+06	4.18523e+06	5.30923e+06	1	1	High	High	1	Oxidation [M1(100)]
FALSE	High	High	Master Protein	processed_PS_84_01874	NADH-quinone oxidoreductase subunit G	FALSE	0	0	14.644	9	7	30	7	904	97.5	6.18	11.42	7	1.268	0.879703	0.994023	88.2	111.8			240630	375900	296466	375900	2	2	High	High	1
FALSE	High	High	Master Protein	processed_PS_84_01872	NADH-quinone oxidoreductase subunit I	FALSE	0.00109	0.00104	5.782	11	2	9	2	182	20.5	6.19	2.24	2	1.267	0.853518	0.992395	88.2	111.8			1.31168e+07	2.04769e+07	1.61604e+07	2.04769e+07	2	2	High	High	1
FALSE	High	High	Master Protein	processed_PS_84_01830	Vitamin B12 transporter BtuB	FALSE	0	0	76.388	38	22	365	22	704	79.6	5.34	170.5	22	1.266	0.852049	0.992395	88.2	111.8			6.14739e+06	9.59199e+06	7.57383e+06	9.59199e+06	3	3	High	High	1	Carbamidomethyl [C373]; Oxidation [M488(100); M559(100)]
FALSE	High	High	Master Protein	processed_PS_84_03802	2-methylisocitrate lyase	FALSE	0	0	21.909	16	4	165	4	296	31.8	5.55	54.08	4	1.266	0.851263	0.992395	88.3	111.7			1.63385e+06	2.54867e+06	2.01297e+06	2.54867e+06	3	3	High	High	1	Oxidation [M138(100); M157(100)]
FALSE	High	High	Master Protein	processed_PS_84_02981	hypothetical protein	FALSE	0.00113	0.00108	6.422	6	3	8	3	520	58.1	8.87	1.63	3	1.266	0.850834	0.992395	88.3	111.7			1.91142e+06	2.98122e+06	2.35495e+06	2.98122e+06	1	1	High	High	1
FALSE	High	High	Master Protein	processed_PS_84_02262	hypothetical protein	FALSE	0.00096	0.00091	4.182	8	2	6	2	291	31.7	6.54	2.16	2	1.265	0.913017	0.994023	88.3	111.7			450139	701511	554589	701511	1	1	High	High	1
FALSE	High	High	Master Protein	processed_PS_84_00551	RNA polymerase sigma factor RpoD	FALSE	0	0	60.251	32	18	305	18	616	69.4	5.01	111.44	18	1.264	0.846993	0.992395	88.3	111.7			3.60329e+06	5.61265e+06	4.4394e+06	5.61265e+06	3	3	High	High	1	Carbamidomethyl [C294; C343]; Oxidation [M107(100); M291(100); M308(100); M382(100); M570(100)]
FALSE	High	High	Master Protein	processed_PS_84_03765	Sulfite reductase [ferredoxin]	FALSE	0.00104	0.00099	5.05	6	3	12	3	550	62.1	5.94	2.36	3	1.264	0.89109	0.994023	88.3	111.7			28461.5	88658.9	96373.5	121827	1	1	High	High	1
FALSE	High	High	Master Protein	processed_PS_84_05254	hypothetical protein	FALSE	0	0	14.638	68	4	33	4	84	9	7.74	13.63	4	1.263	0.844428	0.992395	88.4	111.6			1987230	3092686	2.44835e+06	3092686	1	1	High	High	1	Oxidation [M77(100)]; Carbamidomethyl [C48; C57]
FALSE	High	High	Master Protein	processed_PS_84_03406	hypothetical protein	FALSE	0	0	38.994	42	9	202	9	283	30.3	5.34	82.24	9	1.263	0.844425	0.992395	88.4	111.6			8.09021e+06	1.25906e+07	9.96746e+06	1.25906e+07	3	3	High	High	1	Oxidation [M75(100); M82(100); M265(100)]; Carbamidomethyl [C44]
FALSE	High	High	Master Protein	processed_PS_84_02070	hypothetical protein	FALSE	0	0	27.562	31	9	114	9	341	37.1	5.88	33.11	9	1.262	0.842636	0.992395	88.4	111.6			2.66029e+06	4.13762e+06	3.27759e+06	4.13762e+06	3	3	High	High	1
FALSE	High	High	Master Protein	processed_PS_84_00568	LPS-assembly protein LptD	FALSE	0	0	94.036	40	29	321	29	935	105.8	5.16	105.62	29	1.262	0.842504	0.992395	88.4	111.6			2.75456e+06	4.28405e+06	3.39373e+06	4.28405e+06	3	3	High	High	1	Oxidation [M178(100); M360(100); M558(100); M771(100)]; Carbamidomethyl [C262]
FALSE	High	High	Master Protein	processed_PS_84_01305	Peptidoglycan-associated lipoprotein	FALSE	0	0	39.205	50	10	375	10	230	24.1	5.31	158.16	10	1.261	0.83993	0.992395	88.4	111.6			5.46142e+07	8.48643e+07	6.72869e+07	8.48643e+07	3	3	High	High	1	Carbamidomethyl [C86; C100]
FALSE	High	High	Master Protein	processed_PS_84_04451	hypothetical protein	FALSE	0	0	72.411	45	15	451	15	446	48.3	6.24	202.24	15	1.261	0.838329	0.992395	88.5	111.5			1.32284e+07	2.05442e+07	1.62979e+07	2.05442e+07	3	3	High	High	1	Carbamidomethyl [C118; C197; C251]; Oxidation [M130(100); M162(100); M167(100); M209(100)]
FALSE	High	High	Master Protein	processed_PS_84_01286	Iron-sulfur cluster carrier protein	FALSE	0.00099	0.00095	4.542	8	2	11	2	364	38.2	5.16	3.76	2	1.258	0.87034	0.994023	88.6	111.4			259430	402207	319628	402207	1	1	High	High	1
FALSE	High	High	Master Protein	processed_PS_84_00293	hypothetical protein	FALSE	0	0	14.237	10	6	22	6	651	73.5	8.07	5.06	6	1.258	0.880236	0.994023	88.6	111.4			339539	526390	418325	526390	1	1	High	High	1	Carbamidomethyl [C162]
FALSE	High	High	Master Protein	processed_PS_84_00384	Taurine-binding periplasmic protein	FALSE	0	0	18.653	20	6	60	6	323	34.3	7.46	23.62	6	1.257	0.834972	0.992395	88.6	111.4			1.10474e+06	1.71112e+06	1.36108e+06	1.71112e+06	3	3	High	High	1
FALSE	High	High	Master Protein	processed_PS_84_04284	2,3,4,5-tetrahydropyridine-2,6-dicarboxylate N-acetyltransferase	FALSE	0	0	27.681	29	8	114	8	312	33.7	6.44	47.91	8	1.256	0.826747	0.992395	88.6	111.4			1.18651e+06	1.83615e+06	1.46183e+06	1.83615e+06	3	3	High	High	1	Carbamidomethyl [C58]
FALSE	High	High	Master Protein	processed_PS_84_04515	Elongation factor Ts	FALSE	0	0	47.224	37	10	376	10	287	30.4	5.21	169.8	10	1.254	0.824198	0.992395	88.7	111.3			1.52062e+07	2.35016e+07	1.87347e+07	2.35016e+07	3	3	High	High	1	Carbamidomethyl [C23; C126]; Oxidation [M238(100)]
FALSE	High	High	Master Protein	processed_PS_84_01164	Valine--tRNA ligase	FALSE	0	0	27.38	14	14	114	14	948	107.4	5.48	38.95	14	1.254	0.878064	0.994023	88.7	111.3			644756	995956	794365	995956	3	3	High	High	1	Carbamidomethyl [C421]
FALSE	High	High	Master Protein	processed_PS_84_00896	putative hydrolase YcaC	FALSE	0	0	16.064	32	5	64	5	206	23	5.66	15.84	5	1.253	0.880126	0.994023	88.8	111.2			441591	610536	544058	681673	3	2	High	High	1	Oxidation [M198(100)]
FALSE	High	High	Master Protein	processed_PS_84_03584	hypothetical protein	FALSE	0.00172	0.00163	2.805	6	1	12	1	157	17.6	4.86	4.05	1	1.253	0.846549	0.992395	88.8	111.2			787872	1.2158e+06	970690	1.2158e+06	1	1	High	High	1
FALSE	High	High	Master Protein	processed_PS_84_01271	Alkyl hydroperoxide reductase C	FALSE	0	0	31.51	38	7	134	7	200	21.7	5.22	69.11	7	1.251	0.81634	0.992395	88.8	111.2			3.29773e+06	5082964	4.06293e+06	5082964	3	3	High	High	1	Oxidation [M107(100); M151(100)]; Carbamidomethyl [C112]
FALSE	High	High	Master Protein	processed_PS_84_03120	(R)-stereoselective amidase	FALSE	0.00323	0.00306	2.4	6	1	3	1	247	26.1	5.39	0.48	1	1.251	0.861635	0.994023	88.9	111.1			89845.5	138470	110693	138470	1	1	Peak Found	High	1
FALSE	High	High	Master Protein	processed_PS_84_04508	Outer membrane protein assembly factor BamA	FALSE	0	0	45.749	18	14	152	14	786	86.5	5.14	73.89	14	1.25	0.815019	0.992395	88.9	111.1			2.25584e+06	3.47546e+06	2.77928e+06	3.47546e+06	3	3	High	High	1	Oxidation [M110(100)]
FALSE	High	High	Master Protein	processed_PS_84_01941	Non-heme chloroperoxidase	FALSE	0	0	13.043	19	4	76	4	276	30.2	6.47	24.12	4	1.25	0.866269	0.994023	88.9	111.1			547940	918993	735291	918993	2	3	High	High	1	Oxidation [M128(100)]
FALSE	High	High	Master Protein	processed_PS_84_00634	50S ribosomal protein L29	FALSE	0	0	16.159	60	3	186	3	63	7.2	10.61	87.01	3	1.249	0.812043	0.992395	88.9	111.1			4.62141e+07	7.11269e+07	5.69377e+07	7.11269e+07	3	3	High	High	1
FALSE	High	High	Master Protein	processed_PS_84_01575	Arginine N-succinyltransferase subunit beta	FALSE	0.00126	0.00121	8.34	15	4	17	4	342	37.7	6.93	4.39	4	1.248	0.874867	0.994023	89	111			495969	762615	611053	762615	1	1	High	High	1
FALSE	High	High	Master Protein	processed_PS_84_04450	hypothetical protein	FALSE	0.00117	0.00112	6.917	10	2	41	2	163	17.8	5.86	24.08	2	1.248	0.809193	0.992395	89	111			4.05247e+06	6.23091e+06	4.9928e+06	6.23091e+06	2	2	High	High	1
FALSE	High	High	Master Protein	processed_PS_84_01786	hypothetical protein	FALSE	0	0	20.795	44	5	45	5	117	13	5.63	16.15	5	1.248	0.808433	0.992395	89	111			1.71082e+06	2.6298e+06	2.1078e+06	2.6298e+06	3	3	High	High	1
FALSE	High	High	Master Protein	processed_PS_84_00438	ABC transporter arginine-binding protein 1	FALSE	0	0	82.71	73	20	634	20	250	27.8	5.88	312.63	20	1.247	0.806656	0.992395	89	111			34201870	5.25414e+07	4.21381e+07	5.25414e+07	3	3	High	High	1	Oxidation [M29(100); M204(100)]; Carbamidomethyl [C59; C66]
FALSE	High	High	Master Protein	processed_PS_84_00130	Aspartate ammonia-lyase	FALSE	0	0	35.67	20	9	192	9	485	52.4	6.29	76.01	9	1.243	0.79757	0.992395	89.2	110.8			2.54834e+06	3.9025e+06	3.13965e+06	3.9025e+06	3	3	High	High	1	Oxidation [M66(100); M210(100); M337(100)]
FALSE	High	High	Master Protein	processed_PS_84_01325	Leucine-, isoleucine-, valine-, threonine-, and alanine-binding protein	FALSE	0	0	70.579	49	17	435	17	371	39.4	6.67	217.66	17	1.243	0.797528	0.992395	89.2	110.8			7.41668e+07	1.13577e+08	9.13765e+07	1.13577e+08	3	3	High	High	1	Carbamidomethyl [C76]; Oxidation [M44(100); M246(100)]
FALSE	High	High	Master Protein	processed_PS_84_05131	Outer membrane protein TolC	FALSE	0	0	112.84	61	26	650	26	478	52.7	5.6	239.29	26	1.242	0.795178	0.992395	89.2	110.8			2.54762e+07	3.89817e+07	3.13877e+07	3.89817e+07	3	3	High	High	1	Oxidation [M77(100); M78(100); M89(100)]
FALSE	Medium	Medium	Master Protein	processed_PS_84_01180	hypothetical protein	FALSE	0.01265	0.01198	1.801	12	1	5	1	95	9.3	8.75	1.67	1	1.242	0.867713	0.994023	89.2	110.8			451573	690902	556357	690902	1	1	High	High	1	Carbamidomethyl [C78]
FALSE	High	High	Master Protein	processed_PS_84_03776	hypothetical protein	FALSE	0.00094	0.0009	3.952	8	1	33	1	167	17	8.47	7.88	1	1.24	0.838068	0.992395	89.3	110.7			271900	415538	334992	415538	1	1	High	High	1
FALSE	High	High	Master Protein	processed_PS_84_01910	Acyl-CoA dehydrogenase	FALSE	0	0	35.992	34	10	103	10	387	42.5	6.47	45.5	10	1.24	0.82066	0.992395	89.3	110.7			1.04357e+06	1.59466e+06	1.28571e+06	1.59466e+06	3	3	High	High	1	Oxidation [M130(99.7); M241(100)]; Carbamidomethyl [C311]
FALSE	High	High	Master Protein	processed_PS_84_00265	hypothetical protein	FALSE	0	0	11.963	33	3	53	3	95	10.7	5.45	12.95	3	1.24	0.791076	0.992395	89.3	110.7			1.54455e+06	2.41432e+06	1.94675e+06	2.41432e+06	2	3	High	High	1	Oxidation [M85(100)]
FALSE	High	High	Master Protein	processed_PS_84_03625	hypothetical protein	FALSE	0	0	15.351	38	6	46	6	172	19	4.59	18.21	6	1.239	0.84045	0.992395	89.3	110.7			353318	539362	435301	539362	3	3	High	High	1
FALSE	High	High	Master Protein	processed_PS_84_02798	Metal-pseudopaline receptor CntO	FALSE	0	0	115.678	37	28	899	28	717	79.5	5.71	484.02	28	1.239	0.788402	0.992395	89.3	110.7			6.88656e+07	1.05125e+08	8.48452e+07	1.05125e+08	3	3	High	High	1	Oxidation [M187(100)]
FALSE	High	High	Master Protein	processed_PS_84_00362	Succinyl-diaminopimelate desuccinylase	FALSE	0	0	51.716	33	15	344	15	576	62.6	6.13	142.22	15	1.238	0.787106	0.992395	89.3	110.7			4.3007e+06	6.56218e+06	5.29864e+06	6.56218e+06	3	3	High	High	1	Oxidation [M282(100); M426(100); M511(100)]
FALSE	High	High	Master Protein	processed_PS_84_04522	2,3,4,5-tetrahydropyridine-2,6-dicarboxylate N-succinyltransferase	FALSE	0.00132	0.00127	8.918	15	4	19	4	344	35.8	5.8	4.92	4	1.238	0.830352	0.992395	89.4	110.6			174542	266143	215043	266143	1	1	High	High	1	Carbamidomethyl [C260]
FALSE	High	High	Master Protein	processed_PS_84_00582	Esterase EstP	FALSE	0	0	24.708	12	6	164	6	629	67.3	4.89	62.45	6	1.237	0.783268	0.991531	89.4	110.6			8.86136e+06	1.3503e+07	1.09176e+07	1.3503e+07	3	3	High	High	1	Oxidation [M71(100)]
FALSE	High	High	Master Protein	processed_PS_84_05260	GTP-binding protein TypA/BipA	FALSE	0	0	22.605	19	11	86	11	606	67.1	5.62	23.91	11	1.237	0.782847	0.991531	89.4	110.6			1.49795e+06	2.28225e+06	1.84554e+06	2.28225e+06	3	3	High	High	1
FALSE	High	High	Master Protein	processed_PS_84_01429	Phosphoribosylaminoimidazole-succinocarboxamide synthase	FALSE	0	0	22.057	33	8	46	8	236	26.9	5.5	20.21	8	1.236	0.849297	0.992395	89.4	110.6			489443	800022	647314	800022	1	2	High	High	1	Carbamidomethyl [C79]; Oxidation [M58(100)]
FALSE	High	High	Master Protein	processed_PS_84_01421	Beta-barrel assembly-enhancing protease	FALSE	0	0	26.763	23	11	47	11	478	53.2	6.68	15.73	11	1.234	0.776505	0.991531	89.5	110.5			4.27323e+06	6.55536e+06	5.31272e+06	6.55536e+06	2	3	High	High	1	Oxidation [M264(100)]
FALSE	High	High	Master Protein	processed_PS_84_02711	NADP-dependent glyceraldehyde-3-phosphate dehydrogenase	FALSE	0	0	12.367	9	5	24	5	539	59.9	6.25	9.72	5	1.232	0.824676	0.992395	89.6	110.4			689209	1.0458e+06	849133	1.0458e+06	1	1	High	High	1	Carbamidomethyl [C474]
FALSE	High	High	Master Protein	processed_PS_84_00627	50S ribosomal protein L4	FALSE	0	0	24.517	40	8	383	8	200	21.8	9.73	238.04	8	1.231	0.768868	0.98557	89.7	110.3			5.39897e+07	8.18571e+07	6.65175e+07	8.18571e+07	3	3	High	High	1
FALSE	High	High	Master Protein	processed_PS_84_00689	Riboflavin biosynthesis protein RibBA	FALSE	0.00111	0.00106	6.039	10	3	7	3	363	39.2	5.25	2.47	3	1.231	0.790708	0.992395	89.7	110.3			148412	225014	182849	225014	1	1	High	High	1	Carbamidomethyl [C244]
FALSE	High	High	Master Protein	processed_PS_84_00868	Octaprenyl diphosphate synthase	FALSE	0	0	12.733	17	5	25	5	322	35.2	5.15	7.77	5	1.23	0.83713	0.992395	89.7	110.3			523045	792723	644412	792723	1	1	High	High	1
FALSE	High	High	Master Protein	processed_PS_84_01026	Iron-sulfur cluster assembly scaffold protein IscU	FALSE	0	0	12.377	45	4	50	4	128	13.8	5.57	25.51	4	1.23	0.76766	0.98557	89.7	110.3			1.28927e+06	1.95391e+06	1.58843e+06	1.95391e+06	2	2	High	High	1	Carbamidomethyl [C37]
FALSE	High	High	Master Protein	processed_PS_84_05023	DNA-binding protein Fis	FALSE	0.00095	0.0009	4.05	8	1	8	1	106	11.8	5.8	2.96	1	1.227	0.81103	0.992395	89.8	110.2			617739	933566	761079	933566	1	1	High	High	1	Oxidation [M88(100)]
FALSE	High	High	Master Protein	processed_PS_84_00561	hypothetical protein	FALSE	0	0	50.41	24	15	202	15	640	73.7	5.99	79.93	15	1.225	0.756242	0.980804	89.9	110.1			2.22487e+06	3.35834e+06	2.74112e+06	3.35834e+06	3	3	High	High	1	Oxidation [M359(100); M412(100)]
FALSE	High	High	Master Protein	processed_PS_84_04921	Transcription elongation factor GreA	FALSE	0	0	16.774	31	5	42	5	160	17.6	4.89	13.4	5	1.223	0.751687	0.978936	90	110			1.89413e+06	2.85452e+06	2.33364e+06	2.85452e+06	3	3	High	High	1	Oxidation [M59(100)]
FALSE	High	High	Master Protein	processed_PS_84_05410	Gamma-glutamylputrescine synthetase PuuA	FALSE	0	0	25.194	19	8	63	8	452	50.9	5.15	25.37	8	1.223	0.75035	0.978936	90	110			4.03748e+06	6.08176e+06	4.97434e+06	6.08176e+06	3	3	High	High	1
FALSE	High	High	Master Protein	processed_PS_84_03191	N-ethylmaleimide reductase	FALSE	0.00173	0.00165	2.879	5	2	6	2	355	38.4	5.77	1.05	2	1.222	0.812091	0.992395	90	110			75007.2	112933	92411.9	112933	1	1	High	High	1
FALSE	High	High	Master Protein	processed_PS_84_04635	hypothetical protein	FALSE	0	0	14.132	16	6	36	6	326	35	6.15	15.31	6	1.222	0.821889	0.992395	90	110			410980	618712	506344	618712	2	2	High	High	1	Oxidation [M279(100)]
FALSE	High	High	Master Protein	processed_PS_84_01013	hypothetical protein	FALSE	0	0	30.873	52	7	296	7	164	17.1	7.5	134.63	7	1.218	0.738607	0.978936	90.2	109.8			8.63749e+06	1.2957e+07	1.06417e+07	1.2957e+07	3	3	High	High	1	Oxidation [M101(100)]
FALSE	High	High	Master Protein	processed_PS_84_04385	hypothetical protein	FALSE	0	0	76.012	56	15	674	15	354	38.6	6.14	256.85	15	1.217	0.736785	0.978936	90.2	109.8			4.77868e+07	71638063	5.88753e+07	71638063	3	3	High	High	1	Oxidation [M45(100); M72(100)]
FALSE	High	High	Master Protein	processed_PS_84_04926	Chaperone protein DnaK	FALSE	0	0	98.919	44	25	396	25	641	68.8	4.96	184.7	25	1.216	0.73536	0.978936	90.2	109.8			12516697	18754502	1.54211e+07	18754502	3	3	High	High	1	Oxidation [M110(100); M181(100); M250(100); M602(100)]
FALSE	High	High	Master Protein	processed_PS_84_02065	Glutathione reductase	FALSE	0	0	22.172	20	8	52	8	451	49.1	5.55	17.44	8	1.215	0.738952	0.978936	90.3	109.7			1.1513e+06	1.72385e+06	1.41845e+06	1.72385e+06	3	3	High	High	1	Carbamidomethyl [C42; C47; C255]
FALSE	High	High	Master Protein	processed_PS_84_01760	Thiol:disulfide interchange protein DsbG	FALSE	0	0	13.796	19	5	24	5	252	27.5	7.93	8.39	5	1.215	0.779901	0.991531	90.3	109.7			628716	941182	774604	941182	2	2	High	High	1
FALSE	High	High	Master Protein	processed_PS_84_00215	Oxygen-dependent coproporphyrinogen-III oxidase	FALSE	0.00094	0.0009	3.944	6	2	7	2	303	34.4	5.8	3.72	2	1.215	0.790939	0.992395	90.3	109.7			358362	536253	441517	536253	2	2	High	High	1
FALSE	High	High	Master Protein	processed_PS_84_04609	Porin B	FALSE	0	0	28.792	19	8	345	6	444	49.1	6.1	194.7	8	1.215	0.731669	0.978936	90.3	109.7			2.31673e+06	3.46675e+06	2.85431e+06	3.46675e+06	3	3	High	High	1	Oxidation [M142(100)]
FALSE	High	High	Master Protein	processed_PS_84_03413	Porin B	FALSE	0	0	21.8	21	9	94	9	422	45.9	6.14	31.41	9	1.214	0.799997	0.992395	90.3	109.7			555006	829935	683790	829935	2	2	High	High	1
FALSE	High	High	Master Protein	processed_PS_84_01162	DNA-binding protein HRm	FALSE	0	0	11.894	39	3	208	3	93	9.7	9.41	76.05	3	1.212	0.725766	0.978936	90.4	109.6			1.49687e+07	2.23521e+07	1.84421e+07	2.23521e+07	3	3	High	High	1
FALSE	High	High	Master Protein	processed_PS_84_01596	Dihydrolipoyl dehydrogenase	FALSE	0	0	31.597	24	9	144	9	459	48.1	6.73	55.31	9	1.211	0.723578	0.978936	90.5	109.5			2.28073e+06	3.40305e+06	2.80995e+06	3.40305e+06	3	3	High	High	1	Oxidation [M283(100)]; Carbamidomethyl [C278; C367]
FALSE	High	High	Master Protein	processed_PS_84_04552	hypothetical protein	FALSE	0	0	12.03	32	4	63	4	182	19.8	6.58	12.63	4	1.209	0.783547	0.991531	90.5	109.5			397891	592915	490217	592915	2	2	High	High	1
FALSE	High	High	Master Protein	processed_PS_84_00698	Vitamin B12 transporter BtuB	FALSE	0	0	30.761	24	13	107	13	623	69	5.71	33.01	13	1.208	0.738786	0.978936	90.6	109.4			1.05177e+06	1.56512e+06	1.29583e+06	1.56512e+06	3	3	High	High	1
FALSE	High	High	Master Protein	processed_PS_84_00095	2-iminobutanoate/2-iminopropanoate deaminase	FALSE	0	0	32.932	68	9	182	9	126	13.5	5.17	88.34	9	1.207	0.713453	0.975115	90.6	109.4			1.13226e+07	1.68332e+07	1.39499e+07	1.68332e+07	3	3	High	High	1	Oxidation [M30(100); M92(100)]
FALSE	High	High	Master Protein	processed_PS_84_01401	Aspartate--tRNA(Asp/Asn) ligase	FALSE	0	0	63.182	38	20	221	20	591	66.5	5.48	100.1	20	1.206	0.736561	0.978936	90.7	109.3			960973	1.42803e+06	1.18396e+06	1.42803e+06	3	3	High	High	1	Oxidation [M205(100); M332(100); M496(100); M565(100); M571(100)]; Carbamidomethyl [C563]
FALSE	High	High	Master Protein	processed_PS_84_01667	Chemotaxis protein CheW	FALSE	0	0	11.193	38	5	20	5	159	17.8	4.45	5.68	5	1.206	0.762656	0.984182	90.7	109.3			301903	448482	371957	448482	1	1	High	High	1	Carbamidomethyl [C132]; Oxidation [M31(100)]
FALSE	High	High	Master Protein	processed_PS_84_03633	hypothetical protein	FALSE	0	0	49.897	34	12	317	12	365	41.4	5.52	125.94	12	1.206	0.710902	0.975115	90.7	109.3			6.40116e+06	9.50784e+06	7.88648e+06	9.50784e+06	3	3	High	High	1	Carbamidomethyl [C345]; Oxidation [M131(100)]
FALSE	High	High	Master Protein	processed_PS_84_03270	Delta-aminolevulinic acid dehydratase	FALSE	0.00136	0.00132	9.562	13	4	21	4	324	35.2	5.35	6.52	4	1.202	0.749728	0.978936	90.8	109.2			306328	453687	377408	453687	1	1	High	High	1
FALSE	High	High	Master Protein	processed_PS_84_01534	hypothetical protein	FALSE	0.0009	0.00086	3.361	6	1	22	1	195	22	4.2	12.91	1	1.201	0.781961	0.991531	90.9	109.1			484531	717047	596962	717047	1	1	High	High	1
FALSE	High	High	Master Protein	processed_PS_84_01783	Electron transfer flavoprotein subunit beta	FALSE	0	0	34.757	57	11	216	11	249	26.3	9	87.53	11	1.201	0.700307	0.96857	90.9	109.1			4.47299e+06	6.61858e+06	5.51091e+06	6.61858e+06	3	3	High	High	1	Carbamidomethyl [C39]; Oxidation [M33(100); M35(100)]
FALSE	High	High	Master Protein	processed_PS_84_00641	50S ribosomal protein L6	FALSE	0	0	37.755	41	8	436	8	177	19.1	9.73	219.72	8	1.201	0.699202	0.968343	90.9	109.1			5.11273e+07	7.56216e+07	6.29909e+07	7.56216e+07	3	3	High	High	1	Oxidation [M75(100)]
FALSE	High	High	Master Protein	processed_PS_84_04709	Arginine biosynthesis bifunctional protein ArgJ	FALSE	0	0	15.863	25	6	40	6	405	42.2	5.19	9.88	6	1.199	0.743425	0.978936	91	109			235991	348505	290751	348505	2	2	High	High	1	Oxidation [M209(100); M265(100)]; Carbamidomethyl [C231; C232; C264]
FALSE	High	High	Master Protein	processed_PS_84_05317	Arginine--tRNA ligase	FALSE	0.00125	0.0012	8.174	10	5	23	5	578	63.6	5.95	4.46	5	1.198	0.74541	0.978936	91	109			230058	339559	283440	339559	1	1	High	High	1
FALSE	Medium	Medium	Master Protein	processed_PS_84_03758	Fe/S biogenesis protein NfuA	FALSE	0.0157	0.01542	1.508	5	1	3	1	194	20.9	4.65	0.45	1	1.198	0.752706	0.978936	91	109			200034	295142	246450	295142	1	1	High	High	1
FALSE	High	High	Master Protein	processed_PS_84_03651	hypothetical protein	FALSE	0.00111	0.00105	6.026	25	3	20	3	105	11.2	5.43	9.71	3	1.197	0.743842	0.978936	91	109			641356	945912	790176	945912	2	2	High	High	1
FALSE	High	High	Master Protein	processed_PS_84_02796	Vitamin B12 transporter BtuB	FALSE	0	0	70.346	30	17	240	17	683	77	5.49	97.86	17	1.196	0.688623	0.961456	91.1	108.9			5.87871e+06	8.66186e+06	7.24281e+06	8.66186e+06	3	3	High	High	1	Oxidation [M270(100)]
FALSE	High	High	Master Protein	processed_PS_84_01402	Transcriptional regulatory protein PmpR	FALSE	0	0	14.917	17	3	35	3	248	26.8	4.77	11.73	3	1.196	0.73364	0.978936	91.1	108.9			724277	1.06686e+06	892339	1.06686e+06	3	3	High	High	1	Oxidation [M201(100)]
FALSE	High	High	Master Protein	processed_PS_84_04500	Acetyl-coenzyme A carboxylase carboxyl transferase subunit alpha	FALSE	0	0	22.855	29	7	102	7	315	35.1	6.13	31.26	7	1.194	0.685192	0.960027	91.1	108.9			1.24874e+06	1.83763e+06	1.53849e+06	1.83763e+06	2	2	High	High	1	Oxidation [M248(100); M293(100)]
FALSE	High	High	Master Protein	processed_PS_84_04899	Acetyl-coenzyme A synthetase	FALSE	0.00093	0.00089	3.76	4	2	5	2	644	71.2	6.67	1.97	2	1.193	0.748515	0.978936	91.2	108.8			337112	495692	415335	495692	1	1	High	High	1	Carbamidomethyl [C207]
FALSE	High	High	Master Protein	processed_PS_84_04127	O-succinylhomoserine sulfhydrylase	FALSE	0	0	12.571	18	6	24	6	403	43.3	5.82	6.51	6	1.191	0.690902	0.963227	91.3	108.7			930180	1.36489e+06	1.14602e+06	1.36489e+06	1	1	High	High	1
FALSE	High	High	Master Protein	processed_PS_84_04533	hypothetical protein	FALSE	0	0	55.972	65	12	250	12	228	23.8	9.04	113.11	12	1.187	0.668298	0.949832	91.4	108.6			3.473e+06	5.07935e+06	4.27888e+06	5.07935e+06	3	3	High	High	1	Oxidation [M96(100); M118(100); M201(100)]
FALSE	High	High	Master Protein	processed_PS_84_03274	Glutarate 2-hydroxylase	FALSE	0.0077	0.00728	1.991	2	1	9	1	325	37.2	5.55	3.86	1	1.186	0.744735	0.978936	91.5	108.5			424276	620065	522725	620065	1	1	High	High	1
FALSE	High	High	Master Protein	processed_PS_84_00615	50S ribosomal protein L11	FALSE	0	0	33.289	51	7	227	7	143	14.9	9.8	100.5	7	1.185	0.664005	0.94886	91.5	108.5			2.44989e+07	3.57738e+07	3.01837e+07	3.57738e+07	3	3	High	High	1	Oxidation [M136(100)]
FALSE	High	High	Master Protein	processed_PS_84_04745	hypothetical protein	FALSE	0.00401	0.00379	2.34	8	1	5	1	145	16	6.32	1.73	1	1.184	0.724284	0.978936	91.6	108.4			217644	317507	268146	317507	1	1	High	High	1
FALSE	High	High	Master Protein	processed_PS_84_00498	Peptide methionine sulfoxide reductase MsrA	FALSE	0.00145	0.0014	10.506	20	4	28	4	222	24.6	5.01	7.48	4	1.184	0.661146	0.947519	91.6	108.4			3.82362e+06	5577434	4.71086e+06	5577434	1	1	High	High	1	Carbamidomethyl [C149]
FALSE	High	High	Master Protein	processed_PS_84_04937	hypothetical protein	FALSE	0	0	13.943	26	2	53	2	95	9.5	5.14	18.69	2	1.183	0.659648	0.947448	91.6	108.4			1.02855e+07	1.4995e+07	1.26722e+07	1.4995e+07	2	2	High	High	1	Oxidation [M38(100)]
FALSE	High	High	Master Protein	processed_PS_84_03832	DNA-binding protein HU-beta	FALSE	0	0	13.448	50	4	144	4	90	9.2	9.41	77.4	4	1.182	0.657673	0.946498	91.6	108.4			5.8745e+06	8.55802e+06	7.23763e+06	8.55802e+06	3	3	High	High	1
FALSE	High	High	Master Protein	processed_PS_84_00955	putative lipoprotein YiaD	FALSE	0	0	34.101	31	5	127	5	239	25.1	9.2	50.98	5	1.181	0.655248	0.945936	91.7	108.3			1.0113e+07	1.47194e+07	1.24596e+07	1.47194e+07	3	3	High	High	1	Oxidation [M97(100); M196(100)]
FALSE	High	High	Master Protein	processed_PS_84_01706	hypothetical protein	FALSE	0.00108	0.00103	5.707	12	3	23	3	284	32.2	9.17	9.2	3	1.18	0.652337	0.945429	91.7	108.3			1795584	2.61065e+06	2.21223e+06	2.61065e+06	1	1	High	High	1
FALSE	High	High	Master Protein	processed_PS_84_03981	3-ketoacyl-CoA thiolase	FALSE	0.00113	0.00107	6.355	10	3	42	3	391	41.6	7.03	11.04	3	1.18	0.73533	0.978936	91.7	108.3			499797	726670	615770	726670	1	1	High	High	1
FALSE	High	High	Master Protein	processed_PS_84_02546	hypothetical protein	FALSE	0	0	20.941	50	5	146	5	121	13.7	8.88	48.64	5	1.179	0.650143	0.945429	91.8	108.2			2.4008e+06	3.48775e+06	2.95788e+06	3.48775e+06	3	3	High	High	1	Oxidation [M24(100); M49(100)]
FALSE	High	High	Master Protein	processed_PS_84_00690	6,7-dimethyl-8-ribityllumazine synthase	FALSE	0	0	13.783	28	4	102	4	158	16.4	5.5	53.94	4	1.178	0.648009	0.945429	91.8	108.2			6.88897e+06	9999976	8.48748e+06	9999976	2	2	High	High	1	Carbamidomethyl [C98]
FALSE	High	High	Master Protein	processed_PS_84_05398	Sulfate-binding protein	FALSE	0.00109	0.00103	5.739	7	3	6	3	335	36.7	7.56	3.99	3	1.178	0.72516	0.978936	91.8	108.2			179124	259983	220689	259983	1	1	High	High	1
FALSE	High	High	Master Protein	processed_PS_84_04328	30S ribosomal protein S1	FALSE	0	0	95.957	41	21	718	21	558	61.5	4.92	291.65	21	1.178	0.646656	0.945429	91.8	108.2			3.53004e+07	51216064	4.34916e+07	51216064	3	3	High	High	1	Oxidation [M262(100); M331(100); M546(100)]
FALSE	High	High	Master Protein	processed_PS_84_01714	HTH-type transcriptional repressor RspR	FALSE	0.00141	0.00136	10.149	22	4	36	4	251	27.9	6.92	6.29	4	1.178	0.696795	0.967614	91.8	108.2			692100	1.00406e+06	852695	1.00406e+06	2	2	High	High	1	Oxidation [M1(100)]
FALSE	High	High	Master Protein	processed_PS_84_03682	hypothetical protein	FALSE	0.00115	0.00109	6.573	12	2	8	2	189	20.6	6.55	2.22	2	1.177	0.705432	0.969744	91.9	108.1			231053	334967	284667	334967	1	1	High	High	1	Carbamidomethyl [C51; C95]
FALSE	High	High	Master Protein	processed_PS_84_04881	hypothetical protein	FALSE	0.00129	0.00124	8.62	23	2	23	2	92	10.3	9.76	10.19	2	1.173	0.639688	0.945429	92	108			1.19529e+06	1.72784e+06	1.47264e+06	1.72784e+06	2	2	High	High	1
FALSE	High	High	Master Protein	processed_PS_84_01152	UDP-N-acetylglucosamine 1-carboxyvinyltransferase	FALSE	0	0	11.756	14	6	38	6	421	44.9	5.53	10.47	6	1.173	0.664848	0.94886	92	108			1.08207e+06	1.56394e+06	1.33315e+06	1.56394e+06	1	1	High	High	1
FALSE	High	High	Master Protein	processed_PS_84_04875	Acetolactate synthase isozyme 3 small subunit	FALSE	0.00136	0.00132	9.503	21	3	65	3	163	17.8	6.33	29.97	3	1.171	0.642929	0.945429	92.1	107.9			923226	1.33252e+06	1.13745e+06	1.33252e+06	2	2	High	High	1
FALSE	High	High	Master Protein	processed_PS_84_03739	hypothetical protein	FALSE	0	0	31.672	50	7	108	7	183	19.3	7.25	45.11	7	1.171	0.631931	0.945429	92.1	107.9			4.74051e+06	6.84002e+06	5.84049e+06	6.84002e+06	3	3	High	High	1	Oxidation [M93(100)]
FALSE	High	High	Master Protein	processed_PS_84_01361	Porin-like protein NicP	FALSE	0	0	10.804	16	6	31	5	412	45.2	5.94	7.15	6	1.17	0.634068	0.945429	92.2	107.8			900450	1.29774e+06	1.10939e+06	1.29774e+06	1	1	High	High	1
FALSE	High	High	Master Protein	processed_PS_84_03280	Peptidyl-prolyl cis-trans isomerase cyp18	FALSE	0	0	18.51	34	5	52	5	166	18.2	6.54	18.03	5	1.165	0.618496	0.945429	92.4	107.6			1.81809e+06	2.61002e+06	2.23996e+06	2.61002e+06	3	3	High	High	1
FALSE	High	High	Master Protein	processed_PS_84_04755	Putative amino-acid ABC transporter-binding protein YhdW	FALSE	0	0	70.076	57	18	579	18	342	36.4	5.99	298.8	18	1.164	0.615736	0.945429	92.4	107.6			2.61057e+07	3.74377e+07	3.21633e+07	3.74377e+07	3	3	High	High	1	Carbamidomethyl [C40; C66; C193]; Oxidation [M326(100)]
FALSE	High	High	Master Protein	processed_PS_84_03814	hypothetical protein	FALSE	0	0	39.867	46	5	283	5	83	8.8	8.16	128.13	5	1.163	0.613837	0.945429	92.5	107.5			6.97445e+08	9.99469e+08	8.5928e+08	9.99469e+08	3	3	High	High	1	Oxidation [M56(100)]
FALSE	High	High	Master Protein	processed_PS_84_01187	Ornithine carbamoyltransferase, catabolic	FALSE	0	0	43.344	25	9	343	9	336	37.9	6.35	182.9	9	1.163	0.613778	0.945429	92.5	107.5			1.3396e+07	1.91966e+07	1.65044e+07	1.91966e+07	3	3	High	High	1	Oxidation [M101(100); M169(100)]
FALSE	High	High	Master Protein	processed_PS_84_04996	Leucine--tRNA ligase	FALSE	0	0	23.493	13	10	47	10	868	96.6	5.77	14.66	10	1.163	0.663524	0.94886	92.5	107.5			626613	897620	772013	897620	3	3	High	High	1	Oxidation [M824(100)]
FALSE	High	High	Master Protein	processed_PS_84_04694	60 kDa chaperonin	FALSE	0	0	116.432	51	22	949	22	546	56.7	5.06	513.06	22	1.162	0.61139	0.945429	92.5	107.5			4.52785e+07	6.48256e+07	5.5785e+07	6.48256e+07	3	3	High	High	1	Carbamidomethyl [C138]; Oxidation [M16(100); M69(100); M111(100); M114(100); M166(100); M389(100)]
FALSE	High	High	Master Protein	processed_PS_84_02166	Catalase-peroxidase	FALSE	0	0	34.229	21	13	115	13	751	81.9	6.06	55.93	13	1.161	0.609876	0.945429	92.5	107.5			1.27845e+06	1.82931e+06	1.5751e+06	1.82931e+06	3	3	High	High	1
FALSE	High	High	Master Protein	processed_PS_84_04608	putative TonB-dependent receptor	FALSE	0	0	19.301	13	9	59	9	681	74.2	5.27	25.84	9	1.159	0.679366	0.956819	92.6	107.4			369314	527378	455010	527378	3	3	High	High	1
FALSE	High	High	Master Protein	processed_PS_84_01044	putative TonB-dependent receptor BfrD	FALSE	0	0	172.515	56	35	1976	35	760	81.8	5.3	915.6	35	1.158	0.603339	0.94352	92.7	107.3			3.54257e+08	5.05632e+08	4.36458e+08	5.05632e+08	3	3	High	High	1	Oxidation [M217(100); M711(100)]; Carbamidomethyl [C415; C424]
FALSE	High	High	Master Protein	processed_PS_84_01118	Aspartyl/glutamyl-tRNA(Asn/Gln) amidotransferase subunit B	FALSE	0	0	39.73	31	12	89	12	481	52.6	5.12	31.52	12	1.158	0.601472	0.943468	92.7	107.3			1.52585e+06	2.17629e+06	1.87991e+06	2.17629e+06	3	3	High	High	1	Carbamidomethyl [C183]
FALSE	High	High	Master Protein	processed_PS_84_01532	Outer membrane efflux protein BepC	FALSE	0	0	92.979	54	22	592	22	452	50.4	5.72	273.33	22	1.157	0.600574	0.943468	92.7	107.3			1.31256e+07	1.87143e+07	1.61712e+07	1.87143e+07	3	3	High	High	1	Oxidation [M103(100); M421(100)]
FALSE	High	High	Master Protein	processed_PS_84_01882	hypothetical protein	FALSE	0	0	18.194	30	7	78	7	244	26.6	6.4	32.78	7	1.156	0.598415	0.941544	92.8	107.2			2.45612e+06	3.499e+06	3.02604e+06	3.499e+06	3	3	High	High	1
FALSE	High	High	Master Protein	processed_PS_84_01103	Superoxide dismutase [Fe]	FALSE	0.00106	0.00101	5.314	11	2	21	2	198	21.9	5.91	12.54	2	1.156	0.596781	0.941544	92.8	107.2			4879463	6.94693e+06	6.0117e+06	6.94693e+06	1	1	High	High	1
FALSE	High	High	Master Protein	processed_PS_84_00957	FKBP-type peptidyl-prolyl cis-trans isomerase SlyD	FALSE	0.00118	0.00112	6.97	16	2	32	2	161	17.2	4.65	15.76	2	1.154	0.593255	0.941544	92.9	107.1			2.2838e+06	3.24703e+06	2.81373e+06	3.24703e+06	2	2	High	High	1
FALSE	High	High	Master Protein	processed_PS_84_01366	hypothetical protein	FALSE	0	0	36.772	20	16	73	16	959	106.9	5.97	18.44	16	1.151	0.667769	0.949832	93	107			156232	172534	244056	280807	2	1	High	High	1	Oxidation [M228(100)]
FALSE	High	High	Master Protein	processed_PS_84_01427	Outer membrane protein assembly factor BamC	FALSE	0	0	45.698	47	15	171	15	373	40.8	5.19	66.52	15	1.149	0.582049	0.936041	93.1	106.9			2.55096e+06	3.61113e+06	3.14289e+06	3.61113e+06	3	3	High	High	1
FALSE	High	High	Master Protein	processed_PS_84_05256	Fructose-1,6-bisphosphatase class 1	FALSE	0	0	35.75	27	8	138	8	336	37.2	6.01	59.71	8	1.149	0.581823	0.936041	93.1	106.9			3.58829e+06	5.07912e+06	4.42092e+06	5.07912e+06	3	3	High	High	1	Oxidation [M53(100); M212(100)]
FALSE	High	High	Master Protein	processed_PS_84_01288	dCTP deaminase	FALSE	0.00139	0.00135	10.022	25	4	21	4	188	21.2	5.67	6.03	4	1.148	0.685733	0.960027	93.1	106.9			155830		191989	220443	1		High	High	1	Carbamidomethyl [C108]
FALSE	High	High	Master Protein	processed_PS_84_04507	hypothetical protein	FALSE	0	0	30.134	43	8	175	8	167	18.8	9.39	83.26	8	1.148	0.579542	0.936041	93.1	106.9			14504188	20511966	1.78697e+07	20511966	3	3	High	High	1	Oxidation [M32(100)]
FALSE	High	High	Master Protein	processed_PS_84_00567	Chaperone SurA	FALSE	0	0	72.553	49	19	308	19	441	49.2	5.62	126.23	19	1.146	0.576438	0.936041	93.2	106.8			2.98062e+06	4.21011e+06	3.67225e+06	4.21011e+06	3	3	High	High	1	Oxidation [M45(100); M253(100)]
FALSE	High	High	Master Protein	processed_PS_84_03674	Ribose import binding protein RbsB	FALSE	0	0	67.467	59	15	388	15	319	33.7	6.64	153.84	15	1.144	0.570062	0.931932	93.3	106.7			1.38585e+07	1.95261e+07	1.70743e+07	1.95261e+07	3	3	High	High	1	Oxidation [M50(100); M88(100); M235(100); M266(100)]
FALSE	High	High	Master Protein	processed_PS_84_05143	Bifunctional protein HldE	FALSE	0.00116	0.00111	6.791	8	3	6	3	473	49.9	6	1.25	3	1.143	0.569459	0.931932	93.3	106.7			15997247	22534104	1.97093e+07	22534104	1	1	High	High	1
FALSE	High	High	Master Protein	processed_PS_84_01787	Peptidoglycan-associated lipoprotein	FALSE	0	0	31.026	44	10	88	10	270	29.7	8.6	29.78	10	1.142	0.565473	0.931932	93.4	106.6			2.00192e+06	2.81552e+06	2.46645e+06	2.81552e+06	3	3	High	High	1
FALSE	High	High	Master Protein	processed_PS_84_01151	hypothetical protein	FALSE	0.00104	0.00099	5.048	22	2	16	2	79	8.7	5.81	7.02	2	1.141	0.642714	0.945429	93.4	106.6			285778	401628	352090	401628	1	1	High	High	1
FALSE	High	High	Master Protein	processed_PS_84_04221	Glutamate-pyruvate aminotransferase AlaA	FALSE	0.00107	0.00102	5.388	9	3	9	3	403	44.7	5.83	1.85	3	1.139	0.647661	0.945429	93.5	106.5			215981	303126	266097	303126	1	1	High	High	1	Carbamidomethyl [C13]
FALSE	High	High	Master Protein	processed_PS_84_01826	3-oxoacyl-[acyl-carrier-protein] synthase 1	FALSE	0	0	34.243	21	6	150	6	406	43.3	5.62	65.05	6	1.136	0.554205	0.927151	93.6	106.4			5.39503e+06	7.55372e+06	6.6469e+06	7.55372e+06	3	3	High	High	1	Carbamidomethyl [C14; C143]; Oxidation [M113(100); M136(100)]
FALSE	High	High	Master Protein	processed_PS_84_05176	hypothetical protein	FALSE	0.00101	0.00097	4.829	31	2	8	2	83	8.6	6.51	3.33	2	1.136	0.631249	0.945429	93.6	106.4			233569	326920	287767	326920	1	1	High	High	1	Carbamidomethyl [C46]
FALSE	High	High	Master Protein	processed_PS_84_04137	Aspartate-semialdehyde dehydrogenase	FALSE	0	0	36.118	25	8	112	8	370	40.6	5.63	49.73	8	1.135	0.550465	0.924069	93.7	106.3			2.96974e+06	4.15179e+06	3.65884e+06	4.15179e+06	3	3	High	High	1	Oxidation [M12(89.3); M103(100); M314(100)]; Carbamidomethyl [C266]
FALSE	High	High	Master Protein	P35527	SWISS-PROT:P35527 Tax_Id=9606 Gene_Symbol=KRT9 Keratin, type I cytoskeletal 9	TRUE	0	0	82.473	31	17	345	16	623	62.1	5.3	160.62	17	1.133	0.546723	0.924069	93.8	106.2			9.87991e+06	1.37917e+07	1.21724e+07	1.37917e+07	3	3	High	High	1	Oxidation [M157(100); M234(100); M245(100); M269(100)]
FALSE	Medium	Medium	Master Protein	processed_PS_84_04670	Toluene efflux pump membrane transporter TtgB	FALSE	0.02178	0.02109	1.394	1	1	1	1	1050	112.7	5.73	0.38	1	1.133	0.62983	0.945429	93.8	106.2			414921	579015	511199	579015	1	1	Peak Found	High	1
FALSE	High	High	Master Protein	processed_PS_84_05423	putative binding protein component of ABC iron transporter	FALSE	0	0	28.302	27	8	207	8	333	36.8	6.34	94.73	8	1.132	0.545094	0.924069	93.8	106.2			1.05518e+07	1.47199e+07	1.30002e+07	1.47199e+07	3	3	High	High	1	Oxidation [M63(100); M272(100)]
FALSE	High	High	Master Protein	processed_PS_84_01457	Ribonuclease D	FALSE	0.001	0.00095	4.597	5	2	13	2	377	42.6	5.78	3.5	2	1.132	0.64948	0.945429	93.8	106.2			134021	186866	165119	186866	1	1	High	High	1
FALSE	High	High	Master Protein	processed_PS_84_04519	LL-diaminopimelate aminotransferase	FALSE	0.00097	0.00093	4.296	5	2	6	2	398	43.7	5.99	2.95	2	1.132	0.639482	0.945429	93.8	106.2			497189	693185	612557	693185	1	1	High	High	1
FALSE	High	High	Master Protein	processed_PS_84_03996	Molybdenum cofactor biosynthesis protein B	FALSE	0.00101	0.00096	4.81	28	3	13	3	179	19	6.32	1.88	3	1.13	0.6479	0.945429	93.9	106.1			117825	164088	145165	164088	1	1	High	High	1	Carbamidomethyl [C94; C135; C136]
FALSE	High	High	Master Protein	processed_PS_84_04171	3-oxoacyl-[acyl-carrier-protein] synthase 2	FALSE	0.00091	0.00087	3.423	3	1	8	1	414	43.2	5.8	2.85	1	1.129	0.595806	0.941544	94	106			664913	924660	819200	924660	1	1	High	High	1
FALSE	High	High	Master Protein	processed_PS_84_01258	Glutamate/aspartate import solute-binding protein	FALSE	0	0	77.683	60	19	625	19	305	33.3	8.53	281.71	19	1.128	0.535412	0.924069	94	106			1.05605e+08	1.46745e+08	1.30109e+08	1.46745e+08	3	3	High	High	1	Oxidation [M178(100); M192(100); M212(100); M284(100)]; Carbamidomethyl [C107]
FALSE	High	High	Master Protein	processed_PS_84_01792	Citrate synthase	FALSE	0	0	23.143	15	7	64	7	429	47.6	6.99	24.71	7	1.128	0.535259	0.924069	94	106			1.44017e+06	2.00109e+06	1.77435e+06	2.00109e+06	3	3	High	High	1	Carbamidomethyl [C323]; Oxidation [M342(100)]
FALSE	High	High	Master Protein	processed_PS_84_04929	Ferric uptake regulation protein	FALSE	0	0	24.221	36	5	157	5	134	15.2	5.71	69.82	5	1.126	0.532225	0.924069	94.1	105.9			3.65373e+06	5.07052e+06	4.50154e+06	5.07052e+06	3	3	High	High	1	Oxidation [M1(100); M24(100); M43(100)]
FALSE	High	High	Master Protein	processed_PS_84_00081	Acetylglutamate kinase	FALSE	0	0	18.154	27	5	69	5	301	31.9	5.87	26.52	5	1.126	0.646012	0.945429	94.1	105.9			89899.8	124753	110760	124753	2	2	High	High	1	Oxidation [M39(100); M97(100); M102(100); M215(100); M224(100)]
FALSE	High	High	Master Protein	processed_PS_84_02291	hypothetical protein	FALSE	0	0	23.961	32	7	131	7	219	23.5	5.94	49.96	7	1.126	0.53151	0.924069	94.1	105.9			2.17341e+06	3.01531e+06	2.67773e+06	3.01531e+06	3	3	High	High	1
FALSE	High	High	Master Protein	processed_PS_84_02920	Cytosine deaminase	FALSE	0.00129	0.00124	8.547	10	5	28	5	413	45.8	6.25	8.43	5	1.126	0.615099	0.945429	94.1	105.9			389683	540372	480106	540372	1	1	High	High	1
FALSE	High	High	Master Protein	processed_PS_84_00218	hypothetical protein	FALSE	0	0	22.051	32	9	59	9	307	33.5	6.89	20.52	9	1.125	0.611544	0.945429	94.1	105.9			383659	531838	472683	531838	3	3	High	High	1
FALSE	High	High	Master Protein	processed_PS_84_01426	4-hydroxy-tetrahydrodipicolinate synthase	FALSE	0	0	18.91	23	6	65	6	295	31.7	6.11	22.05	6	1.125	0.53328	0.924069	94.1	105.9			926844	1.28453e+06	1.14191e+06	1.28453e+06	3	3	High	High	1	Carbamidomethyl [C221; C248]; Oxidation [M217(100)]
FALSE	High	High	Master Protein	processed_PS_84_02064	UTP--glucose-1-phosphate uridylyltransferase	FALSE	0	0	19.792	24	5	95	5	279	31	5.47	22.69	5	1.125	0.548724	0.924069	94.1	105.9			1.08567e+06	1.50427e+06	1.33759e+06	1.50427e+06	3	3	High	High	1	Carbamidomethyl [C5; C95; C242]; Oxidation [M188(100)]
FALSE	High	High	Master Protein	processed_PS_84_01955	Translation initiation factor IF-1	FALSE	0.00103	0.00098	4.991	14	1	38	1	72	8.3	9.19	17.44	1	1.123	0.524141	0.92353	94.2	105.8			3027989	4.18826e+06	3.7306e+06	4.18826e+06	1	1	High	High	1
FALSE	High	High	Master Protein	processed_PS_84_05267	Protein-export protein SecB	FALSE	0	0	23.551	39	5	92	5	161	17.7	4.59	48.27	5	1.123	0.523795	0.92353	94.2	105.8			5.46848e+06	7.56284e+06	6.73739e+06	7.56284e+06	3	3	High	High	1	Oxidation [M151(100)]
FALSE	High	High	Master Protein	processed_PS_84_00710	Copper resistance protein B	FALSE	0.00123	0.00118	7.857	12	3	9	3	311	33.9	4.78	3.01	3	1.122	0.581406	0.936041	94.2	105.8			701634	970076	864441	970076	1	1	High	High	1
FALSE	High	High	Master Protein	processed_PS_84_01439	Malate:quinone oxidoreductase	FALSE	0	0	15.209	10	5	25	5	545	59.8	6.49	7.95	5	1.12	0.538506	0.924069	94.4	105.6			1.00286e+06	1.38335e+06	1.23557e+06	1.38335e+06	2	2	High	High	1
FALSE	High	High	Master Protein	processed_PS_84_01694	Sulfate-binding protein	FALSE	0	0	35.617	38	10	207	10	332	36.7	6.4	80.24	10	1.119	0.516114	0.92353	94.4	105.6			3.0783e+06	4.24378e+06	3.79258e+06	4.24378e+06	3	3	High	High	1	Oxidation [M61(100)]
FALSE	High	High	Master Protein	processed_PS_84_01121	Cell shape-determining protein MreB	FALSE	0	0	11.775	24	6	48	6	345	36.9	5.39	14.95	6	1.119	0.588565	0.938025	94.4	105.6			344120	413798	423970	474398	3	2	High	High	1
FALSE	High	High	Master Protein	processed_PS_84_00122	putative acyl-CoA thioester hydrolase	FALSE	0.00776	0.00735	2.046	6	1	8	1	132	14.3	4.75	3.08	1	1.119	0.51144	0.92353	94.4	105.6			1.18093e+06	1.62769e+06	1.45495e+06	1.62769e+06	1	1	High	High	1
FALSE	High	High	Master Protein	processed_PS_84_04917	ATP-dependent zinc metalloprotease FtsH	FALSE	0.00091	0.00087	3.427	2	2	10	2	637	69.7	5.68	3.83	2	1.116	0.639894	0.945429	94.5	105.5				110326	98865.2	110326		1	High	High	1
FALSE	High	High	Master Protein	processed_PS_84_05303	Glutamate synthase [NADPH] small chain	FALSE	0.00115	0.00109	6.632	7	3	15	3	472	51.8	6.37	3.43	3	1.116	0.628076	0.945429	94.5	105.5			154150		189919	211931	1		High	High	1
FALSE	High	High	Master Protein	processed_PS_84_02700	Beta-lactamase	FALSE	0	0	12.096	12	5	41	5	380	40.9	7.97	13.25	5	1.116	0.594611	0.941544	94.5	105.5			413969	569011	510026	569011	2	2	High	High	1
FALSE	High	High	Master Protein	processed_PS_84_00487	Sarcosine oxidase subunit gamma	FALSE	0.00124	0.00119	8.018	20	3	31	3	210	22.9	7.21	4	3	1.116	0.627475	0.945429	94.5	105.5			84988.9	116816	104710	116816	1	1	High	High	1
FALSE	High	High	Master Protein	processed_PS_84_05262	Glutamine synthetase	FALSE	0	0	51.05	34	14	253	14	468	51.7	5.4	93.32	14	1.115	0.507831	0.92303	94.6	105.4			3.87533e+06	5324207	4.77456e+06	5324207	3	3	High	High	1	Oxidation [M48(100); M159(100); M256(100); M331(100)]; Carbamidomethyl [C411; C468]
FALSE	High	High	Master Protein	processed_PS_84_03146	hypothetical protein	FALSE	0	0	28.207	46	6	84	6	175	18.6	8.43	25.15	6	1.114	0.505643	0.92303	94.6	105.4			1.2407e+06	1.70329e+06	1.52859e+06	1.70329e+06	3	3	High	High	1	Oxidation [M131(100)]; Carbamidomethyl [C152]
FALSE	High	High	Master Protein	processed_PS_84_01478	Cysteine synthase A	FALSE	0	0	14.502	19	5	30	5	324	34.3	5.97	12.97	5	1.114	0.514566	0.92353	94.6	105.4			898449	1.23301e+06	1.10693e+06	1.23301e+06	3	3	High	High	1
FALSE	High	High	Master Protein	processed_PS_84_01636	Flagellar hook-basal body complex protein FliE	FALSE	0	0	43.2	75	6	99	6	110	11.9	5.34	36.25	6	1.113	0.503666	0.92303	94.6	105.4			2.0349e+06	2.79082e+06	2.50708e+06	2.79082e+06	3	3	High	High	1	Oxidation [M17(100); M22(100); M43(100); M78(100); M88(100); M91(100); M106(100); M108(100)]
FALSE	High	High	Master Protein	processed_PS_84_04410	Recombination-associated protein RdgC	FALSE	0	0	22.049	28	8	69	8	306	34.3	4.93	22.24	8	1.112	0.507394	0.92303	94.7	105.3			914726	1.25282e+06	1.12698e+06	1.25282e+06	3	3	High	High	1	Oxidation [M125(100)]
FALSE	High	High	Master Protein	processed_PS_84_01568	Lysine/arginine/ornithine-binding periplasmic protein	FALSE	0	0	53.088	64	14	416	14	261	28.3	7.85	212.52	14	1.11	0.497043	0.91759	94.8	105.2			8.99009e+06	12295431	1.10762e+07	12295431	3	3	High	High	1	Carbamidomethyl [C58]; Oxidation [M61(100)]
FALSE	High	High	Master Protein	processed_PS_84_00013	Transcriptional regulator SutA	FALSE	0	0	17.861	33	3	55	3	109	11.6	4.25	20.07	3	1.11	0.496865	0.91759	94.8	105.2			1.89292e+06	2.58868e+06	2.33215e+06	2.58868e+06	3	3	High	High	1	Oxidation [M58(100); M61(100); M75(100)]
FALSE	High	High	Master Protein	processed_PS_84_05175	hypothetical protein	FALSE	0.00114	0.00108	6.528	19	2	36	2	109	11.7	5.41	16.75	2	1.109	0.494523	0.91759	94.8	105.2			3.38518e+06	4.62485e+06	4.17067e+06	4.62485e+06	2	2	High	High	1	Carbamidomethyl [C35]
FALSE	High	High	Master Protein	processed_PS_84_03801	2-methylcitrate synthase	FALSE	0	0	28.93	27	8	124	8	375	42	6.71	40.71	8	1.104	0.484909	0.912102	95	105			1.98561e+06	2.70167e+06	2.44635e+06	2.70167e+06	3	3	High	High	1	Carbamidomethyl [C104; C335]
FALSE	High	High	Master Protein	processed_PS_84_01629	hypothetical protein	FALSE	0	0	31.014	52	7	171	7	119	13.1	5.06	93.42	7	1.103	0.481683	0.909452	95.1	104.9			3.71391e+07	5.04626e+07	4.57568e+07	5.04626e+07	3	3	High	High	1	Oxidation [M72(100)]
FALSE	High	High	Master Protein	processed_PS_84_00127	N5-carboxyaminoimidazole ribonucleotide mutase	FALSE	0	0	17.536	40	5	126	5	163	16.9	6.37	42.8	5	1.102	0.478919	0.907565	95.2	104.8			1.70717e+06	2.31686e+06	2.10331e+06	2.31686e+06	3	3	High	High	1
FALSE	High	High	Master Protein	processed_PS_84_03967	Soluble pyridine nucleotide transhydrogenase	FALSE	0.00111	0.00106	6.063	4	2	23	2	464	50.9	7.59	7.67	2	1.1	0.534565	0.924069	95.2	104.8			710668	963543	875571	963543	2	2	High	High	1
FALSE	High	High	Master Protein	processed_PS_84_05024	Bifunctional purine biosynthesis protein PurH	FALSE	0	0	33.398	22	12	69	12	535	57.7	6.49	27.26	12	1.098	0.473509	0.901732	95.3	104.7			1.26123e+06	1.67893e+06	1.55389e+06	1.70557e+06	3	2	High	High	1	Oxidation [M509(100)]; Carbamidomethyl [C275]
FALSE	High	High	Master Protein	processed_PS_84_03915	hypothetical protein	FALSE	0.00099	0.00095	4.564	22	2	9	2	105	11.3	11.11	5.03	2	1.096	0.470556	0.90168	95.4	104.6			1.24233e+06	1.67792e+06	1.5306e+06	1.67792e+06	1	1	High	High	1
FALSE	High	High	Master Protein	processed_PS_84_00169	Bifunctional protein GlmU	FALSE	0	0	43.957	34	10	166	10	455	48.4	6.6	48.06	10	1.096	0.46741	0.897322	95.4	104.6			1.61374e+06	2.17915e+06	1.98819e+06	2.17915e+06	3	3	High	High	1	Carbamidomethyl [C293; C382]; Oxidation [M72(100)]
FALSE	High	High	Master Protein	processed_PS_84_04260	Chorismate synthase	FALSE	0.00135	0.0013	9.308	13	4	18	4	363	39	6.54	4.79	4	1.093	0.548022	0.924069	95.6	104.4			389301	524126	479634	524126	2	2	High	High	1
FALSE	High	High	Master Protein	processed_PS_84_01287	Cold shock protein CapB	FALSE	0	0	11.615	42	3	50	3	69	7.6	7.25	31.9	3	1.092	0.459901	0.893533	95.6	104.4			6.31723e+06	8.5026e+06	7.78309e+06	8.5026e+06	3	3	High	High	1	Oxidation [M61(100)]
FALSE	High	High	Master Protein	processed_PS_84_00303	Acyl-CoA dehydrogenase	FALSE	0	0	12.732	13	5	45	5	393	43.2	6.27	10.91	5	1.092	0.46103	0.893533	95.6	104.4			1.24076e+06	1.66881e+06	1.52867e+06	1.66881e+06	3	3	High	High	1	Carbamidomethyl [C247]
FALSE	High	High	Master Protein	processed_PS_84_04593	Signal recognition particle protein	FALSE	0	0	16.511	19	7	34	7	458	49.1	9.55	10.86	7	1.091	0.546808	0.924069	95.6	104.4			363689	447576	448079	489039	3	2	High	High	1	Oxidation [M133(100); M449(100); M455(100)]
FALSE	High	High	Master Protein	processed_PS_84_03659	Phenylalanine--tRNA ligase alpha subunit	FALSE	0	0	26.728	29	10	67	10	338	38.1	5.47	28.19	10	1.09	0.461005	0.893533	95.7	104.3			988500	1.32723e+06	1.21787e+06	1.32723e+06	3	3	High	High	1	Oxidation [M178(100)]; Carbamidomethyl [C91]
FALSE	High	High	Master Protein	processed_PS_84_04858	Methylmalonate-semialdehyde dehydrogenase [acylating]	FALSE	0	0	66.874	40	17	269	17	508	54.3	6.21	111.24	17	1.086	0.446343	0.88155	95.9	104.1			8.21295e+06	1.09877e+07	1.01187e+07	1.09877e+07	3	3	High	High	1	Oxidation [M1(100); M259(99.8)]; Carbamidomethyl [C224; C292; C324]
FALSE	High	High	Master Protein	processed_PS_84_01149	Intermembrane phospholipid transport system binding protein MlaC	FALSE	0	0	38.128	51	10	265	10	215	23.8	9.19	135.49	10	1.084	0.443005	0.876638	96	104			9.23091e+06	12331113	1.13729e+07	12331113	3	3	High	High	1	Oxidation [M90(100); M181(100)]
FALSE	High	High	Master Protein	processed_PS_84_01202	putative sugar-binding periplasmic protein	FALSE	0	0	85.075	52	19	347	19	428	45.3	6.3	148.86	19	1.084	0.442684	0.876638	96	104			1.17426e+07	15684081	1.44674e+07	15684081	3	3	High	High	1	Oxidation [M73(100); M217(95.6); M230(99.1); M244(100); M267(100); M270(100); M351(100); M355(100)]; Carbamidomethyl [C291; C363]
FALSE	High	High	Master Protein	processed_PS_84_01268	Glutaredoxin 4	FALSE	0	0	16.64	52	5	34	5	111	12.1	4.93	13.48	5	1.084	0.495152	0.91759	96	104			742287	990939	914527	990939	2	2	High	High	1	Carbamidomethyl [C29; C42]; Oxidation [M20(100); M40(100)]
FALSE	High	High	Master Protein	processed_PS_84_00046	Arylesterase	FALSE	0.00123	0.00118	7.866	15	3	18	3	272	29.8	5.08	3.82	3	1.082	0.551388	0.924069	96.1	103.9			185749	247652	228850	247652	2	2	High	High	1	Oxidation [M96(100)]
FALSE	High	High	Master Protein	processed_PS_84_02962	hypothetical protein	FALSE	0	0	52.659	47	11	391	11	225	24.4	8.92	209.25	11	1.075	0.424564	0.85776	96.4	103.6			32178204	4.26257e+07	3.96448e+07	4.26257e+07	3	3	High	High	1	Oxidation [M52(100); M104(100); M108(100)]
FALSE	High	High	Master Protein	processed_PS_84_00213	Quinone oxidoreductase 1	FALSE	0.00144	0.00139	10.418	17	4	18	4	325	34.2	7.49	10.55	4	1.074	0.421262	0.85776	96.4	103.6			1.26726e+06	1.67687e+06	1.56132e+06	1.67687e+06	2	2	High	High	1
FALSE	High	High	Master Protein	processed_PS_84_03338	Acyl-CoA dehydrogenase	FALSE	0	0	38.69	33	11	132	11	383	41.5	5.9	49.4	11	1.073	0.419477	0.85776	96.5	103.5			1.86264e+06	2.46159e+06	2.29484e+06	2.46159e+06	3	3	High	High	1	Oxidation [M327(100)]; Carbamidomethyl [C211; C218]
FALSE	High	High	Master Protein	processed_PS_84_00453	Imidazole glycerol phosphate synthase subunit HisF	FALSE	0.00095	0.0009	4.001	7	2	12	2	256	27.1	5.36	4.86	2	1.073	0.462261	0.894111	96.5	103.5			774888	1.02396e+06	954694	1.02396e+06	1	1	High	High	1
FALSE	High	High	Master Protein	processed_PS_84_01371	hypothetical protein	FALSE	0	0	30.749	40	9	179	9	263	28.5	7.28	95.79	9	1.071	0.416941	0.85776	96.6	103.4			2.91981e+06	3.85416e+06	3.59733e+06	3.85416e+06	3	3	High	High	1	Oxidation [M84(100); M190(100)]
FALSE	High	High	Master Protein	processed_PS_84_05341	hypothetical protein	FALSE	0	0	18.781	15	7	41	7	496	52.4	7.69	15.06	7	1.07	0.407017	0.848643	96.6	103.4			1.27823e+06	1.68441e+06	1.57483e+06	1.68441e+06	1	1	High	High	1
FALSE	High	High	Master Protein	processed_PS_84_03875	hypothetical protein	FALSE	0.00131	0.00125	8.795	41	3	30	3	93	9.9	9.07	11.88	3	1.069	0.499209	0.918937	96.7	103.3			254920	335653	314071	335653	2	2	High	High	1	Carbamidomethyl [C53; C92]; Oxidation [M88(100)]
FALSE	High	High	Master Protein	processed_PS_84_00015	Nitrogen regulatory protein P-II 2	FALSE	0	0	11.647	41	4	49	4	112	12.3	5.6	22.46	4	1.068	0.428489	0.857812	96.7	103.3			995370	1.30914e+06	1.22634e+06	1.30914e+06	3	3	High	High	1
FALSE	High	High	Master Protein	processed_PS_84_00076	Periplasmic dipeptide transport protein	FALSE	0	0	23.121	22	10	79	10	529	57.5	8.32	19.22	10	1.067	0.44981	0.886694	96.7	103.3			797464	1.04872e+06	982507	1.04872e+06	3	3	High	High	1
FALSE	High	High	Master Protein	processed_PS_84_04798	hypothetical protein	FALSE	0.00133	0.00128	9.027	28	3	50	3	115	13	6.52	19.59	3	1.067	0.408712	0.849273	96.7	103.3			2.52203e+06	3.31626e+06	3.10724e+06	3.31626e+06	2	2	High	High	1	Oxidation [M1(100)]
FALSE	High	High	Master Protein	processed_PS_84_04803	hypothetical protein	FALSE	0	0	19.482	72	6	85	6	87	9.8	4.94	38.81	6	1.067	0.407414	0.848643	96.8	103.2			4.75268e+06	6.24556e+06	5.85549e+06	6.24556e+06	3	3	High	High	1	Oxidation [M59(100)]
FALSE	High	High	Master Protein	processed_PS_84_05270	2,3-bisphosphoglycerate-independent phosphoglycerate mutase	FALSE	0	0	38.843	30	14	109	14	511	55.2	5.21	42.87	14	1.066	0.406526	0.848643	96.8	103.2			2.46016e+06	3.23156e+06	3.03101e+06	3.23156e+06	3	3	High	High	1	Carbamidomethyl [C421]
FALSE	High	High	Master Protein	processed_PS_84_04234	Elongation factor P	FALSE	0	0	21.421	30	6	108	6	189	21.3	4.87	58.44	6	1.066	0.40566	0.848643	96.8	103.2			8.31042e+06	1.09118e+07	1.02388e+07	1.09118e+07	3	3	High	High	1
FALSE	High	High	Master Protein	processed_PS_84_02983	hypothetical protein	FALSE	0	0	23.618	43	6	134	6	185	19.5	5.6	60.53	6	1.065	0.404893	0.848643	96.8	103.2			1.5188e+06	1.9935e+06	1.87123e+06	1.9935e+06	3	3	High	High	1	Oxidation [M104(100); M170(100)]
FALSE	High	High	Master Protein	processed_PS_84_04808	Homogentisate 1,2-dioxygenase	FALSE	0	0	11.297	15	4	32	4	433	47.9	6	7.74	4	1.065	0.421236	0.85776	96.8	103.2			867736	1138800	1.06909e+06	1138800	1	1	High	High	1
FALSE	High	High	Master Protein	processed_PS_84_04661	putative 2-ketoarginine decarboxylase AruI	FALSE	0	0	23.779	18	8	134	8	545	57.5	5.59	42.29	8	1.062	0.399048	0.846641	97	103			1.35439e+06	1.77276e+06	1.66867e+06	1.77276e+06	3	3	High	High	1	Carbamidomethyl [C4]
FALSE	High	High	Master Protein	processed_PS_84_01934	N-carbamoyl-L-amino-acid hydrolase	FALSE	0	0	18.2	21	8	65	7	427	45	5.86	20.81	8	1.062	0.474965	0.901732	97	103			624207	816607	769048	816607	3	3	High	High	1	Carbamidomethyl [C319]
FALSE	High	High	Master Protein	processed_PS_84_00774	Putative 3-oxopropanoate dehydrogenase	FALSE	0	0	18.032	18	6	33	6	497	53.5	6.04	7.57	6	1.059	0.488079	0.913151	97.1	102.9			356152	464835	438794	464835	3	3	High	High	1	Carbamidomethyl [C112; C316]
FALSE	High	High	Master Protein	processed_PS_84_05408	Putrescine-binding periplasmic protein SpuD	FALSE	0	0	67.062	42	15	427	15	365	40	6.46	194.17	15	1.059	0.392143	0.83891	97.1	102.9			2.46152e+07	3.21119e+07	3.03269e+07	3.21119e+07	3	3	High	High	1	Oxidation [M274(100)]
FALSE	High	High	Master Protein	processed_PS_84_03984	Universal stress protein A	FALSE	0.00092	0.00088	3.621	14	2	26	2	146	16.2	6.62	9.61	2	1.056	0.3861	0.832921	97.3	102.7			2.01937e+06	2.62666e+06	2.48795e+06	2.62666e+06	1	1	High	High	1
FALSE	High	High	Master Protein	processed_PS_84_04625	Sigma factor AlgU regulatory protein MucB	FALSE	0	0	10.791	17	4	23	4	321	35	7.11	7.93	4	1.055	0.480139	0.908204	97.3	102.7			395003	523233	495960	523233	1	2	High	High	1	Carbamidomethyl [C93]
FALSE	High	High	Master Protein	processed_PS_84_00255	Membrane lipoprotein TpN32	FALSE	0	0	42.28	56	13	308	13	256	27.7	7.53	115.01	13	1.054	0.382055	0.832921	97.4	102.6			1.11048e+07	14415772	1.36816e+07	14415772	3	3	High	High	1	Oxidation [M228(100)]
FALSE	High	High	Master Protein	processed_PS_84_00909	50S ribosomal protein L25	FALSE	0	0	25.048	33	6	280	6	197	21.3	6.1	140.93	6	1.053	0.381277	0.832921	97.4	102.6			5.19246e+07	6.73806e+07	6.39733e+07	6.73806e+07	3	3	High	High	1
FALSE	High	High	Master Protein	processed_PS_84_03143	hypothetical protein	FALSE	0.00145	0.0014	10.546	32	4	31	4	122	13.1	5.85	14.45	4	1.052	0.421568	0.85776	97.5	102.5			800364	1.03693e+06	986080	1.03693e+06	3	3	High	High	1	Carbamidomethyl [C51; C119]
FALSE	High	High	Master Protein	processed_PS_84_00138	Oxaloacetate decarboxylase alpha chain	FALSE	0	0	43.951	25	15	161	15	602	65.6	5.62	61.65	15	1.049	0.372691	0.826507	97.6	102.4			2.76712e+06	3575547	3.40921e+06	3575547	3	3	High	High	1	Oxidation [M120(100); M177(100); M301(100)]
FALSE	High	High	Master Protein	processed_PS_84_04345	Fumarate hydratase class II	FALSE	0	0	19.421	12	6	32	6	464	49.1	6.52	20.44	6	1.048	0.467167	0.897322	97.6	102.4			543785	702403	669965	702403	3	3	High	High	1
FALSE	High	High	Master Protein	processed_PS_84_03777	hypothetical protein	FALSE	0	0	17.471	35	3	287	3	177	17.4	4.78	101.67	3	1.048	0.371075	0.824701	97.7	102.3			2.05261e+08	2.65015e+08	2.5289e+08	2.65015e+08	3	3	High	High	1
FALSE	High	High	Master Protein	processed_PS_84_01070	hypothetical protein	FALSE	0	0	29.994	31	7	132	7	238	25.6	8.03	46.41	7	1.045	0.386106	0.832921	97.8	102.2			915551	1.17836e+06	1.128e+06	1.17836e+06	3	3	High	High	1	Oxidation [M48(100)]
FALSE	High	High	Master Protein	processed_PS_84_01876	NADH-quinone oxidoreductase subunit E	FALSE	0.00139	0.00135	9.903	28	5	19	5	165	17.9	4.94	6.32	5	1.044	0.37017	0.824701	97.8	102.2			885116	1.13897e+06	1.0905e+06	1.13897e+06	3	3	High	High	1	Oxidation [M1(100)]
FALSE	High	High	Master Protein	processed_PS_84_01611	Basal-body rod modification protein FlgD	FALSE	0	0	16.245	35	6	78	6	234	24.3	4.54	24.81	6	1.044	0.364153	0.821741	97.8	102.2			1.95851e+06	2.51986e+06	2.41296e+06	2.51986e+06	3	3	High	High	1
FALSE	High	High	Master Protein	processed_PS_84_03438	ABC transporter arginine-binding protein 1	FALSE	0	0	34.007	37	8	135	8	250	27.3	5.16	56.56	8	1.043	0.362458	0.821265	97.9	102.1			7.99753e+06	1.0281e+07	9.85328e+06	1.0281e+07	3	3	High	High	1	Oxidation [M161(100)]
FALSE	High	High	Master Protein	processed_PS_84_00936	hypothetical protein	FALSE	0	0	55.554	77	11	486	11	194	20.5	9.11	194.77	11	1.043	0.361683	0.821265	97.9	102.1			3.78518e+07	4.864e+07	4.6635e+07	4.864e+07	3	3	High	High	1	Oxidation [M65(100); M160(100)]
FALSE	High	High	Master Protein	processed_PS_84_00485	Sarcosine oxidase subunit delta	FALSE	0.00102	0.00098	4.912	14	2	7	2	111	12.6	6.18	2.38	2	1.043	0.360994	0.821265	97.9	102.1			1.67695e+06	2.15414e+06	2.06607e+06	2.15414e+06	1	1	High	High	1
FALSE	High	High	Master Protein	processed_PS_84_01822	Chaperone protein HtpG	FALSE	0	0	105.041	48	27	413	27	634	71.4	5.35	167.57	27	1.043	0.360885	0.821265	97.9	102.1			5.12216e+06	6.57936e+06	6.3107e+06	6.57936e+06	3	3	High	High	1	Oxidation [M88(100); M354(100); M365(100); M557(100)]
FALSE	High	High	Master Protein	processed_PS_84_04612	hypothetical protein	FALSE	0.00126	0.00121	8.276	38	3	78	3	130	14.1	5.01	19.61	3	1.041	0.454416	0.892354	98	102			245407	314789	302351	314789	1	1	High	High	1	Carbamidomethyl [C125]
FALSE	High	High	Master Protein	processed_PS_84_01811	Hercynine oxygenase	FALSE	0	0	14.756	17	5	36	5	292	31.9	5.87	14.54	5	1.037	0.400447	0.846849	98.2	101.8			793162	950595	977207	1.01323e+06	3	2	High	High	1	Carbamidomethyl [C38]
FALSE	High	High	Master Protein	processed_PS_84_04337	putative oxidoreductase YciK	FALSE	0.00122	0.00117	7.662	13	3	19	3	246	26.2	5.07	7.08	3	1.035	0.431987	0.863136	98.3	101.7			330103	420840	406701	420840	1	1	High	High	1
FALSE	High	High	Master Protein	processed_PS_84_00174	ATP synthase subunit delta	FALSE	0	0	11.435	21	3	85	3	178	19.2	5.87	42.66	3	1.033	0.342274	0.808346	98.4	101.6			7789105	9.90912e+06	9.59649e+06	9.90912e+06	1	1	High	High	1
FALSE	High	High	Master Protein	processed_PS_84_04910	Transcription termination/antitermination protein NusA	FALSE	0	0	48.391	28	14	318	14	493	54.6	4.67	134.48	14	1.032	0.340425	0.808346	98.4	101.6			1.17252e+07	1.4902e+07	1.44459e+07	1.4902e+07	3	3	High	High	1	Carbamidomethyl [C253]; Oxidation [M256(100); M341(100)]
FALSE	High	High	Master Protein	processed_PS_84_01411	Peptidoglycan-associated lipoprotein	FALSE	0	0	21.117	25	4	137	4	166	17.8	5.24	79.9	4	1.029	0.335636	0.808346	98.6	101.4			1.48032e+08	1.87662e+08	1.82381e+08	1.87662e+08	3	3	High	High	1	Oxidation [M112(100)]
FALSE	High	High	Master Protein	processed_PS_84_05184	Protein YqjC	FALSE	0	0	10.739	23	3	33	3	130	14.3	8.43	13.51	3	1.027	0.332572	0.808346	98.7	101.3			4.94607e+06	6259936	6.09376e+06	6259936	2	2	High	High	1	Carbamidomethyl [C68]
FALSE	High	High	Master Protein	processed_PS_84_01097	hypothetical protein	FALSE	0	0	30.091	25	9	140	9	444	47.1	4.75	62.58	9	1.027	0.332005	0.808346	98.7	101.3			4.06262e+06	5.14024e+06	5.00531e+06	5.14024e+06	3	3	High	High	1
FALSE	High	High	Master Protein	processed_PS_84_03829	hypothetical protein	FALSE	0	0	20.062	50	4	195	4	92	10	8.98	94.89	4	1.024	0.327007	0.808346	98.8	101.2			4.11941e+07	5.19806e+07	5.07528e+07	5.19806e+07	3	3	High	High	1	Carbamidomethyl [C27; C74]
FALSE	High	High	Master Protein	processed_PS_84_03623	HTH-type transcriptional regulator PrtR	FALSE	0.00112	0.00106	6.094	14	3	7	3	241	26.7	5.17	2.11	3	1.022	0.461094	0.893533	98.9	101.1			134130	168855	165253	168855	1	1	High	High	1
FALSE	High	High	Master Protein	processed_PS_84_00572	hypothetical protein	FALSE	0.00145	0.0014	10.563	13	4	15	4	322	34.1	5.12	2.58	4	1.021	0.427786	0.857812	99	101			176776	222415	217795	222415	1	1	High	High	1	Oxidation [M237(100)]
FALSE	High	High	Master Protein	processed_PS_84_03374	(S)-ureidoglycine aminohydrolase	FALSE	0.00135	0.00131	9.488	17	4	21	4	278	31.5	6.25	6.15	4	1.019	0.410364	0.849273	99	101			325609	408916	401163	408916	3	3	High	High	1	Oxidation [M169(100); M184(99.2)]
FALSE	High	High	Master Protein	processed_PS_84_00016	Ubiquinone biosynthesis accessory factor UbiK	FALSE	0.00119	0.00114	7.253	32	3	5	3	88	9.8	4.84	1.88	3	1.018	0.412522	0.850672	99.1	100.9			280242	351654	345269	351654	1	1	High	High	1
FALSE	High	High	Master Protein	processed_PS_84_03059	Ecotin	FALSE	0	0	22.15	54	8	92	8	159	17.4	8.38	50.3	8	1.018	0.315517	0.797708	99.1	100.9			3.51355e+06	4.40571e+06	4.32883e+06	4.40571e+06	3	3	High	High	1	Carbamidomethyl [C68; C105]; Oxidation [M103(100)]
FALSE	High	High	Master Protein	processed_PS_84_00364	Glutarate-semialdehyde dehydrogenase	FALSE	0	0	57.85	38	15	267	15	480	51.5	5.63	91.1	15	1.013	0.307784	0.789799	99.3	100.7			6.87441e+06	8.58275e+06	8.46955e+06	8.58275e+06	3	3	High	High	1	Oxidation [M45(100); M242(100)]; Carbamidomethyl [C245; C289; C291]
FALSE	High	High	Master Protein	processed_PS_84_00120	Phosphate-binding protein PstS	FALSE	0	0	51.439	33	10	665	10	332	34.9	8.97	357.77	10	1.013	0.307366	0.789799	99.3	100.7			8.33811e+07	1.04077e+08	1.02729e+08	1.04077e+08	3	3	High	High	1	Carbamidomethyl [C197]; Oxidation [M140(100)]
FALSE	High	High	Master Protein	processed_PS_84_03919	Ferric aerobactin receptor	FALSE	0	0	98.212	36	24	560	24	811	89.2	5.19	230.96	24	1.013	0.307011	0.789799	99.4	100.6			1.42082e+08	1.77313e+08	1.75051e+08	1.77313e+08	3	3	High	High	1	Oxidation [M205(100); M545(100); M809(100)]
FALSE	High	High	Master Protein	processed_PS_84_05179	Transketolase 1	FALSE	0	0	64.068	30	19	200	19	665	72.3	5.53	91.48	19	1.012	0.305229	0.78932	99.4	100.6			4.64303e+06	5.78849e+06	5.7204e+06	5.78849e+06	3	3	High	High	1	Oxidation [M16(100); M226(100)]; Carbamidomethyl [C259; C585]
FALSE	High	High	Master Protein	processed_PS_84_03145	hypothetical protein	FALSE	0	0	11.379	28	3	64	3	95	9.8	8.46	26.48	3	1.009	0.300832	0.785676	99.5	100.5			4.28793e+06	5.33241e+06	5.2829e+06	5.33241e+06	2	2	High	High	1	Carbamidomethyl [C91]
FALSE	High	High	Master Protein	processed_PS_84_01648	Flagellar motor switch protein FliN	FALSE	0.00102	0.00097	4.899	16	2	9	2	154	16.3	4.25	3	2	1.008	0.385607	0.832921	99.6	100.4			340390	422776	419374	422776	2	2	High	High	1
FALSE	High	High	Master Protein	processed_PS_84_03937	3-oxoacyl-[acyl-carrier-protein] reductase FabG	FALSE	0	0	11.186	20	4	16	4	234	24.8	7.42	7.68	4	1.008	0.394658	0.842537	99.6	100.4			367965	457015	453348	457015	2	2	High	High	1	Oxidation [M16(100)]
FALSE	High	High	Master Protein	processed_PS_84_05315	50S ribosomal protein L31	FALSE	0.00119	0.00114	7.158	20	2	86	2	71	7.8	8.78	64.89	2	1.008	0.29768	0.783815	99.6	100.4			49629936	61607324	6.11461e+07	61607324	2	2	High	High	1	Oxidation [M66(100)]
FALSE	High	High	Master Protein	processed_PS_84_02725	Toluene efflux pump outer membrane protein TtgI	FALSE	0.00119	0.00115	7.257	10	4	13	4	471	50.8	5.29	3.68	4	1.006	0.389432	0.838339	99.7	100.3			466862	578517	575193	578517	1	1	High	High	1
FALSE	High	High	Master Protein	processed_PS_84_05216	ATP-dependent protease subunit HslV	FALSE	0	0	17.967	23	4	115	4	176	18.8	6.2	47.94	4	1.005	0.292476	0.779684	99.8	100.2			2.77021e+06	3.42839e+06	3.41301e+06	3.42839e+06	2	2	High	High	1	Oxidation [M15(90.7); M95(100)]
FALSE	High	High	Master Protein	processed_PS_84_01441	NADPH dehydrogenase	FALSE	0.00093	0.00088	3.654	6	2	12	2	363	39.8	6.24	2.92	2	1.004	0.425454	0.85776	99.8	100.2			112363	139022	138436	139022	1	1	High	High	1
FALSE	High	High	Master Protein	processed_PS_84_02089	hypothetical protein	FALSE	0	0	42.125	57	5	241	5	148	14.9	4.63	94.4	5	1.002	0.288673	0.777603	99.9	100.1			4.33595e+07	5.35419e+07	5.34206e+07	5.35419e+07	3	3	High	High	1	Oxidation [M10(100); M47(100)]
FALSE	High	High	Master Protein	processed_PS_84_03975	LexA repressor	FALSE	0.00093	0.00089	3.818	8	2	2	2	202	22.2	6.7	0.8	2	1.001	0.383294	0.832921	99.9	100.1			309249	381541	381007	381541	1	1	High	High	1
FALSE	High	High	Master Protein	processed_PS_84_00476	Carnitine monooxygenase oxygenase subunit	FALSE	0	0	19.549	17	7	35	7	430	49	6.58	13.06	7	1.001	0.375244	0.828598	99.9	100.1			575461	709768	708991	709768	2	2	High	High	1	Oxidation [M200(100)]
FALSE	High	High	Master Protein	processed_PS_84_00007	hypothetical protein	FALSE	0.00131	0.00126	8.865	53	3	14	3	72	7.6	6.25	4.5	3	1.001	0.286217	0.776458	100	100			4996724	6161200	6.15617e+06	6161200	1	1	High	High	1
FALSE	High	High	Master Protein	processed_PS_84_01623	3-oxoacyl-[acyl-carrier-protein] synthase 3	FALSE	0	0	10.731	20	5	14	5	315	33.7	5.01	6.44	5	1.001	0.42832	0.857812	100	100			116354	133215	143352	143425	3	2	High	High	1
FALSE	High	High	Master Protein	processed_PS_84_01889	4-aminobutyrate aminotransferase GabT	FALSE	0	0	17.641	17	6	79	6	416	44.2	6.19	20.76	6	0.999	0.38104	0.832921	100	100			463248	570323	570741	570323	2	2	High	High	1	Oxidation [M265(100)]
FALSE	High	High	Master Protein	processed_PS_84_04173	3-oxoacyl-[acyl-carrier-protein] reductase FabG	FALSE	0	0	48.622	57	10	317	10	246	25.5	6.2	116.93	10	0.999	0.282566	0.775362	100.1	99.9			1.20146e+07	1.47825e+07	1.48025e+07	1.47825e+07	3	3	High	High	1	Oxidation [M146(100); M191(100); M246(98.3)]
FALSE	High	High	Master Protein	processed_PS_84_04555	Peptide chain release factor RF2	FALSE	0	0	12.095	17	5	33	5	304	33.8	5.01	10.33	5	0.996	0.358811	0.821265	100.2	99.8			631985	775851	778631	775851	2	2	High	High	1	Carbamidomethyl [C19]
FALSE	High	High	Master Protein	processed_PS_84_04927	Protein GrpE	FALSE	0	0	27.927	38	7	97	7	185	20.5	5.02	37.82	7	0.994	0.274602	0.763691	100.3	99.7			7.22278e+06	8.84414e+06	8.89875e+06	8.84414e+06	3	3	High	High	1
FALSE	High	High	Master Protein	processed_PS_84_00244	hypothetical protein	FALSE	0.00112	0.00106	6.192	16	3	11	3	213	23.8	4.92	3.98	3	0.989	0.361415	0.821265	100.5	99.5			403113	491317	496651	491317	1	1	High	High	1
FALSE	High	High	Master Protein	processed_PS_84_03462	hypothetical protein	FALSE	0	0	34.681	42	8	316	8	193	20.8	9.09	159.27	8	0.988	0.264511	0.756061	100.6	99.4			5.05119e+07	61466948	6.22327e+07	61466948	3	3	High	High	1
FALSE	High	High	Master Protein	processed_PS_84_00861	hypothetical protein	FALSE	0	0	35.461	21	15	94	15	812	89.6	4.88	34.99	15	0.987	0.282536	0.775362	100.7	99.3			869494	1.05714e+06	1.07125e+06	1.05714e+06	3	3	High	High	1	Oxidation [M55(100)]
FALSE	High	High	Master Protein	processed_PS_84_01077	Protein/nucleic acid deglycase 2	FALSE	0.00111	0.00106	6.069	10	2	17	2	192	20.7	5.72	12.79	2	0.986	0.262127	0.754942	100.7	99.3			2.53093e+06	3.07524e+06	3.11821e+06	3.07524e+06	1	1	High	High	1	Carbamidomethyl [C136; C142]
FALSE	High	High	Master Protein	processed_PS_84_01398	DNA protection during starvation protein	FALSE	0	0	20.067	42	6	115	6	157	17.8	5.55	65.27	6	0.984	0.257812	0.75451	100.8	99.2			4.10885e+06	4.97891e+06	5.06227e+06	4.97891e+06	3	3	High	High	1
FALSE	High	High	Master Protein	processed_PS_84_04731	Phosphoheptose isomerase	FALSE	0.00105	0.001	5.195	9	2	10	2	197	21.3	4.89	4.67	2	0.983	0.334636	0.808346	100.9	99.1			650061	787303	800902	787303	1	1	High	High	1
FALSE	High	High	Master Protein	processed_PS_84_00409	Potassium binding protein Kbp	FALSE	0.0012	0.00115	7.322	16	3	53	3	146	15.5	5.55	39.47	3	0.983	0.256442	0.75451	100.9	99.1			1.86922e+06	2.23547e+06	2.30295e+06	2.26305e+06	3	2	High	High	1
FALSE	High	High	Master Protein	processed_PS_84_01067	Periplasmic dipeptide transport protein	FALSE	0.00142	0.00137	10.272	9	5	22	3	530	59.5	7.84	8.27	5	0.981	0.353374	0.821265	100.9	99.1			241287	291767	297276	291767	1	1	High	High	1
FALSE	High	High	Master Protein	processed_PS_84_01573	Succinylornithine transaminase/acetylornithine aminotransferase	FALSE	0	0	40.007	41	13	118	13	406	43.5	6.35	48.83	13	0.98	0.251937	0.752817	101	99			1.67887e+06	2.02673e+06	2.06843e+06	2.02673e+06	3	3	High	High	1	Carbamidomethyl [C188]; Oxidation [M17(100)]
FALSE	High	High	Master Protein	processed_PS_84_00417	Agmatine deiminase	FALSE	0	0	16.318	24	6	76	6	368	40.7	5.07	26.95	6	0.977	0.261128	0.754776	101.2	98.8			1.16161e+06	1.3985e+06	1.43114e+06	1.3985e+06	2	2	High	High	1	Carbamidomethyl [C282; C357]
FALSE	High	High	Master Protein	processed_PS_84_02062	Cytochrome c4	FALSE	0.00138	0.00134	9.816	17	4	20	4	216	22.7	7.01	8.26	4	0.976	0.250166	0.752817	101.2	98.8			916502	1.10233e+06	1.12917e+06	1.10233e+06	1	1	High	High	1
FALSE	High	High	Master Protein	processed_PS_84_00326	hypothetical protein	FALSE	0.00124	0.00119	8.016	27	3	15	3	113	12.6	4.55	5.73	3	0.976	0.34027	0.808346	101.2	98.8			298403	358672	367644	358672	2	2	High	High	1
FALSE	High	High	Master Protein	processed_PS_84_01819	hypothetical protein	FALSE	0	0	13.538	31	3	31	3	90	9.4	4.67	10.18	3	0.973	0.240729	0.746113	101.4	98.6			9.31656e+06	1.11645e+07	1.14784e+07	1.11645e+07	2	2	High	High	1
FALSE	High	High	Master Protein	processed_PS_84_04807	hypothetical protein	FALSE	0	0	15.498	14	6	36	6	430	46.3	6.01	13.39	6	0.972	0.347674	0.813082	101.4	98.6			220504	264110	271669	264110	2	2	High	High	1	Carbamidomethyl [C422]
FALSE	High	High	Master Protein	processed_PS_84_05252	8-oxoguanine deaminase	FALSE	0.00099	0.00094	4.493	5	2	6	2	454	49.6	5.96	3.02	2	0.972	0.337112	0.808346	101.4	98.6			293366	351262	361439	351262	1	1	High	High	1
FALSE	High	High	Master Protein	processed_PS_84_01660	Protein phosphatase CheZ	FALSE	0	0	12.198	16	5	36	5	262	29.5	5.2	13.88	5	0.969	0.247561	0.752817	101.6	98.4			1.035e+06	1.23591e+06	1.27516e+06	1.23591e+06	2	2	High	High	1
FALSE	High	High	Master Protein	processed_PS_84_05327	hypothetical protein	FALSE	0	0	13.532	30	4	77	4	144	15.5	9.11	39.88	4	0.969	0.234428	0.737695	101.6	98.4			2.63448e+06	3.14364e+06	3.24578e+06	3.14364e+06	2	2	High	High	1
FALSE	High	High	Master Protein	processed_PS_84_01243	NADPH-dependent ferric-chelate reductase	FALSE	0.00105	0.00101	5.21	13	3	10	3	253	28.1	5.69	3.6	3	0.968	0.333375	0.808346	101.6	98.4			257648	307278	317433	307278	1	1	High	High	1
FALSE	High	High	Master Protein	processed_PS_84_04683	hypothetical protein	FALSE	0.00137	0.00132	9.57	8	4	33	4	491	52.2	6.42	7.67	4	0.967	0.251283	0.752817	101.7	98.3			910989	1085184	1.12238e+06	1085184	1	1	High	High	1
FALSE	High	High	Master Protein	processed_PS_84_04309	Glucose-1-phosphate thymidylyltransferase 1	FALSE	0	0	17.372	22	7	65	7	296	32.8	5.52	21.58	7	0.966	0.230906	0.73429	101.7	98.3			2.1591e+06	2.57019e+06	2.66009e+06	2.57019e+06	2	2	High	High	1	Carbamidomethyl [C255]; Oxidation [M220(100)]
FALSE	High	High	Master Protein	processed_PS_84_04174	Malonyl CoA-acyl carrier protein transacylase	FALSE	0.00137	0.00133	9.679	11	3	34	3	312	32.6	5.07	8.81	3	0.964	0.228141	0.73429	101.8	98.2			2.38419e+07	2.83273e+07	2.93742e+07	2.83273e+07	2	2	High	High	1
FALSE	High	High	Master Protein	processed_PS_84_01002	putative ABC transporter phosphite binding protein PhnD1	FALSE	0	0	48.983	49	12	280	12	284	31.1	8.29	126.37	12	0.961	0.223325	0.727218	102	98			1.2425e+07	1.4713e+07	1.53081e+07	1.4713e+07	3	3	High	High	1	Oxidation [M57(100); M146(100)]
FALSE	High	High	Master Protein	processed_PS_84_01827	3-hydroxydecanoyl-[acyl-carrier-protein] dehydratase	FALSE	0	0	18.297	43	6	51	6	171	18.8	6.54	16.64	6	0.96	0.256012	0.75451	102.1	97.9			819974	969630	1.01024e+06	969630	3	3	High	High	1	Oxidation [M33(100); M35(100); M140(100)]
FALSE	High	High	Master Protein	processed_PS_84_01276	Argininosuccinate synthase	FALSE	0	0	22.684	28	10	92	10	405	45.1	5.48	27.45	10	0.958	0.232539	0.736254	102.1	97.9			1.07356e+06	1.23943e+06	1.32267e+06	1.26765e+06	2	1	High	High	1	Oxidation [M327(100); M331(100)]
FALSE	High	High	Master Protein	processed_PS_84_02250	Aliphatic amidase	FALSE	0.00128	0.00123	8.423	14	4	14	4	347	38.7	5.58	5.09	4	0.958	0.316932	0.799321	102.2	97.8			244355	288313	301055	288313	2	2	High	High	1	Carbamidomethyl [C246]
FALSE	High	High	Master Protein	processed_PS_84_04571	NADPH dehydrogenase	FALSE	0	0	15.775	21	6	107	6	368	40.6	5.96	29.14	6	0.956	0.308953	0.790828	102.3	97.7			550944	648759	678786	648759	2	2	High	High	1
FALSE	High	High	Master Protein	processed_PS_84_01129	hypothetical protein	FALSE	0	0	16.003	32	6	56	6	173	20.2	8.91	27.29	6	0.954	0.213308	0.708579	102.3	97.7			6.77023e+06	7.95967e+06	8.3412e+06	7.95967e+06	3	3	High	High	1
FALSE	High	High	Master Protein	processed_PS_84_05392	putative D-methionine-binding lipoprotein MetQ	FALSE	0	0	30.975	43	10	88	10	261	28.2	8.16	47.11	10	0.954	0.212306	0.708579	102.4	97.6			2.93573e+06	3.44898e+06	3.61694e+06	3.44898e+06	3	3	High	High	1	Oxidation [M190(100)]
FALSE	High	High	Master Protein	processed_PS_84_00916	Peptide chain release factor RF1	FALSE	0	0	17.208	22	7	59	7	360	40.3	5.11	18.04	7	0.953	0.21181	0.708579	102.4	97.6			2.08015e+06	2.44293e+06	2.56283e+06	2.44293e+06	2	2	High	High	1	Oxidation [M283(100)]
FALSE	High	High	Master Protein	processed_PS_84_01946	Adenylosuccinate lyase	FALSE	0	0	16.874	13	6	69	6	472	52.5	6.23	24.7	6	0.952	0.228492	0.73429	102.5	97.5			1.15671e+06	1.35681e+06	1.42511e+06	1.35681e+06	3	3	High	High	1
FALSE	High	High	Master Protein	processed_PS_84_04914	Triosephosphate isomerase	FALSE	0.0013	0.00125	8.773	12	3	30	3	251	26	5.07	9.89	3	0.951	0.281276	0.775362	102.5	97.5			659208	772043	812171	772043	3	3	High	High	1
FALSE	High	High	Master Protein	processed_PS_84_05380	putative protein YcgM	FALSE	0.00339	0.00322	2.736	4	1	17	1	221	23.9	5.05	6.75	1	0.95	0.240603	0.746113	102.5	97.5			838196	981377	1.03269e+06	981377	1	1	High	High	1
FALSE	High	High	Master Protein	processed_PS_84_05117	Phosphoserine phosphatase	FALSE	0	0	15.713	18	6	38	6	404	43.6	5.19	13.6	6	0.95	0.298899	0.784088	102.6	97.4			445901	620930	653723	620930	1	2	High	High	1
FALSE	High	High	Master Protein	processed_PS_84_03090	hypothetical protein	FALSE	0	0	31.559	31	9	144	9	331	35.7	5.44	63.77	9	0.948	0.204137	0.702532	102.7	97.3			1.59203e+06	1.86978e+06	1.97273e+06	1.86978e+06	2	3	High	High	1	Oxidation [M302(100)]
FALSE	High	High	Master Protein	processed_PS_84_03092	ATP-dependent Clp protease proteolytic subunit	FALSE	0.00093	0.00088	3.655	5	2	4	2	385	40.8	5.06	0.72	2	0.946	0.329973	0.808346	102.7	97.3			160775	187479	198081	187479	1	1	High	High	1
FALSE	High	High	Master Protein	processed_PS_84_00404	Phosphoenolpyruvate carboxykinase (ATP)	FALSE	0	0	25.475	24	11	70	11	513	55.5	5.31	30.06	11	0.946	0.202102	0.700277	102.8	97.2			2.74605e+06	3.20178e+06	3.38325e+06	3.20178e+06	3	3	High	High	1
FALSE	High	High	Master Protein	processed_PS_84_00170	ATP synthase epsilon chain	FALSE	0	0	19.691	37	5	69	5	139	14.6	5.21	32.42	5	0.946	0.201287	0.700277	102.8	97.2			4.53058e+06	5.27919e+06	5.58185e+06	5.27919e+06	3	3	High	High	1
FALSE	High	High	Master Protein	P02538	SWISS-PROT:P02538 Tax_Id=9606 Gene_Symbol=KRT6A Keratin, type II cytoskeletal 6A	TRUE	0	0	42.045	26	14	149	6	564	60	8	70.44	14	0.946	0.310894	0.791856	102.8	97.2			245612	215913	302604	286157	3	1	High	High	1	Carbamidomethyl [C77; C474]
FALSE	High	High	Master Protein	processed_PS_84_03714	Ferrichrome outer membrane transporter/phage receptor	FALSE	0	0	64.943	33	21	343	21	708	78.5	6.32	139.13	21	0.945	0.199773	0.700277	102.8	97.2			4.60815e+06	5.36341e+06	5.67743e+06	5.36341e+06	3	3	High	High	1
FALSE	High	High	Master Protein	processed_PS_84_04597	Formate-dependent phosphoribosylglycinamide formyltransferase	FALSE	0	0	30.444	23	10	113	10	393	42.5	5.87	41.24	10	0.943	0.197941	0.699935	102.9	97.1			1.60966e+06	1.87085e+06	1.98316e+06	1.87085e+06	3	3	High	High	1	Oxidation [M112(100)]; Carbamidomethyl [C18; C20]
FALSE	High	High	Master Protein	processed_PS_84_01068	Periplasmic dipeptide transport protein	FALSE	0	0	61.581	35	17	253	15	541	60.3	7.42	78.15	17	0.943	0.196753	0.698705	103	97			3.57881e+06	4.15571e+06	4.40923e+06	4.15571e+06	3	3	High	High	1	Oxidation [M310(100); M321(100); M401(99.3); M517(100)]; Carbamidomethyl [C260]
FALSE	High	High	Master Protein	processed_PS_84_00482	Low specificity L-threonine aldolase	FALSE	0.00139	0.00135	9.909	14	5	25	5	346	38	5.81	8.23	5	0.942	0.201212	0.700277	103	97			979416	1.13683e+06	1.20668e+06	1.13683e+06	2	2	High	High	1	Carbamidomethyl [C202]
FALSE	High	High	Master Protein	processed_PS_84_04695	10 kDa chaperonin	FALSE	0	0	14.69	49	4	95	4	97	10.2	5.5	45.69	4	0.941	0.195251	0.697617	103	97			2.09281e+07	2.42736e+07	2.57843e+07	2.42736e+07	3	3	High	High	1
FALSE	High	High	Master Protein	processed_PS_84_05248	Histidine ammonia-lyase	FALSE	0.00127	0.00122	8.371	12	6	17	6	510	53.7	6.02	6.4	6	0.941	0.297835	0.783815	103	97			241939	280595	298078	280595	1	1	High	High	1	Carbamidomethyl [C256]
FALSE	High	High	Master Protein	processed_PS_84_00346	Protein HemX	FALSE	0.00119	0.00114	7.218	9	3	10	3	366	39.5	4.94	2.86	3	0.938	0.262652	0.754942	103.2	96.8			665407	768869	819808	768869	1	1	High	High	1
FALSE	High	High	Master Protein	processed_PS_84_00964	Glucosaminate ammonia-lyase	FALSE	0	0	34.125	37	8	184	8	320	33.8	5.39	47.56	8	0.938	0.206041	0.706349	103.2	96.8			1.14423e+06	1.32173e+06	1.40974e+06	1.32173e+06	3	3	High	High	1	Carbamidomethyl [C106; C136; C139; C302]; Oxidation [M216(100); M303(100)]
FALSE	High	High	Master Protein	processed_PS_84_05231	Phosphoribosyl-ATP pyrophosphatase	FALSE	0.00118	0.00112	7.021	19	2	22	2	111	12.3	5.11	8.52	2	0.936	0.268045	0.761217	103.3	96.7			581853	670952	716866	670952	1	1	High	High	1
FALSE	High	High	Master Protein	processed_PS_84_01154	Histidinol dehydrogenase	FALSE	0	0	12.529	11	5	47	5	441	47.5	5.52	16.14	5	0.934	0.274555	0.763691	103.4	96.6			420352	483696	517891	483696	1	1	High	High	1
FALSE	High	High	Master Protein	processed_PS_84_00086	hypothetical protein	FALSE	0	0	12.224	15	5	38	5	287	32	5.77	11.47	5	0.931	0.267517	0.761217	103.6	96.4			396847	455362	488932	455362	1	1	High	High	1
FALSE	High	High	Master Protein	processed_PS_84_01932	D-hydantoinase/dihydropyrimidinase	FALSE	0	0	21.299	20	8	35	8	479	52.5	6.21	8.75	8	0.931	0.258103	0.75451	103.6	96.4			646148	740961	796080	740961	3	3	High	High	1	Oxidation [M202(100)]; Carbamidomethyl [C23]
FALSE	High	High	Master Protein	processed_PS_84_04930	Outer membrane protein assembly factor BamE	FALSE	0.00121	0.00116	7.444	20	2	32	2	178	19.5	4.81	9.95	2	0.931	0.180924	0.662528	103.6	96.4			3.72535e+06	4.27176e+06	4.58978e+06	4.27176e+06	1	1	High	High	1
FALSE	High	High	Master Protein	processed_PS_84_04922	Carbamoyl-phosphate synthase large chain	FALSE	0	0	26.777	12	13	69	13	1073	117.3	5.27	19.12	13	0.93	0.286059	0.776458	103.6	96.4			225364	189426	277658	258143	3	2	High	High	1	Oxidation [M385(100)]; Carbamidomethyl [C143; C407]
FALSE	High	High	Master Protein	processed_PS_84_01508	Peptidyl-prolyl cis-trans isomerase A	FALSE	0	0	38.334	42	8	224	8	185	20.1	8.59	86.5	8	0.928	0.17701	0.654303	103.8	96.2			9.19046e+06	1.05044e+07	1.1323e+07	1.05044e+07	3	3	High	High	1	Oxidation [M74(100); M84(100)]
FALSE	Medium	Medium	Master Protein	processed_PS_84_00124	hypothetical protein	FALSE	0.02699	0.02597	1.281	9	1	8	1	177	19.2	5.91	0.54	1	0.924	0.259644	0.754776	104	96			419932	478015	517374	478015	1	1	High	High	1
FALSE	Low	Low	Master Protein	processed_PS_84_01582	Translational regulator CsrA2	FALSE	0.0525	0.05058	0.944	11	1	11	1	62	6.9	7.18	7.66	1	0.923	0.250994	0.752817	104	96			359246	408480	442606	408480	1	1	High	High	1
FALSE	High	High	Master Protein	processed_PS_84_04293	hypothetical protein	FALSE	0.00101	0.00097	4.821	7	3	13	3	397	43.3	7.47	5.83	3	0.92	0.253984	0.75451	104.2	95.8			557286	588087	686599	631503	2	1	High	High	1
FALSE	High	High	Master Protein	processed_PS_84_00232	hypothetical protein	FALSE	0	0	11.12	44	2	28	2	77	8.2	6.57	9.28	2	0.919	0.208714	0.706349	104.2	95.8			751789	851252	926234	851252	2	2	High	High	1	Carbamidomethyl [C63]; Oxidation [M58(100)]
FALSE	High	High	Master Protein	processed_PS_84_00933	hypothetical protein	FALSE	0.001	0.00095	4.681	22	2	16	2	96	11	5.15	6.27	2	0.917	0.172579	0.643421	104.4	95.6			999067	1.12823e+06	1.23089e+06	1.12823e+06	1	1	High	High	1
FALSE	High	High	Master Protein	processed_PS_84_01306	Outer membrane protein A	FALSE	0	0	14.585	21	4	54	4	239	24.6	4.83	19.88	4	0.915	0.160762	0.619566	104.5	95.5			2.31783e+06	2.61227e+06	2.85567e+06	2.61227e+06	2	2	High	High	1
FALSE	High	High	Master Protein	processed_PS_84_04397	FKBP-type 22 kDa peptidyl-prolyl cis-trans isomerase	FALSE	0	0	24.295	23	7	52	7	250	26.5	5.03	22.36	7	0.915	0.160737	0.619566	104.5	95.5			1.66659e+07	1.87825e+07	2.0533e+07	1.87825e+07	2	2	High	High	1	Oxidation [M53(100)]
FALSE	High	High	Master Protein	processed_PS_84_00464	hypothetical protein	FALSE	0.00141	0.00136	10.157	15	5	25	5	314	34.7	6.81	10.77	5	0.912	0.19493	0.697617	104.6	95.4			794543	892556	978909	892556	3	3	High	High	1
FALSE	High	High	Master Protein	processed_PS_84_02293	hypothetical protein	FALSE	0.00121	0.00116	7.545	22	3	41	3	153	16.3	5.29	29.84	3	0.911	0.156778	0.608771	104.6	95.4			4.96029e+06	5570269	6.11128e+06	5570269	2	2	High	High	1
FALSE	High	High	Master Protein	processed_PS_84_03836	Trigger factor	FALSE	0	0	99.959	52	20	901	20	437	48.4	4.86	398.34	20	0.911	0.156346	0.608771	104.7	95.3			4.24876e+07	4.76935e+07	5.23464e+07	4.76935e+07	3	3	High	High	1	Oxidation [M1(100); M140(100); M194(100); M291(100)]
FALSE	High	High	Master Protein	P04258	SWISS-PROT:P04258 (Bos taurus) Similar to Collagen alpha 1(III) chain	TRUE	0.00121	0.00116	7.575	3	3	18	3	1466	138.4	6.43	3.74	3	0.91	0.154746	0.605451	104.7	95.3			1.49864e+06	1.65659e+06	1.84638e+06	1.67979e+06	3	2	High	High	1
FALSE	High	High	Master Protein	processed_PS_84_00053	hypothetical protein	FALSE	0	0	35.806	30	14	197	14	464	51.3	5.5	78.05	14	0.905	0.14857	0.594024	105	95			1.573e+06	1.75296e+06	1.938e+06	1.75296e+06	3	3	High	High	1	Carbamidomethyl [C168]
FALSE	High	High	Master Protein	processed_PS_84_01589	hypothetical protein	FALSE	0	0	15.164	32	3	50	3	105	12	6.68	17.96	3	0.903	0.177406	0.654303	105.1	94.9			809073	899626	996811	899626	2	2	High	High	1	Oxidation [M37(100); M61(100)]
FALSE	High	High	Master Protein	processed_PS_84_04708	hypothetical protein	FALSE	0.0014	0.00136	10.139	27	5	26	5	210	23.3	5.41	7.65	5	0.9	0.224301	0.728093	105.3	94.7			460078	509929	566834	509929	1	1	High	High	1
FALSE	High	High	Master Protein	processed_PS_84_04012	putative protein YqjD	FALSE	0	0	12.596	44	3	48	3	104	11.4	5.21	13.94	3	0.899	0.151209	0.596921	105.3	94.7			975411	1.08067e+06	1.20175e+06	1.08067e+06	3	3	High	High	1
FALSE	High	High	Master Protein	processed_PS_84_04669	Toluene efflux pump periplasmic linker protein TtgA	FALSE	0	0	24.854	27	9	43	9	384	41.2	6.65	16.63	9	0.896	0.209365	0.706349	105.5	94.5			662174	731290	815826	731290	2	2	High	High	1
FALSE	High	High	Master Protein	processed_PS_84_05420	Glycine cleavage system H protein	FALSE	0.001	0.00096	4.716	13	2	69	2	127	13.3	4.15	43.32	2	0.894	0.137034	0.570883	105.6	94.4			7.60717e+06	8382054	9.37234e+06	8382054	1	1	High	High	1
FALSE	High	High	Master Protein	P02768-1	SWISS-PROT:P02768-1 Tax_Id=9606 Gene_Symbol=ALB Isoform 1 of Serum albumin precursor	TRUE	0.00171	0.00162	2.777	2	2	9	2	609	69.3	6.28	5.35	2	0.894	0.201473	0.700277	105.6	94.4			666799	734701	821523	734701	1	1	High	High	1
FALSE	High	High	Master Protein	processed_PS_84_00591	Purine nucleoside phosphoramidase	FALSE	0.00133	0.00129	9.063	18	2	9	2	112	12.7	6.25	3.78	2	0.893	0.148681	0.594024	105.6	94.4			925921	1.01898e+06	1.14077e+06	1.01898e+06	1	1	High	High	1	Carbamidomethyl [C76; C86]; Oxidation [M84(100)]
FALSE	High	High	Master Protein	processed_PS_84_03897	Acetyl-CoA acetyltransferase	FALSE	0	0	35.875	28	9	183	9	397	41.4	6.84	55.04	9	0.892	0.134073	0.565436	105.7	94.3			3.48543e+06	3.77372e+06	4.29419e+06	3.82886e+06	3	2	High	High	1	Oxidation [M18(100); M162(100)]; Carbamidomethyl [C169]
FALSE	High	High	Master Protein	processed_PS_84_00087	Guanylate kinase	FALSE	0.00103	0.00098	4.988	10	2	6	2	206	23.2	6.37	1.25	2	0.891	0.273996	0.763691	105.8	94.2			184618		227457	202640	1		High	High	1
FALSE	High	High	Master Protein	processed_PS_84_01739	Transcriptional activator protein Anr	FALSE	0.00627	0.00593	2.141	5	1	4	1	244	27.2	6.55	0.48	1	0.888	0.273169	0.763691	105.9	94.1			67468.2	73847.3	83123.6	73847.3	1	1	High	High	1
FALSE	High	High	Master Protein	processed_PS_84_01119	Glutamyl-tRNA(Gln) amidotransferase subunit A	FALSE	0	0	21.119	23	8	73	8	483	51.5	6.28	19.41	8	0.888	0.136057	0.569115	105.9	94.1			1.10517e+06	1.2094e+06	1.36161e+06	1.2094e+06	3	3	High	High	1	Oxidation [M113(100)]; Carbamidomethyl [C80]
FALSE	High	High	Master Protein	processed_PS_84_03591	hypothetical protein	FALSE	0	0	63.053	57	13	476	13	322	34.2	5.12	161.02	13	0.886	0.128406	0.552139	106	94			2.69302e+07	2.94087e+07	3.31791e+07	2.94087e+07	3	3	High	High	1
FALSE	High	High	Master Protein	processed_PS_84_01605	hypothetical protein	FALSE	0	0	39.121	68	8	280	8	104	10.9	6.06	164.58	8	0.884	0.126168	0.552139	106.1	93.9			2.01003e+08	2.18976e+08	2.47644e+08	2.18976e+08	3	3	High	High	1	Oxidation [M1(100)]
FALSE	High	High	Master Protein	processed_PS_84_04485	RNA polymerase sigma factor RpoS	FALSE	0	0	10.624	13	5	29	5	335	38.2	5.25	9.27	5	0.883	0.206675	0.706349	106.2	93.8			333130	362438	410430	362438	1	1	High	High	1	Oxidation [M165(100)]
FALSE	High	High	Master Protein	processed_PS_84_03695	Alkyl hydroperoxide reductase C	FALSE	0	0	17.577	32	5	58	4	187	20.5	5.14	18.11	5	0.883	0.124778	0.548701	106.2	93.8			1.56235e+06	1.69949e+06	1.92488e+06	1.69949e+06	3	3	High	High	1	Carbamidomethyl [C166]
FALSE	High	High	Master Protein	processed_PS_84_04329	Cytidylate kinase	FALSE	0	0	17.471	29	6	65	6	228	24.7	5.25	16.3	6	0.877	0.19004	0.686144	106.6	93.4			608005	624026	749087	656934	3	2	High	High	1	Oxidation [M135(100)]
FALSE	High	High	Master Protein	processed_PS_84_00618	50S ribosomal protein L7/L12	FALSE	0	0	29.431	46	7	281	7	121	12.6	4.74	161.31	7	0.876	0.117633	0.527565	106.6	93.4			5.12544e+07	5.53111e+07	6.31474e+07	5.53111e+07	3	3	High	High	1
FALSE	High	High	Master Protein	processed_PS_84_04544	Adenylate kinase	FALSE	0	0	10.901	21	4	95	4	216	23.2	5.88	28.35	4	0.876	0.11792	0.527565	106.6	93.4			1.0451e+06	1.12739e+06	1.2876e+06	1.12739e+06	3	3	High	High	1	Carbamidomethyl [C77; C81]
FALSE	High	High	Master Protein	processed_PS_84_00858	hypothetical protein	FALSE	0.0013	0.00125	8.711	9	5	23	5	617	69.7	5.52	6.32	5	0.874	0.250269	0.752817	106.7	93.3			186847		230203	201096	1		High	High	1
FALSE	High	High	Master Protein	processed_PS_84_04723	UDP-N-acetylmuramoyl-L-alanyl-D-glutamate--2, 6-diaminopimelate ligase	FALSE	0.00135	0.00131	9.361	9	5	26	5	496	53.6	5.66	6.73	5	0.869	0.110487	0.503056	107	93			3.00989e+06	3.2857e+06	3.78268e+06	3.2857e+06	2	3	High	High	1
FALSE	High	High	Master Protein	processed_PS_84_03712	hypothetical protein	FALSE	0	0	13.189	32	3	52	3	114	11.7	7.28	14.4	3	0.866	0.108431	0.49589	107.2	92.8			1.8641e+06	1.92241e+06	2.29665e+06	1.98997e+06	3	2	High	High	1	Oxidation [M14(100); M32(100)]
FALSE	High	High	Master Protein	processed_PS_84_01577	N-succinylarginine dihydrolase	FALSE	0	0	34.714	29	11	116	11	449	48.8	6.67	35.21	11	0.86	0.102602	0.479896	107.5	92.5			2.0606e+06	2.18385e+06	2.53875e+06	2.18385e+06	3	3	High	High	1	Carbamidomethyl [C294; C331; C371]
FALSE	High	High	Master Protein	processed_PS_84_04703	hypothetical protein	FALSE	0.00096	0.00091	4.149	7	1	14	1	161	18.6	7.2	6.16	1	0.859	0.101342	0.47617	107.6	92.4			3.3656e+06	3.56118e+06	4.14656e+06	3.56118e+06	1	1	High	High	1
FALSE	High	High	Master Protein	processed_PS_84_02988	putative succinyl-CoA:3-ketoacid coenzyme A transferase subunit A	FALSE	0	0	17.264	34	5	121	5	232	25.1	5.52	33.18	5	0.854	0.0974081	0.464041	107.8	92.2			3.77221e+06	3.92409e+06	4.64752e+06	3.971e+06	3	2	High	High	1	Oxidation [M76(100)]
FALSE	High	High	Master Protein	processed_PS_84_02053	Translational regulator CsrA1	FALSE	0.00127	0.00122	8.394	55	4	51	4	65	7.3	7.52	34.05	4	0.853	0.0962043	0.460438	107.9	92.1			2.76284e+06	2.95625e+06	3.46544e+06	2.95625e+06	2	3	High	High	1
FALSE	High	High	Master Protein	processed_PS_84_00865	FKBP-type 22 kDa peptidyl-prolyl cis-trans isomerase	FALSE	0	0	24.646	34	6	97	6	205	21.7	4.73	41.68	6	0.852	0.0957062	0.460195	108	92			2.23743e+06	2.28806e+06	2.75661e+06	2.35e+06	3	2	High	High	1	Oxidation [M69(100)]
FALSE	High	High	Master Protein	processed_PS_84_05313	NADP-dependent malic enzyme	FALSE	0	0	60.898	40	15	338	15	422	45.1	5.24	148.37	15	0.836	0.0816464	0.413863	109	91			8.98841e+06	9.25264e+06	1.10741e+07	9.25264e+06	3	3	High	High	1	Oxidation [M208(100); M217(100); M304(100)]; Carbamidomethyl [C142; C191; C201; C361]
FALSE	High	High	Master Protein	processed_PS_84_00116	Phosphate-specific transport system accessory protein PhoU	FALSE	0	0	30.126	39	10	88	10	256	28.9	5.35	33.5	10	0.832	0.0786422	0.402743	109.2	90.8			1.93191e+06	1.97946e+06	2.38019e+06	1.97946e+06	3	3	High	High	1	Oxidation [M65(100)]; Carbamidomethyl [C73; C118]
FALSE	High	High	Master Protein	processed_PS_84_02987	putative succinyl-CoA:3-ketoacid coenzyme A transferase subunit B	FALSE	0	0	17.288	24	4	87	4	218	23.2	4.75	38.82	4	0.832	0.0786227	0.402743	109.2	90.8			2.72239e+06	2.78931e+06	3.35409e+06	2.78931e+06	3	3	High	High	1	Carbamidomethyl [C158; C167]; Oxidation [M91(100)]
FALSE	High	High	Master Protein	processed_PS_84_01438	hypothetical protein	FALSE	0.0011	0.00104	5.868	24	2	24	2	63	6.7	9	12.91	2	0.831	0.0782207	0.402743	109.2	90.8			1.25527e+07	1.28531e+07	1.54654e+07	1.28531e+07	1	1	High	High	1	Carbamidomethyl [C53]
FALSE	High	High	Master Protein	processed_PS_84_05277	NAD/NADP-dependent betaine aldehyde dehydrogenase	FALSE	0	0	20.68	20	10	60	10	490	53	5.12	20.05	10	0.831	0.14204	0.582306	109.3	90.7			436728	446947	538066	446947	2	2	High	High	1	Carbamidomethyl [C262; C353]
FALSE	High	High	Master Protein	processed_PS_84_03835	ATP-dependent Clp protease proteolytic subunit	FALSE	0	0	15.817	14	4	77	4	213	23.5	5.83	48.12	4	0.83	0.0773626	0.402743	109.3	90.7			4.13521e+06	4.22842e+06	5.09475e+06	4.22842e+06	2	2	High	High	1	Oxidation [M191(100)]
FALSE	High	High	Master Protein	processed_PS_84_03595	hypothetical protein	FALSE	0.00123	0.00118	7.966	10	3	16	3	459	50.5	4.94	2.26	3	0.822	0.149286	0.594024	109.8	90.2			241030	244059	296959	244059	2	2	High	High	1
FALSE	High	High	Master Protein	processed_PS_84_03756	hypothetical protein	FALSE	0	0	19.629	27	5	74	5	160	16.8	6.89	40.73	5	0.822	0.0714105	0.386499	109.8	90.2			5.69146e+06	5.76294e+06	7.01211e+06	5.76294e+06	3	3	High	High	1
FALSE	High	High	Master Protein	processed_PS_84_01619	hypothetical protein	FALSE	0	0	164.75	63	33	1100	33	676	70.4	5.05	465.69	33	0.822	0.0712725	0.386499	109.8	90.2			3.12239e+07	3.16086e+07	3.84691e+07	3.16086e+07	3	3	High	High	1	Oxidation [M264(100); M617(100)]
FALSE	High	High	Master Protein	processed_PS_84_04034	Putative 4-hydroxy-4-methyl-2-oxoglutarate aldolase	FALSE	0	0	15.535	30	5	86	5	163	17.6	4.93	43.71	5	0.819	0.0691443	0.382541	110	90			3.84789e+06	3.88101e+06	4.74075e+06	3.88101e+06	3	3	High	High	1	Carbamidomethyl [C42]; Oxidation [M78(100)]
FALSE	High	High	Master Protein	processed_PS_84_03809	HTH-type transcriptional regulator CysB	FALSE	0.00112	0.00106	6.095	13	4	9	4	324	35.9	6.9	2.95	4	0.817	0.068108	0.380887	110.1	89.9			4.24702e+06	4.27577e+06	5.23249e+06	4.27577e+06	2	2	High	High	1
FALSE	High	High	Master Protein	processed_PS_84_00681	hypothetical protein	FALSE	0.00143	0.00139	10.378	16	3	16	3	191	20.3	5.62	6.27	3	0.816	0.0724921	0.386499	110.1	89.9			1.04837e+06	1054495	1.29164e+06	1054495	2	2	High	High	1
FALSE	High	High	Master Protein	processed_PS_84_03778	hypothetical protein	FALSE	0	0	17.791	41	6	72	6	178	18.9	8	23.64	6	0.802	0.0665452	0.379431	111	89			1.22069e+06	1.20662e+06	1.50394e+06	1.20662e+06	3	3	High	High	1	Carbamidomethyl [C87]
FALSE	High	High	Master Protein	processed_PS_84_01017	Sec translocon accessory complex subunit YajC	FALSE	0.00131	0.00126	8.88	27	3	27	3	111	11.9	9	12.19	3	0.793	0.0526574	0.329532	111.6	88.4			1.73018e+06	1.68983e+06	2.13166e+06	1.68983e+06	1	1	High	High	1
FALSE	High	High	Master Protein	processed_PS_84_01615	Flagellar basal-body rod protein FlgG	FALSE	0	0	37.93	45	7	271	7	261	27.6	4.56	116.87	7	0.792	0.0523735	0.329532	111.6	88.4			4.63087e+06	4.52005e+06	5.70542e+06	4.52005e+06	3	3	High	High	1	Oxidation [M1(100); M95(100); M242(100); M253(100)]
FALSE	High	High	Master Protein	processed_PS_84_00060	hypothetical protein	FALSE	0	0	25.131	51	7	46	7	140	14.2	7.24	18.17	7	0.789	0.0671103	0.379431	111.8	88.2			894394	869048	1.10193e+06	869048	3	3	High	High	1	Oxidation [M50(100); M116(100)]; Carbamidomethyl [C41; C47; C122; C125]
FALSE	High	High	Master Protein	processed_PS_84_01881	Isocitrate lyase	FALSE	0	0	47.35	34	13	250	13	441	48.6	5.62	101.34	13	0.788	0.0497389	0.319883	111.9	88.1			6.2525e+06	6.06682e+06	7.70334e+06	6.06682e+06	3	3	High	High	1	Oxidation [M382(100)]; Carbamidomethyl [C76; C253]
FALSE	High	High	Master Protein	processed_PS_84_05191	Adenosylhomocysteinase	FALSE	0	0	39.291	25	12	170	12	469	51.4	5.64	84.1	12	0.783	0.0472379	0.307644	112.2	87.8			3.73169e+06	3.59966e+06	4.5976e+06	3.59966e+06	3	3	High	High	1	Oxidation [M6(100); M175(100)]
FALSE	High	High	Master Protein	processed_PS_84_05041	hypothetical protein	FALSE	0	0	14.383	20	3	106	3	161	17.4	6.65	48.9	3	0.781	0.0460121	0.305461	112.3	87.7			4.29933e+06	4.13489e+06	5.29695e+06	4.13489e+06	3	3	High	High	1	Oxidation [M87(100)]
FALSE	High	High	Master Protein	P00761 SWISS-PROT:P00761	Trypsin - Sus scrofa (Pig).	TRUE	0	0	26.894	29	5	264	5	231	24.4	7.18	111.41	5	0.78	0.0459103	0.305461	112.3	87.7			2.08765e+09	2007303216	2.57207e+09	2007303216	2	2	High	High	1	Oxidation [M94(100)]; Carbamidomethyl [C156]
FALSE	High	High	Master Protein	processed_PS_84_00530	hypothetical protein	FALSE	0	0	61.877	85	7	453	7	98	10.4	4.88	190.53	7	0.776	0.0437586	0.296873	112.6	87.4			2.76072e+08	2.64018e+08	3.40132e+08	2.64018e+08	3	3	High	High	1	Oxidation [M1(100); M60(100); M89(100)]
FALSE	High	High	Master Protein	processed_PS_84_03342	hypothetical protein	FALSE	0.00177	0.00168	3.081	7	1	23	1	126	13.6	4.91	7.14	1	0.772	0.0401446	0.287215	112.9	87.1			1.42756e+06	1.35783e+06	1.75881e+06	1.35783e+06	1	1	High	High	1
FALSE	High	High	Master Protein	processed_PS_84_00442	hypothetical protein	FALSE	0.00103	0.00098	4.976	10	1	9	1	145	16.1	7.4	1.02	1	0.771	0.0422229	0.295168	112.9	87.1			1.11216e+06	1.0564e+06	1.37023e+06	1.0564e+06	1	1	High	High	1
FALSE	High	High	Master Protein	processed_PS_84_00837	L-cystine-binding protein FliY	FALSE	0.00112	0.00106	6.236	14	3	16	3	273	30	5.14	2.51	3	0.758	0.126796	0.552139	113.8	86.2			72722.4	77478.9	192402	145830	1	1	High	High	1
FALSE	High	High	Master Protein	processed_PS_84_04088	Aminopeptidase N	FALSE	0	0	39.7	21	16	136	16	885	99.4	5.2	43.72	16	0.757	0.070806	0.386499	113.8	86.2			701038	653752	863707	653752	3	3	High	High	1	Carbamidomethyl [C281]
FALSE	High	High	Master Protein	processed_PS_84_03957	hypothetical protein	FALSE	0	0	14.455	78	5	71	5	87	9.8	4.6	20.63	5	0.756	0.0691474	0.382541	113.9	86.1			718891	669778	885703	669778	1	1	High	High	1	Oxidation [M85(100)]
FALSE	High	High	Master Protein	processed_PS_84_00773	Omega-amino acid--pyruvate aminotransferase	FALSE	0	0	12.396	12	4	34	4	448	48.6	6.54	9.25	4	0.753	0.0466115	0.307457	114.1	85.9			918427	841580	1.18337e+06	891416	2	2	High	High	1
FALSE	High	High	Master Protein	processed_PS_84_00653	Catalase	FALSE	0	0	23.724	21	10	54	10	479	53.5	6.58	19.8	10	0.751	0.064652	0.375858	114.2	85.8			701064	693607	924082	693607	2	3	High	High	1	Oxidation [M428(100)]
FALSE	High	High	Master Protein	processed_PS_84_04386	hypothetical protein	FALSE	0.00778	0.00736	2.052	3	1	9	1	268	30.3	6.39	4.2	1	0.749	0.0424538	0.295168	114.4	85.6			891203	822337	1.098e+06	822337	1	1	High	High	1
FALSE	High	High	Master Protein	processed_PS_84_01528	Guanidinobutyrase	FALSE	0	0	18.266	16	5	85	5	316	34.3	5.49	39.7	5	0.747	0.0308258	0.232753	114.5	85.5			1.91105e+06	1.75905e+06	2.35449e+06	1.75905e+06	3	3	High	High	1	Carbamidomethyl [C180]; Oxidation [M23(100); M223(100)]
FALSE	High	High	Master Protein	processed_PS_84_03592	hypothetical protein	FALSE	0	0	50.803	56	14	174	14	248	26.6	6	81.85	14	0.745	0.0301934	0.23156	114.6	85.4			4.6444e+06	4.26559e+06	5.72209e+06	4.26559e+06	3	3	High	High	1	Oxidation [M144(100); M150(100)]
FALSE	High	High	Master Protein	processed_PS_84_01581	Aspartate kinase	FALSE	0	0	20.987	18	8	26	8	411	44.6	5.38	11.22	8	0.738	0.0272969	0.222925	115.1	84.9			6.41777e+06	5751703	7.90695e+06	5.83205e+06	2	1	High	High	1
FALSE	High	High	Master Protein	processed_PS_84_05271	Murein hydrolase activator EnvC	FALSE	0.00128	0.00123	8.43	5	2	12	2	438	48.7	9.28	4.04	2	0.727	0.0613826	0.365102	115.8	84.2			428367	383825	527765	383825	1	1	High	High	1
FALSE	High	High	Master Protein	processed_PS_84_04627	RNA polymerase sigma-H factor	FALSE	0.00104	0.001	5.106	16	3	8	3	193	22.3	5.5	3.95	3	0.721	0.0217556	0.188122	116.2	83.8			3.51131e+06	3.11714e+06	4.32608e+06	3.11714e+06	2	2	High	High	1	Oxidation [M1(100)]
FALSE	High	High	Master Protein	processed_PS_84_01610	Flagellar basal-body rod protein FlgC	FALSE	0	0	21.709	46	4	85	4	147	15.8	4.96	19.49	4	0.72	0.021481	0.187564	116.3	83.7			2.19589e+06	1.94687e+06	2.70542e+06	1.94687e+06	3	3	High	High	1	Oxidation [M14(100); M132(100)]
FALSE	High	High	Master Protein	processed_PS_84_02617	hypothetical protein	FALSE	0.00128	0.00123	8.436	8	4	20	4	558	60.7	5.49	3.41	4	0.705	0.0923525	0.452527	117.3	82.7			101733		125339	88337.8	1		High	High	1	Oxidation [M175(100)]
FALSE	High	High	Master Protein	processed_PS_84_00365	5-aminovalerate aminotransferase DavT	FALSE	0	0	65.561	47	15	406	15	425	44.8	6.2	168.12	15	0.703	0.0169961	0.157558	117.4	82.6			1.4604e+07	1.26488e+07	1.79928e+07	1.26488e+07	3	3	High	High	1	Oxidation [M9(100); M144(100); M145(100); M160(100); M163(100); M255(100); M258(100)]; Carbamidomethyl [C281; C390; C420]
FALSE	High	High	Master Protein	processed_PS_84_05215	Dihydroorotase-like protein	FALSE	0	0	14.878	20	7	30	7	423	44.1	5.66	10.65	7	0.701	0.0276127	0.223428	117.6	82.4			809007	698429	996729	698429	3	3	High	High	1	Carbamidomethyl [C147]
FALSE	High	High	Master Protein	processed_PS_84_01612	Flagellar hook protein FlgE	FALSE	0	0	98.295	39	18	908	18	584	61.5	4.69	341.98	18	0.7	0.0163198	0.152665	117.6	82.4			8.7477e+07	7.54639e+07	1.07775e+08	7.54639e+07	3	3	High	High	1	Oxidation [M127(100); M360(100); M443(100); M577(100); M583(100)]
FALSE	High	High	Master Protein	processed_PS_84_04332	Phosphoserine aminotransferase	FALSE	0.00143	0.00138	10.36	13	4	36	4	335	37.1	5.34	12.06	4	0.696	0.0394439	0.285829	117.9	82.1			603025	446085	742951	517154	3	2	High	High	1
FALSE	High	High	Master Protein	P04264	SWISS-PROT:P04264 Tax_Id=9606 Gene_Symbol=KRT1 Keratin, type II cytoskeletal 1	TRUE	0	0	95.663	34	20	592	16	644	66	8.12	296.99	20	0.695	0.0150553	0.143444	118	82			3.44717e+07	2.95051e+07	4.24706e+07	2.95051e+07	3	3	High	High	1	Oxidation [M259(100); M262(100); M296(100); M469(100)]; Carbamidomethyl [C49]
FALSE	High	High	Master Protein	processed_PS_84_04484	Ferredoxin 1	FALSE	0.00333	0.00316	2.621	9	1	6	1	107	12	4.09	2.42	1	0.687	0.0215088	0.187564	118.6	81.4			896508	758549	1.10453e+06	758549	1	1	High	High	1	Carbamidomethyl [C9]
FALSE	High	High	Master Protein	processed_PS_84_01628	Flagellin	FALSE	0	0	142.787	72	23	2314	23	280	29.4	5.72	1033.23	23	0.686	0.0132989	0.131582	118.6	81.4			2.16904e+10	1.8345e+10	2.67234e+10	1.8345e+10	3	3	High	High	1	Oxidation [M29(100); M63(100); M82(100); M92(100); M119(100)]
FALSE	High	High	Master Protein	processed_PS_84_04288	2-dehydro-3-deoxyphosphooctonate aldolase	FALSE	0	0	25.633	23	7	85	7	280	30.4	5.52	30.9	7	0.682	0.0121677	0.123966	118.9	81.1			1.58223e+06	1.30287e+06	1.94937e+06	1.32852e+06	3	2	High	High	1	Oxidation [M71(100)]; Carbamidomethyl [C163]
FALSE	High	High	Master Protein	processed_PS_84_01782	Electron transfer flavoprotein-ubiquinone oxidoreductase	FALSE	0.00098	0.00094	4.423	5	2	15	2	554	60.3	5.8	3.55	2	0.679	0.0668988	0.379431	119.1	80.9			240115		295832	201001	1		High	High	1
FALSE	High	High	Master Protein	processed_PS_84_01799	Dihydrolipoyl dehydrogenase	FALSE	0	0	51.124	32	13	346	13	478	49.9	6.32	153.1	13	0.679	0.0118499	0.121936	119.1	80.9			4.42748e+06	3.70384e+06	5.45484e+06	3.70384e+06	3	3	High	High	1	Oxidation [M91(100); M394(100)]; Carbamidomethyl [C49; C54]
FALSE	High	High	Master Protein	processed_PS_84_02032	hypothetical protein	FALSE	0	0	21.338	62	6	147	6	116	12.5	6.05	55.58	6	0.671	0.0104933	0.111316	119.7	80.3			8.83189e+07	7.30476e+07	1.08812e+08	7.30476e+07	3	3	High	High	1	Carbamidomethyl [C45; C115]
FALSE	High	High	Master Protein	processed_PS_84_02662	Fanconi-associated nuclease 1	FALSE	0.00776	0.00734	2.041	4	2	8	2	549	63.2	6.39	1.31	2	0.647	0.00811511	0.0888346	121.5	78.5			1.15997e+06	924176	1.42913e+06	924176	1	1	High	High	1
FALSE	High	High	Master Protein	processed_PS_84_03876	hypothetical protein	FALSE	0	0	14.098	12	7	47	7	602	65.2	5.47	15.74	7	0.642	0.0189726	0.169764	121.8	78.2			714614	547724	880433	565572	3	2	High	High	1
FALSE	High	High	Master Protein	processed_PS_84_01614	Flagellar basal-body rod protein FlgF	FALSE	0	0	27.249	51	8	89	8	246	25.9	5	33.53	8	0.634	0.0055497	0.0627543	122.4	77.6			2.31404e+06	1.80735e+06	2.85099e+06	1.80735e+06	1	1	High	High	1	Oxidation [M4(100); M9(100); M44(100); M58(91); M239(100)]
FALSE	High	High	Master Protein	processed_PS_84_01684	putative isomerase YddE	FALSE	0	0	11.325	18	4	42	4	262	28.4	5.02	10.93	4	0.63	0.024434	0.207018	122.7	77.3			296997	222884	365912	230689	3	2	High	High	1	Carbamidomethyl [C226]
FALSE	High	High	Master Protein	processed_PS_84_04652	Beta-xylosidase	FALSE	0	0	34.177	18	14	94	14	762	83.2	6.25	36.88	14	0.622	0.00448093	0.0518076	123.3	76.7			1.73714e+06	1.332e+06	2.14023e+06	1.332e+06	3	3	High	High	1	Oxidation [M709(100)]
FALSE	High	High	Master Protein	processed_PS_84_00179	putative chromosome-partitioning protein ParB	FALSE	0	0	12.019	24	6	49	6	290	32.4	6.55	14.05	6	0.617	0.0286117	0.226768	123.7	76.3			187145	142289	230570	142289	1	1	High	High	1
FALSE	High	High	Master Protein	processed_PS_84_01396	Protein SlyX	FALSE	0.00118	0.00113	7.061	54	3	19	3	68	7.9	4.54	4.79	3	0.615	0.0182811	0.165424	123.8	76.2			328630	249076	404885	249076	2	2	High	High	1	Oxidation [M7(100)]
FALSE	High	High	Master Protein	processed_PS_84_03062	hypothetical protein	FALSE	0.00177	0.00169	3.094	2	1	2	1	819	85.3	4.82	0.44	1	0.606	0.0287374	0.226768	124.6	75.4			252125		310628	188164	1		High	High	1
FALSE	High	High	Master Protein	processed_PS_84_01212	2-isopropylmalate synthase	FALSE	0	0	31.194	26	13	114	13	557	61.7	5.5	35.8	13	0.6	0.00318414	0.0390058	125	75			1.57305e+06	1.16331e+06	1.93807e+06	1.16331e+06	3	3	High	High	1	Carbamidomethyl [C36; C272; C316]
FALSE	High	High	Master Protein	processed_PS_84_00489	Glutathione-independent formaldehyde dehydrogenase	FALSE	0	0	22.969	27	8	115	8	399	42.3	6.52	53.13	8	0.568	0.00143826	0.0202736	127.6	72.4			2.35417e+06	1.64123e+06	2.90043e+06	1.6461e+06	3	2	High	High	1	Carbamidomethyl [C47; C98; C213]; Oxidation [M53(100)]
FALSE	High	High	Master Protein	processed_PS_84_05209	Glutathione synthetase	FALSE	0	0	14.355	24	7	39	7	317	35.2	5.39	11.18	7	0.555	0.0125447	0.126553	128.6	71.4			215248	147154	265194	147154	1	1	High	High	1	Carbamidomethyl [C223]
FALSE	High	High	Master Protein	processed_PS_84_00468	hypothetical protein	FALSE	0.00112	0.00106	6.139	20	2	17	2	138	15.3	4.48	4.91	2	0.536	0.00312719	0.0387696	130.2	69.8			767289	506841	945330	506841	2	2	High	High	1	Carbamidomethyl [C111]
FALSE	High	High	Master Protein	processed_PS_84_01233	Secretin XcpQ	FALSE	0.00336	0.0032	2.699	4	1	2	1	584	62.3	4.97	0.35	1	0.517	0.0116327	0.12091	131.9	68.1			114195		140693	72693.3	1		High	High	1
FALSE	High	High	Master Protein	processed_PS_84_00469	hypothetical protein	FALSE	0	0	18.797	20	7	51	7	325	36	5.68	14.64	7	0.489	0.000237419	0.00407174	134.3	65.7			1.61509e+06	925498	1.98986e+06	973951	2	1	High	High	1
FALSE	High	High	Master Protein	processed_PS_84_05354	Dihydroxy-acid dehydratase	FALSE	0.00108	0.00103	5.722	4	3	23	3	613	65.6	5.85	7.82	3	0.488	0.000252529	0.00425988	134.4	65.6			1.20054e+06	721222	1.47912e+06	721222	1	1	High	High	1
FALSE	High	High	Master Protein	processed_PS_84_04585	Thiol:disulfide interchange protein DsbC	FALSE	0.0009	0.00086	3.297	6	2	15	2	247	26.4	7.78	8.3	2	0.463	0.0025055	0.0334825	136.7	63.3			363536		447891	207475	1		High	High	1	Carbamidomethyl [C201]
FALSE	Medium	Medium	Master Protein	processed_PS_84_04991	Endoribonuclease YbeY	FALSE	0.02244	0.02171	1.383	6	1	9	1	157	17.7	4.49	1.43	1	0.443	0.000225896	0.00407174	138.6	61.4			951608	519511	1.17242e+06	519511	1	1	High	High	1
FALSE	High	High	Master Protein	P35908	SWISS-PROT:P35908 Tax_Id=9606 Gene_Symbol=KRT2 Keratin, type II cytoskeletal 2 epidermal	TRUE	0	0	79.902	42	23	310	15	645	65.8	8	154.73	23	0.441	3.56942e-05	0.000834757	138.8	61.2			6.02357e+06	3.26935e+06	7.42128e+06	3.26935e+06	3	3	High	High	1	Carbamidomethyl [C42; C495]; Oxidation [M300(100)]
FALSE	High	High	Master Protein	processed_PS_84_03368	hypothetical protein	FALSE	0	0	12.056	27	5	88	5	156	17.2	8.37	36.67	5	0.42	0.00016898	0.00354858	140.8	59.2			846166	425360	1.04251e+06	438158	3	2	High	High	1
FALSE	High	High	Master Protein	P13645	SWISS-PROT:P13645 Tax_Id=9606 Gene_Symbol=KRT10 Keratin, type I cytoskeletal 10	TRUE	0	0	92.221	40	20	419	17	593	59.5	5.21	196.87	20	0.411	1.11867e-05	0.000302923	141.7	58.3			8.58272e+06	4.30598e+06	1.05743e+07	4.34634e+06	3	2	High	High	1	Oxidation [M150(100); M306(100); M321(100)]; Carbamidomethyl [C25; C427]
FALSE	High	High	Master Protein	processed_PS_84_04979	Leucine-responsive regulatory protein	FALSE	0.00091	0.00087	3.496	11	2	4	2	158	17.9	6.79	1.1	2	0.399	0.000552092	0.00860762	143	57			441071		543417	216828	1		High	High	1
FALSE	High	High	Master Protein	processed_PS_84_01536	Transcriptional regulator SlyA	FALSE	0.001	0.00096	4.723	14	2	18	2	145	16.4	8.56	4.52	2	0.396	0.00078909	0.0119408	143.3	56.7			310322		382329	151272	1		High	High	1
FALSE	High	High	Master Protein	processed_PS_84_04618	Pyridoxine 5'-phosphate synthase	FALSE	0.00137	0.00133	9.617	15	3	27	3	246	26.7	6.14	10.34	3	0.379	2.70795e-06	7.96137e-05	145	55			2787783	1.30324e+06	3.43466e+06	1.30324e+06	1	1	High	High	1
FALSE	High	High	Master Protein	processed_PS_84_03575	hypothetical protein	FALSE	0.00108	0.00103	5.582	13	2	11	2	246	25.5	9.26	2.01	2	0.363	0.000403249	0.00648349	146.8	53.2			223936		275898	100050	1		High	High	1
FALSE	High	High	Master Protein	processed_PS_84_05097	Adenylosuccinate synthetase	FALSE	0	0	17.225	20	6	46	6	430	46.8	5.85	12.83	6	0.349	3.38715e-05	0.000829852	148.3	51.7			525778	155692	647780	225879	3	1	High	High	1	Carbamidomethyl [C67; C329]; Oxidation [M81(100)]
FALSE	High	High	Master Protein	processed_PS_84_03602	hypothetical protein	FALSE	0.0063	0.00596	2.221	13	1	2	1	77	8.3	5.06	0.44	1	0.347	0.000294895	0.00481662	148.4	51.6			124953		153947	53474	1		High	n/a	1
FALSE	High	High	Master Protein	processed_PS_84_01723	DNA ligase	FALSE	0	0	29.881	22	15	52	15	776	84.1	5.45	16.07	15	0.341	0.000269519	0.00447315	149.1	50.9			108415		133571	45582.8	1		High	High	1	Carbamidomethyl [C406; C409; C442]
FALSE	High	High	Master Protein	processed_PS_84_02489	Ferripyoverdine receptor	FALSE	0	0	11.281	6	5	18	5	814	89.5	6.02	5.33	5	0.338	5.61382e-07	1.99194e-05	149.4	50.6			1.35774e+06	536581	1.6728e+06	565830	3	2	High	High	1
FALSE	Medium	Medium	Master Protein	processed_PS_84_02149	Glutathione-regulated potassium-efflux system ancillary protein KefF	FALSE	0.012	0.01136	1.857	3	1	2	1	233	26.2	5.8	0.63	1	0.334	0.000207078	0.00402517	150	50			117670		144974	48387.7	1		High	High	1
FALSE	High	High	Master Protein	P13647	SWISS-PROT:P13647 Tax_Id=9606 Gene_Symbol=KRT5 Keratin, type II cytoskeletal 5	TRUE	0	0	52.84	32	17	180	9	590	62.3	7.74	82.75	17	0.316	1.71617e-06	5.35132e-05	151.9	48.1			1.05608e+06	374195	1.30114e+06	411803	3	2	High	High	1	Carbamidomethyl [C55; C407; C479]
FALSE	High	High	Master Protein	processed_PS_84_04737	Ubiquinol-cytochrome c reductase iron-sulfur subunit	FALSE	0	0	12.228	20	4	11	4	197	20.8	7.37	5.1	4	0.302	2.014e-05	0.0005181	153.6	46.4			401700		494911	149553	1		High	High	1
FALSE	High	High	Master Protein	processed_PS_84_04474	Transcriptional regulatory protein LnrK	FALSE	0.00134	0.0013	9.279	23	4	25	4	216	23.5	5.14	4.35	4	0.296	2.92479e-05	0.00073405	154.3	45.7			282135		347601	102986	1		High	High	1
FALSE	High	High	Master Protein	processed_PS_84_04445	Phosphoribosylformylglycinamidine cyclo-ligase	FALSE	0.00113	0.00107	6.351	9	3	17	3	352	36.9	4.98	5.75	3	0.294	1.41249e-05	0.000372679	154.6	45.4			423195		521393	153199	1		High	High	1
FALSE	High	High	Master Protein	processed_PS_84_01273	Dihydroorotase	FALSE	0.00133	0.00128	9.018	16	5	39	5	357	39.4	6.71	8.59	5	0.283	2.29493e-06	6.94555e-05	155.9	44.1			447472	129474	551303	155906	2	1	High	High	1
FALSE	High	High	Master Protein	P08779	SWISS-PROT:P08779 Tax_Id=9606 Gene_Symbol=KRT16 Keratin, type I cytoskeletal 16	TRUE	0	0	38.462	25	11	137	2	473	51.2	5.05	75.29	11	0.263	7.68402e-07	2.5506e-05	158.3	41.7			427012	138404	526096	138404	1	1	High	High	1	Oxidation [M14(100); M121(100)]; Carbamidomethyl [C18; C40]
FALSE	High	High	Master Protein	processed_PS_84_00339	hypothetical protein	FALSE	0.00092	0.00088	3.593	19	1	7	1	81	8.7	4.83	2.7	1	0.235	7.92664e-08	3.13712e-06	161.9	38.1			673965		830351	195411	1		High	n/a	1
FALSE	High	High	Master Protein	processed_PS_84_00280	Inhibitor of vertebrate lysozyme	FALSE	0	0	10.917	25	4	22	4	156	17.5	4.84	4.85	4	0.221	1.03827e-06	3.33868e-05	163.8	36.2			156798		193181	42639.1	1		High	High	1	Carbamidomethyl [C92]; Oxidation [M144(100)]
FALSE	High	High	Master Protein	Q04695	SWISS-PROT:Q04695 Tax_Id=9606 Gene_Symbol=KRT17 Keratin, type I cytoskeletal 17	TRUE	0	0	19.624	15	7	88	1	432	48.1	5.02	54.56	7	0.166	2.21585e-10	1.20006e-08	171.5	28.5			584154		719701	119811	1		High	n/a	1	Carbamidomethyl [C40]
FALSE	High	High	Master Protein	processed_PS_84_01016	Queuine tRNA-ribosyltransferase	FALSE	0.00143	0.00139	10.367	15	5	11	5	377	42	7.15	3.29	5	0.132	1.01501e-09	4.97353e-08	176.7	23.3			92943.8		114511	15074.6	1		High	High	1
FALSE	High	High	Master Protein	processed_PS_84_00062	Alanine racemase, catabolic	FALSE	0.00123	0.00117	7.839	10	3	38	3	357	38.6	6.86	7.83	3	0.131	3.81841e-10	1.96457e-08	176.9	23.1			228285		281256	36733.1	1		High	High	1
FALSE	High	High	Master Protein	processed_PS_84_03808	Phosphoadenosine phosphosulfate reductase	FALSE	0.00102	0.00097	4.898	13	2	18	2	244	27.9	6.54	2.34	2	0.117	1e-17	7.91538e-16	179	21			2.92878e+06	422727	3.60838e+06	422727	1	1	High	High	1
FALSE	High	High	Master Protein	processed_PS_84_04713	Cell division protein FtsZ	FALSE	0	0	31.468	28	10	83	10	398	41.8	5.1	32.15	10	0.115	1e-17	7.91538e-16	179.4	20.6			5.15243e+06	711560	6.348e+06	730265	3	2	High	High	1	Oxidation [M144(100)]
FALSE	High	High	Master Protein	processed_PS_84_04535	Multidrug resistance protein MdtA	FALSE	0.00329	0.00313	2.498	4	2	8	2	366	39.4	8.12	3.09	2	0.086	3.9968e-15	2.93765e-13	184.2	15.8			427616		526840	45295.2	1		High	High	1
FALSE	High	High	Master Protein	processed_PS_84_04710	Protein translocase subunit SecA	FALSE	0.00134	0.00129	9.185	4	4	22	4	911	102.9	5.77	5.87	4	0.056	1e-17	7.91538e-16	189.4	10.6			647089		797240	44423.8	1		High	High	1	Oxidation [M622(100)]
FALSE	High	High	Master Protein	processed_PS_84_02046	Alcohol dehydrogenase, propanol-preferring	FALSE	0	0	10.86	21	5	21	5	336	35.4	5.9	4.24	5	0.046	1e-17	7.91538e-16	191.3	8.7			415955		512473	23425.1	1		High	High	1	Carbamidomethyl [C145]; Oxidation [M265(100)]
FALSE	High	High	Master Protein	processed_PS_84_05362	hypothetical protein	FALSE	0.00121	0.00116	7.536	12	4	12	4	341	37.1	6	2.95	4	0.036	1e-17	7.91538e-16	193.1	6.9			808559		996177	35845.5	1		High	High	1
FALSE	High	High	Master Protein	processed_PS_84_03590	hypothetical protein	FALSE	0.00101	0.00096	4.765	21	2	9	2	98	10.9	7.39	3.3	2	0.02	1e-17	7.91538e-16	196	4			1.09428e+06		1.3482e+06	27507.3	1		High	High	1
FALSE	High	High	Master Protein	processed_PS_84_03303	hypothetical protein	FALSE	0.00109	0.00104	5.751	14	2	5	2	197	21.9	5.26	1.55	2	0.02	1e-17	7.91538e-16	196.1	3.9			819508		1.00967e+06	20266.3	1		High	High	1
FALSE	High	High	Master Protein	processed_PS_84_03988	Chemotaxis protein CheV	FALSE	0.00333	0.00316	2.625	6	2	7	2	311	34.5	6.58	2.05	2														High	High	1
FALSE	Medium	Medium	Master Protein	processed_PS_84_04789	Glyoxylate/hydroxypyruvate reductase B	FALSE	0.01192	0.01129	1.817	4	1	3	1	324	34.9	6.96	0.39	1														High	High	1
FALSE	High	High	Master Protein	processed_PS_84_00349	Regulator of sigma D	FALSE	0.00336	0.00319	2.689	5	1	4	1	156	17.8	5.19	1.93	1														High	High	1
FALSE	High	High	Master Protein	processed_PS_84_01831	Glycerol-3-phosphate dehydrogenase [NAD(P)+]	FALSE	0.00097	0.00092	4.243	6	2	8	2	341	36.5	6.65	1.7	2														High	High	1
FALSE	Medium	Medium	Master Protein	processed_PS_84_05123	DNA topoisomerase 4 subunit B	FALSE	0.02701	0.02599	1.284	2	1	1	1	634	69.5	6.23	0.16	1														High	n/a	1
FALSE	Medium	Medium	Master Protein	processed_PS_84_01967	Protein TusB	FALSE	0.04957	0.04718	1.006	11	1	2	1	98	10.5	5.11	0.28	1														High	n/a	1
FALSE	Low	Medium	Master Protein	processed_PS_84_00462	L-carnitine dehydrogenase	FALSE	0.05062	0.04818	0.992	3	1	13	1	321	34.6	5.8	1.92	1														High	High	1
FALSE	High	High	Master Protein	processed_PS_84_04831	Cyclic diguanosine monophosphate-binding protein	FALSE	0.00096	0.00092	4.182	14	2	19	2	128	15.2	4.94	5.11	2														High	High	1
FALSE	Medium	Medium	Master Protein	processed_PS_84_01419	Protein YdgA	FALSE	0.03322	0.03181	1.142	4	1	2	1	540	57.2	5.64	0.08	1														High	High	1
FALSE	High	High	Master Protein	processed_PS_84_00091	Gamma-glutamylputrescine synthetase PuuA	FALSE	0.00328	0.00312	2.488	2	1	5	1	460	51	4.83	1.71	1														High	High	1
FALSE	Medium	Medium	Master Protein	processed_PS_84_04478	hypothetical protein	FALSE	0.01702	0.01664	1.46	2	1	1	1	372	42.1	6.84	0.28	1														High	n/a	1
FALSE	High	High	Master Protein	processed_PS_84_05127	ADP-ribose pyrophosphatase	FALSE	0.00095	0.00091	4.107	10	2	9	2	205	23.1	4.93	2.02	2														High	High	1
FALSE	Medium	Medium	Master Protein	processed_PS_84_00897	Polyphosphate:ADP phosphotransferase 3	FALSE	0.0427	0.04073	1.057	3	1	1	1	271	31.3	9.88	0.1	1														n/a	High	1
FALSE	High	High	Master Protein	processed_PS_84_04907	tRNA pseudouridine synthase B	FALSE	0.00177	0.00169	3.1	7	2	9	2	305	33.4	6.18	2.08	2														High	High	1
FALSE	High	High	Master Protein	processed_PS_84_03431	Multidrug resistance protein MdtA	FALSE	0.00329	0.00313	2.522	2	1	20	1	435	46.6	8.66	4.53	1														High	High	1
FALSE	Medium	Medium	Master Protein	processed_PS_84_02794	hypothetical protein	FALSE	0.03761	0.03594	1.1	4	1	1	1	381	41.8	6.24	0.06	1														n/a	High	1	Carbamidomethyl [C213]
FALSE	Medium	Medium	Master Protein	processed_PS_84_01208	HTH-type transcriptional regulator HexR	FALSE	0.01263	0.01196	1.795	3	1	1	1	290	31.7	6.8	0.27	1														n/a	High	1
FALSE	High	High	Master Protein	Q86YZ3	SWISS-PROT:Q86YZ3 Tax_Id=9606 Gene_Symbol=HRNR Hornerin	TRUE	0	0	12.657	6	3	13	3	2850	282.2	10.04	5.75	3														High	High	1
FALSE	High	High	Master Protein	processed_PS_84_00008	Diaminopimelate decarboxylase	FALSE	0.00091	0.00087	3.365	5	2	3	2	415	45.2	5.19	0.82	2														High	High	1
FALSE	Medium	Medium	Master Protein	processed_PS_84_04263	50S ribosomal protein L3 glutamine methyltransferase	FALSE	0.01199	0.01136	1.85	5	1	1	1	302	34.1	4.87	0.21	1														n/a	High	1
FALSE	High	High	Master Protein	processed_PS_84_04630	tRNA-modifying protein YgfZ	FALSE	0.00556	0.00526	2.277	4	1	2	1	313	33.3	5.68	0.19	1														n/a	High	1
FALSE	High	High	Master Protein	processed_PS_84_01022	tRNA (cytidine/uridine/adenosine-2'-O-)-methyltransferase TrmJ	FALSE	0.00327	0.00311	2.471	4	1	3	1	251	27.5	6.62	0.59	1														n/a	High	1
FALSE	Medium	Medium	Master Protein	processed_PS_84_05066	hypothetical protein	FALSE	0.01518	0.01496	1.607	11	1	5	1	82	9.3	6.04	0.84	1														High	High	1
FALSE	High	High	Master Protein	processed_PS_84_03953	Regulator of RpoS	FALSE	0.00331	0.00315	2.591	3	1	7	1	393	43.4	5.05	1.34	1														High	High	1
FALSE	Medium	Medium	Master Protein	processed_PS_84_04166	putative metal-dependent hydrolase YcfH	FALSE	0.01245	0.0118	1.688	4	1	2	1	260	28.4	5.72	0.4	1														n/a	High	1
FALSE	High	High	Master Protein	processed_PS_84_04022	Ribosome modulation factor	FALSE	0.00095	0.0009	4.004	28	2	7	2	71	8.2	10.14	2.19	2														High	High	1	Carbamidomethyl [C29]
FALSE	High	High	Master Protein	processed_PS_84_04856	hypothetical protein	FALSE	0.0009	0.00086	3.3	11	1	4	1	114	12.9	5.48	0.84	1														High	High	1	Carbamidomethyl [C12]
FALSE	High	High	Master Protein	processed_PS_84_02217	Isoquinoline 1-oxidoreductase subunit beta	FALSE	0.001	0.00096	4.729	8	4	7	4	751	80.8	6.93	1.41	4														n/a	High	1	Oxidation [M134(100); M482(100)]; Carbamidomethyl [C236]
FALSE	High	High	Master Protein	processed_PS_84_04898	Glucose-6-phosphate isomerase	FALSE	0.00118	0.00113	7.048	5	3	15	3	554	61.4	6.77	4.27	3														High	High	1
FALSE	High	High	Master Protein	processed_PS_84_04232	Organic hydroperoxide resistance transcriptional regulator	FALSE	0.00559	0.00528	2.302	5	1	2	1	151	17.1	6.55	1.12	1														High	n/a	1
FALSE	High	High	Master Protein	processed_PS_84_03679	hypothetical protein	FALSE	0.00173	0.00165	2.835	11	1	2	1	80	9	4.61	1.05	1														n/a	High	1
FALSE	High	High	Master Protein	processed_PS_84_00699	1-deoxy-D-xylulose-5-phosphate synthase	FALSE	0.004	0.00379	2.332	3	2	5	2	631	68.1	6	1.27	2														n/a	High	1
FALSE	High	High	Master Protein	processed_PS_84_00871	GTPase Obg	FALSE	0.00256	0.00243	2.759	4	2	3	2	408	44.8	4.94	0.73	2														High	High	1
FALSE	Low	Low	Master Protein	processed_PS_84_01466	Dipeptidyl aminopeptidase BI	FALSE	0.05243	0.05052	0.94	1	1	3	1	680	75.8	5.11	0.25	1														n/a	High	1
FALSE	High	High	Master Protein	processed_PS_84_03227	Regulator of RpoS	FALSE	0.00328	0.00312	2.473	2	1	2	1	456	51.3	5.73	0.64	1														High	High	1
FALSE	High	High	Master Protein	processed_PS_84_03701	hypothetical protein	FALSE	0.00628	0.00594	2.142	7	1	2	1	149	16.9	5.92	0.36	1														High	High	1
FALSE	Medium	Medium	Master Protein	processed_PS_84_04828	P-loop guanosine triphosphatase YjiA	FALSE	0.017	0.01662	1.454	4	1	3	1	325	35.7	4.96	0.44	1														n/a	High	1
FALSE	Medium	Medium	Master Protein	processed_PS_84_04757	ATP-dependent RNA helicase RhlB	FALSE	0.0125	0.01185	1.705	3	1	1	1	480	53.2	7.94	0.11	1														High	n/a	1
FALSE	High	High	Master Protein	processed_PS_84_01579	Succinylglutamate desuccinylase	FALSE	0.00094	0.0009	3.937	6	2	7	2	335	37.5	6.4	1.83	2														n/a	High	1
FALSE	High	High	Master Protein	processed_PS_84_04168	Thymidylate kinase	FALSE	0.00332	0.00316	2.599	5	1	1	1	210	22.8	5.33	0.27	1														High	n/a	1
FALSE	High	High	Master Protein	processed_PS_84_03781	Response regulator rcp1	FALSE	0.00103	0.00098	4.995	20	3	16	3	153	17.1	4.91	3.16	3														High	High	1
FALSE	High	High	Master Protein	processed_PS_84_00999	hypothetical protein	FALSE	0.00339	0.00323	2.738	5	1	2	1	128	14	7.18	1.66	1														High	High	1
FALSE	Low	Low	Master Protein	processed_PS_84_02218	Isoquinoline 1-oxidoreductase subunit alpha	FALSE	0.05287	0.05094	0.931	10	1	2	1	151	15.9	5.45	0.14	1														High	High	1
FALSE	High	High	Master Protein	processed_PS_84_03689	hypothetical protein	FALSE	0.00338	0.00322	2.732	10	1	2	1	79	8.4	4.72	0.49	1														High	High	1
FALSE	High	High	Master Protein	processed_PS_84_02699	hypothetical protein	FALSE	0.00771	0.00729	1.994	9	1	2	1	110	12.7	5.95	0.23	1														High	High	1
FALSE	Low	Low	Master Protein	processed_PS_84_00874	hypothetical protein	FALSE	0.05284	0.05091	0.931	1	1	4	1	943	106.5	5.43	0.44	1														n/a	High	1
FALSE	Medium	Medium	Master Protein	processed_PS_84_04543	tRNA threonylcarbamoyladenosine biosynthesis protein TsaB	FALSE	0.0308	0.02954	1.191	7	1	1	1	224	23.5	6.09	0.1	1														n/a	High	1
FALSE	High	High	Master Protein	processed_PS_84_00723	UDP-N-acetylmuramate--L-alanyl-gamma-D-glutamyl- meso-2,6-diaminoheptandioate ligase	FALSE	0.00108	0.00103	5.66	5	2	18	2	449	48.2	6.23	5.13	2														High	High	1
FALSE	High	High	Master Protein	processed_PS_84_04425	Thioredoxin/glutathione peroxidase BtuE	FALSE	0.00774	0.00732	2.025	4	1	5	1	183	20	8.13	1.5	1														High	High	1	Carbamidomethyl [C44]
FALSE	High	High	Master Protein	processed_PS_84_01395	hypothetical protein	FALSE	0.00323	0.00305	2.387	10	2	6	2	139	15.6	5.22	1.84	2														High	High	1
FALSE	Medium	Medium	Master Protein	processed_PS_84_05406	Spermidine/putrescine import ATP-binding protein PotA	FALSE	0.01259	0.01193	1.773	2	1	1	1	380	42.5	6.55	0.38	1														n/a	High	1
FALSE	High	High	Master Protein	processed_PS_84_00093	DNA-directed RNA polymerase subunit omega	FALSE	0.00098	0.00094	4.456	26	2	10	2	87	9.7	4.46	3.02	2														n/a	High	1
FALSE	Medium	Medium	Master Protein	Q99PS0	SWISS-PROT:Q99PS0 Tax_Id=10090 Gene_Symbol=Krt23 Keratin, type I cytoskeletal 23	TRUE	0.01249	0.01184	1.697	2	1	20	1	422	48	6.23	4.23	1														High	High	1
FALSE	High	High	Master Protein	processed_PS_84_02296	Hydroxyacylglutathione hydrolase	FALSE	0.00775	0.00733	2.037	3	1	2	1	307	33.7	6.29	0.74	1														High	High	1
FALSE	High	High	Master Protein	processed_PS_84_04514	Uridylate kinase	FALSE	0.00324	0.00306	2.422	11	2	6	2	247	26.5	6.3	0.62	2														High	High	1	Oxidation [M25(100)]
FALSE	High	High	Master Protein	processed_PS_84_00028	hypothetical protein	FALSE	0.00102	0.00098	4.91	9	3	8	3	308	34.7	5.96	1.51	3														High	High	1
FALSE	Low	Medium	Master Protein	processed_PS_84_00299	NAD(P) transhydrogenase subunit beta	FALSE	0.05007	0.04765	0.996	2	1	2	1	478	50.2	7.23	0.34	1														n/a	High	1
FALSE	Medium	Medium	Master Protein	processed_PS_84_03629	hypothetical protein	FALSE	0.01256	0.0119	1.738	6	1	6	1	138	15.1	4.51	0.65	1														High	High	1
FALSE	High	High	Master Protein	processed_PS_84_01029	Chaperone protein HscA	FALSE	0.0013	0.00125	8.717	8	4	17	4	620	65.8	5.03	2.48	4														High	High	1	Carbamidomethyl [C272]
FALSE	Medium	Medium	Master Protein	processed_PS_84_01734	hypothetical protein	FALSE	0.0218	0.02111	1.396	3	1	2	1	268	30.2	6.89	0.39	1														High	High	1
FALSE	High	High	Master Protein	processed_PS_84_01837	hypothetical protein	FALSE	0.00095	0.00091	4.095	9	2	7	2	264	28.8	5.8	1.45	2														High	n/a	1
FALSE	Medium	Medium	Master Protein	processed_PS_84_03179	hypothetical protein	FALSE	0.01449	0.01442	1.616	3	1	1	1	354	39	6.92	0.18	1														n/a	High	1
FALSE	Medium	Medium	Master Protein	processed_PS_84_04758	Molybdopterin synthase catalytic subunit	FALSE	0.02503	0.02415	1.328	5	1	2	1	148	16.4	5.83	0.97	1														n/a	High	1
FALSE	Medium	Medium	Master Protein	processed_PS_84_01205	sn-glycerol-3-phosphate import ATP-binding protein UgpC	FALSE	0.03509	0.03357	1.117	3	1	3	1	384	41.8	7.01	0.67	1														n/a	High	1
FALSE	Medium	Medium	Master Protein	processed_PS_84_04880	hypothetical protein	FALSE	0.0145	0.01443	1.618	2	1	10	1	520	57.9	5.55	2.61	1														High	High	1
FALSE	High	High	Master Protein	processed_PS_84_02284	hypothetical protein	FALSE	0.00555	0.00525	2.261	11	1	1	1	186	21	8.47	0.08	1														n/a	High	1
FALSE	High	High	Master Protein	processed_PS_84_03974	hypothetical protein	FALSE	0.0009	0.00086	3.327	9	2	3	2	235	26.2	9.29	0.7	2														High	High	1
FALSE	High	High	Master Protein	processed_PS_84_03979	DNA topoisomerase 1	FALSE	0	0	14.622	9	7	20	7	869	97.2	7.93	8.08	7														High	High	1	Carbamidomethyl [C714]
FALSE	High	High	Master Protein	processed_PS_84_01877	NADH-quinone oxidoreductase subunit C/D	FALSE	0.00126	0.00121	8.342	8	5	29	5	593	67.6	6.54	5.14	5														High	High	1	Carbamidomethyl [C477]
FALSE	Medium	Medium	Master Protein	processed_PS_84_00711	hypothetical protein	FALSE	0.04208	0.04015	1.067	9	1	1	1	105	11.4	6.96	0.15	1														n/a	High	1
FALSE	High	High	Master Protein	processed_PS_84_00769	hypothetical protein	FALSE	0.00335	0.00318	2.68	4	1	9	1	228	24.6	6.39	2.75	1														High	High	1
FALSE	Medium	Medium	Master Protein	processed_PS_84_00593	hypothetical protein	FALSE	0.01452	0.01445	1.62	4	1	1	1	318	33.8	6.8	0.13	1														n/a	High	1
FALSE	Medium	Medium	Master Protein	processed_PS_84_01510	HTH-type transcriptional regulator YhaJ	FALSE	0.01133	0.01072	1.887	4	1	1	1	307	33.9	7.12	0.27	1														High	n/a	1
FALSE	Medium	Medium	Master Protein	processed_PS_84_05200	Adenosylmethionine-8-amino-7-oxononanoate aminotransferase	FALSE	0.01585	0.01557	1.56	2	1	4	1	468	52.4	6.13	0.67	1														High	High	1
FALSE	Medium	Medium	Master Protein	processed_PS_84_01075	hypothetical protein	FALSE	0.03385	0.0324	1.138	4	1	1	1	193	21.4	7.62	0.42	1														n/a	High	1
FALSE	Medium	Medium	Master Protein	processed_PS_84_00958	Thioredoxin/glutathione peroxidase BtuE	FALSE	0.01191	0.01128	1.814	5	1	8	1	160	17.4	5.97	2.48	1														High	High	1
FALSE	Medium	Medium	Master Protein	processed_PS_84_04463	Thiol-disulfide oxidoreductase ResA	FALSE	0.01836	0.01789	1.421	8	1	10	1	154	16.6	5.15	1.79	1														High	High	1
FALSE	Medium	Medium	Master Protein	processed_PS_84_04379	Cell division topological specificity factor	FALSE	0.03084	0.02958	1.199	8	1	4	1	84	9.7	5.9	1.26	1														High	High	1
FALSE	High	High	Master Protein	processed_PS_84_04923	Carbamoyl-phosphate synthase small chain	FALSE	0.00105	0.001	5.209	6	2	32	2	378	40.6	5.91	10.58	2														High	High	1
FALSE	Medium	Medium	Master Protein	processed_PS_84_01647	Flagellar motor switch protein FliM	FALSE	0.01456	0.01448	1.631	3	1	1	1	322	36	5.47	0.19	1														n/a	High	1
FALSE	High	High	Master Protein	processed_PS_84_01444	4-hydroxy-tetrahydrodipicolinate synthase	FALSE	0.00099	0.00094	4.511	11	3	14	3	315	34	6.35	1.79	3														High	High	1
FALSE	High	High	Master Protein	processed_PS_84_05283	Thioredoxin 2	FALSE	0.00628	0.00594	2.147	5	1	3	1	144	15.8	8.19	1.76	1														High	High	1
FALSE	High	High	Master Protein	processed_PS_84_03079	hypothetical protein	FALSE	0.00099	0.00095	4.554	10	2	9	2	246	26.2	6.55	1.42	2														High	High	1
FALSE	High	High	Master Protein	processed_PS_84_04456	Cysteine synthase B	FALSE	0.00132	0.00127	8.929	15	4	14	4	312	33.7	5.58	2.55	4														High	High	1
FALSE	High	High	Master Protein	processed_PS_84_00925	Renalase	FALSE	0.00401	0.00379	2.353	4	1	4	1	328	36.1	6.38	0.66	1														High	High	1
FALSE	High	High	Master Protein	processed_PS_84_05445	Polyphosphate kinase	FALSE	0.00089	0.00085	3.155	3	2	5	2	747	83.8	7.05	1.44	2														High	High	1	Carbamidomethyl [C327]
FALSE	High	High	Master Protein	processed_PS_84_04893	Transcriptional regulatory protein ZraR	FALSE	0.00092	0.00088	3.627	3	2	5	2	480	52.6	5.59	2.22	2														High	High	1
FALSE	High	High	Master Protein	processed_PS_84_04872	Protein-methionine-sulfoxide reductase catalytic subunit MsrP	FALSE	0.00913	0.00864	1.929	3	1	2	1	337	37.5	7.43	0.31	1														n/a	High	1
FALSE	High	High	Master Protein	processed_PS_84_01576	N-succinylglutamate 5-semialdehyde dehydrogenase	FALSE	0.00175	0.00167	2.987	2	1	1	1	487	51.3	5.69	0.6	1														n/a	High	1
FALSE	High	High	Master Protein	processed_PS_84_01537	hypothetical protein	FALSE	0.00921	0.00871	1.967	2	1	2	1	728	80.4	5.72	0.67	1														High	n/a	1
FALSE	High	High	Master Protein	processed_PS_84_01736	Nucleoid-associated protein YbaB	FALSE	0.00132	0.00127	8.918	15	2	4	2	111	12	5.03	1.68	2														High	High	1
FALSE	Medium	Medium	Master Protein	processed_PS_84_01709	Ureidoglycolate lyase	FALSE	0.01582	0.01554	1.55	7	1	2	1	167	18.8	5.91	0.19	1														High	High	1
FALSE	High	High	Master Protein	processed_PS_84_04896	3-methyl-2-oxobutanoate hydroxymethyltransferase	FALSE	0.00173	0.00165	2.841	5	1	16	1	266	27.7	5.92	4.04	1														High	High	1
FALSE	Medium	Medium	Master Protein	processed_PS_84_01719	hypothetical protein	FALSE	0.02502	0.02414	1.327	2	1	1	1	484	53	6.47	0.19	1														n/a	High	1
FALSE	High	High	Master Protein	processed_PS_84_00562	Thiosulfate sulfurtransferase GlpE	FALSE	0.00479	0.00453	2.31	9	1	4	1	110	11.9	5.17	1.94	1														High	High	1
FALSE	Medium	Medium	Master Protein	processed_PS_84_00708	hypothetical protein	FALSE	0.0332	0.03179	1.142	6	1	5	1	154	18	6.34	0.84	1														High	High	1	Oxidation [M98(100)]
FALSE	High	High	Master Protein	A2I7N0	TREMBL:A2I7N0;Q28922;Q3ZEJ6 (Bos taurus) SERPINA3-4	TRUE	0.00092	0.00088	3.573	2	1	2	1	411	46.3	6.32	0.95	1														High	n/a	1
FALSE	High	High	Master Protein	processed_PS_84_03605	hypothetical protein	FALSE	0.00337	0.0032	2.703	5	1	7	1	232	25.4	8.75	1.02	1														High	High	1
FALSE	Low	Medium	Master Protein	processed_PS_84_05218	hypothetical protein	FALSE	0.05056	0.04812	0.986	14	1	2	1	125	13.9	6.25	0.1	1														High	n/a	1
FALSE	High	High	Master Protein	processed_PS_84_04069	4-hydroxy-tetrahydrodipicolinate synthase	FALSE	0.00099	0.00095	4.546	11	3	5	3	295	31.4	5.43	1.21	3														n/a	High	1
FALSE	High	High	Master Protein	processed_PS_84_04267	GTP cyclohydrolase 1	FALSE	0.0013	0.00125	8.722	18	4	23	4	181	20.3	6.92	10.07	4														High	High	1
FALSE	Medium	Medium	Master Protein	processed_PS_84_04972	hypothetical protein	FALSE	0.01769	0.01728	1.45	4	1	2	1	252	25.8	4.48	0.14	1														High	High	1
FALSE	High	High	Master Protein	processed_PS_84_03772	hypothetical protein	FALSE	0.00328	0.00312	2.473	3	1	3	1	382	42.5	5.73	0.89	1														High	High	1
FALSE	High	High	Master Protein	processed_PS_84_04985	Hydroxymethylpyrimidine/phosphomethylpyrimidine kinase	FALSE	0.00337	0.00321	2.703	5	1	8	1	265	28.3	5.44	1.48	1														High	High	1
FALSE	High	High	Master Protein	processed_PS_84_05372	Phosphoenolpyruvate-dependent phosphotransferase system	FALSE	0.00113	0.00108	6.415	5	4	9	4	759	83.3	5.6	3.43	4														High	High	1
FALSE	Medium	Medium	Master Protein	processed_PS_84_03594	hypothetical protein	FALSE	0.03331	0.03189	1.148	2	1	4	1	361	39.5	8.75	1.21	1														High	High	1
FALSE	Medium	Medium	Master Protein	processed_PS_84_00317	hypothetical protein	FALSE	0.01455	0.01447	1.624	4	1	6	1	229	25.5	7.23	2.8	1														High	High	1
FALSE	High	High	Master Protein	processed_PS_84_04308	L-threonine 3-dehydrogenase	FALSE	0.00107	0.00102	5.377	1	3	7	3	2471	265.9	5.39	1.7	3														High	High	1
FALSE	Medium	Medium	Master Protein	processed_PS_84_05361	hypothetical protein	FALSE	0.01458	0.0145	1.636	2	1	3	1	454	50	7.02	0.52	1														n/a	High	1
FALSE	High	High	Master Protein	processed_PS_84_03652	Serine/threonine-protein phosphatase 2	FALSE	0.00099	0.00095	4.589	14	3	13	3	244	27.5	5.26	2.23	3														High	High	1	Oxidation [M1(100)]
FALSE	High	High	Master Protein	processed_PS_84_01567	Acetyl-coenzyme A synthetase	FALSE	0.00175	0.00167	3.014	4	3	8	3	653	71.8	6.39	3.27	3														High	High	1
FALSE	High	High	Master Protein	processed_PS_84_04252	hypothetical protein	FALSE	0.00089	0.00085	3.182	4	2	11	2	685	76.5	6.81	1.68	2														High	High	1
FALSE	High	High	Master Protein	processed_PS_84_00688	Riboflavin synthase	FALSE	0.00626	0.00592	2.127	5	1	5	1	221	23.6	6.57	0.78	1														High	High	1
FALSE	Medium	Medium	Master Protein	processed_PS_84_02985	HTH-type transcriptional regulator SutR	FALSE	0.01701	0.01663	1.459	7	1	6	1	180	20	7.15	0.63	1														High	High	1
FALSE	Medium	Medium	Master Protein	processed_PS_84_00340	hypothetical protein	FALSE	0.01199	0.01135	1.848	8	1	7	1	100	11.2	3.9	1.09	1														High	High	1
FALSE	High	High	Master Protein	processed_PS_84_02187	Pyruvate dehydrogenase complex repressor	FALSE	0.00102	0.00098	4.913	8	2	9	2	250	28.2	6.95	2.99	2														High	High	1
FALSE	High	High	Master Protein	processed_PS_84_04626	Sigma factor AlgU negative regulatory protein	FALSE	0.00325	0.00309	2.452	6	1	5	1	196	20.9	5.38	1.19	1														High	High	1
FALSE	High	High	Master Protein	processed_PS_84_02453	hypothetical protein	FALSE	0.00108	0.00103	5.539	8	3	23	3	304	33.5	5.99	10.54	3														High	High	1
FALSE	High	High	Master Protein	processed_PS_84_03982	Fatty acid oxidation complex subunit alpha	FALSE	0	0	12.682	10	6	33	6	715	77.3	5.85	10.98	6														High	High	1	Carbamidomethyl [C495]
FALSE	Medium	Medium	Master Protein	processed_PS_84_00208	Methionyl-tRNA formyltransferase	FALSE	0.01457	0.01449	1.633	7	1	1	1	310	32.9	5.87	0.1	1														n/a	High	1
FALSE	High	High	Master Protein	processed_PS_84_03036	Protein ClpV1	FALSE	0.00987	0.00934	1.917	2	1	1	1	865	94.7	5.96	0.1	1														n/a	High	1
FALSE	High	High	Master Protein	processed_PS_84_05427	Xaa-Pro aminopeptidase	FALSE	0.00336	0.00319	2.692	2	1	2	1	444	49.1	5.91	0.9	1														High	High	1
FALSE	Medium	Medium	Master Protein	processed_PS_84_04851	hypothetical protein	FALSE	0.01317	0.01317	1.673	11	1	1	1	104	12.2	5.08	0.24	1														n/a	High	1	Oxidation [M96(100)]
FALSE	Medium	Medium	Master Protein	processed_PS_84_02584	Sporulation initiation inhibitor protein Soj	FALSE	0.04944	0.04706	0.999	5	1	2	1	295	31.9	8.47	0.11	1														High	High	1
FALSE	Medium	Medium	Master Protein	processed_PS_84_04510	1-deoxy-D-xylulose 5-phosphate reductoisomerase	FALSE	0.04651	0.04432	1.036	3	1	2	1	400	42.7	5.6	0.25	1														High	High	1
FALSE	High	High	Master Protein	processed_PS_84_00117	Phosphate import ATP-binding protein PstB	FALSE	0.00322	0.00305	2.373	4	1	2	1	277	31.1	6.93	0.28	1														n/a	High	1	Carbamidomethyl [C67]
FALSE	Medium	Medium	Master Protein	processed_PS_84_03074	hypothetical protein	FALSE	0.03704	0.0354	1.104	8	1	2	1	98	11	5.03	0.91	1														n/a	High	1
FALSE	Medium	Medium	Master Protein	P02668	SWISS-PROT:P02668 Kappa-casein [Contains: Casoxin C; Casoxin 6; Casoxin A; Casoxin B; Casoplatelin] - Bos taurus (Bovine).	TRUE	0.04947	0.04709	0.999	6	1	1	1	169	19	6.3	0.22	1														n/a	High	1
FALSE	High	High	Master Protein	processed_PS_84_01244	hypothetical protein	FALSE	0.00331	0.00314	2.562	6	1	3	1	181	20.3	6.7	0.98	1														High	n/a	1
FALSE	High	High	Master Protein	processed_PS_84_04663	hypothetical protein	FALSE	0.00108	0.00103	5.539	15	3	7	3	204	22	6.9	1.63	3														High	High	1
FALSE	High	High	Master Protein	processed_PS_84_01213	hypothetical protein	FALSE	0.00091	0.00087	3.385	6	2	8	2	275	29.7	10.17	3.5	2														High	High	1
FALSE	Medium	Medium	Master Protein	processed_PS_84_04916	Dihydropteroate synthase	FALSE	0.01573	0.01544	1.516	4	1	5	1	283	30.3	5.81	1.02	1														High	High	1
FALSE	High	High	Master Protein	processed_PS_84_04343	DNA-binding transcriptional regulator BolA	FALSE	0.00094	0.0009	3.926	31	2	4	2	98	10.7	7.25	0.44	2														High	High	1	Carbamidomethyl [C93]
FALSE	High	High	Master Protein	processed_PS_84_04462	hypothetical protein	FALSE	0.00106	0.00101	5.269	15	2	19	2	134	15.2	6.77	4.53	2														High	High	1
FALSE	High	High	Master Protein	processed_PS_84_00071	NADP/NAD-dependent aldehyde dehydrogenase PuuC	FALSE	0	0	14.988	12	4	47	4	497	53	5.8	8.93	4														High	High	1	Carbamidomethyl [C54]
FALSE	Medium	Medium	Master Protein	processed_PS_84_04352	hypothetical protein	FALSE	0.02899	0.02785	1.255	25	1	4	1	75	8.6	4.67	0.19	1														n/a	High	1	Carbamidomethyl [C61]
FALSE	High	High	Master Protein	processed_PS_84_01144	3-deoxy-D-manno-octulosonate 8-phosphate phosphatase KdsC	FALSE	0.00089	0.00085	3.209	15	2	14	2	174	18.8	5.58	1.85	2														High	High	1
FALSE	High	High	Master Protein	processed_PS_84_04876	Acetolactate synthase isozyme 3 large subunit	FALSE	0.00176	0.00168	3.08	3	2	3	2	574	62.7	6.81	1.02	2														High	High	1	Oxidation [M536(100)]
FALSE	Medium	Medium	Master Protein	processed_PS_84_05437	hypothetical protein	FALSE	0.02833	0.02724	1.265	6	1	3	1	134	14.8	5.86	1.21	1														High	High	1
FALSE	Medium	Medium	Master Protein	processed_PS_84_02675	Phosphoglycerol transferase I	FALSE	0.01579	0.01552	1.544	1	1	6	1	733	81	6.67	1.23	1														High	High	1	Oxidation [M255(100)]
FALSE	High	High	Master Protein	processed_PS_84_01938	Short-chain-enoyl-CoA hydratase	FALSE	0.00101	0.00096	4.742	7	2	7	2	270	29.5	5.4	2.43	2														High	High	1
FALSE	High	High	Master Protein	processed_PS_84_00450	Imidazole glycerol phosphate synthase subunit HisH	FALSE	0.00176	0.00168	3.06	10	2	12	2	212	23.6	6.39	4.21	2														High	High	1
FALSE	Medium	Medium	Master Protein	processed_PS_84_01949	Phosphatase NudJ	FALSE	0.01195	0.01132	1.828	6	1	5	1	146	16.7	5.31	1.57	1														High	High	1
FALSE	High	High	Master Protein	processed_PS_84_02200	hypothetical protein	FALSE	0.00255	0.00243	2.757	9	2	4	2	186	19.9	5.87	1	2														High	High	1
FALSE	High	High	Master Protein	processed_PS_84_04138	3-isopropylmalate dehydrogenase	FALSE	0.0011	0.00105	5.918	8	3	8	3	360	38.8	5.17	2.8	3														High	High	1
FALSE	High	High	Master Protein	processed_PS_84_01657	Flagellum site-determining protein YlxH	FALSE	0.00333	0.00317	2.646	9	2	2	2	277	29.7	7.83	0.4	2														High	High	1
FALSE	High	High	Master Protein	processed_PS_84_03436	Delta(1)-pyrroline-2-carboxylate/Delta(1)- piperideine-2-carboxylate reductase	FALSE	0.00777	0.00735	2.047	3	1	3	1	341	36	5.94	0.78	1														High	High	1
FALSE	High	High	Master Protein	processed_PS_84_01130	Metalloprotease PmbA	FALSE	0.00093	0.00089	3.849	4	2	19	2	448	47.8	5.33	3.41	2														High	High	1
FALSE	High	High	Master Protein	processed_PS_84_05013	Gamma-glutamyl phosphate reductase	FALSE	0.00108	0.00102	5.531	9	4	20	4	423	45.4	6.21	4.33	4														High	High	1
FALSE	High	High	Master Protein	processed_PS_84_01851	HTH-type transcriptional regulator SgrR	FALSE	0.00171	0.00163	2.78	2	1	2	1	611	69.5	6.87	0.81	1														n/a	High	1
FALSE	High	High	Master Protein	processed_PS_84_01952	Cold shock-like protein CspD	FALSE	0.001	0.00095	4.647	28	2	12	2	88	9.3	7.4	1.63	2														High	High	1
FALSE	High	High	Master Protein	processed_PS_84_01462	hypothetical protein	FALSE	0.00096	0.00091	4.181	9	3	5	3	402	44.6	9.98	0.71	3														n/a	High	1
FALSE	Medium	Medium	Master Protein	processed_PS_84_01632	hypothetical protein	FALSE	0.04206	0.04013	1.066	10	1	2	1	98	11	4.82	0.18	1														n/a	High	1
FALSE	Low	Low	Master Protein	processed_PS_84_03566	putative tautomerase	FALSE	0.05291	0.05095	0.961	12	1	5	1	69	7.9	8.5	0.99	1														High	High	1
FALSE	High	High	Master Protein	processed_PS_84_05128	hypothetical protein	FALSE	0.0011	0.00104	5.797	9	3	11	3	248	27.7	7.21	3.86	3														High	High	1
FALSE	Medium	Medium	Master Protein	processed_PS_84_00439	Octopine permease ATP-binding protein P	FALSE	0.02955	0.02837	1.219	4	1	2	1	257	28.4	7.62	0.37	1														High	High	1
FALSE	High	High	Master Protein	processed_PS_84_04863	RecBCD enzyme subunit RecD	FALSE	0.00986	0.00933	1.915	1	1	9	1	691	75.6	7.33	2.55	1														High	High	1	Carbamidomethyl [C208]
FALSE	Medium	Medium	Master Protein	processed_PS_84_04185	3-deoxy-manno-octulosonate cytidylyltransferase	FALSE	0.02703	0.02601	1.286	4	1	1	1	254	27.8	5.47	0.51	1														n/a	High	1
FALSE	Medium	Medium	Master Protein	processed_PS_84_00753	hypothetical protein	FALSE	0.03074	0.02949	1.185	3	1	6	1	211	22.8	6.93	2.87	1														High	High	1
FALSE	High	High	Master Protein	processed_PS_84_01321	High-affinity branched-chain amino acid transport ATP-binding protein LivF	FALSE	0.00102	0.00097	4.864	10	3	6	3	233	25.7	8.1	2.6	3														High	High	1
FALSE	High	High	Master Protein	processed_PS_84_00187	Chromosomal replication initiator protein DnaA	FALSE	0.00323	0.00305	2.386	2	1	2	1	505	56.4	8.03	0.85	1														n/a	High	1
FALSE	High	High	Master Protein	processed_PS_84_04006	Aerotaxis receptor	FALSE	0.00326	0.0031	2.459	2	1	1	1	521	57	6	0.27	1														n/a	High	1
FALSE	High	High	Master Protein	processed_PS_84_01720	HTH-type transcriptional repressor RspR	FALSE	0.00338	0.00321	2.714	7	2	21	2	219	25	6.8	3.15	2														High	High	1
FALSE	Medium	Medium	Master Protein	processed_PS_84_00932	hypothetical protein	FALSE	0.02309	0.02232	1.358	8	1	2	1	156	17.2	9.64	0.26	1														High	n/a	1
FALSE	High	High	Master Protein	processed_PS_84_00211	Threonylcarbamoyl-AMP synthase	FALSE	0.00846	0.00799	1.982	6	1	1	1	185	20.5	6.54	0.59	1														High	n/a	1
FALSE	High	High	Master Protein	processed_PS_84_01020	hypothetical protein	FALSE	0	0	10.689	27	4	9	4	180	18.6	8.95	2.82	4														High	High	1	Oxidation [M116(100)]
FALSE	Medium	Medium	Master Protein	processed_PS_84_03064	hypothetical protein	FALSE	0.01264	0.01197	1.8	8	1	3	1	119	13.4	5	0.55	1														High	n/a	1
FALSE	Medium	Medium	Master Protein	processed_PS_84_01403	Crossover junction endodeoxyribonuclease RuvC	FALSE	0.01586	0.01559	1.564	4	1	4	1	174	18.4	9.79	1.71	1														n/a	High	1
FALSE	Medium	Medium	Master Protein	processed_PS_84_02355	hypothetical protein	FALSE	0.02959	0.02841	1.232	4	1	4	1	178	19.9	9.1	1.86	1														High	High	1
FALSE	High	High	Master Protein	processed_PS_84_00202	Glycine--tRNA ligase alpha subunit	FALSE	0	0	11.544	18	5	31	5	315	36	5.11	5.29	5														High	High	1	Oxidation [M247(100)]
FALSE	Medium	Medium	Master Protein	processed_PS_84_05192	5,10-methylenetetrahydrofolate reductase	FALSE	0.03076	0.02951	1.188	4	1	3	1	281	31.3	6.23	0.67	1														High	High	1
FALSE	Medium	Medium	Master Protein	processed_PS_84_03952	hypothetical protein	FALSE	0.01198	0.01134	1.838	10	1	3	1	160	17.6	4.91	0.31	1														High	High	1
FALSE	High	High	Master Protein	processed_PS_84_05214	Aspartate carbamoyltransferase	FALSE	0.001	0.00096	4.699	9	3	8	3	334	36.3	7.06	1.55	3														High	High	1
FALSE	High	High	Master Protein	processed_PS_84_03308	hypothetical protein	FALSE	0.00702	0.00664	2.08	1	1	8	1	542	58.9	7.55	4.02	1														High	High	1
FALSE	Medium	Medium	Master Protein	processed_PS_84_00072	hypothetical protein	FALSE	0.04967	0.04726	1.01	7	1	3	1	119	13.4	4.94	0.87	1														n/a	High	1
FALSE	High	High	Master Protein	processed_PS_84_00158	Dihydrolipoyl dehydrogenase 3	FALSE	0.00091	0.00087	3.468	6	2	5	2	466	49.2	6.09	0.99	2														High	High	1	Carbamidomethyl [C210]
FALSE	High	High	Master Protein	processed_PS_84_00873	hypothetical protein	FALSE	0.00171	0.00163	2.786	12	2	4	2	153	16.6	7.84	0.84	2														High	High	1
FALSE	Medium	Medium	Master Protein	processed_PS_84_04311	dTDP-glucose 4,6-dehydratase	FALSE	0.01128	0.01068	1.862	3	1	3	1	356	40	6.13	0.55	1														High	High	1
FALSE	Medium	Medium	Master Protein	processed_PS_84_01603	Flagellar brake protein YcgR	FALSE	0.01129	0.01068	1.868	4	1	5	1	247	28.4	6.67	0.9	1														High	High	1
FALSE	High	High	Master Protein	processed_PS_84_04610	Quinoprotein glucose dehydrogenase	FALSE	0.00098	0.00093	4.327	4	2	2	2	803	86.5	6.11	0.39	2														High	n/a	1
FALSE	Low	Low	Master Protein	processed_PS_84_04483	DNA mismatch repair protein MutS	FALSE	0.05263	0.0507	0.948	2	1	1	1	857	95.1	6.32	0.2	1														n/a	High	1
FALSE	Medium	Medium	Master Protein	processed_PS_84_03572	hypothetical protein	FALSE	0.02444	0.02359	1.347	7	1	2	1	176	18.7	7.88	0.26	1														High	High	1
FALSE	Low	Low	Master Protein	processed_PS_84_04888	Aspartate aminotransferase	FALSE	0.05256	0.05064	0.947	2	1	2	1	390	42.4	6.37	0.32	1														n/a	High	1
FALSE	High	High	Master Protein	processed_PS_84_02978	hypothetical protein	FALSE	0.00625	0.00592	2.106	2	2	3	2	866	96.2	6.44	0.75	2														n/a	High	1
FALSE	Low	Low	Master Protein	processed_PS_84_05026	Sensor histidine kinase RcsC	FALSE	0.05229	0.05037	0.964	1	1	18	1	923	101.6	6.65	3.25	1														High	High	1	Oxidation [M893(85.6)]
FALSE	High	High	Master Protein	processed_PS_84_05190	hypothetical protein	FALSE	0.00329	0.00313	2.494	15	1	15	1	133	14.9	7.34	1.89	1														High	n/a	1
FALSE	Medium	Medium	Master Protein	processed_PS_84_04202	hypothetical protein	FALSE	0.03072	0.02947	1.181	3	1	1	1	672	74.4	4.78	0.2	1														n/a	High	1
FALSE	High	High	Master Protein	processed_PS_84_05419	Glycine dehydrogenase (decarboxylating)	FALSE	0.00336	0.0032	2.7	3	2	3	2	957	104	6.35	0.38	2														High	High	1
FALSE	High	High	Master Protein	processed_PS_84_01072	Photosynthetic apparatus regulatory protein RegA	FALSE	0.00094	0.0009	3.924	12	2	10	2	186	20.8	5.31	1.48	2														High	High	1	Oxidation [M85(100)]
FALSE	Medium	Medium	Master Protein	processed_PS_84_04556	Protein-glutamate methylesterase/protein-glutamine glutaminase	FALSE	0.02966	0.02846	1.24	3	1	4	1	335	37	5.86	0.69	1														High	High	1
FALSE	High	High	Master Protein	processed_PS_84_01823	hypothetical protein	FALSE	0.00176	0.00168	3.068	10	2	5	2	241	26.2	6.8	0.79	2														High	High	1
FALSE	Low	Low	Master Protein	processed_PS_84_04759	Molybdopterin synthase sulfur carrier subunit	FALSE	0.05236	0.05046	0.939	11	1	6	1	81	9.1	4.63	0.92	1														n/a	High	1
FALSE	High	High	Master Protein	processed_PS_84_01472	5-oxoprolinase subunit A 3	FALSE	0.00324	0.00307	2.436	7	1	10	1	258	27.8	6.21	2.42	1														High	High	1
FALSE	High	High	Master Protein	processed_PS_84_02885	hypothetical protein	FALSE	0.00111	0.00105	5.986	12	3	15	3	303	32.7	8.73	3.49	3														High	High	1
FALSE	High	High	Master Protein	processed_PS_84_02288	hypothetical protein	FALSE	0.00124	0.00119	8.058	13	4	18	4	397	43.3	8.27	2.76	4														High	High	1
FALSE	High	High	Master Protein	processed_PS_84_04454	GTP pyrophosphokinase	FALSE	0.00703	0.00665	2.085	1	1	2	1	746	83.5	7.65	0.33	1														High	High	1
FALSE	High	High	Master Protein	Q922U2	SWISS-PROT:Q922U2 Tax_Id=10090 Gene_Symbol=Krt5 Keratin, type II cytoskeletal 5	TRUE	0	0	20.67	12	7	81	1	580	61.7	7.75	54.75	7														High	High	1	Carbamidomethyl [C473]
FALSE	High	High	Master Protein	Q32MB2	TREMBL:Q32MB2;Q86Y46 Tax_Id=9606 Gene_Symbol=KRT73 Keratin-73	TRUE	0.00133	0.00128	9.027	4	2	31	1	540	58.9	7.23	16.4	2														High	High	1	Carbamidomethyl [C443]
FALSE	High	High	Master Protein	processed_PS_84_01138	Nitrogen regulatory protein	FALSE	0.00102	0.00097	4.867	12	2	22	2	154	16.8	5.2	5.65	2														High	High	1
FALSE	High	High	Master Protein	processed_PS_84_01015	S-adenosylmethionine:tRNA ribosyltransferase-isomerase	FALSE	0.00915	0.00865	1.94	3	1	3	1	349	38.3	6.28	1.27	1														High	High	1
FALSE	High	High	Master Protein	processed_PS_84_01909	Methylmalonyl-CoA carboxyltransferase 12S subunit	FALSE	0	0	18.786	20	8	28	8	535	57.5	6.89	4.62	8														High	High	1	Carbamidomethyl [C103; C139; C403]; Oxidation [M104(100); M445(100)]
FALSE	High	High	Master Protein	processed_PS_84_03694	Alkyl hydroperoxide reductase subunit F	FALSE	0.00123	0.00118	7.901	8	4	12	4	520	55.3	5.34	4.17	4														High	High	1
FALSE	High	High	Master Protein	processed_PS_84_00101	Hydrogen peroxide-inducible genes activator	FALSE	0.00104	0.001	5.08	6	2	8	2	308	33.7	6.99	2.61	2														High	High	1
FALSE	Medium	Medium	Master Protein	processed_PS_84_05019	putative enoyl-CoA hydratase 1	FALSE	0.03327	0.03185	1.145	7	1	2	1	151	16.8	6.54	0.37	1														n/a	High	1	Oxidation [M85(100)]
FALSE	High	High	Master Protein	processed_PS_84_04135	hypothetical protein	FALSE	0.00114	0.00108	6.468	3	3	6	3	909	96.9	4.27	1.49	3														High	High	1
FALSE	Low	Low	Master Protein	processed_PS_84_01266	Ornithine carbamoyltransferase 1, anabolic	FALSE	0.0528	0.05088	0.93	4	1	1	1	306	34.4	5.88	0.21	1														n/a	High	1
FALSE	Medium	Medium	Master Protein	processed_PS_84_05352	hypothetical protein	FALSE	0.01976	0.01921	1.418	2	1	3	1	290	32.3	5.34	1.32	1														High	High	1
FALSE	High	High	Master Protein	processed_PS_84_02146	Broad specificity amino-acid racemase	FALSE	0.00097	0.00093	4.264	6	2	11	2	409	44.1	7.69	2.43	2														High	High	1
FALSE	High	High	Master Protein	P02754	SWISS-PROT:P02754 Beta-lactoglobulin - Bos taurus (Bovine).	TRUE	0.00176	0.00168	3.052	9	1	3	1	162	18.3	4.92	0.25	1														n/a	High	1	Carbamidomethyl [C160]
FALSE	Medium	Medium	Master Protein	processed_PS_84_01140	RNA polymerase sigma-54 factor	FALSE	0.01574	0.01545	1.523	2	1	1	1	489	55.3	4.75	0.25	1														High	n/a	1
FALSE	High	High	Master Protein	processed_PS_84_02918	L-threo-3-hydroxyaspartate ammonia-lyase	FALSE	0.00098	0.00094	4.445	5	2	3	2	329	34.5	5.82	0.97	2														High	High	1
FALSE	Medium	Medium	Master Protein	processed_PS_84_00209	Peptide deformylase	FALSE	0.02957	0.02839	1.226	7	1	1	1	168	19.4	5.44	0.16	1														n/a	High	1
FALSE	High	High	Master Protein	processed_PS_84_03078	hypothetical protein	FALSE	0.00104	0.00099	5.04	13	2	11	2	154	16.5	4.65	4.18	2														High	High	1
FALSE	Medium	Medium	Master Protein	processed_PS_84_04504	Acyl-[acyl-carrier-protein]--UDP-N- acetylglucosamine O-acyltransferase	FALSE	0.02111	0.02046	1.4	6	1	1	1	258	28.1	6.93	0.11	1														n/a	High	1
FALSE	High	High	Master Protein	processed_PS_84_04512	Ditrans,polycis-undecaprenyl-diphosphate synthase ((2E,6E)-farnesyl-diphosphate specific)	FALSE	0.00338	0.00322	2.728	4	1	1	1	251	27.9	8.31	0.36	1														n/a	High	1
FALSE	High	High	Master Protein	Q3TTY5	SWISS-PROT:Q3TTY5 Tax_Id=10090 Gene_Symbol=Krt2 Keratin, type II cytoskeletal 2 epidermal	TRUE	0	0	18.586	7	5	55	1	707	70.9	8.06	35.49	5														High	High	1	Carbamidomethyl [C510]; Oxidation [M488(100)]
FALSE	High	High	Master Protein	processed_PS_84_04532	hypothetical protein	FALSE	0.00331	0.00315	2.565	21	1	2	1	132	14.2	7.91	0.36	1														n/a	High	1	Oxidation [M55(100)]
FALSE	High	High	Master Protein	processed_PS_84_04692	hypothetical protein	FALSE	0.00402	0.0038	2.36	8	1	7	1	128	14.6	9.29	0.84	1														High	High	1
FALSE	Medium	Medium	Master Protein	processed_PS_84_04341	hypothetical protein	FALSE	0.01253	0.01187	1.716	5	1	2	1	210	22.7	5.06	0.3	1														High	High	1
FALSE	High	High	Master Protein	processed_PS_84_01196	Glyceraldehyde-3-phosphate dehydrogenase 1	FALSE	0.00097	0.00092	4.25	7	2	7	2	333	36	6.99	0.79	2														High	High	1
FALSE	High	High	Master Protein	processed_PS_84_01031	Protein IscX	FALSE	0.0092	0.0087	1.959	21	1	2	1	66	7.5	4.41	0.51	1														n/a	High	1
FALSE	High	High	Master Protein	processed_PS_84_04165	hypothetical protein	FALSE	0.00172	0.00164	2.832	5	1	4	1	211	24.9	6.81	1.35	1														High	High	1
FALSE	High	High	Master Protein	processed_PS_84_01564	Phenylalanine-4-hydroxylase	FALSE	0.00556	0.00526	2.267	3	1	1	1	262	30.1	6.52	0.28	1														n/a	High	1
FALSE	High	High	Master Protein	processed_PS_84_04136	USG-1 protein	FALSE	0.00122	0.00117	7.629	11	4	10	4	334	35.3	5.12	2.58	4														High	High	1
FALSE	Low	Low	Master Protein	processed_PS_84_04334	Methylthioribose-1-phosphate isomerase	FALSE	0.0527	0.05076	0.951	2	1	2	1	358	38.8	5.01	0.35	1														High	High	1
FALSE	High	High	Master Protein	processed_PS_84_01318	hypothetical protein	FALSE	0.00173	0.00165	2.838	4	2	3	2	535	58.3	6.86	0.9	2														n/a	High	1
FALSE	Low	Low	Master Protein	processed_PS_84_04622	Signal peptidase I	FALSE	0.05232	0.0504	0.968	3	1	3	1	284	32	8.84	0.94	1														High	High	1
FALSE	Medium	Medium	Master Protein	processed_PS_84_00927	Ferrochelatase	FALSE	0.01569	0.01541	1.505	3	1	2	1	338	37.8	7.52	0.25	1														n/a	High	1
FALSE	High	High	Master Protein	processed_PS_84_01329	RNA polymerase-associated protein RapA	FALSE	0.00091	0.00087	3.439	2	2	6	2	948	106	5.22	0.76	2														High	High	1
FALSE	Medium	Medium	Master Protein	processed_PS_84_00488	Formyltetrahydrofolate deformylase	FALSE	0.01193	0.0113	1.817	3	1	4	1	285	32.4	6.68	1.3	1														High	High	1	Carbamidomethyl [C260]
FALSE	Medium	Medium	Master Protein	processed_PS_84_01028	Co-chaperone protein HscB	FALSE	0.0113	0.0107	1.883	7	1	6	1	173	20.2	5.08	0.61	1														High	High	1
FALSE	Medium	Medium	Master Protein	processed_PS_84_00359	hypothetical protein	FALSE	0.01517	0.01495	1.597	11	1	4	1	80	9.3	4.96	0.52	1														High	High	1
FALSE	Medium	Medium	Master Protein	processed_PS_84_04601	putative Nudix hydrolase NudL	FALSE	0.02441	0.02356	1.341	6	1	1	1	199	22.4	5.08	0.26	1														High	n/a	1
FALSE	High	High	Master Protein	processed_PS_84_01197	Phosphogluconate dehydratase	FALSE	0	0	12.418	10	6	26	6	608	65.3	6.46	7.51	6														High	High	1	Carbamidomethyl [C578]
FALSE	Medium	Medium	Master Protein	processed_PS_84_00262	Zinc uptake regulation protein	FALSE	0.02436	0.02351	1.334	5	1	6	1	161	17.5	7.25	1.7	1														High	High	1
FALSE	Medium	Medium	Master Protein	processed_PS_84_01700	Hydroxypyruvate isomerase	FALSE	0.01248	0.01182	1.695	4	1	1	1	260	29.1	5.5	0.29	1														High	n/a	1
FALSE	Low	Low	Master Protein	processed_PS_84_01192	Heme oxygenase PigA	FALSE	0.0526	0.05067	0.947	7	1	1	1	197	21.3	5.27	0.09	1														n/a	High	1
FALSE	Low	Medium	Master Protein	processed_PS_84_02308	Histidinol-phosphate aminotransferase	FALSE	0.05059	0.04815	0.991	2	1	1	1	455	50.5	8.7	0.25	1														High	n/a	1
FALSE	High	High	Master Protein	processed_PS_84_00058	Xanthine phosphoribosyltransferase	FALSE	0.00119	0.00114	7.173	22	4	13	4	190	20.4	6.19	3.25	4														High	High	1
FALSE	High	High	Master Protein	processed_PS_84_04216	Free methionine-R-sulfoxide reductase	FALSE	0.00092	0.00087	3.543	16	2	7	2	160	17.1	4.54	1.28	2														High	High	1
FALSE	Medium	Medium	Master Protein	processed_PS_84_05079	hypothetical protein	FALSE	0.01388	0.01384	1.656	3	1	19	1	766	86.1	8.85	0.76	1														High	High	1	Carbamidomethyl [C258]
FALSE	Medium	Medium	Master Protein	processed_PS_84_00972	Tagatose-6-phosphate kinase	FALSE	0.04838	0.04605	1.022	2	1	1	1	315	33.2	5.99	0.38	1														High	n/a	1
FALSE	Low	Low	Master Protein	processed_PS_84_04217	hypothetical protein	FALSE	0.05239	0.05049	0.939	3	1	2	1	295	33.5	6.46	0.44	1														n/a	High	1
FALSE	High	High	Master Protein	processed_PS_84_04821	hypothetical protein	FALSE	0.00118	0.00112	6.975	29	2	8	2	97	11.2	5.5	2.06	2														High	High	1	Carbamidomethyl [C39]; Oxidation [M33(100)]
FALSE	Medium	Medium	Master Protein	processed_PS_84_03429	Multidrug resistance protein MdtC	FALSE	0.04267	0.0407	1.053	1	1	1	1	1035	112.2	7.31	0.06	1														n/a	High	1
FALSE	High	High	Master Protein	processed_PS_84_00788	FKBP-type 16 kDa peptidyl-prolyl cis-trans isomerase	FALSE	0.00256	0.00243	2.767	16	1	2	1	145	15.8	4.56	0.41	1														High	High	1
FALSE	High	High	Master Protein	processed_PS_84_00079	Deoxyuridine 5'-triphosphate nucleotidohydrolase	FALSE	0.00917	0.00868	1.954	8	1	1	1	151	15.9	5.67	0.13	1														n/a	High	1
FALSE	High	High	Master Protein	processed_PS_84_00731	Acetoin:2,6-dichlorophenolindophenol oxidoreductase subunit alpha	FALSE	0.00102	0.00097	4.897	8	2	4	2	325	34.6	5.33	1.08	2														High	High	1
FALSE	Medium	Medium	Master Protein	processed_PS_84_04678	Beta-ketoadipyl-CoA thiolase	FALSE	0.03946	0.03769	1.075	2	1	1	1	400	41.8	6.13	0.13	1														High	n/a	1
FALSE	High	High	Master Protein	processed_PS_84_03921	hypothetical protein	FALSE	0.00136	0.00132	9.527	26	3	34	3	159	17.3	8.68	7.25	3														High	High	1
FALSE	High	High	Master Protein	processed_PS_84_03279	Glutamine--tRNA ligase	FALSE	0.00096	0.00092	4.227	4	2	7	2	567	64.6	6.11	1.52	2														High	High	1	Carbamidomethyl [C62]
FALSE	High	High	Master Protein	processed_PS_84_01093	hypothetical protein	FALSE	0.00092	0.00088	3.577	6	2	5	2	354	38.4	6.71	1.03	2														High	High	1	Carbamidomethyl [C59]
FALSE	High	High	Master Protein	processed_PS_84_03397	3-methylmercaptopropionyl-CoA dehydrogenase	FALSE	0.0009	0.00086	3.313	3	2	10	2	589	63.3	5.82	1.14	2														High	High	1
FALSE	High	High	Master Protein	processed_PS_84_03457	hypothetical protein	FALSE	0.0012	0.00115	7.272	13	3	26	3	253	28.1	7.77	4.4	3														High	High	1
FALSE	High	High	Master Protein	processed_PS_84_01939	NADH pyrophosphatase	FALSE	0.00629	0.00595	2.172	3	1	6	1	276	30.9	5.36	1.18	1														High	High	1
FALSE	Medium	Medium	Master Protein	processed_PS_84_00012	5-amino-6-(5-phospho-D-ribitylamino)uracil phosphatase YigB	FALSE	0.01058	0.01001	1.899	4	1	3	1	231	25.6	5.45	0.71	1														High	High	1
FALSE	Medium	Medium	Master Protein	processed_PS_84_03226	Cytochrome c551 peroxidase	FALSE	0.01386	0.01382	1.646	2	1	4	1	332	37.1	7.14	0.94	1														High	High	1
FALSE	High	High	Master Protein	Q3SX09	TREMBL:Q3SX09 (Bos taurus) similar to HBG protein	TRUE	0.00631	0.00597	2.225	5	1	2	1	201	22	9.39	0.61	1														High	High	1
FALSE	High	High	Master Protein	processed_PS_84_02960	Spermidine-binding periplasmic protein SpuE	FALSE	0.00104	0.00099	5.033	7	2	15	2	362	40	6.18	3.91	2														High	High	1
FALSE	Medium	Medium	Master Protein	Q0VCM5	TREMBL:Q0VCM5 (Bos taurus) Similar to Inter-alpha-trypsin inhibitor heavy chain H1	TRUE	0.01639	0.01606	1.484	1	1	2	1	906	101.2	7.4	0.29	1														n/a	High	1	Oxidation [M168(100)]
FALSE	High	High	Master Protein	processed_PS_84_01176	Glycine cleavage system H protein	FALSE	0.001	0.00095	4.675	16	1	29	1	127	13.9	4.09	5.52	1														High	High	1
FALSE	Medium	Medium	Master Protein	processed_PS_84_00525	Biotin synthase	FALSE	0.01583	0.01555	1.553	2	1	1	1	352	38.9	5.92	0.63	1														High	n/a	1
FALSE	High	High	Master Protein	processed_PS_84_04441	Murein DD-endopeptidase MepS/Murein LD-carboxypeptidase	FALSE	0.00988	0.00935	1.918	3	1	1	1	212	23	9.29	0.71	1														n/a	High	1
FALSE	High	High	Master Protein	processed_PS_84_04245	4-chlorobenzoyl coenzyme A dehalogenase	FALSE	0.00096	0.00091	4.145	13	3	8	3	229	24.6	8.73	3.26	3														High	High	1
FALSE	High	High	Master Protein	processed_PS_84_03585	hypothetical protein	FALSE	0.00104	0.00099	5.054	9	2	5	2	387	40.2	4.7	1.18	2														High	High	1
FALSE	Medium	Medium	Master Protein	processed_PS_84_05433	hypothetical protein	FALSE	0.04648	0.04429	1.031	5	1	1	1	149	16.7	6.54	0.37	1														n/a	High	1
FALSE	High	High	Master Protein	processed_PS_84_00146	hypothetical protein	FALSE	0.00108	0.00103	5.578	7	1	17	1	135	15.5	3.78	4.42	1														High	High	1	Oxidation [M1(100)]
FALSE	High	High	Master Protein	processed_PS_84_00471	putative N-methylproline demethylase	FALSE	0.00089	0.00085	3.184	3	2	6	2	686	75.7	6.18	1.94	2														High	High	1
FALSE	Medium	Medium	Master Protein	processed_PS_84_01253	C4-dicarboxylate transport transcriptional regulatory protein DctD	FALSE	0.03826	0.03655	1.094	3	1	1	1	442	48.7	5.67	0.13	1														n/a	High	1
FALSE	High	High	Master Protein	processed_PS_84_00533	3-methylmercaptopropionyl-CoA dehydrogenase	FALSE	0.00129	0.00123	8.492	7	4	8	4	592	63.6	5.21	2.42	4														High	High	1
FALSE	High	High	Master Protein	processed_PS_84_03021	hypothetical protein	FALSE	0.00097	0.00092	4.25	20	2	9	2	103	11.8	5.86	2.82	2														High	High	1
FALSE	Medium	Medium	Master Protein	processed_PS_84_00399	Ribosomal protein S6--L-glutamate ligase	FALSE	0.01132	0.01071	1.885	3	1	1	1	301	32.6	9.6	0.4	1														n/a	High	1
FALSE	Low	Low	Master Protein	processed_PS_84_00239	hypothetical protein	FALSE	0.05287	0.05092	0.96	12	1	2	1	93	10.1	8.76	0.16	1														High	n/a	1
FALSE	Low	Low	Master Protein	processed_PS_84_02383	Ribose import binding protein RbsB	FALSE	0.05284	0.05089	0.958	4	1	3	1	323	34.8	6.96	0.1	1														High	High	1
FALSE	Medium	Medium	Master Protein	processed_PS_84_05010	Ribosomal RNA large subunit methyltransferase H	FALSE	0.01261	0.01195	1.789	6	1	12	1	155	17.7	8.78	2.98	1														High	High	1
FALSE	High	High	Master Protein	processed_PS_84_05349	Phosphopantetheine adenylyltransferase	FALSE	0.00138	0.00134	9.773	31	4	46	4	159	17.8	7.64	13.99	4														High	High	1
FALSE	Medium	Medium	Master Protein	processed_PS_84_04158	UvrABC system protein B	FALSE	0.02114	0.02049	1.402	1	1	2	1	671	76	5.29	1.01	1														High	High	1
FALSE	High	High	Master Protein	P20930	SWISS-PROT:P20930 Tax_Id=9606 Gene_Symbol=FLG Filaggrin	TRUE	0.00134	0.00129	9.153	2	4	5	4	4061	434.9	9.25	2.36	4														High	n/a	1
FALSE	High	High	Master Protein	processed_PS_84_03517	Tryptophan decarboxylase	FALSE	0.00097	0.00093	4.268	6	2	5	2	470	51.4	5.4	1.01	2														High	High	1
FALSE	Medium	Medium	Master Protein	processed_PS_84_04998	DNA polymerase III subunit delta	FALSE	0.01131	0.01071	1.884	3	1	4	1	345	37.5	6.93	0.9	1														n/a	High	1
FALSE	High	High	Master Protein	processed_PS_84_04336	N-acetylmuramic acid 6-phosphate phosphatase	FALSE	0.0063	0.00596	2.215	5	1	2	1	223	24.3	4.86	0.5	1														High	High	1
FALSE	Medium	Medium	Master Protein	processed_PS_84_04323	UDP-N-acetyl-D-glucosamine 6-dehydrogenase	FALSE	0.04078	0.03892	1.068	3	1	9	1	421	45.9	5.72	1.61	1														n/a	High	1
FALSE	High	High	Master Protein	processed_PS_84_01699	2-hydroxy-3-oxopropionate reductase	FALSE	0.0012	0.00115	7.334	12	3	9	3	297	30.8	6.89	1.3	3														High	High	1	Oxidation [M94(100)]
FALSE	Medium	Medium	Master Protein	processed_PS_84_02421	Acyl-homoserine-lactone synthase	FALSE	0.02437	0.02353	1.337	8	1	13	1	191	21.3	8.66	0.69	1														High	High	1
FALSE	Medium	Medium	Master Protein	processed_PS_84_01919	hypothetical protein	FALSE	0.01636	0.01602	1.469	11	1	7	1	87	9.5	9.94	0.9	1														High	High	1
FALSE	High	High	Master Protein	processed_PS_84_00145	hypothetical protein	FALSE	0.00089	0.00085	3.198	4	1	2	1	284	30.6	7.14	0.91	1														High	High	1
FALSE	Medium	Medium	Master Protein	processed_PS_84_03931	hypothetical protein	FALSE	0.01578	0.01551	1.54	5	1	10	1	184	20.5	5.4	1.97	1														High	High	1
FALSE	High	High	Master Protein	processed_PS_84_00529	ATP-dependent dethiobiotin synthetase BioD 1	FALSE	0.00097	0.00093	4.304	9	2	22	2	226	23.8	5.38	4.32	2														High	High	1
FALSE	Medium	Medium	Master Protein	processed_PS_84_00445	putative Fe(2+)-trafficking protein	FALSE	0.01521	0.01498	1.612	9	1	1	1	90	10.6	5.48	0.46	1														n/a	High	1
FALSE	High	High	Master Protein	processed_PS_84_01730	hypothetical protein	FALSE	0.00327	0.00311	2.47	2	1	2	1	446	50.1	9.85	0.93	1														High	High	1
FALSE	High	High	Master Protein	processed_PS_84_04391	Phthiocerol synthesis polyketide synthase type I PpsC	FALSE	0.00175	0.00167	3.019	5	2	10	2	320	33.9	5.03	2.26	2														High	High	1
FALSE	Medium	Medium	Master Protein	processed_PS_84_03922	hypothetical protein	FALSE	0.04964	0.04723	1.007	10	1	2	1	87	9.9	9.52	0.56	1														High	High	1
FALSE	High	High	Master Protein	processed_PS_84_00655	UvrABC system protein A	FALSE	0.00096	0.00091	4.154	3	2	2	2	944	104.3	6.96	0.28	2														High	High	1
FALSE	High	High	Master Protein	processed_PS_84_02172	Pyrimidine/purine nucleotide 5'-monophosphate nucleosidase	FALSE	0.00138	0.00134	9.763	9	4	23	4	457	50.7	6.68	5.77	4														High	High	1
FALSE	Medium	Medium	Master Protein	processed_PS_84_03750	hypothetical protein	FALSE	0.01257	0.01191	1.767	5	1	5	1	217	23.7	6.77	0.98	1														High	High	1
FALSE	Medium	Medium	Master Protein	processed_PS_84_03928	hypothetical protein	FALSE	0.04264	0.04068	1.051	2	1	1	1	519	54.6	5.19	0.22	1														n/a	High	1
FALSE	High	High	Master Protein	processed_PS_84_04600	Protein YrdA	FALSE	0.00255	0.00242	2.756	4	1	1	1	174	18.4	6.4	0.58	1														n/a	High	1
FALSE	Medium	Medium	Master Protein	processed_PS_84_03337	1,4-dihydroxy-2-naphthoyl-CoA synthase	FALSE	0.02961	0.02842	1.232	3	1	10	1	357	39.3	5.35	1.59	1														High	High	1	Carbamidomethyl [C71]
FALSE	High	High	Master Protein	processed_PS_84_00341	Glutathione S-transferase	FALSE	0.00094	0.0009	3.927	10	2	3	2	220	24.4	5.97	0.93	2														High	High	1
FALSE	High	High	Master Protein	processed_PS_84_01499	Long-chain-fatty-acid--CoA ligase	FALSE	0.00174	0.00166	2.896	4	2	6	2	562	61.7	7.69	0.94	2														High	High	1
FALSE	Low	Medium	Master Protein	processed_PS_84_02310	D-serine dehydratase	FALSE	0.05052	0.04809	0.984	2	1	1	1	449	47.9	5.73	0.19	1														n/a	High	1
FALSE	High	High	Master Protein	processed_PS_84_01716	Guanine deaminase	FALSE	0.00557	0.00527	2.281	3	1	2	1	434	48.1	5.72	0.44	1														High	High	1
FALSE	Medium	Medium	Master Protein	processed_PS_84_05020	Ribosomal protein L11 methyltransferase	FALSE	0.02442	0.02358	1.344	5	1	1	1	292	31.9	4.44	0.13	1														n/a	High	1
FALSE	High	High	Master Protein	processed_PS_84_05099	Modulator of FtsH protease HflC	FALSE	0.00334	0.00317	2.653	3	1	8	1	289	33	9.38	1.72	1														High	High	1
FALSE	Medium	Medium	Master Protein	processed_PS_84_03702	Oxygen-insensitive NAD(P)H nitroreductase	FALSE	0.01389	0.01385	1.663	4	1	2	1	217	24.2	7.25	0.88	1														n/a	High	1
FALSE	Low	Medium	Master Protein	processed_PS_84_03965	hypothetical protein	FALSE	0.05046	0.04803	0.981	4	1	2	1	194	21.9	5.2	0.3	1														n/a	High	1	Carbamidomethyl [C146]
FALSE	Medium	Medium	Master Protein	processed_PS_84_05444	Exopolyphosphatase	FALSE	0.02953	0.02835	1.208	2	1	1	1	500	56	6.86	0.37	1														High	n/a	1
FALSE	High	High	Master Protein	processed_PS_84_00797	N-carbamoyl-L-amino-acid hydrolase	FALSE	0.00105	0.001	5.169	4	2	9	1	425	45.2	5.86	5.05	2														n/a	High	1
FALSE	Medium	Medium	Master Protein	Q3MHN2	SWISS-PROT:Q3MHN2 (Bos taurus) Complement component C9 precursor	TRUE	0.02963	0.02844	1.235	2	1	2	1	548	62	5.9	0.65	1														High	n/a	1
FALSE	Medium	Medium	Master Protein	processed_PS_84_03292	Exodeoxyribonuclease III	FALSE	0.01245	0.01179	1.68	3	1	12	1	270	30.9	6.7	1.93	1														High	High	1
FALSE	High	High	Master Protein	processed_PS_84_04584	Homoserine dehydrogenase	FALSE	0.00098	0.00093	4.323	4	2	10	2	434	46.2	5.4	3.28	2														n/a	High	1	Oxidation [M319(100)]
FALSE	Medium	Medium	Master Protein	processed_PS_84_05246	Imidazolonepropionase	FALSE	0.01201	0.01137	1.858	2	1	6	1	401	43	5.74	2.88	1														High	High	1
FALSE	High	High	Master Protein	processed_PS_84_00502	Bifunctional glutamine synthetase adenylyltransferase/adenylyl-removing enzyme	FALSE	0.00334	0.00317	2.66	1	1	3	1	977	109.4	5.63	1.42	1														n/a	High	1
FALSE	High	High	Master Protein	processed_PS_84_04933	Pyruvate dehydrogenase complex repressor	FALSE	0.00632	0.00598	2.23	4	1	2	1	255	28.7	6.46	0.75	1														High	High	1
FALSE	Medium	Medium	Master Protein	processed_PS_84_05146	hypothetical protein	FALSE	0.03329	0.03187	1.147	4	1	6	1	201	23.1	10.45	2.25	1														High	High	1
FALSE	High	High	Master Protein	processed_PS_84_02113	putative 3-hydroxybutyryl-CoA dehydrogenase	FALSE	0.00101	0.00097	4.824	11	2	18	2	282	30.1	6.21	3.07	2														High	High	1
FALSE	Medium	Medium	Master Protein	processed_PS_84_02777	Glyoxylate/hydroxypyruvate reductase B	FALSE	0.0496	0.0472	1.006	4	1	2	1	320	34.5	6.33	0.32	1														High	High	1
FALSE	Medium	Medium	Master Protein	processed_PS_84_04322	UDP-N-acetylglucosamine 4-epimerase	FALSE	0.02697	0.02596	1.27	2	1	1	1	341	37.6	7.44	0.3	1														n/a	High	1
FALSE	High	High	Master Protein	processed_PS_84_01327	2-hydroxy-3-oxopropionate reductase	FALSE	0.00107	0.00102	5.463	13	3	19	3	295	30.7	5.68	3.4	3														High	High	1	Carbamidomethyl [C59]
FALSE	Low	Medium	Master Protein	processed_PS_84_04546	hypothetical protein	FALSE	0.05069	0.04824	0.994	9	1	2	1	114	12.7	4.87	0.44	1														High	High	1	Oxidation [M41(100)]
FALSE	High	High	Master Protein	processed_PS_84_01454	Cystathionine beta-lyase	FALSE	0.00103	0.00099	5.007	5	2	20	2	393	42.5	6.54	8.4	2														High	High	1
FALSE	Medium	Medium	Master Protein	processed_PS_84_01113	hypothetical protein	FALSE	0.03769	0.03601	1.101	5	1	1	1	295	31.4	6.29	0.19	1														n/a	High	1
FALSE	High	High	Master Protein	processed_PS_84_01132	Fumarate hydratase class II	FALSE	0.00121	0.00116	7.437	11	3	7	3	458	48.4	6.05	1.84	3														High	High	1	Oxidation [M11(100)]
FALSE	Low	Low	Master Protein	processed_PS_84_03685	Gamma-glutamylputrescine oxidoreductase	FALSE	0.0528	0.05086	0.958	2	1	2	1	427	46.6	8.13	1.54	1														High	High	1
FALSE	Medium	Medium	Master Protein	processed_PS_84_04750	GTP cyclohydrolase 1 type 2	FALSE	0.02448	0.02362	1.353	5	1	4	1	252	27.4	5.31	0.29	1														n/a	High	1
FALSE	High	High	Master Protein	processed_PS_84_00895	hypothetical protein	FALSE	0.00089	0.00085	3.183	6	1	3	1	129	14.5	5.41	0.7	1														High	High	1	Oxidation [M1(100)]
FALSE	Medium	Medium	Master Protein	processed_PS_84_04897	Pantothenate synthetase	FALSE	0.03514	0.03361	1.122	3	1	3	1	287	31.1	6.65	1.39	1														High	High	1
FALSE	Medium	Medium	Master Protein	processed_PS_84_00006	Iron-sulfur cluster assembly protein CyaY	FALSE	0.01255	0.01189	1.736	10	1	5	1	110	12.6	4.31	1.63	1														High	High	1
FALSE	Medium	Medium	Master Protein	processed_PS_84_02167	Creatinase	FALSE	0.04458	0.0425	1.042	3	1	2	1	403	45.6	6.21	0.33	1														n/a	High	1
FALSE	High	High	Master Protein	processed_PS_84_04629	FAD assembly factor SdhE	FALSE	0.00093	0.00089	3.789	21	2	12	2	84	10.3	4.67	4.21	2														High	High	1
FALSE	High	High	Master Protein	processed_PS_84_03925	Universal stress protein E	FALSE	0.004	0.00379	2.33	3	1	9	1	287	31.2	6.52	4.51	1														High	High	1
FALSE	High	High	Master Protein	processed_PS_84_03428	Toluene efflux pump outer membrane protein TtgI	FALSE	0.00114	0.00108	6.523	9	4	5	4	496	53.9	5.55	1.47	4														High	High	1
FALSE	Medium	Medium	Master Protein	processed_PS_84_03911	2-succinyl-6-hydroxy-2, 4-cyclohexadiene-1-carboxylate synthase	FALSE	0.02569	0.02476	1.315	4	1	2	1	332	36.9	6.92	0.15	1														High	High	1	Carbamidomethyl [C104]
FALSE	Medium	Medium	Master Protein	processed_PS_84_03899	Acetyl-coenzyme A synthetase	FALSE	0.01246	0.01181	1.692	2	1	4	1	548	59.8	6.14	0.59	1														High	High	1
FALSE	Medium	Medium	Master Protein	processed_PS_84_03614	hypothetical protein	FALSE	0.04954	0.04715	1	3	1	2	1	327	36.2	8.78	0.48	1														High	High	1
FALSE	High	High	Master Protein	processed_PS_84_00975	hypothetical protein	FALSE	0.0012	0.00115	7.41	22	3	9	3	158	17.4	6.37	1.43	3														High	High	1	Oxidation [M128(100)]; Carbamidomethyl [C49]
FALSE	High	High	Master Protein	processed_PS_84_00581	Anthranilate synthase component 1	FALSE	0	0	18.207	15	7	27	7	493	54.3	5.2	11.63	7														High	High	1
FALSE	High	High	Master Protein	processed_PS_84_00080	Phosphomannomutase/phosphoglucomutase	FALSE	0.00095	0.00091	4.09	5	2	12	2	466	50.6	5.31	1.4	2														High	High	1
FALSE	High	High	Master Protein	processed_PS_84_02950	Histidinol-phosphatase	FALSE	0.00115	0.00109	6.585	10	3	17	3	263	27.8	4.7	4.05	3														High	High	1
FALSE	Medium	Medium	Master Protein	processed_PS_84_03442	Glutamine transport ATP-binding protein GlnQ	FALSE	0.01768	0.01725	1.444	4	1	1	1	260	28.7	6.87	0.24	1														n/a	High	1	Carbamidomethyl [C52]
FALSE	High	High	Master Protein	processed_PS_84_03716	hypothetical protein	FALSE	0.00175	0.00167	2.942	7	2	5	2	336	36.6	5.82	1.03	2														High	High	1	Oxidation [M312(100)]
FALSE	Medium	Medium	Master Protein	processed_PS_84_00918	Molybdopterin-synthase adenylyltransferase	FALSE	0.03067	0.02943	1.169	4	1	1	1	251	26.6	5.45	0.35	1														n/a	High	1
FALSE	High	High	Master Protein	processed_PS_84_00879	hypothetical protein	FALSE	0.00324	0.00306	2.426	5	1	3	1	191	21	8.9	0.94	1														High	High	1
FALSE	High	High	Master Protein	processed_PS_84_03856	hypothetical protein	FALSE	0.00772	0.0073	2.011	2	1	1	1	349	38.5	8.25	0.29	1														n/a	High	1
FALSE	High	High	Master Protein	processed_PS_84_02951	Universal stress protein E	FALSE	0.00922	0.00871	1.967	3	1	1	1	296	32.6	6.29	0.4	1														n/a	High	1
FALSE	High	High	Master Protein	processed_PS_84_03017	hypothetical protein	FALSE	0.00097	0.00093	4.275	16	2	5	2	155	16.9	4.79	0.84	2														High	High	1
FALSE	Medium	Medium	Master Protein	processed_PS_84_03987	putative protein YcbX	FALSE	0.03089	0.02962	1.206	4	1	3	1	267	29.6	7.17	0.8	1														n/a	High	1
FALSE	Medium	Medium	Master Protein	processed_PS_84_03283	hypothetical protein	FALSE	0.01571	0.01543	1.512	7	1	3	1	124	13.9	9.63	0.3	1														High	High	1
FALSE	Medium	Medium	Master Protein	processed_PS_84_00379	hypothetical protein	FALSE	0.04645	0.04424	1.028	3	1	3	1	310	33.5	6.8	0.56	1														High	High	1
FALSE	High	High	Master Protein	processed_PS_84_01120	Glutamyl-tRNA(Gln) amidotransferase subunit C	FALSE	0.00327	0.00311	2.468	20	1	7	1	95	10.4	4.7	0.61	1														High	High	1
FALSE	High	High	Master Protein	processed_PS_84_04285	Glycerol-3-phosphate cytidylyltransferase	FALSE	0.00098	0.00094	4.429	28	3	8	3	131	14.9	6.19	1.25	3														High	High	1
FALSE	Medium	Medium	Master Protein	Q1A7A4	TREMBL:Q1A7A4 (Bos taurus) similar to complement component C5	TRUE	0.03706	0.03542	1.107	0	1	1	1	1677	188.6	6.65	0.84	1														High	n/a	1
FALSE	Medium	Medium	Master Protein	processed_PS_84_02446	Ribose import ATP-binding protein RbsA	FALSE	0.0382	0.0365	1.087	3	1	6	1	503	54.1	7.49	0.44	1														n/a	High	1	Carbamidomethyl [C268]
FALSE	Medium	Medium	Master Protein	processed_PS_84_02002	Oligogalacturonate-specific porin KdgM	FALSE	0.0113	0.01069	1.874	8	2	3	2	241	28.5	8.66	0.67	2														n/a	High	1
FALSE	High	High	Master Protein	Q3MHH8	TREMBL:Q3MHH8 (Bos taurus) Amylase, alpha 2B; pancreatic	TRUE	0.00557	0.00527	2.283	2	1	7	1	511	57.4	6.42	1.6	1														High	High	1	Carbamidomethyl [C43]
FALSE	Medium	Medium	Master Protein	processed_PS_84_02017	HTH-type transcriptional repressor NicR	FALSE	0.03065	0.02941	1.168	6	1	1	1	158	17.3	6.77	0.19	1														n/a	High	1
FALSE	Low	Low	Master Protein	processed_PS_84_02991	Error-prone DNA polymerase	FALSE	0.05273	0.0508	0.953	1	1	11	1	1026	114.9	7.4	1.6	1														High	High	1
FALSE	Medium	Medium	Master Protein	processed_PS_84_00267	putative GTP-binding protein EngB	FALSE	0.01638	0.01604	1.481	5	1	1	1	210	23.4	9.11	0.27	1														n/a	High	1
FALSE	High	High	Master Protein	processed_PS_84_04674	hypothetical protein	FALSE	0.00175	0.00168	3.031	7	1	3	1	130	14.8	6.38	1.28	1														High	High	1
FALSE	High	High	Master Protein	processed_PS_84_01645	hypothetical protein	FALSE	0.00144	0.00139	10.47	12	3	18	3	421	43.4	4.77	2.93	3														High	High	1
FALSE	Medium	Medium	Master Protein	processed_PS_84_01346	Acetolactate synthase	FALSE	0.01577	0.01548	1.528	1	1	3	1	547	60	6.05	1.75	1														High	High	1
FALSE	High	High	Master Protein	processed_PS_84_04722	UDP-N-acetylmuramoyl-tripeptide--D-alanyl-D- alanine ligase	FALSE	0.00095	0.0009	4.05	4	2	5	2	455	46.7	6.64	1.15	2														High	High	1
FALSE	Medium	Medium	Master Protein	processed_PS_84_03158	hypothetical protein	FALSE	0.01706	0.01668	1.466	2	1	13	1	524	57.6	7.27	1.53	1														High	High	1
FALSE	Medium	Medium	Master Protein	processed_PS_84_01210	6-phosphogluconolactonase	FALSE	0.01247	0.01181	1.692	4	1	2	1	237	25	6.64	0.86	1														High	n/a	1
FALSE	High	High	Master Protein	processed_PS_84_00700	Farnesyl diphosphate synthase	FALSE	0.00096	0.00092	4.231	14	3	11	3	295	31.3	5.19	2.74	3														High	High	1
FALSE	High	High	Master Protein	processed_PS_84_04374	hypothetical protein	FALSE	0.00114	0.00109	6.538	10	3	15	3	275	30.8	5.69	5.6	3														High	High	1
FALSE	High	High	Master Protein	processed_PS_84_00005	Regulator of nucleoside diphosphate kinase	FALSE	0.00172	0.00163	2.796	12	1	16	1	136	14.7	4.75	2.32	1														High	High	1
FALSE	Medium	Medium	Master Protein	processed_PS_84_00939	hypothetical protein	FALSE	0.02246	0.02172	1.386	2	1	2	1	388	43.8	7.27	0.25	1														High	High	1
FALSE	High	High	Master Protein	processed_PS_84_03863	hypothetical protein	FALSE	0.00402	0.0038	2.362	5	1	3	1	197	21.4	6.34	0.97	1														High	High	1
FALSE	Medium	Medium	Master Protein	processed_PS_84_03031	hypothetical protein	FALSE	0.01254	0.01188	1.727	4	1	5	1	179	20.4	8.25	2.4	1														High	High	1
FALSE	High	High	Master Protein	processed_PS_84_01377	hypothetical protein	FALSE	0.00986	0.00933	1.915	5	1	2	1	153	17.6	9.23	0.4	1														n/a	High	1
FALSE	Medium	Medium	Master Protein	processed_PS_84_02889	Protein MgtC	FALSE	0.04775	0.04545	1.022	3	1	3	1	237	25.6	7.2	0.81	1														n/a	High	1
FALSE	Medium	Medium	Master Protein	processed_PS_84_05212	Putative pre-16S rRNA nuclease	FALSE	0.02635	0.02537	1.304	7	1	6	1	141	15.5	7.36	1.19	1														High	High	1
FALSE	High	High	Master Protein	processed_PS_84_03828	hypothetical protein	FALSE	0.00093	0.00089	3.888	9	2	5	2	259	29.4	10.27	0.72	2														High	High	1
FALSE	Medium	Medium	Master Protein	processed_PS_84_01400	hypothetical protein	FALSE	0.01197	0.01133	1.835	11	1	1	1	73	7.9	7.77	0.46	1														n/a	High	1
FALSE	High	High	Master Protein	Q8N1N4-2	SWISS-PROT:Q8N1N4-2 Tax_Id=9606 Gene_Symbol=KRT78 Isoform 2 of Keratin, type II cytoskeletal 78	TRUE	0.00111	0.00106	6.063	4	3	20	1	521	56.9	6.02	14.2	3														High	n/a	1	Carbamidomethyl [C423]
FALSE	Medium	Medium	Master Protein	processed_PS_84_01425	Glycine cleavage system transcriptional repressor	FALSE	0.02045	0.01984	1.405	5	1	4	1	186	20.5	5.14	0.98	1														High	n/a	1
FALSE	High	High	Master Protein	processed_PS_84_04505	3-hydroxyacyl-[acyl-carrier-protein] dehydratase FabZ	FALSE	0	0	11.223	41	5	23	5	146	16.6	6.77	6.03	5														High	High	1	Carbamidomethyl [C135; C141]
FALSE	High	High	Master Protein	processed_PS_84_03671	HTH-type transcriptional repressor PurR	FALSE	0.00092	0.00088	3.646	8	2	4	2	340	36.6	6.33	0.61	2														High	High	1
FALSE	Medium	Medium	Master Protein	processed_PS_84_02178	Gentisate transporter	FALSE	0.03766	0.03598	1.101	2	1	8	1	450	48.1	9.07	1.79	1														n/a	High	1
FALSE	High	High	Master Protein	processed_PS_84_02468	hypothetical protein	FALSE	0.00177	0.00169	3.088	6	1	8	1	166	18.1	5.4	2.23	1														High	High	1
FALSE	High	High	Master Protein	processed_PS_84_01161	Nucleoid-associated protein YejK	FALSE	0.00918	0.00868	1.956	4	1	1	1	335	37.5	5.78	0.14	1														High	n/a	1
FALSE	Medium	Medium	Master Protein	processed_PS_84_01555	hypothetical protein	FALSE	0.03516	0.03363	1.134	3	1	1	1	355	40	9.79	0.11	1														n/a	High	1	Oxidation [M173(100)]
FALSE	High	High	Master Protein	processed_PS_84_01219	GMP synthase [glutamine-hydrolyzing]	FALSE	0.00778	0.00736	2.053	2	1	12	1	525	58.1	5.57	3.87	1														High	High	1
FALSE	High	High	Master Protein	processed_PS_84_05110	Oligoribonuclease	FALSE	0.0033	0.00314	2.54	4	1	21	1	180	20.8	5.95	5.61	1														High	High	1
FALSE	High	High	Master Protein	processed_PS_84_03177	hypothetical protein	FALSE	0.00403	0.00381	2.366	7	1	1	1	155	16.3	6.25	0.36	1														High	n/a	1
FALSE	High	High	Master Protein	processed_PS_84_00588	Protein YhfA	FALSE	0.00117	0.00112	6.823	34	4	34	4	140	15.1	6.32	12.9	4														High	High	1	Carbamidomethyl [C70; C117]
FALSE	Low	Medium	Master Protein	processed_PS_84_01042	Omega-amidase YafV	FALSE	0.05043	0.048	0.98	3	1	4	1	263	29.7	6.54	0.75	1														High	High	1
FALSE	Medium	Medium	Master Protein	processed_PS_84_04141	3-isopropylmalate dehydratase large subunit	FALSE	0.02113	0.02048	1.401	2	1	3	1	477	51.2	5.83	0.99	1														n/a	High	1
FALSE	High	High	Master Protein	processed_PS_84_01547	hypothetical protein	FALSE	0.00127	0.00122	8.386	22	4	9	4	138	15.8	9.66	2.58	4														High	High	1	Oxidation [M56(100); M60(100)]
FALSE	High	High	Master Protein	processed_PS_84_00694	hypothetical protein	FALSE	0.00097	0.00093	4.282	11	2	10	2	247	28.3	6.11	1.24	2														High	High	1
FALSE	High	High	Master Protein	Q3SX28	TREMBL:Q3SX28;Q5KR48 (Bos taurus) Tropomyosin 2	TRUE	0.00625	0.00591	2.097	2	1	6	1	284	33	4.69	4.06	1														High	n/a	1
FALSE	High	High	Master Protein	processed_PS_84_00083	Exodeoxyribonuclease	FALSE	0.00105	0.001	5.197	10	2	17	2	259	29.8	5.29	2.91	2														High	High	1
FALSE	High	High	Master Protein	processed_PS_84_04381	putative M18 family aminopeptidase 2	FALSE	0.00116	0.0011	6.727	6	3	24	2	429	47	5.87	15.83	3														High	High	1
FALSE	High	High	Master Protein	processed_PS_84_00276	Alginate biosynthesis transcriptional regulatory protein AlgB	FALSE	0.00323	0.00306	2.394	3	1	4	1	448	49.6	5.71	1.22	1														High	High	1
FALSE	Medium	Medium	Master Protein	processed_PS_84_01856	Ribonuclease HI	FALSE	0.03324	0.03183	1.143	5	1	1	1	148	16.9	8.44	0.37	1														High	Peak Found	1
FALSE	High	High	Master Protein	processed_PS_84_02129	Porin-like protein NicP	FALSE	0.00332	0.00315	2.593	5	2	3	2	417	45.9	5.49	0.98	2														n/a	High	1
FALSE	High	High	Master Protein	processed_PS_84_01404	Holliday junction ATP-dependent DNA helicase RuvA	FALSE	0.0092	0.0087	1.964	6	1	1	1	205	22.4	8.12	0.23	1														n/a	High	1	Carbamidomethyl [C101]
FALSE	Low	Low	Master Protein	processed_PS_84_04733	Stringent starvation protein B	FALSE	0.05277	0.05085	0.927	16	1	6	1	143	15.5	4.48	0.31	1														High	High	1
FALSE	High	High	Master Protein	processed_PS_84_00406	hypothetical protein	FALSE	0.00099	0.00094	4.507	34	3	8	3	160	15.9	9.79	0.8	3														High	High	1
FALSE	Medium	Medium	Master Protein	processed_PS_84_01816	Toluene efflux pump outer membrane protein TtgI	FALSE	0.01262	0.01195	1.794	2	1	3	1	479	51.7	6.74	0.76	1														High	High	1
FALSE	Medium	Medium	Master Protein	processed_PS_84_04560	putative biofilm formation methyltransferase WspC	FALSE	0.0307	0.02945	1.179	3	1	2	1	424	46.9	8.43	0.47	1														n/a	High	1
FALSE	High	High	Master Protein	processed_PS_84_05115	Thiosulfate sulfurtransferase	FALSE	0.00092	0.00087	3.503	8	2	3	2	269	29.4	6.02	0.58	2														n/a	High	1
FALSE	High	High	Master Protein	processed_PS_84_04330	3-phosphoshikimate 1-carboxyvinyltransferase	FALSE	0.00132	0.00128	8.956	7	4	16	4	746	79.1	6.33	4.09	4														High	High	1
FALSE	High	High	Master Protein	processed_PS_84_04272	hypothetical protein	FALSE	0.00126	0.00121	8.259	13	4	8	4	247	27.7	5.31	2.5	4														High	High	1
FALSE	High	High	Master Protein	processed_PS_84_03234	hypothetical protein	FALSE	0.00554	0.00524	2.235	7	1	8	1	192	21.1	8.27	0.67	1														High	High	1
FALSE	High	High	Master Protein	processed_PS_84_05154	Ribosomal RNA large subunit methyltransferase J	FALSE	0.00326	0.0031	2.467	4	1	4	1	278	31.9	7.34	0.63	1														High	High	1
FALSE	Medium	Medium	Master Protein	processed_PS_84_04310	dTDP-4-dehydrorhamnose reductase	FALSE	0.0152	0.01497	1.607	4	1	2	1	298	32	6.23	0.31	1														High	High	1
FALSE	Medium	Medium	Master Protein	processed_PS_84_03761	Methionine synthase	FALSE	0.01451	0.01444	1.619	1	1	1	1	1235	135.4	5.05	0.57	1														High	n/a	1
FALSE	High	High	Master Protein	processed_PS_84_04915	Phosphoglucosamine mutase	FALSE	0.00094	0.0009	3.973	7	3	8	3	446	47.7	6.11	2.13	3														High	High	1
FALSE	High	High	Master Protein	processed_PS_84_01406	Acyl-CoA thioester hydrolase YbgC	FALSE	0.00769	0.00728	1.987	7	1	1	1	150	17.2	6.54	0.13	1														n/a	High	1
FALSE	Low	Low	Master Protein	processed_PS_84_00573	Membrane-bound lytic murein transglycosylase F	FALSE	0.05229	0.05039	0.936	1	1	2	1	795	89.3	5.64	1.19	1														n/a	High	1
FALSE	Low	Medium	Master Protein	processed_PS_84_04461	hypothetical protein	FALSE	0.05039	0.04797	0.978	6	1	1	1	145	15.9	7.34	0.1	1														High	n/a	1
FALSE	High	High	Master Protein	processed_PS_84_04987	Glutamate-1-semialdehyde 2,1-aminomutase	FALSE	0.0011	0.00104	5.855	11	3	26	3	427	45.1	5.87	11.98	3														High	High	1
FALSE	High	High	Master Protein	processed_PS_84_01607	Chemotaxis protein CheV	FALSE	0.0009	0.00086	3.323	6	2	3	2	309	34.5	6.25	1.2	2														n/a	High	1
FALSE	High	High	Master Protein	processed_PS_84_00396	Protein YhgF	FALSE	0.00914	0.00865	1.932	1	1	2	1	774	84.6	6.67	0.94	1														High	High	1
FALSE	High	High	Master Protein	processed_PS_84_04714	Cell division protein FtsA	FALSE	0.00102	0.00097	4.856	6	2	18	2	420	44.9	5.34	3.18	2														High	High	1
FALSE	Medium	Medium	Master Protein	processed_PS_84_01041	Methionine aminotransferase	FALSE	0.01202	0.01138	1.859	2	1	1	1	382	42.4	5.99	0.43	1														n/a	High	1
FALSE	High	High	Master Protein	processed_PS_84_03187	Benzaldehyde dehydrogenase [NAD(+)]	FALSE	0.00917	0.00867	1.951	1	1	1	1	486	51.2	6	0.55	1														High	n/a	1
FALSE	Medium	Medium	Master Protein	processed_PS_84_00394	Glutamate--cysteine ligase	FALSE	0.01637	0.01603	1.47	2	1	2	1	525	59.2	5.08	0.38	1														High	High	1
FALSE	High	High	Master Protein	processed_PS_84_01209	Glucose-6-phosphate 1-dehydrogenase	FALSE	0.0033	0.00314	2.56	3	2	4	2	489	55	6.76	0.97	2														High	High	1
FALSE	Medium	Medium	Master Protein	processed_PS_84_04763	Peroxide stress resistance protein YaaA	FALSE	0.01059	0.01002	1.903	5	1	2	1	259	29.4	6.24	0.32	1														n/a	High	1
FALSE	Medium	Medium	Master Protein	processed_PS_84_00831	High-affinity gluconate transporter	FALSE	0.03818	0.03648	1.087	4	1	5	1	461	47.5	9.11	0.3	1														High	High	1
FALSE	High	High	Master Protein	processed_PS_84_00756	hypothetical protein	FALSE	0.00174	0.00166	2.929	7	1	1	1	283	31.3	7.68	0.17	1														n/a	High	1
FALSE	Medium	Medium	Master Protein	processed_PS_84_01662	Protein-glutamate methylesterase/protein-glutamine glutaminase 1	FALSE	0.04328	0.04128	1.045	3	1	2	1	370	39.4	8.72	0.59	1														n/a	High	1
FALSE	High	High	Master Protein	processed_PS_84_00984	Outer membrane efflux protein BepC	FALSE	0.00106	0.00101	5.259	7	3	3	3	478	51.8	6.02	0.45	3														n/a	High	1
FALSE	High	High	Master Protein	processed_PS_84_05244	Proline iminopeptidase	FALSE	0.00106	0.00101	5.271	7	3	7	3	323	36.6	6.27	2.3	3														High	High	1
FALSE	High	High	Master Protein	processed_PS_84_00376	L-cystine import ATP-binding protein TcyC	FALSE	0.00173	0.00165	2.88	3	1	1	1	252	27.5	9.45	0.74	1														n/a	High	1
FALSE	High	High	Master Protein	processed_PS_84_01141	Lipopolysaccharide export system ATP-binding protein LptB	FALSE	0.00174	0.00166	2.913	7	1	1	1	241	26.5	7.02	0.33	1														n/a	High	1
FALSE	High	High	Master Protein	processed_PS_84_00298	Succinyl-CoA:coenzyme A transferase	FALSE	0.00122	0.00117	7.656	9	4	5	4	497	53.9	6.13	0.98	4														High	High	1
FALSE	High	High	Master Protein	processed_PS_84_04815	hypothetical protein	FALSE	0.00919	0.00869	1.958	5	1	7	1	151	15.9	4.45	2.58	1														High	High	1
FALSE	Low	Medium	Master Protein	processed_PS_84_03760	hypothetical protein	FALSE	0.05066	0.04821	0.992	1	1	1	1	766	87	7.46	0.54	1														High	Peak Found	1
FALSE	Medium	Medium	Master Protein	processed_PS_84_03076	Putative prophage major tail sheath protein	FALSE	0.0126	0.01194	1.778	3	1	3	1	388	41.5	5.8	0.37	1														High	n/a	1
FALSE	High	High	Master Protein	processed_PS_84_01886	Elongation factor G 2	FALSE	0	0	20.413	9	7	83	2	703	77.9	5.39	49.31	7														n/a	High	1	Oxidation [M364(100); M367(100); M559(100); M597(100); M615(100)]
FALSE	High	High	Master Protein	processed_PS_84_01468	Putative glutamine amidotransferase YafJ	FALSE	0.00701	0.00664	2.068	7	1	1	1	257	28.6	6.43	0.14	1														n/a	High	1
FALSE	High	High	Master Protein	processed_PS_84_03349	hypothetical protein	FALSE	0.00335	0.00318	2.683	5	1	7	1	355	38.5	4.98	1.03	1														High	High	1
FALSE	High	High	Master Protein	processed_PS_84_00920	Lipid A deacylase PagL	FALSE	0.00122	0.00117	7.765	14	2	42	2	172	18.7	4.84	15.28	2														High	High	1
FALSE	High	High	Master Protein	processed_PS_84_01504	Beta-ketodecanoyl-[acyl-carrier-protein] synthase	FALSE	0.00117	0.00112	6.861	7	2	8	2	373	40.3	5.72	2.14	2														High	High	1
FALSE	High	High	Master Protein	processed_PS_84_02341	Transcriptional regulatory protein QseB	FALSE	0.0077	0.00729	1.994	4	1	20	1	220	24.7	5.82	5.69	1														High	High	1
FALSE	Medium	Medium	Master Protein	processed_PS_84_00225	Tryptophan synthase beta chain	FALSE	0.01767	0.01724	1.428	4	1	4	1	405	44	6.44	0.52	1														High	High	1
FALSE	High	High	Master Protein	processed_PS_84_02380	Porin D	FALSE	0.00089	0.00085	3.267	6	2	6	2	449	49	5.8	0.77	2														High	High	1
FALSE	Medium	Medium	Master Protein	processed_PS_84_01633	Anaerobic nitric oxide reductase transcription regulator NorR	FALSE	0.03082	0.02956	1.197	2	1	8	1	491	55.5	5.69	1.82	1														High	High	1
FALSE	High	High	Master Protein	processed_PS_84_00564	Protein ApaG	FALSE	0.00096	0.00092	4.183	14	2	3	2	126	13.8	5.82	1.78	2														High	High	1
FALSE	Medium	Medium	Master Protein	processed_PS_84_05400	Cobalt-zinc-cadmium resistance protein CzcA	FALSE	0.01588	0.01561	1.57	2	1	14	1	1017	112.2	5.6	0.59	1														High	High	1
FALSE	Medium	Medium	Master Protein	processed_PS_84_00230	Limonene 1,2-monooxygenase	FALSE	0.03451	0.03302	1.136	3	1	1	1	334	36.8	6.39	0.12	1														n/a	High	1
FALSE	High	High	Master Protein	processed_PS_84_03670	Ribokinase	FALSE	0.0009	0.00085	3.276	9	2	9	2	302	31	5.43	1.09	2														High	High	1
FALSE	High	High	Master Protein	processed_PS_84_03923	hypothetical protein	FALSE	0.0009	0.00086	3.346	16	1	17	1	106	11.4	6.06	3.65	1														High	High	1
FALSE	Medium	Medium	Master Protein	processed_PS_84_04085	hypothetical protein	FALSE	0.03086	0.0296	1.202	18	1	1	1	96	10.6	4.25	0.12	1														High	n/a	1
FALSE	High	High	Master Protein	processed_PS_84_00539	PqqA binding protein	FALSE	0.00554	0.00524	2.245	9	1	4	1	91	10.4	4.59	1.11	1														High	High	1
FALSE	Medium	Medium	Master Protein	processed_PS_84_04401	hypothetical protein	FALSE	0.01705	0.01667	1.466	2	1	2	1	444	48.8	5.53	1	1														High	High	1
FALSE	High	High	Master Protein	processed_PS_84_04579	Succinyl-CoA--L-malate CoA-transferase beta subunit	FALSE	0.001	0.00096	4.73	7	2	2	2	399	43.3	5.62	0.53	2														High	High	1
FALSE	High	High	Master Protein	processed_PS_84_05304	Glutamate synthase [NADPH] large chain	FALSE	0	0	12.185	4	5	12	5	1481	161.6	6.33	3.37	5														High	High	1
FALSE	High	High	Master Protein	processed_PS_84_02650	Nodulation protein D 2	FALSE	0.00174	0.00166	2.933	6	2	7	2	304	33.3	6.71	1.9	2														High	High	1
FALSE	Medium	Medium	Master Protein	processed_PS_84_03949	tRNA-dihydrouridine(20/20a) synthase	FALSE	0.02177	0.02108	1.391	3	1	1	1	312	34.5	6.58	0.12	1														n/a	High	1
FALSE	Medium	Medium	Master Protein	processed_PS_84_03298	HTH-type transcriptional regulator PuuR	FALSE	0.01575	0.01546	1.525	5	1	4	1	181	20	5.25	1.14	1														High	High	1
FALSE	High	High	Master Protein	processed_PS_84_01497	(R)-specific enoyl-CoA hydratase	FALSE	0.00324	0.00307	2.439	5	1	2	1	156	17.1	5.87	0.96	1														High	High	1
FALSE	High	High	Master Protein	processed_PS_84_00411	ADP compounds hydrolase NudE	FALSE	0.00175	0.00167	2.992	13	2	11	2	188	20.9	4.88	2.68	2														High	High	1
FALSE	High	High	Master Protein	processed_PS_84_04666	Oxaloacetate decarboxylase	FALSE	0.00107	0.00102	5.487	11	3	15	3	289	31.5	5.29	2.72	3														High	High	1	Carbamidomethyl [C248]
FALSE	Medium	Medium	Master Protein	processed_PS_84_03318	Curli production assembly/transport component CsgG	FALSE	0.01251	0.01185	1.709	4	1	1	1	283	30.8	7.91	0.1	1														n/a	High	1
FALSE	High	High	Master Protein	processed_PS_84_01445	4-hydroxyproline 2-epimerase	FALSE	0.00329	0.00313	2.502	3	1	1	1	308	33.5	5.94	0.3	1														n/a	High	1	Carbamidomethyl [C236]
FALSE	High	High	Master Protein	processed_PS_84_05067	Serine 3-dehydrogenase	FALSE	0.0009	0.00086	3.364	11	2	2	2	254	27.4	6.35	0.42	2														n/a	High	1	Carbamidomethyl [C43; C185]
FALSE	High	High	Master Protein	processed_PS_84_01364	Ribonucleoside-diphosphate reductase subunit beta	FALSE	0.00172	0.00164	2.832	3	1	1	1	416	47	4.91	0.37	1														n/a	High	1
FALSE	High	High	Master Protein	processed_PS_84_03085	hypothetical protein	FALSE	0.00338	0.00321	2.724	13	1	2	1	106	11.6	6.29	0.56	1														High	High	1
FALSE	High	High	Master Protein	processed_PS_84_04464	putative protein YfgD	FALSE	0.00092	0.00088	3.648	14	2	7	2	117	12.8	7.34	1.63	2														High	High	1
FALSE	High	High	Master Protein	processed_PS_84_00757	hypothetical protein	FALSE	0.00326	0.0031	2.461	4	2	2	2	450	47	6.93	0.29	2														n/a	High	1
FALSE	High	High	Master Protein	processed_PS_84_01464	hypothetical protein	FALSE	0.00177	0.00169	3.082	9	1	3	1	123	13.9	7.88	0.96	1														High	High	1
FALSE	Medium	Medium	Master Protein	processed_PS_84_02043	hypothetical protein	FALSE	0.03078	0.02953	1.191	7	1	3	1	123	13.5	7.34	1.17	1														High	High	1
FALSE	High	High	Master Protein	processed_PS_84_03581	hypothetical protein	FALSE	0.00098	0.00094	4.389	1	2	4	2	1196	126.6	5.26	2.74	2														High	High	1
FALSE	High	High	Master Protein	processed_PS_84_01631	Flagellar secretion chaperone FliS	FALSE	0.00101	0.00096	4.794	18	2	6	2	131	14.3	5.53	0.86	2														High	High	1	Oxidation [M30(100); M32(100)]
FALSE	Low	Low	Master Protein	processed_PS_84_05428	hypothetical protein	FALSE	0.05226	0.05036	0.936	4	1	4	1	184	19.5	4.26	2	1														High	High	1
FALSE	High	High	Master Protein	processed_PS_84_01954	ATP-dependent Clp protease ATP-binding subunit ClpA	FALSE	0.00107	0.00102	5.467	4	3	8	3	756	83.3	5.87	2.24	3														n/a	High	1
FALSE	Medium	Medium	Master Protein	processed_PS_84_03248	UDP-glucose 6-dehydrogenase YwqF	FALSE	0.01576	0.01547	1.526	2	1	2	1	445	48.7	6.89	0.22	1														High	High	1
FALSE	High	High	Master Protein	processed_PS_84_03813	hypothetical protein	FALSE	0.00093	0.00089	3.897	20	2	5	2	93	10.7	7.03	1.41	2														High	High	1	Oxidation [M30(100)]
FALSE	High	High	Master Protein	processed_PS_84_03235	hypothetical protein	FALSE	0.00984	0.00931	1.907	6	1	5	1	157	17.7	6.43	0.96	1														High	High	1
FALSE	High	High	Master Protein	processed_PS_84_04529	hypothetical protein	FALSE	0.00916	0.00866	1.944	10	1	2	1	125	14	4.6	0.35	1														n/a	High	1
FALSE	Medium	Medium	Master Protein	processed_PS_84_03971	hypothetical protein	FALSE	0.01196	0.01132	1.834	6	1	5	1	190	20.8	4.86	0.49	1														High	High	1
FALSE	High	High	Master Protein	processed_PS_84_03282	Acyl-homoserine lactone acylase PvdQ	FALSE	0.00327	0.00311	2.472	2	2	3	2	770	83.3	8.24	0.58	2														High	High	1
FALSE	Medium	Medium	Master Protein	processed_PS_84_00729	Dihydrolipoyllysine-residue acetyltransferase component of acetoin cleaving system	FALSE	0.03763	0.03596	1.101	2	1	2	1	368	39.4	5.1	0.3	1														n/a	High	1
FALSE	Medium	Medium	Master Protein	processed_PS_84_01710	Uric acid degradation bifunctional protein PucL	FALSE	0.03265	0.03127	1.15	5	1	1	1	171	19	5.21	0.23	1														n/a	High	1
FALSE	High	High	Master Protein	processed_PS_84_03015	hypothetical protein	FALSE	0.00631	0.00597	2.225	6	1	4	1	201	23.4	7.11	0.75	1														High	High	1
FALSE	Medium	Medium	Master Protein	processed_PS_84_03976	Cell division inhibitor SulA	FALSE	0.01584	0.01556	1.554	6	1	2	1	158	17.3	8.62	0.39	1														High	n/a	1
FALSE	High	High	Master Protein	processed_PS_84_00558	Multifunctional CCA protein	FALSE	0.00094	0.00089	3.913	5	2	7	2	368	40.6	5.82	1.16	2														High	High	1
FALSE	High	High	Master Protein	processed_PS_84_02792	Acetylornithine/succinyldiaminopimelate aminotransferase	FALSE	0.0009	0.00086	3.327	2	2	3	2	1015	110.7	6.24	0.55	2														n/a	High	1
FALSE	High	High	Master Protein	P07477	SWISS-PROT:P07477 Tax_Id=9606 Gene_Symbol=PRSS1 Trypsin-1 precursor	TRUE	0.00773	0.00731	2.022	4	1	11	1	247	26.5	6.51	4.79	1														High	High	1
FALSE	Low	Low	Master Protein	processed_PS_84_03240	Disulfide-bond oxidoreductase YghU	FALSE	0.05246	0.05055	0.943	3	1	1	1	280	31.1	6.55	0.35	1														High	n/a	1
FALSE	High	High	Master Protein	processed_PS_84_00486	Sarcosine oxidase subunit alpha	FALSE	0.00116	0.0011	6.693	4	4	12	4	1004	109.1	7.53	2.72	4														High	High	1
FALSE	High	High	Master Protein	processed_PS_84_05322	Pyridoxal phosphate homeostasis protein	FALSE	0.00401	0.0038	2.36	5	1	4	1	228	24.3	7.5	0.28	1														High	High	1
FALSE	High	High	Master Protein	processed_PS_84_04545	Phosphoenolpyruvate carboxylase	FALSE	0.0048	0.00454	2.316	2	2	2	2	875	96.9	6.6	0.31	2														High	High	1
FALSE	High	High	Master Protein	processed_PS_84_04911	Ribosome maturation factor RimP	FALSE	0.00091	0.00087	3.484	12	2	6	2	169	18.8	4.68	1.41	2														n/a	High	1	Carbamidomethyl [C69]
FALSE	Medium	Medium	Master Protein	processed_PS_84_04292	hypothetical protein	FALSE	0.0495	0.04712	1	2	1	2	1	405	46.2	7.06	0.5	1														n/a	High	1
FALSE	High	High	Master Protein	processed_PS_84_03842	Bifunctional protein FolD protein	FALSE	0.00325	0.00309	2.452	5	1	6	1	284	30.6	6.43	1.24	1														High	High	1
FALSE	Low	Medium	Master Protein	processed_PS_84_00606	Type III pantothenate kinase	FALSE	0.05049	0.04806	0.984	4	1	2	1	249	26.8	5.45	0.31	1														n/a	High	1
FALSE	Medium	Medium	Master Protein	processed_PS_84_03108	hypothetical protein	FALSE	0.0158	0.01553	1.548	15	1	5	1	72	8.1	10.54	0.92	1														High	High	1	Oxidation [M51(100)]
FALSE	High	High	Master Protein	processed_PS_84_00540	Pyrroloquinoline-quinone synthase	FALSE	0.00118	0.00113	7.139	14	3	18	3	251	29.1	6.76	3.85	3														High	High	1
FALSE	Medium	Medium	Master Protein	processed_PS_84_02543	hypothetical protein	FALSE	0.03511	0.03359	1.119	2	1	3	1	355	40.4	6.05	0.97	1														n/a	High	1
FALSE	Low	Low	Master Protein	processed_PS_84_04706	Cobalamin adenosyltransferase	FALSE	0.05267	0.05073	0.95	5	1	3	1	188	20.5	6.54	0.45	1														High	High	1
FALSE	High	High	Master Protein	processed_PS_84_00952	Lipopolysaccharide assembly protein B	FALSE	0.00172	0.00164	2.809	4	2	6	2	535	59.2	8.28	0.93	2														High	High	1
FALSE	High	High	Master Protein	processed_PS_84_05207	Response regulator PleD	FALSE	0.00113	0.00108	6.45	33	3	20	3	121	13.4	5.12	3.72	3														High	High	1
FALSE	Medium	Medium	Master Protein	P02666	SWISS-PROT:P02666 Beta-casein - Bos taurus (Bovine).	TRUE	0.03823	0.03652	1.09	3	1	1	1	209	23.6	5.19	0.22	1														n/a	High	1
FALSE	Medium	Medium	Master Protein	processed_PS_84_01956	Aspartate/glutamate leucyltransferase	FALSE	0.02242	0.0217	1.379	4	1	3	1	235	27.9	8.35	0.36	1														n/a	High	1
FALSE	High	High	Master Protein	processed_PS_84_04835	Flavodoxin/ferredoxin--NADP reductase	FALSE	0.00632	0.00598	2.231	8	2	2	2	258	29	5.54	0.35	2														n/a	High	1
FALSE	High	High	Master Protein	processed_PS_84_04249	hypothetical protein	FALSE	0.00334	0.00318	2.667	3	1	4	1	266	29.2	7.17	1.24	1														High	High	1
FALSE	High	High	Master Protein	processed_PS_84_00766	hypothetical protein	FALSE	0.00627	0.00593	2.142	12	1	2	1	65	7.2	8.28	0.92	1														High	n/a	1
FALSE	High	High	Master Protein	processed_PS_84_01155	Histidinol-phosphate aminotransferase	FALSE	0.00093	0.00089	3.841	9	2	2	2	348	38.7	5.35	0.24	2														n/a	High	1
FALSE	Medium	Medium	Master Protein	processed_PS_84_01538	hypothetical protein	FALSE	0.02446	0.02361	1.349	13	1	5	1	93	10.4	6.05	0.93	1														High	High	1
FALSE	High	High	Master Protein	processed_PS_84_04944	hypothetical protein	FALSE	0.00558	0.00528	2.299	2	1	2	1	408	44.4	7.64	0.93	1														High	High	1
FALSE	High	High	Master Protein	processed_PS_84_00802	hypothetical protein	FALSE	0.00177	0.00169	3.115	3	1	2	1	400	43.3	7.9	1.29	1														High	High	1
FALSE	Medium	Medium	Master Protein	processed_PS_84_05230	Phosphoribosyl-AMP cyclohydrolase	FALSE	0.02311	0.02234	1.378	6	1	5	1	130	15	6.52	0.84	1														High	High	1
FALSE	High	High	Master Protein	processed_PS_84_02403	3-oxoacyl-[acyl-carrier-protein] synthase 2	FALSE	0.00775	0.00734	2.037	2	1	5	1	432	45.7	5.68	1.42	1														High	High	1
FALSE	Medium	Medium	Master Protein	processed_PS_84_04983	Putative acyl-CoA dehydrogenase AidB	FALSE	0.01252	0.01186	1.715	2	1	1	1	550	59.9	6.57	0.2	1														High	n/a	1	Oxidation [M538(100)]
FALSE	High	High	Master Protein	processed_PS_84_01888	hypothetical protein	FALSE	0.0009	0.00086	3.311	11	1	2	1	100	10.8	4.7	0.51	1														High	High	1
FALSE	High	High	Master Protein	processed_PS_84_03985	ABC transporter ATP-binding protein uup	FALSE	0.00334	0.00318	2.665	4	2	3	2	642	71.4	5.41	1.07	2														n/a	High	1
FALSE	Medium	Medium	Master Protein	processed_PS_84_01918	Glycogen operon protein GlgX	FALSE	0.02637	0.02539	1.31	2	1	1	1	717	81	5.47	0.11	1														High	n/a	1
FALSE	High	High	Master Protein	processed_PS_84_01264	Cys-tRNA(Pro)/Cys-tRNA(Cys) deacylase YbaK	FALSE	0.00114	0.00108	6.501	17	3	5	3	156	16.5	8.65	2	3														n/a	High	1	Oxidation [M1(100)]
FALSE	Medium	Medium	Master Protein	processed_PS_84_01292	hypothetical protein	FALSE	0.01256	0.0119	1.761	2	1	3	1	371	40.8	6.34	1.08	1														High	High	1
FALSE	High	High	Master Protein	processed_PS_84_00078	Coenzyme A biosynthesis bifunctional protein CoaBC	FALSE	0.00091	0.00087	3.382	8	2	6	2	403	43.1	6.8	0.94	2														High	High	1	Carbamidomethyl [C159]
FALSE	High	High	Master Protein	processed_PS_84_04296	hypothetical protein	FALSE	0.00626	0.00593	2.139	6	1	2	1	124	14.1	5.83	0.77	1														n/a	High	1
FALSE	Medium	Medium	Master Protein	processed_PS_84_00607	hypothetical protein	FALSE	0.03815	0.03646	1.083	15	1	3	1	141	15.9	8.46	0.26	1														High	High	1
FALSE	High	High	Master Protein	processed_PS_84_03242	Glutamyl-tRNA(Gln) amidotransferase subunit A, chloroplastic/mitochondrial	FALSE	0.00105	0.001	5.164	3	2	7	2	614	65.2	5.15	2.41	2														High	High	1
FALSE	Medium	Medium	Master Protein	processed_PS_84_02034	3-oxoacyl-[acyl-carrier-protein] reductase FabG	FALSE	0.03641	0.03481	1.114	4	1	6	1	255	26.7	7.34	1.15	1														High	High	1
FALSE	High	High	Master Protein	processed_PS_84_02192	hypothetical protein	FALSE	0.00255	0.00242	2.754	6	1	13	1	198	21.5	5.87	5.09	1														High	High	1
FALSE	High	High	Master Protein	processed_PS_84_01815	hypothetical protein	FALSE	0.00109	0.00104	5.752	10	3	7	3	339	39.5	7.2	1.16	3														High	High	1
FALSE	High	High	Master Protein	processed_PS_84_03278	Cysteine--tRNA ligase	FALSE	0.00091	0.00087	3.489	4	2	20	2	460	51.6	5.86	6.83	2														High	High	1	Oxidation [M44(100)]
FALSE	Medium	Medium	Master Protein	processed_PS_84_01970	Xanthine permease XanP	FALSE	0.04455	0.04247	1.041	2	1	2	1	459	47.5	8.78	1.13	1														High	High	1
FALSE	High	High	Master Protein	processed_PS_84_00427	hypothetical protein	FALSE	0.00109	0.00103	5.739	30	3	20	3	121	14	4.37	2.71	3														High	High	1
FALSE	Low	Low	Master Protein	processed_PS_84_03330	Transcriptional regulatory protein WalR	FALSE	0.05277	0.05083	0.954	7	1	2	1	176	19.8	5.59	0.19	1														High	High	1
FALSE	Medium	Medium	Master Protein	processed_PS_84_04030	hypothetical protein	FALSE	0.02439	0.02354	1.338	5	1	1	1	188	22.4	6.57	0.28	1														n/a	High	1
FALSE	High	High	Master Protein	processed_PS_84_00893	Putative aldehyde dehydrogenase AldA	FALSE	0.00114	0.00108	6.489	9	4	14	4	476	50.7	5.12	2.36	4														High	High	1
FALSE	High	High	Master Protein	P02533	SWISS-PROT:P02533 Tax_Id=9606 Gene_Symbol=KRT14 Keratin, type I cytoskeletal 14	TRUE	0	0	43.935	29	13	146	2	472	51.6	5.16	78.75	13														High	High	1	Oxidation [M14(100); M119(100)]; Carbamidomethyl [C18; C40]
FALSE	High	High	Master Protein	processed_PS_84_04297	Arabinose 5-phosphate isomerase KpsF	FALSE	0.00094	0.00089	3.911	6	2	10	2	310	33.3	5.64	1.65	2														High	High	1
FALSE	High	High	Master Protein	processed_PS_84_00910	Ribose-phosphate pyrophosphokinase	FALSE	0.00095	0.00091	4.13	11	2	5	2	310	33.8	5.87	1.63	2														n/a	High	1	Carbamidomethyl [C280]
FALSE	High	High	Master Protein	processed_PS_84_05227	Ubiquinone/menaquinone biosynthesis C-methyltransferase UbiE	FALSE	0.00127	0.00122	8.403	13	3	19	3	256	28.4	9.03	6.56	3														High	High	1
FALSE	Medium	Medium	Master Protein	processed_PS_84_03550	HTH-type transcriptional regulator HdfR	FALSE	0.01258	0.01192	1.768	2	1	1	1	397	43.3	8.75	0.34	1														n/a	High	1	Oxidation [M371(100)]
FALSE	High	High	Master Protein	processed_PS_84_00947	Long-chain-fatty-acid--CoA ligase	FALSE	0.00176	0.00168	3.046	4	2	18	2	560	62.1	5.73	3.94	2														High	High	1
FALSE	High	High	Master Protein	Q5D862	SWISS-PROT:Q5D862 Tax_Id=9606 Gene_Symbol=FLG2 Filaggrin-2	TRUE	0	0	11.021	2	4	21	4	2391	247.9	8.31	4.4	4														High	High	1	Carbamidomethyl [C25; C267]
FALSE	High	High	Master Protein	processed_PS_84_05201	Ribosomal RNA small subunit methyltransferase E	FALSE	0.00915	0.00866	1.94	7	1	9	1	239	26	6.8	0.58	1														High	High	1
FALSE	Medium	Medium	Master Protein	processed_PS_84_04968	ATP-dependent RNA helicase RhlE	FALSE	0.01703	0.01666	1.464	2	1	1	1	443	48.8	9.76	0.16	1														n/a	High	1
FALSE	High	High	Master Protein	processed_PS_84_01638	Flagellar motor switch protein FliG	FALSE	0.00106	0.00101	5.365	7	2	12	2	339	37	5.03	3.92	2														High	High	1
FALSE	High	High	Master Protein	P02662	SWISS-PROT:P02662 Alpha-S1-casein - Bos taurus (Bovine).	TRUE	0.00335	0.00319	2.688	4	1	2	1	199	23	4.94	1.07	1														n/a	High	1
FALSE	Medium	Medium	Master Protein	processed_PS_84_03378	HTH-type transcriptional regulator ArgP	FALSE	0.03268	0.03129	1.156	6	1	3	1	293	31.7	7.17	0.29	1														High	High	1	Carbamidomethyl [C26]
FALSE	High	High	Master Protein	processed_PS_84_01503	hypothetical protein	FALSE	0.00096	0.00092	4.242	1	2	3	1	1301	146.9	8.25	1.75	2														n/a	High	1
FALSE	High	High	Master Protein	processed_PS_84_00242	Carbonic anhydrase 1	FALSE	0.00113	0.00107	6.35	11	3	19	3	239	26	6.79	4.58	3														High	High	1	Oxidation [M137(100)]
FALSE	High	High	Master Protein	processed_PS_84_00484	Sarcosine oxidase subunit beta	FALSE	0.00558	0.00528	2.298	2	1	2	1	416	45.2	8.57	0.58	1														n/a	High	1
FALSE	High	High	Master Protein	processed_PS_84_01424	Peroxiredoxin Bcp	FALSE	0.00174	0.00166	2.888	7	1	5	1	157	17.2	6.33	0.68	1														High	High	1
FALSE	Medium	Medium	Master Protein	processed_PS_84_00258	Catalase HPII	FALSE	0.02831	0.02722	1.262	2	1	1	1	711	78	6.7	0.14	1														n/a	High	1

## Sheet: FilteredSorted
Checked	Protein Group FDR Confidence: Combined	Protein FDR Confidence: Combined	Master	Accession	Description	Contaminant	Exp. Protein Group q-value: Combined	Exp. Protein q-value: Combined	Sum PEP Score	Coverage [%]	# Peptides	# PSMs	# Unique Peptides	# AAs	MW [kDa]	calc. pI	Score CHIMERY: CHIMERYS	# Peptides (by Search Engine): CHIMERYS	Abundance Ratio: (F11) / (F10)	Abundance Ratio P-Value: (F11) / (F10)	Abundance Ratio Adj. P-Value: (F11) / (F10)	Abundances (Grouped): F10	Abundances (Grouped): F11	Abundances (Grouped) CV [%]: F10	Abundances (Grouped) CV [%]: F11	Abundance: F10: Sample, n/a	Abundance: F11: Sample, n/a	Abundances (Normalized): F10: Sample, n/a	Abundances (Normalized): F11: Sample, n/a	Abundances Count: F10: Sample, n/a	Abundances Count: F11: Sample, n/a	Found in Sample: F10: Sample, n/a	Found in Sample: F11: Sample, n/a	# Protein Groups	Modifications
FALSE	High	High	Master Protein	processed_PS_84_02061	hypothetical protein	FALSE	0	0	11.052	36	5	19	5	119	12.7	7.87	6.57	5	65.723	1e-17	7.91538e-16	3	197				1.90766e+06	29025.8	1.90766e+06		1	High	High	1	Carbamidomethyl [C42]
FALSE	High	High	Master Protein	processed_PS_84_03793	hypothetical protein	FALSE	0	0	14.261	30	2	42	2	102	11.1	4.86	11.26	2	52.281	1e-17	7.91538e-16	3.8	196.2				7.27357e+06	139126	7.27357e+06		1	High	High	1	Oxidation [M88(100)]
FALSE	High	High	Master Protein	processed_PS_84_05093	Iron-utilization periplasmic protein	FALSE	0.0011	0.00105	5.963	10	3	20	3	337	36.8	5.38	4.75	3	22.124	1e-17	7.91538e-16	8.6	191.4				1.0058e+06	45462.1	1.0058e+06		1	High	High	1	Oxidation [M206(100)]
FALSE	High	High	Master Protein	processed_PS_84_00579	Ribulose-phosphate 3-epimerase	FALSE	0	0	10.866	17	4	65	4	224	24.1	5.27	30.81	4	15.068	1e-17	7.91538e-16	12.4	187.6			133671	2.88941e+06	191763	2.88941e+06	1	2	High	High	1
FALSE	High	High	Master Protein	processed_PS_84_03808	Phosphoadenosine phosphosulfate reductase	FALSE	0.00102	0.00097	4.898	13	2	18	2	244	27.9	6.54	2.34	2	0.117	1e-17	7.91538e-16	179	21			2.92878e+06	422727	3.60838e+06	422727	1	1	High	High	1
FALSE	High	High	Master Protein	processed_PS_84_04713	Cell division protein FtsZ	FALSE	0	0	31.468	28	10	83	10	398	41.8	5.1	32.15	10	0.115	1e-17	7.91538e-16	179.4	20.6			5.15243e+06	711560	6.348e+06	730265	3	2	High	High	1	Oxidation [M144(100)]
FALSE	High	High	Master Protein	processed_PS_84_04710	Protein translocase subunit SecA	FALSE	0.00134	0.00129	9.185	4	4	22	4	911	102.9	5.77	5.87	4	0.056	1e-17	7.91538e-16	189.4	10.6			647089		797240	44423.8	1		High	High	1	Oxidation [M622(100)]
FALSE	High	High	Master Protein	processed_PS_84_02046	Alcohol dehydrogenase, propanol-preferring	FALSE	0	0	10.86	21	5	21	5	336	35.4	5.9	4.24	5	0.046	1e-17	7.91538e-16	191.3	8.7			415955		512473	23425.1	1		High	High	1	Carbamidomethyl [C145]; Oxidation [M265(100)]
FALSE	High	High	Master Protein	processed_PS_84_05362	hypothetical protein	FALSE	0.00121	0.00116	7.536	12	4	12	4	341	37.1	6	2.95	4	0.036	1e-17	7.91538e-16	193.1	6.9			808559		996177	35845.5	1		High	High	1
FALSE	High	High	Master Protein	processed_PS_84_03590	hypothetical protein	FALSE	0.00101	0.00096	4.765	21	2	9	2	98	10.9	7.39	3.3	2	0.02	1e-17	7.91538e-16	196	4			1.09428e+06		1.3482e+06	27507.3	1		High	High	1
FALSE	High	High	Master Protein	processed_PS_84_03303	hypothetical protein	FALSE	0.00109	0.00104	5.751	14	2	5	2	197	21.9	5.26	1.55	2	0.02	1e-17	7.91538e-16	196.1	3.9			819508		1.00967e+06	20266.3	1		High	High	1
FALSE	High	High	Master Protein	processed_PS_84_04535	Multidrug resistance protein MdtA	FALSE	0.00329	0.00313	2.498	4	2	8	2	366	39.4	8.12	3.09	2	0.086	3.9968e-15	2.93765e-13	184.2	15.8			427616		526840	45295.2	1		High	High	1
FALSE	High	High	Master Protein	processed_PS_84_03635	hypothetical protein	FALSE	0.00105	0.001	5.181	8	2	14	2	209	23.5	5.24	3.97	2	13.899	1.00142e-13	6.86975e-12	13.4	186.6				960695	69118.2	960695		1	High	High	1
FALSE	High	High	Master Protein	processed_PS_84_02405	Acetylornithine/succinyldiaminopimelate aminotransferase	FALSE	0	0	19.489	9	9	57	9	956	104	6.18	15.82	9	8.198	1.08633e-11	6.5755e-10	21.7	178.3			253749	2779479	339054	2779479	2	3	High	High	1
FALSE	High	High	Master Protein	processed_PS_84_04275	Orotidine 5'-phosphate decarboxylase	FALSE	0.00094	0.00089	3.899	12	2	15	2	233	24.6	5.3	1.71	2	7.949	1.27987e-10	7.31656e-09	22.3	177.7			155561	1523409	191657	1523409	1	1	High	High	1
FALSE	High	High	Master Protein	processed_PS_84_00062	Alanine racemase, catabolic	FALSE	0.00123	0.00117	7.839	10	3	38	3	357	38.6	6.86	7.83	3	0.131	3.81841e-10	1.96457e-08	176.9	23.1			228285		281256	36733.1	1		High	High	1
FALSE	High	High	Master Protein	processed_PS_84_01016	Queuine tRNA-ribosyltransferase	FALSE	0.00143	0.00139	10.367	15	5	11	5	377	42	7.15	3.29	5	0.132	1.01501e-09	4.97353e-08	176.7	23.3			92943.8		114511	15074.6	1		High	High	1
FALSE	High	High	Master Protein	processed_PS_84_00063	D-amino acid dehydrogenase 1	FALSE	0	0	12.373	12	6	19	6	434	47.4	8.1	6.3	6	9.489	1.09462e-09	5.11984e-08	19.1	180.9				683810	72065.2	683810		2	High	High	1
FALSE	High	High	Master Protein	processed_PS_84_03453	hypothetical protein	FALSE	0.00115	0.00109	6.603	17	3	18	3	169	18	8.07	7.46	3	8.696	8.79498e-09	3.77085e-07	20.6	179.4			45044.1	482580	55496.2	482580	1	1	High	High	1	Oxidation [M1(100)]
FALSE	High	High	Master Protein	processed_PS_84_03727	Cobalt-zinc-cadmium resistance protein CzcC	FALSE	0	0	56.291	50	16	275	16	417	44.8	8.69	79.35	16	5.769	4.2211e-08	1.73741e-06	29.5	170.5			450966	3.39616e+06	588670	3.39616e+06	1	3	High	High	1
FALSE	High	High	Master Protein	processed_PS_84_02863	Porin-like protein NicP	FALSE	0	0	18.317	14	5	48	5	417	46.2	6.92	11.9	5	6.759	9.03096e-08	3.4418e-06	25.8	174.2			43217.1	1.03833e+06	153612	1.03833e+06	1	2	High	High	1
FALSE	High	High	Master Protein	processed_PS_84_05442	Transcription termination factor Rho	FALSE	0	0	23.222	28	10	71	10	419	47	7.94	22.32	10	5.452	2.01563e-07	7.40744e-06	31	169			209436	1.61212e+06	295702	1.61212e+06	1	2	High	High	1	Carbamidomethyl [C165]
FALSE	High	High	Master Protein	processed_PS_84_02489	Ferripyoverdine receptor	FALSE	0	0	11.281	6	5	18	5	814	89.5	6.02	5.33	5	0.338	5.61382e-07	1.99194e-05	149.4	50.6			1.35774e+06	536581	1.6728e+06	565830	3	2	High	High	1
FALSE	High	High	Master Protein	processed_PS_84_04019	D-alanyl-D-alanine carboxypeptidase DacC	FALSE	0	0	15.455	13	6	75	6	484	52.2	9.39	28.12	6	5.027	7.3958e-07	2.53676e-05	33.2	166.8			258800	1.7225e+06	342627	1.7225e+06	2	3	High	High	1
FALSE	High	High	Master Protein	processed_PS_84_00280	Inhibitor of vertebrate lysozyme	FALSE	0	0	10.917	25	4	22	4	156	17.5	4.84	4.85	4	0.221	1.03827e-06	3.33868e-05	163.8	36.2			156798		193181	42639.1	1		High	High	1	Carbamidomethyl [C92]; Oxidation [M144(100)]
FALSE	High	High	Master Protein	processed_PS_84_01273	Dihydroorotase	FALSE	0.00133	0.00128	9.018	16	5	39	5	357	39.4	6.71	8.59	5	0.283	2.29493e-06	6.94555e-05	155.9	44.1			447472	129474	551303	155906	2	1	High	High	1
FALSE	High	High	Master Protein	processed_PS_84_04618	Pyridoxine 5'-phosphate synthase	FALSE	0.00137	0.00133	9.617	15	3	27	3	246	26.7	6.14	10.34	3	0.379	2.70795e-06	7.96137e-05	145	55			2787783	1.30324e+06	3.43466e+06	1.30324e+06	1	1	High	High	1
FALSE	High	High	Master Protein	processed_PS_84_04554	Lysine--tRNA ligase	FALSE	0	0	23.621	25	10	65	10	500	57.1	5.38	25.64	10	5.292	8.61244e-06	0.000239519	31.8	168.2			75216.1	1.08442e+06	204920	1.08442e+06	1	3	High	High	1
FALSE	High	High	Master Protein	processed_PS_84_04445	Phosphoribosylformylglycinamidine cyclo-ligase	FALSE	0.00113	0.00107	6.351	9	3	17	3	352	36.9	4.98	5.75	3	0.294	1.41249e-05	0.000372679	154.6	45.4			423195		521393	153199	1		High	High	1
FALSE	High	High	Master Protein	processed_PS_84_04737	Ubiquinol-cytochrome c reductase iron-sulfur subunit	FALSE	0	0	12.228	20	4	11	4	197	20.8	7.37	5.1	4	0.302	2.014e-05	0.0005181	153.6	46.4			401700		494911	149553	1		High	High	1
FALSE	High	High	Master Protein	processed_PS_84_04474	Transcriptional regulatory protein LnrK	FALSE	0.00134	0.0013	9.279	23	4	25	4	216	23.5	5.14	4.35	4	0.296	2.92479e-05	0.00073405	154.3	45.7			282135		347601	102986	1		High	High	1
FALSE	High	High	Master Protein	processed_PS_84_05097	Adenylosuccinate synthetase	FALSE	0	0	17.225	20	6	46	6	430	46.8	5.85	12.83	6	0.349	3.38715e-05	0.000829852	148.3	51.7			525778	155692	647780	225879	3	1	High	High	1	Carbamidomethyl [C67; C329]; Oxidation [M81(100)]
FALSE	High	High	Master Protein	processed_PS_84_00314	Ferrichrome outer membrane transporter/phage receptor	FALSE	0	0	56.184	30	20	181	20	828	91.3	5.36	54.6	20	3.981	4.88881e-05	0.00111791	40.2	159.8			388382	1.93074e+06	485029	1.93074e+06	2	3	High	High	1	Oxidation [M705(100)]
FALSE	High	High	Master Protein	processed_PS_84_00730	Acetoin:2,6-dichlorophenolindophenol oxidoreductase subunit beta	FALSE	0.00136	0.00132	9.564	13	4	12	4	340	36.5	5.03	4.07	4	4.824	5.54384e-05	0.00124013	34.3	165.7				818647	169689	818647		1	High	High	1	Carbamidomethyl [C157]
FALSE	High	High	Master Protein	processed_PS_84_03032	hypothetical protein	FALSE	0	0	15.746	14	7	38	7	500	56	5.27	10.31	7	4.621	0.00011876	0.00260008	35.6	164.4				605031	130922	605031		1	High	High	1
FALSE	High	High	Master Protein	processed_PS_84_00100	hypothetical protein	FALSE	0	0	26.003	34	6	99	6	243	26	9.88	49.08	6	3.672	0.000148993	0.00319404	42.8	157.2			1.43611e+06	6.49736e+06	1.76934e+06	6.49736e+06	3	3	High	High	1	Oxidation [M176(100); M194(100)]
FALSE	High	High	Master Protein	processed_PS_84_03368	hypothetical protein	FALSE	0	0	12.056	27	5	88	5	156	17.2	8.37	36.67	5	0.42	0.00016898	0.00354858	140.8	59.2			846166	425360	1.04251e+06	438158	3	2	High	High	1
FALSE	High	High	Master Protein	processed_PS_84_04761	hypothetical protein	FALSE	0.00114	0.00109	6.564	7	2	17	2	464	51.8	5.87	4.43	2	4.405	0.00019504	0.00401393	37	163				682278	154884	682278		1	High	High	1
FALSE	High	High	Master Protein	processed_PS_84_04548	Peptidoglycan-associated lipoprotein	FALSE	0	0	53.477	57	16	238	16	263	28.9	9.03	119.22	16	3.597	0.000202924	0.00402517	43.5	156.5			5.40928e+06	2.39716e+07	6.66445e+06	2.39716e+07	3	3	High	High	1
FALSE	High	High	Master Protein	processed_PS_84_04144	Small heat shock protein IbpB	FALSE	0.00143	0.00138	10.356	41	5	26	5	147	16.1	6.39	4.35	5	4.38	0.000207322	0.00402517	37.2	162.8				652180	148883	652180		2	High	High	1
FALSE	High	High	Master Protein	processed_PS_84_01255	Glutamine transport ATP-binding protein GlnQ	FALSE	0.00132	0.00128	8.989	14	3	8	3	244	26.9	7.8	3.05	3	4.935	0.000231859	0.00407174	33.7	166.3				362257	73410	362257		1	High	High	1	Carbamidomethyl [C218]
FALSE	High	High	Master Protein	processed_PS_84_00469	hypothetical protein	FALSE	0	0	18.797	20	7	51	7	325	36	5.68	14.64	7	0.489	0.000237419	0.00407174	134.3	65.7			1.61509e+06	925498	1.98986e+06	973951	2	1	High	High	1
FALSE	High	High	Master Protein	processed_PS_84_05354	Dihydroxy-acid dehydratase	FALSE	0.00108	0.00103	5.722	4	3	23	3	613	65.6	5.85	7.82	3	0.488	0.000252529	0.00425988	134.4	65.6			1.20054e+06	721222	1.47912e+06	721222	1	1	High	High	1
FALSE	High	High	Master Protein	processed_PS_84_01723	DNA ligase	FALSE	0	0	29.881	22	15	52	15	776	84.1	5.45	16.07	15	0.341	0.000269519	0.00447315	149.1	50.9			108415		133571	45582.8	1		High	High	1	Carbamidomethyl [C406; C409; C442]
FALSE	High	High	Master Protein	processed_PS_84_03575	hypothetical protein	FALSE	0.00108	0.00103	5.582	13	2	11	2	246	25.5	9.26	2.01	2	0.363	0.000403249	0.00648349	146.8	53.2			223936		275898	100050	1		High	High	1
FALSE	High	High	Master Protein	processed_PS_84_04979	Leucine-responsive regulatory protein	FALSE	0.00091	0.00087	3.496	11	2	4	2	158	17.9	6.79	1.1	2	0.399	0.000552092	0.00860762	143	57			441071		543417	216828	1		High	High	1
FALSE	High	High	Master Protein	processed_PS_84_01925	6-phosphogluconate dehydrogenase, NAD(+)-dependent, decarboxylating	FALSE	0	0	11.666	9	3	35	3	327	35.4	6.47	11.83	3	3.311	0.00072404	0.01112	46.4	153.6			418275	1.90027e+06	573892	1.90027e+06	2	3	High	High	1	Oxidation [M1(100)]
FALSE	High	High	Master Protein	processed_PS_84_01536	Transcriptional regulator SlyA	FALSE	0.001	0.00096	4.723	14	2	18	2	145	16.4	8.56	4.52	2	0.396	0.00078909	0.0119408	143.3	56.7			310322		382329	151272	1		High	High	1
FALSE	High	High	Master Protein	processed_PS_84_02120	hypothetical protein	FALSE	0.00113	0.00107	6.395	14	2	8	2	132	13.7	6.1	3.55	2	3.26	0.000868102	0.012946	46.9	153.1			453191	1.92399e+06	590191	1.92399e+06	1	2	High	High	1
FALSE	High	High	Master Protein	processed_PS_84_02209	Porin D	FALSE	0	0	99.245	56	22	786	21	447	49.1	5.54	320.09	22	3.215	0.000982319	0.0144401	47.5	152.5			15992156	6.33416e+07	1.9703e+07	6.33416e+07	3	3	High	High	1	Oxidation [M33(100); M199(100); M382(100)]
FALSE	High	High	Master Protein	processed_PS_84_03016	putative deoxyribonuclease RhsA	FALSE	0	0	24.318	7	9	114	9	1396	156.3	6.16	46.87	9	3.19	0.0010898	0.0157945	47.7	152.3			874458	3.59796e+06	1.12798e+06	3.59796e+06	2	3	High	High	1	Oxidation [M198(100); M1288(100)]; Carbamidomethyl [C200]
FALSE	High	High	Master Protein	processed_PS_84_00273	N-acetylmuramoyl-L-alanine amidase AmiD	FALSE	0.00138	0.00134	9.736	13	2	22	2	262	29.4	9.31	5.06	2	3.542	0.00132142	0.0188853	44	156			224261	978641	276299	978641	1	1	High	High	1	Oxidation [M246(90.7)]
FALSE	High	High	Master Protein	processed_PS_84_00489	Glutathione-independent formaldehyde dehydrogenase	FALSE	0	0	22.969	27	8	115	8	399	42.3	6.52	53.13	8	0.568	0.00143826	0.0202736	127.6	72.4			2.35417e+06	1.64123e+06	2.90043e+06	1.6461e+06	3	2	High	High	1	Carbamidomethyl [C47; C98; C213]; Oxidation [M53(100)]
FALSE	High	High	Master Protein	processed_PS_84_04738	30S ribosomal protein S9	FALSE	0	0	31.576	42	6	171	6	130	14.6	11.19	99.07	6	3.077	0.00173573	0.024136	49.1	150.9			9.83579e+06	3.72906e+07	1.21181e+07	3.72906e+07	3	3	High	High	1	Oxidation [M88(100)]
FALSE	High	High	Master Protein	processed_PS_84_01312	Peptidoglycan-associated lipoprotein	FALSE	0	0	20.567	22	7	41	7	325	34.1	9.85	14.62	7	2.991	0.00230364	0.0311901	50.1	149.9			512661	2.11561e+06	707427	2.11561e+06	1	3	High	High	1	Oxidation [M211(99.9); M257(100)]
FALSE	High	High	Master Protein	processed_PS_84_04585	Thiol:disulfide interchange protein DsbC	FALSE	0.0009	0.00086	3.297	6	2	15	2	247	26.4	7.78	8.3	2	0.463	0.0025055	0.0334825	136.7	63.3			363536		447891	207475	1		High	High	1	Carbamidomethyl [C201]
FALSE	High	High	Master Protein	processed_PS_84_03861	2-iminobutanoate/2-iminopropanoate deaminase	FALSE	0.00122	0.00117	7.828	23	3	25	3	125	13.3	5.45	6.65	3	3.053	0.00255653	0.0337266	49.3	150.7			342623	1288710	422126	1288710	1	1	High	High	1	Carbamidomethyl [C63]
FALSE	High	High	Master Protein	processed_PS_84_00105	DNA-binding protein HU-beta	FALSE	0	0	10.906	23	3	34	3	99	10.5	10.17	10.44	3	2.948	0.00296576	0.0381632	50.7	149.3			2.7015e+06	9810955	3.32836e+06	9810955	1	1	High	High	1
FALSE	High	High	Master Protein	processed_PS_84_00783	30S ribosomal protein S20	FALSE	0	0	14.151	49	5	56	5	92	10.1	10.76	26.31	5	2.942	0.00303776	0.0385909	50.7	149.3			1.7016e+06	6.35025e+06	2.15857e+06	6.35025e+06	2	3	High	High	1
FALSE	High	High	Master Protein	processed_PS_84_03545	Ferric-pseudobactin BN7/BN8 receptor	FALSE	0	0	90.134	32	23	484	23	803	87.2	5.16	210.95	23	2.939	0.00307698	0.0386124	50.8	149.2			1.0374e+07	3.75608e+07	1.27811e+07	3.75608e+07	3	3	High	High	1	Oxidation [M246(100)]
FALSE	High	High	Master Protein	processed_PS_84_00468	hypothetical protein	FALSE	0.00112	0.00106	6.139	20	2	17	2	138	15.3	4.48	4.91	2	0.536	0.00312719	0.0387696	130.2	69.8			767289	506841	945330	506841	2	2	High	High	1	Carbamidomethyl [C111]
FALSE	High	High	Master Protein	processed_PS_84_01212	2-isopropylmalate synthase	FALSE	0	0	31.194	26	13	114	13	557	61.7	5.5	35.8	13	0.6	0.00318414	0.0390058	125	75			1.57305e+06	1.16331e+06	1.93807e+06	1.16331e+06	3	3	High	High	1	Carbamidomethyl [C36; C272; C316]
FALSE	High	High	Master Protein	processed_PS_84_04023	Dihydroorotate dehydrogenase (quinone)	FALSE	0.00093	0.00089	3.839	5	2	10	2	340	35.6	8.37	1.79	2	3.742	0.00357504	0.043279	42.2	157.8				412008	110109	412008		1	High	High	1
FALSE	High	High	Master Protein	processed_PS_84_00075	50S ribosomal protein L28	FALSE	0	0	17.642	50	5	80	5	78	8.9	11.78	48.59	5	2.896	0.00366424	0.0438431	51.3	148.7			4.40375e+06	1.58339e+07	5.46668e+06	1.58339e+07	2	3	High	High	1	Carbamidomethyl [C5]
FALSE	High	High	Master Protein	processed_PS_84_05000	Tn3 family transposase TnXax1	FALSE	0	0	28.194	27	9	194	9	438	48	7.55	54.31	9	2.864	0.00392442	0.0464164	51.8	148.2			656707	2.34125e+06	817449	2.34125e+06	2	3	High	High	1
FALSE	High	High	Master Protein	processed_PS_84_05011	Ribosomal silencing factor RsfS	FALSE	0	0	13.204	32	5	68	5	139	15.6	5.8	31.79	5	2.828	0.00422519	0.0494059	52.2	147.8			568057	2.27411e+06	804128	2.27411e+06	1	2	High	High	1	Oxidation [M56(100)]
FALSE	High	High	Master Protein	processed_PS_84_04652	Beta-xylosidase	FALSE	0	0	34.177	18	14	94	14	762	83.2	6.25	36.88	14	0.622	0.00448093	0.0518076	123.3	76.7			1.73714e+06	1.332e+06	2.14023e+06	1.332e+06	3	3	High	High	1	Oxidation [M709(100)]
FALSE	High	High	Master Protein	processed_PS_84_01614	Flagellar basal-body rod protein FlgF	FALSE	0	0	27.249	51	8	89	8	246	25.9	5	33.53	8	0.634	0.0055497	0.0627543	122.4	77.6			2.31404e+06	1.80735e+06	2.85099e+06	1.80735e+06	1	1	High	High	1	Oxidation [M4(100); M9(100); M44(100); M58(91); M239(100)]
FALSE	High	High	Master Protein	processed_PS_84_00263	High-affinity zinc uptake system protein ZnuA	FALSE	0.00137	0.00133	9.59	17	4	24	4	302	32.7	6.35	7.09	4	2.788	0.00612509	0.0685078	52.8	147.2			408956	1.40481e+06	503850	1.40481e+06	2	2	High	High	1
FALSE	High	High	Master Protein	processed_PS_84_05195	ATP-dependent RNA helicase RhlE	FALSE	0	0	15.094	14	8	18	8	630	68.3	9.96	5.55	8	3.602	0.00686294	0.0759351	43.5	156.5			25513.1	113217	31433.2	113217	1	1	High	High	1	Carbamidomethyl [C136]
FALSE	High	High	Master Protein	processed_PS_84_02662	Fanconi-associated nuclease 1	FALSE	0.00776	0.00734	2.041	4	2	8	2	549	63.2	6.39	1.31	2	0.647	0.00811511	0.0888346	121.5	78.5			1.15997e+06	924176	1.42913e+06	924176	1	1	High	High	1
FALSE	High	High	Master Protein	processed_PS_84_00351	hypothetical protein	FALSE	0	0	28.468	50	10	60	9	342	33.6	10.56	38.3	10	2.672	0.00921405	0.0998027	54.5	145.5			1.94061e+06	6.38814e+06	2.39091e+06	6.38814e+06	3	3	High	High	1
FALSE	High	High	Master Protein	processed_PS_84_04005	Aconitate hydratase A	FALSE	0	0	12.566	7	7	46	7	913	99	5.81	10.04	7	3.119	0.00974324	0.104435	48.6	151.4			73484.7	494832	158659	494832	1	2	High	High	1
FALSE	High	High	Master Protein	processed_PS_84_02032	hypothetical protein	FALSE	0	0	21.338	62	6	147	6	116	12.5	6.05	55.58	6	0.671	0.0104933	0.111316	119.7	80.3			8.83189e+07	7.30476e+07	1.08812e+08	7.30476e+07	3	3	High	High	1	Carbamidomethyl [C45; C115]
FALSE	High	High	Master Protein	processed_PS_84_00849	Ferric-pseudobactin BN7/BN8 receptor	FALSE	0	0	36.634	19	14	96	14	810	89.1	6.02	34.1	14	2.62	0.0113893	0.119587	55.3	144.7			816484	2.63539e+06	1.00594e+06	2.63539e+06	3	3	High	High	1
FALSE	High	High	Master Protein	processed_PS_84_01799	Dihydrolipoyl dehydrogenase	FALSE	0	0	51.124	32	13	346	13	478	49.9	6.32	153.1	13	0.679	0.0118499	0.121936	119.1	80.9			4.42748e+06	3.70384e+06	5.45484e+06	3.70384e+06	3	3	High	High	1	Oxidation [M91(100); M394(100)]; Carbamidomethyl [C49; C54]
FALSE	High	High	Master Protein	processed_PS_84_04288	2-dehydro-3-deoxyphosphooctonate aldolase	FALSE	0	0	25.633	23	7	85	7	280	30.4	5.52	30.9	7	0.682	0.0121677	0.123966	118.9	81.1			1.58223e+06	1.30287e+06	1.94937e+06	1.32852e+06	3	2	High	High	1	Oxidation [M71(100)]; Carbamidomethyl [C163]
FALSE	High	High	Master Protein	processed_PS_84_05209	Glutathione synthetase	FALSE	0	0	14.355	24	7	39	7	317	35.2	5.39	11.18	7	0.555	0.0125447	0.126553	128.6	71.4			215248	147154	265194	147154	1	1	High	High	1	Carbamidomethyl [C223]
FALSE	High	High	Master Protein	processed_PS_84_05053	Curved DNA-binding protein	FALSE	0	0	35.709	40	11	148	11	319	34.8	9.19	57.68	11	2.59	0.0128787	0.128662	55.7	144.3			2.03357e+06	6.57699e+06	2.53979e+06	6.57699e+06	2	3	High	High	1	Oxidation [M163(100); M290(100)]
FALSE	High	High	Master Protein	processed_PS_84_01628	Flagellin	FALSE	0	0	142.787	72	23	2314	23	280	29.4	5.72	1033.23	23	0.686	0.0132989	0.131582	118.6	81.4			2.16904e+10	1.8345e+10	2.67234e+10	1.8345e+10	3	3	High	High	1	Oxidation [M29(100); M63(100); M82(100); M92(100); M119(100)]
FALSE	High	High	Master Protein	processed_PS_84_03815	putative L,D-transpeptidase YnhG	FALSE	0	0	19.743	28	8	60	8	325	35	5.67	18.03	8	2.658	0.0145527	0.142616	54.7	145.3			349487	1144583	430582	1144583	1	1	High	High	1	Oxidation [M223(100)]
FALSE	High	High	Master Protein	processed_PS_84_04176	50S ribosomal protein L32	FALSE	0	0	15.133	52	4	208	4	60	6.8	9.7	61.02	4	2.557	0.014699	0.142691	56.2	143.8			3.95249e+06	1.24514e+07	4.86963e+06	1.24514e+07	3	3	High	High	1
FALSE	High	High	Master Protein	processed_PS_84_04486	Murein hydrolase activator NlpD	FALSE	0	0	39.575	50	10	179	10	285	30	10.61	96.74	10	2.552	0.0149706	0.143444	56.3	143.7			8646959	2.7192e+07	1.06534e+07	2.7192e+07	3	3	High	High	1	Oxidation [M255(100)]
FALSE	High	High	Master Protein	processed_PS_84_01518	ATP-dependent RNA helicase SrmB	FALSE	0.00145	0.0014	10.522	11	6	17	6	453	49.9	9.51	5.76	6	2.836	0.0158012	0.149169	52.1	147.9			221023	772363	272309	772363	1	1	High	High	1
FALSE	High	High	Master Protein	processed_PS_84_01612	Flagellar hook protein FlgE	FALSE	0	0	98.295	39	18	908	18	584	61.5	4.69	341.98	18	0.7	0.0163198	0.152665	117.6	82.4			8.7477e+07	7.54639e+07	1.07775e+08	7.54639e+07	3	3	High	High	1	Oxidation [M127(100); M360(100); M443(100); M577(100); M583(100)]
FALSE	High	High	Master Protein	processed_PS_84_00365	5-aminovalerate aminotransferase DavT	FALSE	0	0	65.561	47	15	406	15	425	44.8	6.2	168.12	15	0.703	0.0169961	0.157558	117.4	82.6			1.4604e+07	1.26488e+07	1.79928e+07	1.26488e+07	3	3	High	High	1	Oxidation [M9(100); M144(100); M145(100); M160(100); M163(100); M255(100); M258(100)]; Carbamidomethyl [C281; C390; C420]
FALSE	High	High	Master Protein	processed_PS_84_05318	Cell division protein FtsN	FALSE	0	0	14.198	27	5	31	5	232	24.9	9.89	10.09	5	2.494	0.0179631	0.165036	57.2	142.8			714612	2.19559e+06	880430	2.19559e+06	3	3	High	High	1
FALSE	High	High	Master Protein	processed_PS_84_01396	Protein SlyX	FALSE	0.00118	0.00113	7.061	54	3	19	3	68	7.9	4.54	4.79	3	0.615	0.0182811	0.165424	123.8	76.2			328630	249076	404885	249076	2	2	High	High	1	Oxidation [M7(100)]
FALSE	High	High	Master Protein	processed_PS_84_00649	30S ribosomal protein S11	FALSE	0	0	21.337	47	6	153	6	129	13.7	10.83	61.01	6	2.502	0.0183269	0.165424	57.1	142.9			6.01277e+06	18536945	7.40798e+06	18536945	3	3	High	High	1	Carbamidomethyl [C103]
FALSE	High	High	Master Protein	processed_PS_84_03876	hypothetical protein	FALSE	0	0	14.098	12	7	47	7	602	65.2	5.47	15.74	7	0.642	0.0189726	0.169764	121.8	78.2			714614	547724	880433	565572	3	2	High	High	1
FALSE	High	High	Master Protein	processed_PS_84_01907	Acetyl-/propionyl-coenzyme A carboxylase alpha chain	FALSE	0	0	11.876	7	4	30	4	650	69.7	6.1	10.23	4	2.465	0.0212553	0.187564	57.7	142.3			779629	2.3681e+06	960534	2.3681e+06	1	1	High	High	1
FALSE	High	High	Master Protein	processed_PS_84_01610	Flagellar basal-body rod protein FlgC	FALSE	0	0	21.709	46	4	85	4	147	15.8	4.96	19.49	4	0.72	0.021481	0.187564	116.3	83.7			2.19589e+06	1.94687e+06	2.70542e+06	1.94687e+06	3	3	High	High	1	Oxidation [M14(100); M132(100)]
FALSE	High	High	Master Protein	processed_PS_84_04627	RNA polymerase sigma-H factor	FALSE	0.00104	0.001	5.106	16	3	8	3	193	22.3	5.5	3.95	3	0.721	0.0217556	0.188122	116.2	83.8			3.51131e+06	3.11714e+06	4.32608e+06	3.11714e+06	2	2	High	High	1	Oxidation [M1(100)]
FALSE	High	High	Master Protein	processed_PS_84_00553	30S ribosomal protein S21	FALSE	0	0	13.434	49	4	102	4	71	8.4	10.78	56.82	4	2.455	0.0222018	0.190381	57.9	142.1			5.07903e+06	1.53593e+07	6.25757e+06	1.53593e+07	3	3	High	High	1
FALSE	High	High	Master Protein	processed_PS_84_01684	putative isomerase YddE	FALSE	0	0	11.325	18	4	42	4	262	28.4	5.02	10.93	4	0.63	0.024434	0.207018	122.7	77.3			296997	222884	365912	230689	3	2	High	High	1	Carbamidomethyl [C226]
FALSE	High	High	Master Protein	processed_PS_84_00126	N5-carboxyaminoimidazole ribonucleotide synthase	FALSE	0.00092	0.00087	3.504	6	2	11	2	360	38.7	5.53	2.17	2	2.904	0.0245444	0.207018	51.2	148.8				448089	154326	448089		1	High	High	1
FALSE	High	High	Master Protein	processed_PS_84_00645	50S ribosomal protein L15	FALSE	0	0	35.314	59	8	345	8	144	15.2	10.77	217.19	8	2.421	0.0253806	0.21233	58.5	141.5			1.59971e+07	4.77166e+07	1.97091e+07	4.77166e+07	3	3	High	High	1	Oxidation [M111(100)]
FALSE	High	High	Master Protein	processed_PS_84_03019	Actin cross-linking toxin VgrG1	FALSE	0	0	96.765	37	20	515	20	618	69.4	5.66	234.24	20	2.415	0.0259741	0.215543	58.6	141.4			6.11452e+06	1.81948e+07	7.53333e+06	1.81948e+07	3	3	High	High	1	Carbamidomethyl [C307]; Oxidation [M1(100); M3(100); M98(100); M111(100); M236(100); M512(100); M518(100)]
FALSE	High	High	Master Protein	processed_PS_84_00914	Beta-barrel assembly-enhancing protease	FALSE	0	0	12.65	9	6	29	6	573	63.9	4.94	10.69	6	2.699	0.0262918	0.216434	54.1	145.9			148625	626513	232147	626513	2	3	High	High	1
FALSE	High	High	Master Protein	processed_PS_84_01581	Aspartate kinase	FALSE	0	0	20.987	18	8	26	8	411	44.6	5.38	11.22	8	0.738	0.0272969	0.222925	115.1	84.9			6.41777e+06	5751703	7.90695e+06	5.83205e+06	2	1	High	High	1
FALSE	High	High	Master Protein	processed_PS_84_05215	Dihydroorotase-like protein	FALSE	0	0	14.878	20	7	30	7	423	44.1	5.66	10.65	7	0.701	0.0276127	0.223428	117.6	82.4			809007	698429	996729	698429	3	3	High	High	1	Carbamidomethyl [C147]
FALSE	High	High	Master Protein	processed_PS_84_04551	hypothetical protein	FALSE	0.00103	0.00098	4.984	6	3	17	3	425	47.7	5.82	5.43	3	2.643	0.0277928	0.223428	54.9	145.1			216052	796362	301295	796362	1	2	High	High	1
FALSE	High	High	Master Protein	processed_PS_84_00179	putative chromosome-partitioning protein ParB	FALSE	0	0	12.019	24	6	49	6	290	32.4	6.55	14.05	6	0.617	0.0286117	0.226768	123.7	76.3			187145	142289	230570	142289	1	1	High	High	1
FALSE	High	High	Master Protein	processed_PS_84_00633	50S ribosomal protein L16	FALSE	0	0	24.911	52	7	363	7	137	15.4	11.34	225.16	7	2.389	0.0288694	0.226768	59	141			7.09144e+06	2.08698e+07	8.73694e+06	2.08698e+07	3	3	High	High	1
FALSE	High	High	Master Protein	processed_PS_84_04132	Acetyl-coenzyme A carboxylase carboxyl transferase subunit beta	FALSE	0	0	15.769	16	5	60	5	297	32.5	7.71	22.39	5	2.343	0.0295083	0.229514	59.8	140.2			719942	2077867	886997	2077867	2	2	High	High	1	Oxidation [M281(100)]; Carbamidomethyl [C50]
FALSE	High	High	Master Protein	processed_PS_84_01455	hypothetical protein	FALSE	0.00125	0.0012	8.184	24	2	19	2	78	8.9	6.68	3.89	2	2.53	0.029665	0.229514	56.7	143.3			302966	944313	373267	944313	1	1	High	High	1
FALSE	High	High	Master Protein	processed_PS_84_03592	hypothetical protein	FALSE	0	0	50.803	56	14	174	14	248	26.6	6	81.85	14	0.745	0.0301934	0.23156	114.6	85.4			4.6444e+06	4.26559e+06	5.72209e+06	4.26559e+06	3	3	High	High	1	Oxidation [M144(100); M150(100)]
FALSE	High	High	Master Protein	processed_PS_84_03986	Soluble lytic murein transglycosylase	FALSE	0	0	27.604	18	11	84	11	641	73.7	9.39	28.65	11	2.512	0.0303795	0.23156	56.9	143.1			337853	1.08431e+06	431660	1.08431e+06	2	3	High	High	1	Oxidation [M256(100); M440(100)]
FALSE	High	High	Master Protein	processed_PS_84_01528	Guanidinobutyrase	FALSE	0	0	18.266	16	5	85	5	316	34.3	5.49	39.7	5	0.747	0.0308258	0.232753	114.5	85.5			1.91105e+06	1.75905e+06	2.35449e+06	1.75905e+06	3	3	High	High	1	Carbamidomethyl [C180]; Oxidation [M23(100); M223(100)]
FALSE	High	High	Master Protein	processed_PS_84_04468	tRNA-cytidine(32) 2-sulfurtransferase	FALSE	0.00107	0.00102	5.418	11	3	9	3	274	31	6.79	2.32	3	2.675	0.0309885	0.232753	54.4	145.6			143569	473162	176883	473162	1	1	High	High	1
FALSE	High	High	Master Protein	processed_PS_84_00386	Peroxiredoxin	FALSE	0	0	10.914	19	4	31	4	212	23.9	6.07	8.98	4	2.51	0.032145	0.23969	57	143			276081	970652	386677	970652	2	3	High	High	1
FALSE	High	High	Master Protein	processed_PS_84_03448	HTH-type transcriptional regulator LutR	FALSE	0	0	13.48	20	5	35	5	249	27.5	7.42	7.38	5	2.638	0.0324491	0.240217	55	145			175127	569138	215763	569138	3	3	High	High	1
FALSE	High	High	Master Protein	processed_PS_84_04332	Phosphoserine aminotransferase	FALSE	0.00143	0.00138	10.36	13	4	36	4	335	37.1	5.34	12.06	4	0.696	0.0394439	0.285829	117.9	82.1			603025	446085	742951	517154	3	2	High	High	1
FALSE	High	High	Master Protein	processed_PS_84_00652	50S ribosomal protein L17	FALSE	0	0	14.448	39	5	137	5	128	14.4	10.59	75.2	5	2.305	0.0401933	0.287215	60.5	139.5			9.36494e+06	2.65936e+07	1.1538e+07	2.65936e+07	3	3	High	High	1
FALSE	High	High	Master Protein	processed_PS_84_04615	hypothetical protein	FALSE	0.00126	0.0012	8.193	21	2	59	2	67	7.6	9.19	26.12	2	2.303	0.0405223	0.287568	60.6	139.4			2.274e+07	6.45165e+07	2.80166e+07	6.45165e+07	2	2	High	High	1
FALSE	High	High	Master Protein	processed_PS_84_00621	30S ribosomal protein S12	FALSE	0	0	12.396	29	4	88	4	123	13.7	11.14	57.07	4	2.289	0.0428463	0.295898	60.8	139.2			1.51829e+07	4.28097e+07	1.87059e+07	4.28097e+07	3	3	High	High	1	Carbamidomethyl [C27]
FALSE	High	High	Master Protein	processed_PS_84_05090	Ribonuclease R	FALSE	0	0	13.787	7	5	30	5	857	96.6	7.83	11.25	5	2.555	0.0432448	0.296659	56.3	143.7			152418	479807	187785	479807	1	1	High	High	1
FALSE	High	High	Master Protein	processed_PS_84_00530	hypothetical protein	FALSE	0	0	61.877	85	7	453	7	98	10.4	4.88	190.53	7	0.776	0.0437586	0.296873	112.6	87.4			2.76072e+08	2.64018e+08	3.40132e+08	2.64018e+08	3	3	High	High	1	Oxidation [M1(100); M60(100); M89(100)]
FALSE	High	High	Master Protein	processed_PS_84_01755	Pyrimidine/purine nucleoside phosphorylase	FALSE	0	0	11.537	49	3	25	3	94	10.3	4.75	5.74	3	2.538	0.043853	0.296873	56.5	143.5			149808	486724	191761	486724	1	2	High	High	1	Carbamidomethyl [C90]; Oxidation [M29(100)]
FALSE	High	High	Master Protein	processed_PS_84_00628	50S ribosomal protein L23	FALSE	0	0	22.756	58	6	282	6	99	10.9	9.88	155.19	6	2.275	0.0451076	0.303371	61.1	138.9			3.00476e+07	8.42351e+07	3.70199e+07	8.42351e+07	3	3	High	High	1
FALSE	High	High	Master Protein	processed_PS_84_05041	hypothetical protein	FALSE	0	0	14.383	20	3	106	3	161	17.4	6.65	48.9	3	0.781	0.0460121	0.305461	112.3	87.7			4.29933e+06	4.13489e+06	5.29695e+06	4.13489e+06	3	3	High	High	1	Oxidation [M87(100)]
FALSE	High	High	Master Protein	processed_PS_84_00773	Omega-amino acid--pyruvate aminotransferase	FALSE	0	0	12.396	12	4	34	4	448	48.6	6.54	9.25	4	0.753	0.0466115	0.307457	114.1	85.9			918427	841580	1.18337e+06	891416	2	2	High	High	1
FALSE	High	High	Master Protein	processed_PS_84_01186	Carbamate kinase 1	FALSE	0	0	16.501	17	5	99	5	309	33.3	5.81	43.56	5	2.264	0.0471985	0.307644	61.3	138.7			1.25128e+06	3.4899e+06	1.54162e+06	3.4899e+06	3	3	High	High	1	Carbamidomethyl [C269]
FALSE	High	High	Master Protein	processed_PS_84_05191	Adenosylhomocysteinase	FALSE	0	0	39.291	25	12	170	12	469	51.4	5.64	84.1	12	0.783	0.0472379	0.307644	112.2	87.8			3.73169e+06	3.59966e+06	4.5976e+06	3.59966e+06	3	3	High	High	1	Oxidation [M6(100); M175(100)]
FALSE	High	High	Master Protein	processed_PS_84_04792	Metal-pseudopaline receptor CntO	FALSE	0	0	63.894	33	18	257	18	796	87	5.25	84.96	18	2.251	0.0496371	0.319883	61.5	138.5			1.84007e+06	5.10275e+06	2.26704e+06	5.10275e+06	3	3	High	High	1
FALSE	High	High	Master Protein	processed_PS_84_01881	Isocitrate lyase	FALSE	0	0	47.35	34	13	250	13	441	48.6	5.62	101.34	13	0.788	0.0497389	0.319883	111.9	88.1			6.2525e+06	6.06682e+06	7.70334e+06	6.06682e+06	3	3	High	High	1	Oxidation [M382(100)]; Carbamidomethyl [C76; C253]
FALSE	High	High	Master Protein	processed_PS_84_05089	23S rRNA (guanosine-2'-O-)-methyltransferase RlmB	FALSE	0.00109	0.00104	5.75	15	3	24	3	248	27	6.79	6.1	3	2.41	0.0512336	0.32745	58.6	141.4			263158	781420	324221	781420	2	2	High	High	1	Carbamidomethyl [C145]
FALSE	High	High	Master Protein	processed_PS_84_01615	Flagellar basal-body rod protein FlgG	FALSE	0	0	37.93	45	7	271	7	261	27.6	4.56	116.87	7	0.792	0.0523735	0.329532	111.6	88.4			4.63087e+06	4.52005e+06	5.70542e+06	4.52005e+06	3	3	High	High	1	Oxidation [M1(100); M95(100); M242(100); M253(100)]
FALSE	High	High	Master Protein	processed_PS_84_00322	hypothetical protein	FALSE	0	0	66.509	25	17	684	11	2957	302.1	4.17	188.34	17	2.237	0.0524523	0.329532	61.8	138.2			2.15237e+07	5.9311e+07	2.65181e+07	5.9311e+07	3	3	High	High	1
FALSE	High	High	Master Protein	processed_PS_84_01017	Sec translocon accessory complex subunit YajC	FALSE	0.00131	0.00126	8.88	27	3	27	3	111	11.9	9	12.19	3	0.793	0.0526574	0.329532	111.6	88.4			1.73018e+06	1.68983e+06	2.13166e+06	1.68983e+06	1	1	High	High	1
FALSE	High	High	Master Protein	processed_PS_84_03658	Phenylalanine--tRNA ligase beta subunit	FALSE	0	0	29.563	17	14	107	14	793	86.5	5.21	34.97	14	2.441	0.0532854	0.329532	58.1	141.9			171439	661607	271068	661607	2	3	High	High	1	Oxidation [M589(100)]
FALSE	High	High	Master Protein	processed_PS_84_00045	N-substituted formamide deformylase	FALSE	0	0	45.646	29	15	148	15	613	67.8	6.3	44.48	15	2.232	0.0533398	0.329532	61.9	138.1			833201	2.33575e+06	1.04634e+06	2.33575e+06	2	3	High	High	1	Oxidation [M192(100)]
FALSE	High	High	Master Protein	processed_PS_84_02980	hypothetical protein	FALSE	0.00138	0.00133	9.708	21	5	32	5	268	29.6	7.09	8.77	5	2.612	0.0537204	0.329532	55.4	144.6				447479	171338	447479		2	High	High	1	Oxidation [M67(100)]
FALSE	High	High	Master Protein	processed_PS_84_00188	Beta sliding clamp	FALSE	0	0	17.711	19	6	43	6	367	40.7	5.25	9.51	6	2.268	0.0540392	0.329532	61.2	138.8			418522	1.16932e+06	515635	1.16932e+06	3	3	High	High	1	Carbamidomethyl [C180]
FALSE	High	High	Master Protein	processed_PS_84_05382	D-3-phosphoglycerate dehydrogenase	FALSE	0	0	12.096	16	5	35	5	409	44.3	6.34	8.7	5	2.252	0.0541213	0.329532	61.5	138.5			453179	1.25709e+06	558334	1.25709e+06	1	1	High	High	1	Carbamidomethyl [C72]
FALSE	High	High	Master Protein	processed_PS_84_04693	Pyruvate kinase II	FALSE	0	0	13.022	14	6	30	6	484	52	6.7	8.77	6	2.613	0.0553929	0.33529	55.4	144.6				430157	164617	430157		1	High	High	1	Oxidation [M202(100)]; Carbamidomethyl [C119; C336]
FALSE	High	High	Master Protein	processed_PS_84_00074	50S ribosomal protein L33	FALSE	0.00139	0.00135	9.896	61	3	102	3	51	6	9.99	52.88	3	2.22	0.0559302	0.336563	62.1	137.9			2.77811e+06	7.59861e+06	3.42274e+06	7.59861e+06	3	3	High	High	1
FALSE	High	High	Master Protein	processed_PS_84_05076	Azurin	FALSE	0	0	41.537	44	7	290	7	149	16	6.92	115.22	7	2.215	0.0569443	0.340672	62.2	137.8			6.97436e+06	1.90361e+07	8.59269e+06	1.90361e+07	3	3	High	High	1	Oxidation [M64(100); M76(100); M84(100); M106(100)]
FALSE	High	High	Master Protein	processed_PS_84_05271	Murein hydrolase activator EnvC	FALSE	0.00128	0.00123	8.43	5	2	12	2	438	48.7	9.28	4.04	2	0.727	0.0613826	0.365102	115.8	84.2			428367	383825	527765	383825	1	1	High	High	1
FALSE	High	High	Master Protein	processed_PS_84_00631	50S ribosomal protein L22	FALSE	0	0	15.122	46	4	186	4	110	11.9	10.11	78.57	4	2.185	0.0640497	0.375361	62.8	137.2			2.20228e+07	5.92811e+07	2.7133e+07	5.92811e+07	3	3	High	High	1
FALSE	High	High	Master Protein	processed_PS_84_03383	3-hydroxy-3-isohexenylglutaryl-CoA/hydroxy- methylglutaryl-CoA lyase	FALSE	0.00141	0.00137	10.246	11	3	23	3	299	31.3	5.88	7.96	3	2.184	0.0642017	0.375361	62.8	137.2			3.32256e+07	8.94116e+07	4.09353e+07	8.94116e+07	2	2	High	High	1
FALSE	High	High	Master Protein	processed_PS_84_00653	Catalase	FALSE	0	0	23.724	21	10	54	10	479	53.5	6.58	19.8	10	0.751	0.064652	0.375858	114.2	85.8			701064	693607	924082	693607	2	3	High	High	1	Oxidation [M428(100)]
FALSE	High	High	Master Protein	processed_PS_84_03778	hypothetical protein	FALSE	0	0	17.791	41	6	72	6	178	18.9	8	23.64	6	0.802	0.0665452	0.379431	111	89			1.22069e+06	1.20662e+06	1.50394e+06	1.20662e+06	3	3	High	High	1	Carbamidomethyl [C87]
FALSE	High	High	Master Protein	processed_PS_84_01224	Phosphoribosylformylglycinamidine synthase	FALSE	0.00116	0.0011	6.693	2	3	10	3	1299	140.6	5.12	2.89	3	2.365	0.0667628	0.379431	59.4	140.6			222508	648328	274138	648328	1	1	High	High	1
FALSE	High	High	Master Protein	processed_PS_84_04611	Lon protease	FALSE	0	0	15.045	9	7	40	7	805	89.7	6.46	10.36	7	2.369	0.066798	0.379431	59.4	140.6			206381	614815	259575	614815	2	3	High	High	1
FALSE	High	High	Master Protein	processed_PS_84_01782	Electron transfer flavoprotein-ubiquinone oxidoreductase	FALSE	0.00098	0.00094	4.423	5	2	15	2	554	60.3	5.8	3.55	2	0.679	0.0668988	0.379431	119.1	80.9			240115		295832	201001	1		High	High	1
FALSE	High	High	Master Protein	processed_PS_84_00060	hypothetical protein	FALSE	0	0	25.131	51	7	46	7	140	14.2	7.24	18.17	7	0.789	0.0671103	0.379431	111.8	88.2			894394	869048	1.10193e+06	869048	3	3	High	High	1	Oxidation [M50(100); M116(100)]; Carbamidomethyl [C41; C47; C122; C125]
FALSE	High	High	Master Protein	processed_PS_84_00111	Phosphate regulon transcriptional regulatory protein PhoB	FALSE	0	0	17.067	25	4	92	4	229	25.7	5.4	35.95	4	2.169	0.0679498	0.380887	63.1	136.9			709560	1.8962e+06	874207	1.8962e+06	3	3	High	High	1	Oxidation [M82(100)]
FALSE	High	High	Master Protein	processed_PS_84_03809	HTH-type transcriptional regulator CysB	FALSE	0.00112	0.00106	6.095	13	4	9	4	324	35.9	6.9	2.95	4	0.817	0.068108	0.380887	110.1	89.9			4.24702e+06	4.27577e+06	5.23249e+06	4.27577e+06	2	2	High	High	1
FALSE	High	High	Master Protein	processed_PS_84_04034	Putative 4-hydroxy-4-methyl-2-oxoglutarate aldolase	FALSE	0	0	15.535	30	5	86	5	163	17.6	4.93	43.71	5	0.819	0.0691443	0.382541	110	90			3.84789e+06	3.88101e+06	4.74075e+06	3.88101e+06	3	3	High	High	1	Carbamidomethyl [C42]; Oxidation [M78(100)]
FALSE	High	High	Master Protein	processed_PS_84_03957	hypothetical protein	FALSE	0	0	14.455	78	5	71	5	87	9.8	4.6	20.63	5	0.756	0.0691474	0.382541	113.9	86.1			718891	669778	885703	669778	1	1	High	High	1	Oxidation [M85(100)]
FALSE	High	High	Master Protein	processed_PS_84_03020	hypothetical protein	FALSE	0	0	96.884	47	19	576	19	503	53.9	5.45	232.06	19	2.161	0.0701839	0.386199	63.3	136.7			1.26472e+07	3.36714e+07	1.55818e+07	3.36714e+07	3	3	High	High	1	Oxidation [M18(100); M86(100); M258(100); M261(100); M373(100); M419(100)]
FALSE	High	High	Master Protein	processed_PS_84_04088	Aminopeptidase N	FALSE	0	0	39.7	21	16	136	16	885	99.4	5.2	43.72	16	0.757	0.070806	0.386499	113.8	86.2			701038	653752	863707	653752	3	3	High	High	1	Carbamidomethyl [C281]
FALSE	High	High	Master Protein	processed_PS_84_01619	hypothetical protein	FALSE	0	0	164.75	63	33	1100	33	676	70.4	5.05	465.69	33	0.822	0.0712725	0.386499	109.8	90.2			3.12239e+07	3.16086e+07	3.84691e+07	3.16086e+07	3	3	High	High	1	Oxidation [M264(100); M617(100)]
FALSE	High	High	Master Protein	processed_PS_84_03756	hypothetical protein	FALSE	0	0	19.629	27	5	74	5	160	16.8	6.89	40.73	5	0.822	0.0714105	0.386499	109.8	90.2			5.69146e+06	5.76294e+06	7.01211e+06	5.76294e+06	3	3	High	High	1
FALSE	High	High	Master Protein	processed_PS_84_01434	hypothetical protein	FALSE	0	0	22.161	29	6	46	6	286	30	8.91	15.06	6	2.159	0.0721948	0.386499	63.3	136.7			456146	1.25664e+06	582078	1.25664e+06	2	3	High	High	1	Carbamidomethyl [C276]
FALSE	High	High	Master Protein	processed_PS_84_00681	hypothetical protein	FALSE	0.00143	0.00139	10.378	16	3	16	3	191	20.3	5.62	6.27	3	0.816	0.0724921	0.386499	110.1	89.9			1.04837e+06	1054495	1.29164e+06	1054495	2	2	High	High	1
FALSE	High	High	Master Protein	processed_PS_84_00325	hypothetical protein	FALSE	0	0	205.31	47	48	1449	42	7208	736.4	4.42	643.53	48	2.138	0.0766884	0.402743	63.7	136.3			4.607e+07	1.21334e+08	5.67601e+07	1.21334e+08	3	3	High	High	1	Oxidation [M6696(100); M6788(100)]
FALSE	High	High	Master Protein	processed_PS_84_04547	hypothetical protein	FALSE	0.00125	0.0012	8.136	12	2	33	2	137	14.7	9.04	14.32	2	2.137	0.0768874	0.402743	63.8	136.2			1.68851e+06	4.44557e+06	2.08031e+06	4.44557e+06	2	2	High	High	1
FALSE	High	High	Master Protein	processed_PS_84_03835	ATP-dependent Clp protease proteolytic subunit	FALSE	0	0	15.817	14	4	77	4	213	23.5	5.83	48.12	4	0.83	0.0773626	0.402743	109.3	90.7			4.13521e+06	4.22842e+06	5.09475e+06	4.22842e+06	2	2	High	High	1	Oxidation [M191(100)]
FALSE	High	High	Master Protein	processed_PS_84_01438	hypothetical protein	FALSE	0.0011	0.00104	5.868	24	2	24	2	63	6.7	9	12.91	2	0.831	0.0782207	0.402743	109.2	90.8			1.25527e+07	1.28531e+07	1.54654e+07	1.28531e+07	1	1	High	High	1	Carbamidomethyl [C53]
FALSE	High	High	Master Protein	processed_PS_84_00636	50S ribosomal protein L14	FALSE	0	0	53.863	70	11	502	11	122	13.4	10.93	253.45	11	2.131	0.0785465	0.402743	63.9	136.1			1.64187e+07	4.3114e+07	2.02285e+07	4.3114e+07	3	3	High	High	1	Oxidation [M1(100); M7(100); M58(100)]
FALSE	High	High	Master Protein	processed_PS_84_02987	putative succinyl-CoA:3-ketoacid coenzyme A transferase subunit B	FALSE	0	0	17.288	24	4	87	4	218	23.2	4.75	38.82	4	0.832	0.0786227	0.402743	109.2	90.8			2.72239e+06	2.78931e+06	3.35409e+06	2.78931e+06	3	3	High	High	1	Carbamidomethyl [C158; C167]; Oxidation [M91(100)]
FALSE	High	High	Master Protein	processed_PS_84_00116	Phosphate-specific transport system accessory protein PhoU	FALSE	0	0	30.126	39	10	88	10	256	28.9	5.35	33.5	10	0.832	0.0786422	0.402743	109.2	90.8			1.93191e+06	1.97946e+06	2.38019e+06	1.97946e+06	3	3	High	High	1	Oxidation [M65(100)]; Carbamidomethyl [C73; C118]
FALSE	High	High	Master Protein	processed_PS_84_05174	Fructose-bisphosphate aldolase	FALSE	0	0	33.312	33	12	139	12	354	38.4	5.77	60.83	12	2.131	0.0786699	0.402743	63.9	136.1			850762	2.23359e+06	1.04817e+06	2.23359e+06	3	3	High	High	1	Oxidation [M288(100); M292(100)]
FALSE	High	High	Master Protein	processed_PS_84_00172	ATP synthase gamma chain	FALSE	0	0	20.881	31	8	68	8	286	31.4	8.84	26.05	8	2.141	0.0806479	0.410825	63.7	136.3			459815	1.21277e+06	566511	1.21277e+06	3	3	High	High	1	Oxidation [M24(100)]
FALSE	High	High	Master Protein	processed_PS_84_05313	NADP-dependent malic enzyme	FALSE	0	0	60.898	40	15	338	15	422	45.1	5.24	148.37	15	0.836	0.0816464	0.413863	109	91			8.98841e+06	9.25264e+06	1.10741e+07	9.25264e+06	3	3	High	High	1	Oxidation [M208(100); M217(100); M304(100)]; Carbamidomethyl [C142; C191; C201; C361]
FALSE	High	High	Master Protein	processed_PS_84_03043	Protein hcp1	FALSE	0	0	26.982	50	7	251	7	172	18.5	5.94	139.43	7	2.12	0.0821349	0.414298	64.1	135.9			2.9168e+07	7.61685e+07	3.59362e+07	7.61685e+07	3	3	High	High	1	Carbamidomethyl [C75; C76]
FALSE	High	High	Master Protein	processed_PS_84_02297	Quinoprotein alcohol dehydrogenase (cytochrome c)	FALSE	0	0	21.483	16	9	41	9	595	64.8	8.82	14.68	9	2.149	0.0862623	0.432995	63.5	136.5			434439	1.15002e+06	535246	1.15002e+06	3	3	High	High	1
FALSE	High	High	Master Protein	processed_PS_84_04925	Chaperone protein DnaJ	FALSE	0	0	23.314	25	8	69	8	374	40.1	6.73	24.87	8	2.105	0.0867	0.433079	64.4	135.6			1.05268e+06	2.73035e+06	1.29695e+06	2.73035e+06	3	3	High	High	1	Carbamidomethyl [C146; C149; C163; C166; C325]
FALSE	High	High	Master Protein	processed_PS_84_01037	Histidine--tRNA ligase	FALSE	0.0014	0.00136	10.035	14	5	9	5	429	47.7	5.41	1.28	5	2.448	0.0915537	0.452024	58	142				372773	152272	372773		1	High	High	1	Carbamidomethyl [C284]
FALSE	High	High	Master Protein	processed_PS_84_00190	DNA gyrase subunit B	FALSE	0	0	21.596	12	9	55	9	806	90	5.94	11.06	9	2.09	0.0918105	0.452024	64.7	135.3			1.60299e+06	4.12761e+06	1.97495e+06	4.12761e+06	1	1	High	High	1	Oxidation [M355(100)]
FALSE	High	High	Master Protein	processed_PS_84_02617	hypothetical protein	FALSE	0.00128	0.00123	8.436	8	4	20	4	558	60.7	5.49	3.41	4	0.705	0.0923525	0.452527	117.3	82.7			101733		125339	88337.8	1		High	High	1	Oxidation [M175(100)]
FALSE	High	High	Master Protein	processed_PS_84_01519	hypothetical protein	FALSE	0	0	12.143	44	3	21	3	90	9.9	5.01	4.97	3	2.252	0.0936844	0.45566	61.5	138.5			248664	690044	306364	690044	1	1	High	High	1	Carbamidomethyl [C72]; Oxidation [M59(100)]
FALSE	High	High	Master Protein	processed_PS_84_04928	DNA repair protein RecN	FALSE	0	0	14.393	10	6	14	6	557	60.9	5.55	5.27	6	2.346	0.0945098	0.456576	59.8	140.2			120714	348927	148725	348927	1	1	High	High	1	Oxidation [M296(100)]; Carbamidomethyl [C91]
FALSE	High	High	Master Protein	processed_PS_84_00865	FKBP-type 22 kDa peptidyl-prolyl cis-trans isomerase	FALSE	0	0	24.646	34	6	97	6	205	21.7	4.73	41.68	6	0.852	0.0957062	0.460195	108	92			2.23743e+06	2.28806e+06	2.75661e+06	2.35e+06	3	2	High	High	1	Oxidation [M69(100)]
FALSE	High	High	Master Protein	processed_PS_84_02053	Translational regulator CsrA1	FALSE	0.00127	0.00122	8.394	55	4	51	4	65	7.3	7.52	34.05	4	0.853	0.0962043	0.460438	107.9	92.1			2.76284e+06	2.95625e+06	3.46544e+06	2.95625e+06	2	3	High	High	1
FALSE	High	High	Master Protein	processed_PS_84_02988	putative succinyl-CoA:3-ketoacid coenzyme A transferase subunit A	FALSE	0	0	17.264	34	5	121	5	232	25.1	5.52	33.18	5	0.854	0.0974081	0.464041	107.8	92.2			3.77221e+06	3.92409e+06	4.64752e+06	3.971e+06	3	2	High	High	1	Oxidation [M76(100)]
FALSE	High	High	Master Protein	processed_PS_84_04333	DNA gyrase subunit A	FALSE	0	0	33.543	14	12	97	12	919	101.5	5.05	32.66	12	2.052	0.100298	0.473423	65.5	134.5			746840	1.88821e+06	920138	1.88821e+06	3	3	High	High	1
FALSE	High	High	Master Protein	processed_PS_84_01577	N-succinylarginine dihydrolase	FALSE	0	0	34.714	29	11	116	11	449	48.8	6.67	35.21	11	0.86	0.102602	0.479896	107.5	92.5			2.0606e+06	2.18385e+06	2.53875e+06	2.18385e+06	3	3	High	High	1	Carbamidomethyl [C294; C331; C371]
FALSE	High	High	Master Protein	processed_PS_84_03139	hypothetical protein	FALSE	0.00125	0.00119	8.134	28	3	13	3	109	11.5	9.17	4.1	3	2.21	0.103087	0.479986	62.3	137.7			267163	727431	329155	727431	2	2	High	High	1	Carbamidomethyl [C41]
FALSE	High	High	Master Protein	processed_PS_84_03458	Thiol-disulfide oxidoreductase ResA	FALSE	0	0	27.92	46	7	176	7	212	23	5.27	70.63	7	2.054	0.104882	0.486085	65.5	134.5			1.47336e+06	3.72912e+06	1.81524e+06	3.72912e+06	3	3	High	High	1	Carbamidomethyl [C169]; Oxidation [M176(100)]
FALSE	High	High	Master Protein	processed_PS_84_03712	hypothetical protein	FALSE	0	0	13.189	32	3	52	3	114	11.7	7.28	14.4	3	0.866	0.108431	0.49589	107.2	92.8			1.8641e+06	1.92241e+06	2.29665e+06	1.98997e+06	3	2	High	High	1	Oxidation [M14(100); M32(100)]
FALSE	High	High	Master Protein	processed_PS_84_04723	UDP-N-acetylmuramoyl-L-alanyl-D-glutamate--2, 6-diaminopimelate ligase	FALSE	0.00135	0.00131	9.361	9	5	26	5	496	53.6	5.66	6.73	5	0.869	0.110487	0.503056	107	93			3.00989e+06	3.2857e+06	3.78268e+06	3.2857e+06	2	3	High	High	1
FALSE	High	High	Master Protein	processed_PS_84_01875	NADH-quinone oxidoreductase subunit F	FALSE	0.00109	0.00104	5.753	7	4	9	4	453	49.1	7.05	3.67	4	2.385	0.111593	0.505855	59.1	140.9			83852	246346	103309	246346	2	2	High	High	1	Oxidation [M90(100)]
FALSE	High	High	Master Protein	processed_PS_84_01039	Outer membrane protein assembly factor BamB	FALSE	0	0	45.807	52	16	161	16	380	40.7	5.05	70.26	16	2.024	0.117445	0.527565	66.1	133.9			2.48969e+06	6.33625e+06	3.13091e+06	6.33625e+06	2	3	High	High	1	Oxidation [M309(100)]
FALSE	High	High	Master Protein	processed_PS_84_00618	50S ribosomal protein L7/L12	FALSE	0	0	29.431	46	7	281	7	121	12.6	4.74	161.31	7	0.876	0.117633	0.527565	106.6	93.4			5.12544e+07	5.53111e+07	6.31474e+07	5.53111e+07	3	3	High	High	1
FALSE	High	High	Master Protein	processed_PS_84_04544	Adenylate kinase	FALSE	0	0	10.901	21	4	95	4	216	23.2	5.88	28.35	4	0.876	0.11792	0.527565	106.6	93.4			1.0451e+06	1.12739e+06	1.2876e+06	1.12739e+06	3	3	High	High	1	Carbamidomethyl [C77; C81]
FALSE	High	High	Master Protein	processed_PS_84_00632	30S ribosomal protein S3	FALSE	0	0	28.255	36	9	166	9	228	25.7	10.05	83.12	9	2.02	0.118897	0.529631	66.2	133.8			1.01573e+07	25284148	1.25142e+07	25284148	3	3	High	High	1	Oxidation [M142(100)]
FALSE	High	High	Master Protein	processed_PS_84_02180	Porin-like protein NicP	FALSE	0	0	66.209	36	18	464	18	439	48.7	6.73	256.95	18	2.012	0.122664	0.544055	66.4	133.6			2.24379e+07	5.56192e+07	2.76444e+07	5.56192e+07	3	3	High	High	1	Oxidation [M156(100)]
FALSE	High	High	Master Protein	processed_PS_84_05443	Thioredoxin 1	FALSE	0	0	24.908	51	5	164	5	109	11.7	5.19	73.97	5	2.008	0.124572	0.548701	66.5	133.5			1.44481e+07	3.5739e+07	1.78006e+07	3.5739e+07	3	3	High	High	1	Oxidation [M39(100); M81(100)]
FALSE	High	High	Master Protein	processed_PS_84_03695	Alkyl hydroperoxide reductase C	FALSE	0	0	17.577	32	5	58	4	187	20.5	5.14	18.11	5	0.883	0.124778	0.548701	106.2	93.8			1.56235e+06	1.69949e+06	1.92488e+06	1.69949e+06	3	3	High	High	1	Carbamidomethyl [C166]
FALSE	High	High	Master Protein	processed_PS_84_01605	hypothetical protein	FALSE	0	0	39.121	68	8	280	8	104	10.9	6.06	164.58	8	0.884	0.126168	0.552139	106.1	93.9			2.01003e+08	2.18976e+08	2.47644e+08	2.18976e+08	3	3	High	High	1	Oxidation [M1(100)]
FALSE	High	High	Master Protein	processed_PS_84_00837	L-cystine-binding protein FliY	FALSE	0.00112	0.00106	6.236	14	3	16	3	273	30	5.14	2.51	3	0.758	0.126796	0.552139	113.8	86.2			72722.4	77478.9	192402	145830	1	1	High	High	1
FALSE	High	High	Master Protein	processed_PS_84_00269	Cytochrome c4	FALSE	0.00124	0.00118	7.989	18	4	20	4	205	21.2	7.87	8.14	4	1.993	0.12724	0.552139	66.8	133.2			841320	2.06628e+06	1.03654e+06	2.06628e+06	2	2	High	High	1	Oxidation [M180(100); M182(100)]
FALSE	High	High	Master Protein	processed_PS_84_04331	Bifunctional chorismate mutase/prephenate dehydratase	FALSE	0.00112	0.00107	6.311	9	3	12	3	364	40.5	6.54	3.94	3	2.153	0.128208	0.552139	63.4	136.6			191376	596016	276873	596016	1	2	High	High	1	Carbamidomethyl [C87]
FALSE	High	High	Master Protein	processed_PS_84_03591	hypothetical protein	FALSE	0	0	63.053	57	13	476	13	322	34.2	5.12	161.02	13	0.886	0.128406	0.552139	106	94			2.69302e+07	2.94087e+07	3.31791e+07	2.94087e+07	3	3	High	High	1
FALSE	High	High	Master Protein	processed_PS_84_00560	hypothetical protein	FALSE	0	0	14.35	13	6	25	6	423	48.7	6.98	6.37	6	2.096	0.128779	0.552139	64.6	135.4			323792	836227	398925	836227	1	1	High	High	1
FALSE	High	High	Master Protein	processed_PS_84_01593	hypothetical protein	FALSE	0	0	16.306	63	7	25	7	175	19.2	4.96	4.48	7	2.175	0.129549	0.553138	63	137			124428	507510	233354	507510	1	3	High	High	1	Oxidation [M70(100); M107(100)]
[truncated: 921 more rows]
